# Supplementary material for: A proteomic atlas of insulin signalling reveals tissue‐specific mechanisms of longevity assurance
Source: Mol Syst Biol. 2017 Sep 15;13(9):939. doi: 10.15252/msb.20177663 (PMC5615923; doi:10.15252/msb.20177663)
Supplement: Supplementary file 2 — Dataset EV1 [file MSB-13-939-s002.xlsx]

## Sheet: Dataset EV1
	flybase	symbol	fat.wDah	fat.wDah SEM	fat.foxo_delt94	fat.foxo_delt94 SEM	fat.InsP3-Gal4/UAS-rpr	fat.InsP3-Gal4/UAS-rpr SEM	fat.InsP3-Gal4/UAS-rpr,foxo_delt94	fat.InsP3-Gal4/UAS-rpr,foxo_delt94 SEM	gut.wDah	gut.wDah SEM	gut.foxo_delt94	gut.foxo_delt94 SEM	gut.InsP3-Gal4/UAS-rpr	gut.InsP3-Gal4/UAS-rpr SEM	gut.InsP3-Gal4/UAS-rpr,foxo_delt94	gut.InsP3-Gal4/UAS-rpr,foxo_delt94 SEM	brain.wDah	brain.wDah SEM	brain.foxo_delt94	brain.foxo_delt94 SEM	brain.InsP3-Gal4/UAS-rpr	brain.InsP3-Gal4/UAS-rpr SEM	brain.InsP3-Gal4/UAS-rpr,foxo_delt94	brain.InsP3-Gal4/UAS-rpr,foxo_delt94 SEM	thorax.wDah	thorax.wDah SEM	thorax.foxo	thorax.foxo SEM	thorax.wDahAbl	thorax.wDahAbl SEM	thorax.InsP3-Gal4/UAS-rpr,foxo_delt94	thorax.InsP3-Gal4/UAS-rpr,foxo_delt94 SEM
A0AQH0	FBgn0010590	Prosbeta1	29.6817	0.122139	29.4502	0.155402	29.1088	0.113467	29.0767	0.02913	27.2115	0.27326	27.0961	0.130673	25.8469	0.385455	26.1478	0.280726	28.4356	0.119968	28.6061	0.0623285	28.2428	0.0597985	28.3459	0.0546553	26.1694	0.645213	27.0824	0.273526	26.4087	0.216546	26.8034	0.381525
A1Z6F6	FBgn0259247	laccase2	26.2148	0.154834	25.8019	0.120161	25.8849	0.25409	25.0301	0.24011
A1Z6H4	FBgn0259978	vlc	23.2374	0.193373	23.9185	0.127322	23.4839	0.0892317	23.5558	0.0848022																	24.3046	0.572965	24.9839	0.329992	23.6908	0.59714	24.4744	0.719276
A1Z6H6	FBgn0033038	CG7791	25.3639	0.138263	25.4794	0.103256	24.9023	0.508192	25.3979	0.214108	23.7534	0.436182	23.9922	0.0530018	22.6744	0.684745	22.7449	0.742439	24.8835	0.14909	24.1808	0.689238	24.9117	0.122707	25.0079	0.15146	27.6186	0.122057	27.3668	0.12186	27.6839	0.0523695	27.5052	0.128738
A1Z6H7	FBgn0266580	Gp210	28.8048	0.0607066	28.8918	0.1925	28.3482	0.0761241	28.6665	0.08625	27.0273	0.108642	26.7198	0.043702	27.278	0.0777136	26.8847	0.157148	27.1135	0.0903033	27.3297	0.0579109	27.4126	0.0551164	27.5965	0.100694	26.8004	0.0863073	27.2467	0.0948816	27.1688	0.0547971	26.9814	0.125164
Q0IGX4	FBgn0033047	CG7882	23.7937	0.170047	25.5837	0.264141	23.6337	0.212921	25.1843	0.603579
A1Z6L9	FBgn0026761	Trap1	30.3363	0.123914	30.3278	0.0511382	30.2837	0.107776	30.2394	0.0655979	29.5257	0.0548433	29.5465	0.0405334	29.5304	0.123949	29.7772	0.142959	28.1192	0.0500257	28.0329	0.060538	28.1405	0.0720362	27.9534	0.0558725	29.9916	0.0997664	30.0441	0.0999496	29.8746	0.0416622	30.1532	0.0693171
A1Z6M6	FBgn0266518	Dpit47	24.3722	0.163939	24.4304	0.198249	24.1351	0.28171	24.2967	0.14529	23.4449	0.416923	24.8188	0.169936	23.757	0.38259	24.1402	0.214137
A1Z6N5	FBgn0033093	CG3270	29.7268	0.126962	30.7842	0.0850682	29.9623	0.18943	30.4667	0.203059	30.1979	0.102888	30.3007	0.123412	29.7622	0.080544	30.8118	0.0947348	28.8033	0.118539	28.5888	0.0607322	28.303	0.101523	28.9109	0.0507413	25.8096	0.640793	27.2113	0.295198	25.5478	1.07164	26.6539	0.12907
A1Z6P2	FBgn0010482	l(2)01289	27.3001	0.245128	26.1529	0.67044	26.6893	0.462603	26.5135	0.729052
A1Z6Q0	FBgn0265003	koi	29.1558	0.027871	28.9643	0.070809	28.8619	0.206216	28.5988	0.12267	26.099	0.106991	26.108	0.151655	26.4774	0.11886	26.2495	0.140494	28.5603	0.0723146	28.7947	0.0915025	28.9895	0.0801612	28.7671	0.0965374	28.3175	0.0987717	28.0643	0.128091	28.5122	0.101317	28.1312	0.120139
A1Z6Q1	FBgn0265003	koi	25.2955	0.216995	24.9262	0.109063	25.3549	0.157238	24.6188	0.218543																	25.5079	0.154013	25.3125	0.219924	25.5511	0.353666	25.6115	0.223473
A1Z6R4	FBgn0033113	Spn42Dc	25.8322	0.46109	26.4517	0.485543	27.6246	0.216492	27.0026	0.496354	25.9221	0.249296	25.7848	0.059964	26.2844	0.126446	26.142	0.161018
Q7JUN9	FBgn0033117	CG3358	25.1058	0.242225	25.1401	0.502304	23.843	0.332452	24.9953	0.720731
A1Z6V5	FBgn0024293	Spn43Ab	30.5377	0.148861	30.6851	0.12525	30.2465	0.142834	30.6063	0.202294	22.2992	0.568405	22.7043	0.742468	25.6375	0.751287	22.8613	1.14885	27.0283	0.052845	27.227	0.141373	27.1213	0.140167	27.23	0.0769008	30.2218	0.0870041	30.1499	0.0702185	30.0766	0.118284	30.0408	0.0610497
A1Z6W6	FBgn0033154	CG1850	24.3858	0.283961	23.974	0.328641	23.734	0.567016	24.7449	0.147658
A1Z6X6	FBgn0033162	CG1707	31.0225	0.199441	31.0293	0.102123	31.3289	0.121831	30.8845	0.212235	29.9465	0.0898984	29.9936	0.0283315	29.8879	0.161713	29.7525	0.0785752	27.6663	0.073321	27.4052	0.0825586	27.374	0.0689111	27.0772	0.138749	31.0523	0.0662192	30.7762	0.0876638	31.1533	0.0877664	30.5832	0.103949
A1Z6Z3	FBgn0010548	Aldh-III	32.5642	0.0497389	32.2487	0.146473	32.2021	0.0517037	32.4599	0.064145																	29.072	0.1632	29.2845	0.160969	29.0756	0.116576	29.4316	0.0532393
A1Z713	FBgn0033194	Vps13	29.7501	0.112791	29.6653	0.0916602	29.7357	0.198271	29.9874	0.105152	27.6559	0.070986	27.4469	0.0398009	27.5498	0.142653	27.6997	0.101073	29.1978	0.0657076	29.1156	0.0496279	29.213	0.0754269	29.3073	0.0457771	28.4607	0.0961675	28.4265	0.0621977	28.5705	0.280114	28.0084	0.215619
A1Z721	FBgn0263077	CG43340	24.1812	0.35589	24.0986	0.391667	24.8549	0.258737	23.0303	0.495773
A1Z729	FBgn0033205	CG2064	29.5898	0.101618	29.6022	0.15093	29.2647	0.100936	30.0458	0.143859	29.2834	0.097416	29.677	0.0495564	28.8404	0.0883366	30.3704	0.0903712	24.708	0.0483252	25.3571	0.228355	22.8969	0.6645	25.2807	0.275979
A1Z739	FBgn0033216	CG1946	24.1589	0.855724	23.7123	0.419214	23.7225	0.492917	25.9977	0.415418	28.2406	0.143246	27.4325	0.128844	28.3097	0.0855427	28.6109	0.127955
A1Z745	FBgn0050497	CG30497	24.2998	0.137475	24.1794	0.161783	23.3538	0.641266	24.5314	0.0803562
A1Z784	FBgn0033246	ACC	36.031	0.121041	35.6593	0.182825	36.2293	0.0441424	35.7371	0.0645019
A1Z7B8	FBgn0050373	CG30373	26.3512	0.164383	26.0973	0.246286	26.0157	0.220845	26.3704	0.152762	24.8418	0.519609	24.5567	0.340411	25.3294	0.155488	24.7231	0.608697	23.4266	0.114311	22.8192	0.690467	23.6017	0.52145	21.8537	0.503414	28.2984	0.110994	28.003	0.10138	27.7766	0.100473	27.5165	0.0973283
A1Z7F1	FBgn0050360	Mal-A6	29.4133	0.299483	26.9659	0.587727	30.2385	0.312255	29.5249	0.284894	33.1792	0.0833012	30.5006	0.145624	33.7176	0.0683532	31.8543	0.130638									26.8403	0.719861	23.5862	0.254142	27.0142	0.714578	25.3818	0.51975
A1Z7F2	FBgn0033296	Mal-A7	27.0485	0.261039	23.1969	0.548746	27.1302	0.497622	25.9256	0.531556	31.4561	0.108557	27.0511	0.175626	32.0845	0.125278	28.3996	0.29424
A1Z7F3	FBgn0033297	Mal-A8	23.9457	0.361319	23.5368	0.385882	23.9884	0.285706	24.5389	0.09853	29.7698	0.150691	27.4054	0.181096	29.9794	0.121392	27.5481	0.28963
A1Z7H3	FBgn0263120	Acsl	34.7379	0.102233	34.5007	0.0552441	35.017	0.061796	35.0039	0.100602																	32.1519	0.092605	31.5698	0.0659916	32.1888	0.0444236	31.8237	0.104728
A1Z7H7	FBgn0033320	CG8586	28.5978	0.123106	28.864	0.113929	28.1725	0.176356	29.0055	0.136565									22.5525	0.754684	22.7519	0.621283	23.9189	0.315009	22.1253	0.480488	28.3464	0.124533	28.7609	0.265716	28.5827	0.133708	28.5507	0.168956
A1Z7J7	FBgn0033339	Sec31	29.3887	0.083585	29.5958	0.127653	29.5077	0.0747294	29.2913	0.104504																	26.4144	0.174861	26.9527	0.155548	26.7258	0.0646139	25.5664	0.962351
A1Z7K2	FBgn0050349	CG30349	26.5127	0.178989	28.0143	0.336796	27.1074	0.147938	26.7848	0.350735	24.7755	0.620436	25.7846	0.238226	26.3373	0.203624	25.9215	0.156492
A1Z7K6	FBgn0033349	CG8243	25.8499	0.282495	25.4145	0.505202	25.684	0.292788	26.3738	0.08969	25.0467	0.497357	25.5055	0.0912425	24.1777	0.766435	24.8947	0.470319	26.498	0.119308	26.4345	0.139493	26.5946	0.235388	26.5772	0.172084
A1Z7K8	FBgn0033351	CG8235	29.7846	0.0964521	29.9555	0.136009	29.7113	0.131973	30.2149	0.198979	29.5547	0.101892	29.1796	0.0803586	29.1098	0.19807	29.2356	0.190652	26.6383	0.107329	26.935	0.109353	26.8764	0.162845	26.6847	0.249874	27.5393	0.223611	27.145	0.141555	27.2458	0.228156	27.3564	0.112405
A1Z7P1	FBgn0033377	Pmm45A	27.3506	0.155317	27.0741	0.163796	27.4464	0.2728	27.1349	0.119336
Q9XYM5	FBgn0003612	Su(var)2-10	25.3976	0.614497	24.3112	0.599741	25.0544	0.286399	25.2038	0.163298
E2QCN3	FBgn0033382	Hydr1	28.1599	0.15407	27.9933	0.131118	27.8186	0.121807	28.3623	0.181691																	26.0281	0.555654	24.578	0.881935	24.9297	0.881066	25.0575	0.922315
A1Z7S0	FBgn0015477	Rme-8	28.802	0.128029	29.025	0.285219	28.8899	0.17727	28.3414	0.425679	26.9981	0.0778606	26.7393	0.0755027	26.3521	0.116113	26.2605	0.109072
A1Z7T0-2	FBgn0020621	Pkn	27.6484	0.0691718	27.6041	0.162669	27.761	0.0952151	27.6833	0.125928
Q7K3S2	FBgn0033426	CG1814	25.314	0.611501	26.3975	0.15445	25.7009	0.254388	26.2828	0.0854687																	31.019	0.065045	31.1862	0.0782487	31.0123	0.0679504	31.0326	0.0827299
A1Z7X7	FBgn0050005	GstT2	26.6499	0.163212	26.425	0.127036	26.8214	0.0856289	26.7718	0.122028	27.0504	0.160853	26.6494	0.0621988	26.7842	0.0715557	27.0499	0.1422	22.8749	0.244237	22.6096	0.430113	22.1024	0.423817	22.5077	0.267425
A1Z7Z4	FBgn0033446	CG1648	26.3706	0.647696	26.0477	0.222118	26.9272	0.339971	25.5875	0.775428
A1Z7Z9	FBgn0033447	dila	29.6112	0.0796228	28.126	1.28055	26.9004	1.31982	28.0783	0.503889
A1Z803	FBgn0033451	CG1665	29.9434	0.0796875	29.9194	0.197239	30.4919	0.0684365	30.1818	0.130312	29.3141	0.112189	29.1728	0.0552676	29.6206	0.0921622	29.3638	0.0528666	29.3479	0.0483194	29.2816	0.0674661	29.2375	0.0730388	29.2416	0.0528729	28.278	0.188996	27.3346	0.282314	27.8467	0.17636	27.4614	0.220012
A1Z813	FBgn0033460	Sec24AB	27.1364	0.218792	27.1899	0.14985	26.9785	0.154458	27.2454	0.0787559	26.8493	0.131893	26.335	0.0741094	26.6869	0.12963	26.965	0.13568									24.7769	0.607967	24.1894	0.615433	25.3355	0.0715012	23.5613	0.633097
A1Z814	FBgn0033463	CG1513	25.8475	0.168614	25.5671	0.282456	24.5641	0.538439	25.1049	0.307092
A1Z830	FBgn0033473	CG12128	23.5163	0.611932	25.1311	0.475739	24.716	0.421731	25.0656	0.396445	23.53	0.592854	22.8767	0.378893	22.3579	0.289154	22.4689	0.277129
A1Z843	FBgn0033482	CG1371	31.1052	0.0660133	31.3767	0.0555472	31.0218	0.129961	31.3084	0.109977	29.7635	0.0459651	29.646	0.0444595	29.6818	0.16437	30.0139	0.102165	27.4633	0.0720347	27.5714	0.252603	25.7023	0.282336	27.3564	0.0849516	28.2982	0.280948	28.2231	0.146294	28.0701	0.14267	28.1317	0.217124
Q0E9D9	FBgn0033484	CG2269	24.3579	0.420629	23.9857	0.234425	25.1032	0.0850378	23.7803	0.775444									26.372	0.212093	25.6311	0.226696	26.734	0.13091	25.6372	0.163417
A1Z850	FBgn0010531	Ccs	29.6648	0.105857	29.6138	0.119378	29.7808	0.12515	30.0182	0.121354	29.0957	0.109209	28.4852	0.0523119	28.6671	0.095901	28.5448	0.0828194	26.8216	0.109804	26.2819	0.110687	26.8315	0.107064	26.735	0.159311	28.1179	0.0932349	27.5001	0.14792	27.4578	0.170257	27.258	0.0933395
B7YZD9	FBgn0033504	CAP	30.967	0.103623	31.1852	0.116988	31.3413	0.173869	31.2094	0.213746																	25.3513	0.71252	24.8988	0.853411	26.4706	0.112318	25.6848	0.782433
A1Z877	FBgn0026403	Ndg	31.7912	0.0311926	32.0998	0.0959726	31.6917	0.136313	32.1184	0.0588954																	30.8136	0.101925	31.0991	0.0780638	30.8544	0.0948412	31.2223	0.101966
A1Z8C9	FBgn0050016	CG30016	25.9283	0.575369	27.809	0.333105	26.1077	0.247152	26.4622	0.221978	25.9336	0.181404	25.9076	0.260101	26.635	0.0693778	26.6776	0.208381
A1Z8D0	FBgn0263510	nclb	27.6184	0.434345	27.9341	0.0577795	27.3784	0.219236	27.5933	0.282431	26.8373	0.248517	27.1412	0.122366	26.5573	0.369828	26.9644	0.274113	25.5374	0.220517	25.2767	0.0952922	25.579	0.0888775	25.4196	0.39696	25.6001	0.423923	25.7635	0.308444	24.9731	0.596467	25.3498	0.488564
A1Z8D3	FBgn0061356	CG18003	30.5443	0.144935	30.345	0.0917867	30.0804	0.174347	30.527	0.071305																	27.3926	0.155348	26.93	0.277608	26.4966	0.173199	26.9519	0.348838
Q8T5S9	FBgn0050021	metro	23.7763	1.021	25.4521	0.425984	25.5333	0.433769	24.6159	0.564795
A1Z8G7	FBgn0033593	Listericin	28.2153	0.543506	28.3164	0.37098	26.6163	0.947966	27.9671	0.601824
A1Z8H0	FBgn0085256	CG34227	26.8896	0.283533	26.6323	0.695908	24.3491	0.901782	25.2437	1.27398									24.9162	0.520929	27.3463	0.267505	25.8584	0.326648	25.7871	0.493899	24.9686	0.669662	24.1275	0.412153	25.5183	0.398568	24.2659	0.388391
A1Z8H1	FBgn0033597	Cpr47Ea	33.2929	0.0673955	33.2694	0.0737342	33.848	0.125288	33.859	0.127901									26.6937	0.494881	27.0472	0.318082	27.5114	0.155317	27.3382	0.25825	32.7593	0.135039	32.8009	0.135605	32.6137	0.114954	32.6676	0.271876
A1Z8H7	FBgn0033603	Cpr47Ef	31.1839	0.226016	31.3633	0.25031	30.8433	0.285636	31.0174	0.352631																	32.8925	0.116758	32.7525	0.191032	32.3524	0.0768312	32.7429	0.0729833
A1Z8I8	FBgn0259238	CG42336	27.8853	0.268202	29.1678	0.19747	26.2892	0.686284	29.105	0.147211	28.8943	0.168912	28.8824	0.156084	29.7957	0.304438	29.9024	0.182852									25.9634	1.0985	27.6746	0.138341	26.368	0.676244	26.9973	0.360395
A1Z8L8	FBgn0033635	CG7777	24.0292	0.562679	25.355	0.461692	24.4649	0.563223	24.5487	0.509424
A1Z8N1	FBgn0050035	Tret1-1	28.7086	0.296857	29.141	0.163833	28.9256	0.21139	29.5424	0.105331	25.9846	0.059681	26.0964	0.163374	26.3433	0.224332	27.2089	0.121956									30.3473	0.181734	31.2275	0.0359235	30.4821	0.0401589	30.4353	0.147764
A1Z8N1-2	FBgn0050035	Tret1-1	26.3505	0.373865	25.6848	0.272047	27.3258	0.204332	23.3998	1.28356
A1Z8P9	FBgn0013756	Mtor	29.4969	0.0611083	29.854	0.106728	29.3893	0.0841552	29.6971	0.0999441	28.8686	0.0383291	28.9535	0.0660689	28.8174	0.136774	28.9226	0.12362	30.0772	0.0206415	30.1655	0.0426956	30.1023	0.0599623	30.3549	0.0522502	24.4506	0.476218	24.2713	0.525107	23.6721	0.440327	24.6647	0.250283
A1Z8Q0	FBgn0033658	TwdlBeta	28.7875	0.0973739	28.3466	0.0800962	27.908	0.203972	28.3007	0.190061																	29.9485	0.121707	29.9358	0.0706714	29.8053	0.0576715	30.0574	0.0754067
A1Z8Q2	FBgn0033661	CG13185	25.2161	0.880121	26.4789	0.517432	24.6004	0.6057	24.6706	0.641817
A1Z8U0	FBgn0033688	Prp8	27.822	0.162332	27.7541	0.245482	27.7892	0.136628	27.9493	0.0785783	26.6626	0.27979	27.1501	0.0850038	27.0819	0.250662	26.9202	0.241358	25.8336	0.113569	26.5529	0.0865924	25.9537	0.0834886	26.3378	0.217919	24.6946	0.618541	24.9035	0.211749	23.1398	0.482415	25.1369	0.260855
A1Z8W9	FBgn0264560	garz	24.8099	1.08383	25.2538	0.377554	25.0359	0.752684	26.2412	0.121071
A1Z8Y3	FBgn0050042	Cpr49Ab	35.3897	0.055551	35.4705	0.0722308	35.4377	0.0774617	35.6129	0.0786203	24.1682	1.03764	23.8398	0.624298	23.3935	0.567947	23.4006	0.878704	26.5114	0.767519	25.4886	0.530205	27.527	0.861402	24.5975	0.82972	30.2375	0.197898	30.5504	0.185785	29.8179	0.253476	30.5266	0.176807
A1Z8Y4	FBgn0033723	CG13155	31.8581	0.0754847	32.3589	0.0913365	32.192	0.121711	32.4731	0.122986
A1Z8Z3	FBgn0033730	Cpr49Ag	28.1371	0.52608	27.8845	0.415716	27.3643	0.451074	27.5238	0.464067	25.944	0.202105	25.4585	0.290999	26.4487	0.308398	26.8382	0.0922099	28.0167	0.974683	29.6912	0.249635	28.2575	0.6874	28.3809	0.27928	26.7297	0.175185	26.9909	0.127973	26.4617	0.129287	27.407	0.170565
A1Z8Z7	FBgn0033731	Cpr49Ah	29.1428	0.0636567	29.3189	0.219347	29.5937	0.100551	30.0175	0.139946
A1Z8Z9	FBgn0033733	CG8834	27.4892	0.599749	27.2401	0.841949	28.2101	0.328969	28.9641	0.293947
Q0E9B2	FBgn0033739	Dyb	24.3992	0.39758	23.8977	0.295933	24.7115	0.429933	23.0924	0.601056
A1Z909	FBgn0033741	CG8545	28.9423	0.0132268	29.7403	0.155051	28.6973	0.0842385	29.7719	0.086656	28.4793	0.034476	28.8014	0.0636446	28.6232	0.0943902	28.4525	0.17368	25.7391	0.210419	26.2712	0.155976	25.6718	0.179666	26.2433	0.173692	23.7069	0.441915	24.5681	0.260693	23.8671	0.349504	24.6461	0.235872
A1Z933	FBgn0061360	CG33672	27.9241	0.0872756	27.6073	0.196934	27.6892	0.0938006	27.5052	0.179464	26.3746	0.190578	25.9076	0.107748	25.2911	0.363875	25.2938	0.137599	26.7092	0.160283	26.3179	0.140648	27.1011	0.1559	26.365	0.0788389	27.3356	0.35784	26.997	0.105553	27.1088	0.326105	26.9576	0.333531
A1Z934	FBgn0033761	CG8778	30.8753	0.127014	30.6569	0.12093	31.1325	0.0755567	30.7525	0.261185	29.6748	0.0315142	30.0067	0.0717977	29.2085	0.135352	29.3682	0.117663	30.714	0.0452152	30.5225	0.0722839	30.6114	0.0595647	30.5866	0.0721585	31.3567	0.0400699	31.1803	0.0412141	31.1854	0.0831423	31.1937	0.0910863
A1Z936	FBgn0033762	ZnT49B	27.5303	0.352162	27.6508	0.258384	28.1509	0.148246	27.3674	0.24636																	27.7612	0.164708	27.7271	0.161749	28.1601	0.101808	27.7291	0.248869
A1Z992	FBgn0053138	AGBE	34.427	0.154473	33.8718	0.179215	34.6775	0.175206	33.8233	0.171495	27.1966	0.206373	27.124	0.2021	27.6521	0.216869	27.1793	0.151569	29.0589	0.187444	28.9657	0.182842	28.6563	0.166883	28.6595	0.222958	32.7658	0.0944484	32.7048	0.0443319	32.6978	0.0707744	32.3911	0.0469849
A1Z9A2	FBgn0033810	CG4646	28.1429	0.130422	27.7468	0.158432	27.9563	0.131731	27.7949	0.0668302	27.1122	0.198876	26.0524	0.182216	25.8853	0.113962	25.5123	0.163915	29.0952	0.094922	28.8173	0.086857	28.7054	0.0784771	28.2159	0.0466598	27.5618	1.10853	27.6904	0.184648	27.4521	1.1111	27.9391	0.0674145
A1Z9A8	FBgn0033816	CG4679	27.5078	0.272325	27.6708	0.194178	28.0465	0.222358	27.5474	0.228557	27.54	0.154282	26.7971	0.212798	26.2542	0.121063	26.5158	0.197073	24.6006	0.274587	22.3374	0.571312	23.4794	0.84388	22.4188	0.29106	27.8384	0.115748	26.9288	0.173658	26.5841	0.139029	26.7973	0.093755
A1Z9E0	FBgn0033844	bbc	25.7026	0.236822	26.5578	0.322826	25.529	0.286708	25.9712	0.113098
A1Z9E2	FBgn0033846	mip120	27.0583	0.297516	26.6451	0.16736	26.7261	0.199091	26.7269	0.16672
A1Z9E3	FBgn0024556	EfTuM	31.9808	0.12768	32.02	0.0376836	32.385	0.0579354	31.9677	0.0936772	30.8756	0.0909504	30.9246	0.0517903	30.8237	0.159685	31.1789	0.124129	32.1907	0.0325979	32.1198	0.0531834	31.852	0.0969949	32.17	0.0726198	33.6564	0.09339	33.4895	0.068748	33.6013	0.05993	33.231	0.0436018
A1Z9F9			27.5897	0.403612	27.6434	0.219309	27.6906	0.246545	27.7224	0.441669																	30.279	0.102784	29.9488	0.093728	30.0846	0.175001	29.6797	0.280127
A1Z9I0	FBgn0033875	CG6357	27.1609	0.101263	27.5019	0.136346	27.5229	0.158341	27.7941	0.0893512									28.0136	0.0892039	28.2221	0.0963255	28.0487	0.106912	28.1441	0.131176	25.1897	0.119624	24.6906	0.440369	25.1269	0.313221	25.2258	0.27178
B7YZG6	FBgn0013733	shot	26.4524	0.0902255	26.439	0.109598	26.7107	0.216451	26.4273	0.170708																	29.8304	0.0610015	29.8513	0.116038	30.1906	0.113368	29.7891	0.103946
A1Z9J2	FBgn0013733	shot	23.3452	0.969533	23.7761	0.192053	24.4637	0.917408	23.3384	0.470451																	28.6905	0.163053	28.0703	0.0884373	28.4652	0.0563697	27.9103	0.110073
A1Z9J3	FBgn0013733	shot	34.3523	0.0367291	34.3356	0.0722075	34.455	0.0904554	34.2214	0.0854823	31.8691	0.0910905	31.5245	0.0477979	31.6194	0.139863	31.6954	0.0700171									35.7586	0.0198957	35.5934	0.0281774	35.8258	0.0170854	35.5831	0.0262519
A1Z9J6	FBgn0050481	mRpL53	26.7637	0.113861	26.9666	0.153755	26.8523	0.0825686	26.9359	0.163435	25.8951	0.117117	26.1043	0.154829	25.8109	0.251901	25.2855	0.2269	26.0423	0.177597	26.0064	0.0838665	25.9412	0.151151	25.8502	0.0386547
A1Z9K0	FBgn0033889	CG6701	25.6877	0.156606	25.9554	0.231096	25.8038	0.167271	26.5384	0.134387	26.6554	0.150189	26.5196	0.108748	25.7056	0.103624	26.0583	0.129411
A1Z9L2	FBgn0033897	Rcd1	24.8774	0.55477	25.769	0.609225	24.2899	0.562369	26.0064	0.71099
A1Z9L9	FBgn0033904	CG18327	23.7059	0.810485	25.0076	0.559587	23.792	0.493377	25.0228	0.534166	22.6354	0.472563	21.6873	0.294089	23.0993	0.137931	22.6675	0.256387
A1Z9M2	FBgn0033906	CG8331	29.142	0.136994	28.3275	0.662277	27.9373	0.166842	28.7351	0.146501																	28.1831	0.181422	28.6975	0.127395	27.8946	0.565908	28.9717	0.0908437
A8DYD3	FBgn0000289	cg	25.4579	0.0574621	25.5058	0.299372	25.0645	0.451456	25.9537	0.199883
A1Z9M5	FBgn0050069	CG30069	31.5224	0.133644	31.4616	0.102375	30.8757	0.395934	31.1154	0.0958422	30.128	0.0335062	29.9307	0.0865823	30.068	0.146765	30.3104	0.120235	29.0071	0.0916474	29.3442	0.0413011	29.5667	0.112454	29.617	0.0860154	31.868	0.0596151	31.9538	0.0556455	32.0271	0.0990623	31.8586	0.0980821
Q95U20	FBgn0261276	Opa1	31.2398	0.0335234	31.2746	0.143016	31.1305	0.123415	31.2501	0.140811																	31.5967	0.0806065	31.4543	0.100545	31.4763	0.132165	31.3696	0.0531764
A1Z9W2	FBgn0053506	CG33506	25.9792	0.0913847	25.736	0.130015	24.2547	0.536007	24.8137	0.526033	24.6037	0.10518	24.9379	0.104373	24.6432	0.116485	25.017	0.162475	21.9445	0.509029	22.8985	0.366704	23.806	0.0763029	23.3609	0.300534	26.5223	0.143904	25.4344	0.251246	25.7456	0.486333	25.3051	0.529525
A1ZA18	FBgn0019968	Khc-73	24.6182	0.40013	24.444	0.611184	24.5787	0.308046	25.3171	0.212977	26.9909	0.0822014	26.7609	0.0600577	26.6294	0.0658288	26.5355	0.147596
A1ZA22	FBgn0034029	eIF2B-gamma	27.7393	0.177399	27.8894	0.134337	27.6716	0.107757	27.7585	0.129511	25.1709	0.137757	24.968	0.126718	23.8609	0.795321	24.8744	0.242541	24.8494	0.182831	24.6064	0.177829	23.3513	0.536479	24.3244	0.238755
A1ZA23	FBgn0034030	CG8192	29.0049	0.0899755	27.7107	0.208047	29.0153	0.144922	27.8955	0.305512									26.7113	0.539971	28.2649	0.26015	26.4211	0.454346	26.4765	0.217447	29.2661	0.141884	28.726	0.081446	29.2592	0.205531	29.183	0.0440613
A1ZA47	FBgn0265991	Zasp52	33.5412	0.107122	33.9034	0.0690328	33.6993	0.118688	33.6342	0.19161																	37.3765	0.0373608	37.2928	0.070279	37.1982	0.0248549	37.0089	0.0419192
A1ZA47-2	FBgn0265991	Zasp52	26.5154	0.294923	26.0922	0.438138	26.2076	0.464168	26.5102	0.155783	24.063	0.103658	24.7843	0.116836	24.0388	0.423498	24.0402	0.170053
A1ZA47-5	FBgn0265991	Zasp52	27.2207	0.291483	26.796	1.06105	27.9917	0.302048	28.1365	0.344038																	34.3147	0.0691258	33.9877	0.0678594	33.9063	0.146085	33.7921	0.0968758
A1ZA52	FBgn0034045	CG8249	25.8265	0.159527	25.7026	0.491605	24.6877	0.631077	24.3285	0.75521
A1ZA66	FBgn0265045	Strn-Mlck	31.2301	0.0556524	32.6057	0.40452	31.6329	0.486434	32.0819	0.498423																	38.0247	0.0642395	37.9696	0.094145	37.9367	0.0409936	37.7868	0.0366637
A1ZA67	FBgn0265045	Strn-Mlck	30.1661	0.0643785	31.3546	0.42489	30.3412	0.507358	30.8444	0.541159																	36.3151	0.0220978	36.5023	0.103396	36.3374	0.0214071	36.3305	0.0205203
A1ZA83	FBgn0034066	CG8397	27.8728	0.0604953	27.91	0.129147	27.5274	0.100382	28.119	0.119611	25.7826	0.599022	26.6781	0.0545746	25.373	0.763466	26.621	0.0990029	25.8383	0.0835025	25.5182	0.158401	24.8178	0.806573	25.6042	0.137785	26.6437	0.508618	24.5717	0.667104	26.3693	0.667963	26.0435	0.709323
A1ZA89	FBgn0034072	Dg	27.8086	0.342181	27.7658	0.270299	27.5449	0.202219	27.9062	0.243257																	27.6874	0.222181	27.5835	0.0772234	27.6186	0.142664	27.2277	0.196197
A1ZA92	FBgn0034073	CG8414	26.0426	0.139045	26.2111	0.248724	25.2581	0.270522	26.039	0.2472	22.5078	0.219825	23.1984	0.20777	22.6214	0.583324	22.6055	0.118511
A1ZAB5	FBgn0034087	clu	30.2845	0.0664229	30.2291	0.18418	29.924	0.0697934	29.892	0.0424342	28.8258	0.0516808	28.8685	0.0560107	28.586	0.0638492	28.8139	0.0849841	25.2907	0.13768	25.0401	0.311605	23.1758	0.483468	24.7835	0.301047	28.7265	0.106305	28.4243	0.0939005	28.679	0.0897867	28.4762	0.0293095
A1ZAI8	FBgn0034151	CG15617	23.3808	0.485853	23.7988	0.55485	22.2957	0.738968	23.4842	0.525451																	32.0374	0.0766753	31.6491	0.118953	31.7829	0.0274511	31.1045	0.0358516
A1ZAK4	FBgn0026533	Dek	29.5343	0.0813704	29.4635	0.0779305	29.4775	0.0948211	29.5213	0.0707233																	28.0943	0.0960838	28.1218	0.0375751	28.3379	0.11222	28.2471	0.080945
A1ZAK9	FBgn0014870	Psi	28.1535	0.146505	28.2205	0.202768	27.9786	0.180336	28.4089	0.155373																	26.5227	0.128482	26.1488	0.203646	26.1985	0.0720478	25.8985	0.239766
A1ZAN7	FBgn0023172	RhoGEF2	24.6669	0.287084	24.6955	0.412394	25.2015	0.465837	24.4302	0.406129
Q7K5N8	FBgn0034229	CG4847	33.2717	0.144544	33.7416	0.0797422	33.7798	0.17227	33.7755	0.230861																	30.399	0.104122	30.6759	0.20604	29.9904	0.113847	30.6079	0.0453605
A1ZAW0	FBgn0034246	Dcr-2	28.0242	0.155471	28.1067	0.141877	27.7277	0.0962442	28.2637	0.10849	26.9329	0.102639	26.8054	0.0627334	27.0117	0.180885	27.348	0.114571
A1ZAX1	FBgn0034258	eIF3-S8	31.5866	0.107156	31.4488	0.0697208	31.3285	0.0794792	31.3673	0.0496009	30.3967	0.0512626	30.3762	0.0428347	30.1515	0.142863	30.3305	0.128609	28.2341	0.0522082	28.219	0.108711	28.3874	0.121778	28.3592	0.124776	28.9282	0.0785207	28.7487	0.138597	28.8807	0.113652	28.5676	0.180775
A1ZB14	FBgn0011589	Elk	25.6608	0.805003	26.3577	0.737439	26.8559	0.670049	25.227	0.930434	24.766	0.430128	24.6219	0.366632	21.5029	0.503801	22.0741	0.37879	25.1366	0.370797	25.2764	0.307157	24.2273	0.561416	24.1584	0.208134	27.0652	0.19385	27.4433	0.135002	27.1732	0.119917	26.8885	0.0977375
A1ZB61	FBgn0034331	CG15067	29.9885	0.174535	30.241	0.190395	29.6354	0.180765	30.8301	0.359905	22.5016	0.220951	23.1101	0.283429	21.7455	0.365866	23.0403	0.280113	25.3031	0.199215	26.3827	0.111001	25.951	0.252929	26.2409	0.38632	29.4957	0.105942	30.0287	0.227003	29.2436	0.0860952	30.4972	0.33514
A1ZB68	FBgn0063497	GstE3	30.4816	0.0551963	29.8592	0.19298	30.6327	0.169017	29.9245	0.136135	32.1758	0.0730418	30.6296	0.147018	31.7077	0.118093	30.8705	0.140724	27.2043	0.099231	27.3662	0.0765027	27.5019	0.131112	27.1685	0.16717	28.4782	0.202544	28.0761	0.10106	28.629	0.222596	28.2104	0.186929
A1ZB71	FBgn0063494	GstE6	26.106	0.23957	25.9154	0.25433	25.2638	0.708711	25.7507	0.309432	27.2482	0.134337	25.8727	0.15766	28.1028	0.146014	26.7498	0.161977	24.676	0.169006	24.463	0.285375	24.0657	0.288134	24.537	0.292718
A1ZB72	FBgn0063493	GstE7	27.4867	0.180288	27.2265	0.311336	27.7546	0.162083	27.4811	0.374797	30.1503	0.0974815	28.9161	0.101623	30.1734	0.121695	29.2652	0.151915	24.3332	0.197657	24.2728	0.224534	24.4296	0.220855	23.3167	0.675804	26.6099	0.255913	26.101	0.241435	26.2897	0.205374	26.3973	0.17067
A1ZB80	FBgn0034345	CG5174	31.0772	0.112312	30.5288	0.0565901	30.9721	0.0324608	30.9419	0.159616																	28.4417	0.273331	28.4956	0.189424	28.6846	0.130145	28.908	0.169067
A1ZBA5	FBgn0034361	mRpS28	25.0749	0.644677	24.7267	0.493921	23.5804	0.499325	24.7276	0.391745	23.8847	0.258281	25.8149	0.113963	23.6023	0.334855	23.7479	0.360763	25.0245	0.218214	24.6978	0.083336	24.1338	0.172509	24.4304	0.14428	25.9128	0.404835	24.1874	0.370033	24.6886	0.336913	24.076	0.103198
A1ZBA9	FBgn0034366	Atg7	26.7638	0.222735	26.8699	0.194014	26.9226	0.134161	26.4375	0.259516
A8E6M1	FBgn0050122	CG30122	29.6892	0.0798556	30.0842	0.165866	29.8278	0.0975574	29.7975	0.0846071																	28.6732	0.0850368	28.8101	0.100385	28.7887	0.108461	28.8899	0.105066
A1ZBD8	FBgn0034391	CG15080	26.7281	0.308315	27.4366	0.264097	27.6521	0.188796	27.7719	0.38066																	25.1307	0.254044	24.6258	0.190502	24.1009	0.508678	25.099	0.243821
A1ZBE9	FBgn0034401	CG15100	29.9547	0.0563819	30.1869	0.133376	29.8867	0.125861	30.1213	0.145867	30.4076	0.0814873	30.335	0.0548633	29.7805	0.0878374	30.2034	0.134419	28.003	0.0319836	28.0929	0.0732068	28.0556	0.0455524	28.0444	0.0766976	27.0922	0.169699	27.1139	0.15926	26.7893	0.264942	27.3361	0.182395
A1ZBF6	FBgn0034407	DptB	23.7743	0.176561	24.6081	0.355507	23.0143	0.436435	24.1768	0.663717
Q7K173	FBgn0034417	CG15117	25.7254	0.138698	26.0121	0.1936	26.3447	0.124831	26.2873	0.173684																	25.8761	0.340867	25.0425	0.749595	25.9638	0.0520763	24.012	0.732669
A1ZBH1	FBgn0034418	CG15118	25.5284	0.122513	25.2177	0.472177	25.6361	0.186064	24.924	0.733745
A1ZBH2	FBgn0034419	CG15111	26.71	0.909949	25.8705	0.742272	24.9096	1.06538	26.588	1.15559
A1ZBJ2	FBgn0034432	CG7461	34.4874	0.0849432	34.3158	0.0954212	34.918	0.0172475	34.5042	0.0877109	31.839	0.041695	31.9808	0.0218927	31.6774	0.0597761	31.9478	0.0583671	31.6596	0.0829689	31.9234	0.0830694	31.4945	0.0384636	31.8489	0.0558234	33.6755	0.057724	33.877	0.0658111	33.8671	0.038604	33.6809	0.0316323
A1ZBK7	FBgn0034443	cer	30.0606	0.176235	29.7913	0.226758	29.9689	0.247064	30.0734	0.220292	26.8008	0.181581	26.9379	0.179179	26.9553	0.291277	27.127	0.300908	27.7329	0.117899	27.9647	0.160766	28.0001	0.148109	27.5819	0.150908	28.7483	0.203524	28.557	0.0680297	28.3263	0.103052	27.6222	0.0970312
A1ZBL9	FBgn0260934	par-1	28.7432	0.090213	28.5845	0.0975072	28.6768	0.105893	28.4253	0.100547
A1ZBM2	FBgn0034451	TBCB	29.1929	0.139341	29.3869	0.149137	29.3057	0.180726	29.1889	0.164201	26.9416	0.122961	26.8277	0.109864	26.5909	0.21459	26.8542	0.260365	27.793	0.0615257	27.6924	0.0927036	27.5539	0.0763487	27.7307	0.0640175
A1ZBP5	FBgn0034467	CG15128	26.2673	0.706599	25.9367	0.662651	26.0186	0.453116	25.013	0.820263																	25.1296	0.126416	24.9978	0.106037	24.8693	0.0766271	24.6503	0.202225
A1ZBR1	FBgn0034480	CG16898	28.6063	0.421236	26.0177	0.729185	28.5595	0.272793	27.2548	0.153146	23.8133	0.408272	21.1726	0.252605	22.3046	0.450408	22.7842	0.535153
A1ZBT5	FBgn0034503	MED8	23.4379	0.277429	24.2264	0.490393	24.7309	0.198248	23.8	0.554754
A1ZBT6	FBgn0034504	CG8929	32.3545	0.236501	31.5682	0.359872	30.6165	0.368349	31.9495	0.303693
A1ZBU5	FBgn0034511	CG13422	27.5354	0.3636	27.7089	0.155439	27.0843	0.10033	27.8905	0.221899																	25.1787	0.693778	26.164	0.220426	25.2535	0.622254	26.4912	0.281274
A1ZBU8	FBgn0034512	CG18067	30.9346	0.0686204	30.493	0.0704493	30.0572	0.125091	30.755	0.121	23.5395	0.638092	24.2497	0.358589	25.4589	0.37025	25.3499	0.377436	28.6584	0.156656	29.289	0.0940565	28.9897	0.114533	29.5555	0.143769	29.4428	0.0991275	28.7159	0.129931	28.9313	0.198115	29.1758	0.112843
E1JGN7	FBgn0015907	bl	29.2337	0.205477	29.3114	0.0891342	28.8405	0.0563889	29.0697	0.163496																	26.243	0.155717	25.898	0.695893	26.3107	0.341683	26.0076	0.718116
A1ZBX6	FBgn0034538	CG16799	24.4596	0.804602	25.5019	0.387811	26.4061	0.228428	26.8662	0.123517
P23625-2	FBgn0004435	Galphaq	28.4218	0.106266	28.7934	0.13681	28.7862	0.102862	28.9441	0.174027																	28.6019	0.132155	28.4114	0.0673966	28.7146	0.151777	28.7551	0.095734
P48148	FBgn0014020	Rho1	31.359	0.106072	31.4926	0.0964639	31.5307	0.0982862	31.7224	0.101191																	30.7437	0.0612755	30.7266	0.150854	30.7375	0.0894316	30.6628	0.107766
P41043	FBgn0010226	GstS1	31.9686	0.13813	33.0004	0.277392	32.6165	0.336776	32.6607	0.386623																	37.1974	0.0297096	37.154	0.0972514	37.0886	0.0504828	36.8506	0.00989374
Q9W2M2-2	FBgn0003748	Treh	29.6135	0.286035	29.9416	0.243267	29.6172	0.28673	29.8453	0.151225																	31.9894	0.0540352	31.6042	0.04358	31.8501	0.0820979	31.362	0.134979
Q27367	FBgn0015924	crq	25.0793	0.191181	25.5205	0.299318	24.3691	0.346054	24.1649	0.702728
Q9XTL9	FBgn0004507	GlyP	37.456	0.121915	37.8156	0.049695	37.7677	0.128529	38.1177	0.15226																	36.9322	0.0898749	37.3468	0.0140751	37.0412	0.0164734	37.2929	0.0490157
Q27331	FBgn0263598	Vha68-2	34.477	0.210189	35.0106	0.204034	34.8037	0.248699	34.5285	0.106489																	34.5134	0.0846415	34.4871	0.0627576	34.465	0.0921538	34.2812	0.048545
Q24509	FBgn0011708	Syx5	26.3998	0.121981	26.7132	0.220987	26.6302	0.141214	26.9964	0.214564
P40796	FBgn0011638	La	30.337	0.0923531	30.8207	0.122028	30.4391	0.0633312	30.7455	0.156303																	27.1602	0.114462	27.5456	0.104266	27.0787	0.180189	27.7648	0.155682
Q9NB04	FBgn0067864	Patj	26.3288	0.0837092	26.2031	0.222163	26.1892	0.101407	26.2055	0.15695
P35415	FBgn0003149	Prm	36.3382	0.0650734	36.4733	0.0725437	36.5911	0.116564	36.5261	0.0827151																	37.7723	0.0882078	37.5796	0.0586214	37.6676	0.0599962	37.5047	0.0429664
P35416	FBgn0003149	Prm	29.7228	0.0832608	30.6377	0.430945	30.0394	0.35066	30.3952	0.196079																	36.0454	0.0476574	35.9723	0.0972123	35.9731	0.0581388	35.725	0.0749639
A4V1Q1	FBgn0011206	bol	23.56	0.215107	23.9479	0.363124	24.2218	0.395079	25.111	0.221865																	27.9041	0.273299	28.6625	0.346481	27.7891	0.371989	28.3645	0.109486
Q08605-3	FBgn0013263	Trl	25.6034	0.32039	24.8843	0.474803	26.3263	0.108798	25.5569	0.188322																	24.9233	0.577677	25.3758	0.355225	23.5664	0.319142	24.3571	0.443114
P08181	FBgn0264492	CkIIalpha	29.8141	0.115251	29.9601	0.195325	29.9438	0.0598343	29.8259	0.22353																	29.2522	0.0891738	28.9306	0.134304	29.3211	0.196304	29.3219	0.0988466
Q7KNC5	FBgn0013576	mtd	26.0481	0.184881	26.4046	0.160491	26.2903	0.073865	26.1658	0.169153																	28.758	0.0633128	28.5143	0.064567	28.892	0.039246	28.5729	0.0743017
Q24400	FBgn0014863	Mlp84B	32.4565	0.111641	31.8323	0.158669	32.3563	0.182256	31.705	0.22459																	33.6777	0.0327759	32.385	0.0508513	33.4064	0.0557536	32.9792	0.0554233
P06605	FBgn0003885	alphaTub84D	34.7478	0.0808211	34.7761	0.153773	35.1936	0.0192352	34.565	0.0981267																	35.1122	0.0884435	34.9953	0.0373345	35.0754	0.0431945	34.8067	0.028784
P22058	FBgn0000412	D1	29.5109	0.218714	29.204	0.273772	29.2051	0.0433018	29.2655	0.315704																	28.823	0.168738	29.409	0.200995	29.4966	0.218576	29.6096	0.260806
Q9VH14	FBgn0025879	Timp	24.9262	0.289769	24.8629	0.357046	23.2968	0.47321	23.538	0.665226
Q8INK6-2	FBgn0037906	PGRP-LB	25.341	0.153711	26.6745	0.265786	24.4051	0.70809	25.9032	0.319788
O46036-2	FBgn0020496	CtBP	29.7605	0.048561	29.8707	0.196611	29.2707	0.0702538	29.5773	0.184357																	28.3249	0.0668465	28.467	0.207582	28.5397	0.263639	28.2563	0.13805
E1JIM1	FBgn0262527	nsl1	25.4078	0.149679	24.6542	0.542394	25.1997	0.187855	23.8076	0.498642
P48605	FBgn0015019	Cctgamma	32.0885	0.116604	32.1894	0.0968948	32.0854	0.0814432	31.7815	0.0650447																	30.8163	0.0470293	30.4173	0.0535208	30.4424	0.064892	30.0415	0.0574484
P49283	FBgn0011672	Mvl	25.0842	0.179163	24.6907	0.43005	24.7549	0.436881	25.7488	0.327261																	24.3399	0.193209	24.293	0.448591	23.9174	0.249959	24.5451	0.265023
P91929	FBgn0019957	ND42	33.027	0.0476006	32.7516	0.156218	33.0238	0.0518988	32.5859	0.102734																	35.3796	0.0388896	35.1095	0.0686559	35.2454	0.0282139	35.0085	0.0548257
P12613	FBgn0003676	T-cp1	31.609	0.189307	31.8036	0.159329	31.6766	0.0778457	31.2546	0.0205991																	30.5073	0.1296	30.3398	0.0490655	30.2535	0.0930914	30.0074	0.0695723
P07909-3	FBgn0001215	Hrb98DE	28.9538	0.178136	28.7546	0.0901807	27.9912	0.0799296	28.0607	0.126563																	28.9656	0.0856637	28.9668	0.127255	28.8541	0.163155	29.0464	0.141914
Q7KRW1-2	FBgn0039668	Trc8	24.5988	0.337707	25.3018	0.27365	25.3718	0.125042	25.0499	0.163852
Q9VA70	FBgn0039774	CDase	24.2314	0.811296	23.6426	0.517667	24.6937	0.381438	24.78	0.615081																	25.255	0.398306	25.055	0.448603	24.8661	0.333282	25.6814	0.206972
P05303	FBgn0000557	Ef1alpha100E	27.218	0.467437	27.6428	0.781879	28.4288	0.272515	28.1376	0.213654																	33.2299	0.0502621	32.4171	0.0641164	32.798	0.0988782	32.3846	0.0592777
P18431-2	FBgn0003371	sgg	25.4417	0.208003	25.3771	0.214882	26.4299	0.166923	25.6094	0.353357
Q9U1M2	FBgn0040384	CG32795	28.6144	0.142505	28.3993	0.131416	28.6721	0.138021	28.7114	0.115913																	25.1299	0.551347	24.4666	0.528832	25.8248	0.186561	24.9458	0.616147
P49071	FBgn0013987	MAPk-Ak2	28.2554	0.046241	27.9754	0.0883448	28.3314	0.090805	27.9925	0.132019																	28.2389	0.137275	27.9871	0.115842	28.2989	0.11778	28.001	0.0315029
Q9W429	FBgn0029849	Efr	25.3876	0.36735	25.0737	0.425756	23.8041	0.549081	25.4974	0.228842																	23.8317	0.315338	24.5016	0.389689	24.1206	0.414401	25.7574	0.0831812
Q9W3K5	FBgn0040319	Gclc	30.103	0.134024	30.1233	0.125604	29.798	0.0964892	30.0334	0.21329																	27.8325	0.139457	27.6505	0.173695	27.3921	0.157985	27.4636	0.063568
Q94511	FBgn0017566	ND75	34.5912	0.00886778	34.4767	0.0871794	34.8009	0.0815866	34.4398	0.0221111																	36.7793	0.0537904	36.6678	0.0925814	36.6736	0.0479992	36.4196	0.0594846
Q07152	FBgn0003204	ras	28.3543	0.281269	28.639	0.0894913	28.1028	0.250088	28.3635	0.120006																	27.3337	0.155584	27.1047	0.174296	26.934	0.164633	26.8416	0.181023
Q960Z0	FBgn0030268	Klp10A	25.8779	0.420871	26.7563	0.269242	26.4126	0.11885	25.9797	0.112874																	25.0734	0.278793	25.6121	0.156201	25.2657	0.0913582	24.9355	0.594513
Q9VZ23	FBgn0020255	Ran	32.4245	0.115782	32.743	0.0881866	32.5026	0.133696	32.4506	0.075109																	31.3648	0.0351776	31.1328	0.0550196	31.2369	0.0447692	30.9972	0.0852771
P08182-3	FBgn0000259	CkIIbeta	26.2659	1.05467	27.3482	0.150734	26.1017	0.497306	26.6535	0.417964																	24.2082	0.359177	25.8864	0.198114	25.5899	0.346157	26.4207	0.228321
O61492-2	FBgn0264078	Flo2	31.0411	0.0472774	31.0936	0.0392834	31.2346	0.0733628	31.3886	0.0944855																	29.9978	0.0691898	30.0551	0.117696	29.8202	0.0800185	30.1336	0.0790087
P26308	FBgn0001105	Gbeta13F	29.8971	0.0601619	30.2855	0.112533	30.0353	0.129482	29.9609	0.0682291																	30.5618	0.0984911	30.6115	0.168964	30.7571	0.0747577	30.5184	0.127842
P27619	FBgn0003392	shi	29.5787	0.129081	29.6348	0.0431566	28.9819	0.092851	29.269	0.0564631
Q94981	FBgn0017418	ari-1	25.348	0.261387	25.372	0.257513	25.0911	0.24314	25.5642	0.210786
Q9Y1I2	FBgn0000257	car	27.4024	0.147626	27.0265	0.214971	26.587	0.111854	26.8445	0.0782691																	24.8379	0.274462	25.4465	0.0515437	24.4138	0.812893	25.238	0.698929
Q7KWG3	FBgn0053497	Sdic2	28.4789	0.168082	28.5604	0.098652	28.5411	0.110752	28.436	0.0839931
Q9VCK5	FBgn0051145	CG31145	26.6467	0.0566131	26.8056	0.134172	25.9302	0.196538	27.2294	0.182414
A5XCL5	FBgn0035978	UGP	26.4396	0.275721	25.9043	0.704634	26.3851	0.304005	26.0836	0.1505																	30.753	0.418573	30.8999	0.187476	31.0981	0.289035	29.9338	0.159762
A8DRW0	FBgn0050045	Cpr49Aa	33.6039	0.0340228	32.9857	0.134292	33.6849	0.0494047	33.1726	0.113637	25.6162	1.08649	23.9955	1.24378	24.7233	0.801518	24.8841	0.682238	29.5948	0.298794	29.4965	0.297447	29.9958	0.132707	29.7092	0.158689	32.6805	0.161622	32.1553	0.130325	32.4733	0.175737	32.2203	0.0136674
A8DY44	FBgn0053554	Nipped-A	25.6859	0.416517	26.0336	0.257994	25.9474	0.122078	24.1824	0.71667
A8DY62	FBgn0050381	CG30381	25.1774	0.100832	25.3346	0.318683	24.7881	0.338268	25.5949	0.109137									25.9443	0.113279	25.7068	0.283907	25.698	0.17709	25.5984	0.239409	24.5719	0.512633	24.2889	0.381322	24.5705	0.383695	24.3561	0.431875
A8DY69	FBgn0263593	Lpin	28.7208	0.088652	28.4611	0.181704	28.5159	0.111882	29.4864	0.0688791	27.478	0.144245	27.4082	0.110969	27.6024	0.209424	28.0349	0.106905									25.3166	0.693795	25.146	0.666529	24.4941	0.646864	25.5051	0.572908
A8DY82	FBgn0085436	Not1	27.2683	0.139991	26.9281	0.191639	26.8213	0.094963	26.9258	0.291794
A8DYC2	FBgn0033777	CG17574	25.3687	0.236299	25.1597	0.322787	24.2971	0.248365	25.4344	0.195823
A8DYC5	FBgn0085468	CG34439	28.7446	0.198395	27.6919	0.182413	28.504	0.10915	27.749	0.330357																	30.4931	0.0482787	29.902	0.123188	30.4835	0.172626	30.276	0.220696
A8DYE0	FBgn0027596	CG10249	26.1734	0.178532	26.4119	0.441508	25.9648	0.153027	25.7991	0.194543																	26.0231	0.725875	26.029	0.370266	26.4908	0.0647984	26.0551	0.056096
A8DYH2	FBgn0085220	CG34191	30.0827	0.128492	30.1416	0.220197	29.8645	0.168651	30.2816	0.182718	26.2115	0.491054	25.7048	0.298558	25.3981	0.595871	25.5251	0.145219	27.4797	0.116963	27.0596	0.142159	27.2359	0.123999	27.0476	0.160973	28.3953	0.106533	27.0661	0.689389	28.1138	0.254387	27.3859	0.717111
A8DYI1	FBgn0050118	CG30118	24.3691	0.0567634	25.1368	0.246916	23.8849	0.606765	24.5881	0.524033																	26.6506	0.0766649	26.8933	0.17831	26.6338	0.158015	25.8479	0.921024
A8DYI6	FBgn0010551	Phb2	33.6484	0.0662864	33.6606	0.0639237	33.8997	0.0757396	33.8113	0.0791471																	33.8136	0.0876305	33.7872	0.0586965	33.8768	0.0695406	33.5622	0.0670153
A8DYJ0	FBgn0034433	EndoB	26.8394	0.0415208	26.7716	0.223499	26.251	0.133314	25.9349	0.766799
Q11002	FBgn0012051	CalpA	29.9086	0.0483304	30.0479	0.121152	29.9726	0.0557162	29.7041	0.0931016																	30.0235	0.0660134	30.0929	0.0775312	30.1764	0.117179	30.2964	0.107974
A8DYP0	FBgn0053519	Unc-89	32.8793	0.0643177	33.1739	0.0792077	33.0729	0.114915	32.9415	0.0625819																	36.7002	0.0340238	36.5542	0.0659425	36.6803	0.0407776	36.5163	0.0183733
Q9VPI4	FBgn0051973	Cda5	26.2655	0.253145	25.0277	0.15535	24.8955	0.473459	24.9146	0.289639																	25.285	0.409009	25.1544	0.244071	25.5533	0.317997	26.2792	0.421783
Q0E8U6	FBgn0031374	CG7337	25.7033	0.0579966	24.1519	0.480952	24.9456	0.506117	25.1211	0.340675
Q9VJI6	FBgn0032600	CG17912	25.3779	0.186533	25.5778	0.186209	25.268	0.142279	25.527	0.0995113
A8DZ24	FBgn0261802	CG42748	26.1682	0.1609	24.5312	0.817613	26.4192	0.4851	25.5753	0.738903																	28.5992	0.104441	28.2723	0.168206	28.485	0.14439	27.8953	0.243
A8DZ29	FBgn0023213	eIF4G	32.2146	0.0651048	32.2844	0.0834277	31.964	0.119471	32.3858	0.0475182
A8JNG6	FBgn0085483	CG34454	28.0384	0.22121	27.75	0.156762	27.4737	0.192263	27.4525	0.144092																	26.0249	0.130546	25.8288	0.312023	26.0041	0.419754	26.4897	0.21099
Q7KV70	FBgn0004167	kst	33.4112	0.0279611	33.0042	0.124046	33.8366	0.0625451	32.7175	0.102739
A8JNK1	FBgn0264693	ens	29.4586	0.0911523	29.4676	0.10816	29.7967	0.0614419	29.5555	0.0554924	27.6819	0.10384	27.6824	0.0709123	28.0551	0.101327	28.2136	0.0915867
A8JNM3	FBgn0028582	lqf	27.3874	0.323046	27.9831	0.212194	27.8502	0.191725	28.0018	0.0974373																	25.4188	0.617483	25.1411	0.369507	25.727	0.106775	25.6481	0.282943
A8JNM4	FBgn0261788	Ank2	28.3662	0.141985	28.6594	0.155999	28.3996	0.15792	28.5706	0.0527624
Q6IDD9-2	FBgn0262579	Ect4	24.7563	0.316279	25.0226	0.277237	24.4616	0.211782	24.5317	0.0799109																	25.7886	0.471081	25.8004	0.16618	26.1735	0.0883544	25.8139	0.159972
A8JNN4	FBgn0085491	CG34462	24.3584	1.21788	25.9854	1.07801	25.0741	1.58464	24.4761	1.38858	22.1486	0.256737	21.9821	0.378728	22.1531	0.323394	22.1764	0.661911
P48610	FBgn0000116	Argk	31.2679	0.158379	31.5298	0.0958183	31.4829	0.10575	31.9781	0.135657																	34.017	0.447485	34.4852	0.0491901	34.4377	0.0779277	34.2226	0.0959381
Q9V3C7	FBgn0028429	I-2	27.9365	0.185065	26.9157	0.555002	28.0863	0.217757	27.358	0.312937																	27.8828	0.122488	27.7253	0.0690973	27.7827	0.0527389	27.4858	0.161995
Q9VU83	FBgn0086708	stv	24.7545	0.196137	25.1556	0.357761	25.4991	0.225202	25.476	0.363493																	25.8646	0.553623	26.4866	0.0886315	25.9958	0.509366	26.1362	0.23456
A8JNT7	FBgn0263606	Hsc20	24.7495	0.638295	24.3685	0.575814	23.453	0.388249	25.1262	0.17063	25.0676	0.163624	24.5738	0.127681	24.4324	0.133491	24.5027	0.224179	23.1653	0.109038	22.9054	0.533384	22.4507	0.563417	23.1831	0.400908	26.4237	0.25452	26.0777	0.850792	26.6221	0.151326	26.4292	0.160014
A8JNU6	FBgn0010352	Nc73EF	34.8401	0.0228293	34.8591	0.0613325	35.0531	0.0527148	34.6681	0.0241869																	36.948	0.0443827	37.01	0.0692274	37.0556	0.0224956	36.9518	0.0379916
A8JNV2	FBgn0085282	CG34253	27.6004	0.510995	27.2701	0.309387	27.0227	0.18304	27.9875	0.290339	26.4525	0.114801	26.1326	0.0895468	26.9457	0.172525	26.5141	0.191979	25.7822	0.199432	25.6386	0.204349	25.6786	0.166515	26.076	0.0999893
Q9VNR2	FBgn0052451	SPoCk	27.3819	0.0979509	27.4103	0.216888	27.2775	0.070023	27.8431	0.11891																	27.8192	0.196171	27.8591	0.111982	27.7882	0.0977487	27.257	0.181918
Q8MQQ3	FBgn0262614	pyd	26.2193	0.144653	26.1805	0.139578	25.7403	0.125845	26.3378	0.13047
Q9VHC4	FBgn0037702	CG8176	23.7866	0.37774	23.8755	0.530878	24.181	0.343242	24.3566	0.422585
A8JQX3	FBgn0261808	cu	27.6523	0.0865191	26.8892	0.157528	27.2662	0.162522	27.2945	0.165593
A8JQZ7	FBgn0028487	f-cup	24.3297	0.404837	24.0027	0.376435	23.1388	0.531489	23.3665	0.436054
B7Z0L1	FBgn0262742	Fas1	29.5477	0.0496801	29.8009	0.171039	29.848	0.0920429	29.764	0.103752
A8JR56	FBgn0038826	Syp	28.0057	0.211567	28.0523	0.155536	28.1223	0.135386	27.9455	0.317295	23.8713	0.635341	23.9495	0.186049	23.6516	0.183929	23.7658	0.348476	22.2958	0.50987	23.0889	0.314632	23.4604	0.519145	23.494	0.556924
A8JRA6	FBgn0266719	Unc-13-4B	26.1239	0.11723	26.5434	0.115342	26.2216	0.231641	26.3844	0.416871																	23.8301	0.259545	24.7809	0.261472	24.6393	0.257401	24.428	0.227706
A8JRB1	FBgn0045761	CHKov1	27.0956	0.267321	26.3137	0.294882	25.5278	0.410089	26.1059	0.231326	22.551	0.181226	22.5203	0.160886	23.1	0.335823	22.997	0.336411
A8JRB8	FBgn0039358	CG5028	31.8563	0.0968679	32.2165	0.140579	32.3977	0.105884	31.9449	0.0872822
A8JRC7	FBgn0051092	LpR2	29.8733	0.060073	29.3668	0.0803781	29.1086	0.20307	29.0938	0.0864009
Q9VBA3	FBgn0015541	sda	27.5176	0.414853	27.0361	0.294561	25.1664	0.772046	26.3	0.323173
Q9VB55	FBgn0010328	woc	26.2992	0.255156	26.8327	0.489404	26.4789	0.196941	26.1998	0.226802																	24.082	0.52941	25.3768	0.244747	24.6298	0.435686	25.7205	0.383031
Q9VA93	FBgn0039755	CG15531	30.4586	0.142533	30.2362	0.199289	30.3055	0.156625	30.2891	0.0833344
Q9VA59	FBgn0082582	tmod	29.9059	0.140822	30.2257	0.187722	30.3522	0.127188	30.3566	0.161708
A8JRH9	FBgn0039846	CG11337	25.4408	0.120012	25.3491	0.231817	25.5048	0.124794	25.6569	0.114261																	28.6804	0.116355	28.2784	0.10114	28.4765	0.15311	28.352	0.212408
A8JTM7	FBgn0261260	mgl	29.0176	0.126637	29.1995	0.201127	29.1111	0.218581	28.98	0.230294	28.6901	0.434575	26.4676	0.369136	27.1922	1.27733	27.7499	0.288098	29.1015	0.0461862	29.0473	0.0740504	29.0538	0.0700795	28.814	0.0537458	27.3562	0.172397	27.6138	0.0986574	27.5235	0.1632	27.3209	0.0836593
A8JUQ2	FBgn0030976	CG7378	27.409	0.176646	27.7768	0.137704	27.3899	0.17708	27.2722	0.150271																	30.2028	0.179793	30.814	0.121654	30.7295	0.121817	30.5074	0.0659236
Q9NHV9-2	FBgn0040068	Vav	25.161	1.26532	26.1959	0.308661	24.2495	0.551459	24.8549	0.911266
Q9VWJ2	FBgn0031010	CG8028	25.4437	0.625227	25.8858	0.391182	24.6464	0.251461	24.6343	0.232459
A8JUU1	FBgn0052654	Sec16	28.5216	0.0839498	28.2678	0.117055	28.4051	0.130999	28.1126	0.111001																	26.0055	0.113067	25.9092	0.12762	26.0085	0.147971	25.7971	0.214661
Q9VYB7-2	FBgn0086674	Tango13	26.7611	0.209937	27.4324	0.223597	26.1976	0.397444	27.3231	0.294429
A8JUV4	FBgn0085362	Vml	26.3701	1.38426	26.5347	0.907025	26.2295	0.576755	24.4567	0.557509
Q9W4D2	FBgn0014024	Rnp4F	25.9786	0.167467	26.3634	0.277377	25.5533	0.295607	26.139	0.211545
A8JUZ6	FBgn0029851	CG14445	24.8757	0.451721	24.7023	0.576473	24.97	0.582267	24.5071	0.682945																	28.3097	0.288283	28.4302	0.48999	28.9064	0.109028	29.0921	0.172442
A8JUZ8	FBgn0085446	CG34417	25.4145	0.0428273	25.6772	0.204801	24.9503	0.37294	25.7978	0.272876
A8JV00	FBgn0085446	CG34417	31.6827	0.246141	31.8244	0.1438	31.2052	0.306419	31.3381	0.207585									29.981	0.073861	30.2174	0.0613171	30.7487	0.124494	30.3407	0.0659674	32.2062	0.0791021	32.1543	0.0864748	32.0338	0.0535377	31.96	0.0736126
A8JV04	FBgn0030735	CG3632	23.8214	0.145712	24.2685	0.174156	23.7382	0.329449	23.5233	0.554972
Q9W3W1	FBgn0029903	pod1	27.0095	0.26652	26.0124	0.80295	26.3843	0.198296	26.5411	0.276609
P45888	FBgn0011742	Arp2	27.2056	0.177318	27.6357	0.15745	27.5571	0.20415	26.8853	0.214757																	27.2479	0.218626	25.832	0.994095	27.3824	0.369344	27.1906	0.367351
Q9VXE6	FBgn0061200	Nup153	26.2739	0.280656	25.764	0.500581	26.3349	0.190123	26.4076	0.252762
A8JV25	FBgn0030796	CG4829	26.0235	0.261109	26.745	0.288748	26.7028	0.214401	25.8044	0.195662																	28.5584	0.0776707	28.6335	0.109185	29.2971	0.120635	28.7786	0.128201
Q9W3F6	FBgn0030038	CG1440	31.1658	0.103021	31.643	0.0776451	30.813	0.0924029	31.7431	0.125967																	29.2736	0.112703	29.212	0.0634869	28.9438	0.177329	29.1996	0.15278
A8JV30	FBgn0085356	CG34327	31.7556	0.0769942	31.5519	0.096458	31.6895	0.0941899	31.7926	0.144305	23.4137	0.619971	22.9506	0.390484	23.1942	0.372593	22.0818	0.258366									28.1549	0.0755383	27.8007	0.166333	27.9245	0.144124	28.0161	0.168544
A8Y516	FBgn0262124	uex	28.4783	0.104409	28.5575	0.133034	28.3537	0.110156	28.397	0.291094	28.4313	0.0903008	28.4338	0.0345854	28.3509	0.16865	28.5738	0.133292	27.18	0.0699076	27.4944	0.157085	26.6875	0.215031	27.3502	0.127776	28.7293	0.0626707	28.9365	0.13462	28.7082	0.202511	28.5876	0.0874751
A8Y535	FBgn0260008	Ucrh	26.562	0.473215	26.8019	0.432084	25.7578	0.208843	25.553	0.706033	26.3497	0.385654	26.4938	0.221142	27.056	0.263238	26.8239	0.298011	28.2096	0.262405	26.6017	0.375097	28.4145	0.199847	25.918	0.247467	32.7516	0.208773	31.9832	0.070763	31.7826	0.103726	31.7045	0.139203
O17445	FBgn0028697	RpL15	32.5388	0.0695141	32.3892	0.104511	31.6355	0.16476	32.2579	0.129541																	29.384	0.223191	29.8512	0.131998	29.611	0.0859613	30.1648	0.22867
Q7PLP4	FBgn0039955	CG41099	25.9769	0.275022	26.5057	0.53023	25.8763	0.158366	26.4277	0.15729
A9UN61	FBgn0032127	CG13114	24.1948	0.72471	24.2521	0.319056	24.5684	0.717811	23.8022	0.433782
O01367-2	FBgn0264491	how	28.0677	0.0989557	28.0363	0.12639	28.4971	0.100231	28.0831	0.20471																	27.7781	0.214232	27.8045	0.282221	27.3841	0.478605	27.7095	0.178472
Q8T390	FBgn0038659	EndoA	26.7313	0.246281	26.5815	0.229845	25.6671	0.357206	26.1742	0.286911																	29.4592	0.0575753	29.3199	0.144261	29.4512	0.143202	29.5074	0.108906
B6IDV6	FBgn0032006	Pvr	26.6867	0.228611	26.4789	0.173575	26.4803	0.140884	26.2865	0.156432
B7YZF6	FBgn0259221	CG42321	30.351	0.218339	29.5065	0.645574	30.1512	0.296431	29.9297	0.314255
Q7K2G1	FBgn0033886	Rpn13	27.661	0.436797	26.1274	0.69748	26.7428	0.30514	26.9669	0.261839																	29.1233	0.0748071	29.0941	0.0971155	29.4354	0.0869806	29.1936	0.16986
Q7K2G1-2	FBgn0033886	Rpn13	31.72	0.106175	31.3478	0.0794714	31.3541	0.0738103	31.3977	0.0460172
B7YZH6			29.0472	0.110947	28.8513	0.0667952	28.8305	0.0910619	28.9759	0.246431	27.891	0.220796	27.7826	0.223531	28.0409	0.26021	27.4734	0.173571									30.1133	0.219525	30.6115	0.220769	30.8646	0.185328	30.6971	0.248235
B7YZH7			30.1168	0.110169	29.8214	0.494868	30.3932	0.127122	30.4709	0.0683333	28.0197	0.0948198	29.0397	0.20129	28.5701	0.192123	29.0733	0.090884	30.2075	0.0631246	30.1393	0.106738	30.6397	0.025532	30.19	0.0693494	32.605	0.180453	32.2535	0.20771	32.6147	0.305013	32.3676	0.147617
B7YZK4	FBgn0259682	Jabba	32.2899	0.0960207	31.6161	0.0707596	32.5001	0.102661	31.9456	0.118592
Q7YTZ4	FBgn0034420	CG10737	29.9621	0.174625	30.1816	0.161441	29.4912	0.220297	30.0439	0.129207
E1JGQ4	FBgn0261554	CG42672	28.4354	0.128414	28.7466	0.142925	28.3202	0.180814	28.803	0.149876
B7YZM9	FBgn0010415	Sdc	26.2157	0.158717	25.611	0.27193	25.2455	0.632191	25.8737	0.20747
B7YZP9	FBgn0259209	Mlp60A	33.8766	0.157359	33.6993	0.0637977	33.6289	0.144168	33.2077	0.142742																	34.1818	0.0259325	33.9138	0.0811115	33.8808	0.0806552	33.5332	0.0624968
B7YZQ1	FBgn0035001	slik	25.6418	0.0501539	25.2082	0.512228	26.0789	0.256719	25.8864	0.213489
B7YZQ7	FBgn0016687	Nurf-38	34.811	0.15861	34.6248	0.145024	34.9096	0.168846	34.5792	0.176505	30.7006	0.0966682	30.8569	0.0375439	31.1807	0.033944	31.1024	0.110848	32.0694	0.0415343	31.9732	0.0333735	31.9981	0.0392378	32.0093	0.047772	33.0666	0.0660318	32.7185	0.0317591	33.0837	0.0397065	32.792	0.0498058
Q9V5E1	FBgn0033466	Pal1	25.509	0.10178	24.4584	0.533549	23.738	0.395474	24.9285	0.245015
Q9V895	FBgn0034282	Mapmodulin	28.9111	0.164143	29.0388	0.207564	29.0697	0.13644	29.2019	0.141535																	25.2034	0.496566	25.682	0.430493	25.1526	0.584977	25.415	0.500512
B7YZT3	FBgn0039969	Fis1	27.1095	0.210918	26.9416	0.157211	27.2964	0.0442607	26.9644	0.134835																	26.4416	0.0626699	26.501	0.0767523	25.422	0.458574	25.3746	0.655474
Q0E9F3	FBgn0027585	CG8740	24.9794	0.190434	25.0391	0.232839	25.0389	0.165757	25.1695	0.19542																	26.947	0.186467	26.2486	0.187022	26.6344	0.0517524	26.5213	0.157941
B7YZW7	FBgn0020503	CLIP-190	26.3087	0.527744	26.0296	0.329365	26.9797	0.105337	26.9123	0.192921
B7YZX9	FBgn0263355	CG31688	27.4897	0.214138	27.5935	0.513197	26.4711	0.567494	28.1946	0.191458
Q9VQL7	FBgn0027571	CG3523	38.7276	0.146353	38.7341	0.116929	38.9933	0.125388	38.9141	0.173165																	35.8429	0.0684211	35.8625	0.18397	35.8729	0.0776545	36.0083	0.0546134
Q8MRM4	FBgn0020304	drongo	24.6661	0.113123	24.2335	0.327702	23.7182	0.460053	24.8823	0.0819876
Q9VQW1	FBgn0051774	fred	27.1395	1.07568	26.7271	0.783652	25.4631	0.980541	25.3114	1.1015
Q9VMD7	FBgn0031813	CG9527	28.761	0.209997	28.3379	0.346053	28.5312	0.200084	28.9759	0.092248																	25.5889	0.619652	25.5854	0.0723288	25.1804	0.672968	26.2082	0.0912063
B7Z036			27.5937	0.356749	28.4983	0.229535	28.6525	0.143149	28.0401	0.369159																	25.1573	0.273263	24.8136	0.373898	24.986	0.22202	24.39	0.823513
Q9VVI3-4	FBgn0259174	Nedd4	26.0364	0.159606	26.5627	0.258848	26.2455	0.306451	26.5104	0.291235																	26.5115	0.210469	26.5564	0.213585	26.7736	0.180723	26.5694	0.119311
B7Z073	FBgn0259720	CG42374	25.4497	0.157868	25.8316	0.176213	25.059	0.452523	25.8428	0.130845	22.5015	0.397304	23.0298	0.286442	23.4675	0.294791	23.3146	0.295133	24.3988	0.277866	24.3234	0.18731	24.6016	0.272095	24.3822	0.248041
Q9VVT6	FBgn0036820	CG6852	31.6646	0.106683	31.356	0.220519	31.1076	0.226788	30.9747	0.203688																	28.4306	0.384114	29.5295	0.500413	29.5269	0.509309	30.0338	0.255643
B7Z0B3	FBgn0035452	CG10359	28.1212	0.211197	28.5069	0.0970344	28.9445	0.157517	28.6064	0.130257																	27.6965	0.0855521	27.9908	0.0648262	27.1332	0.143224	27.4788	0.178438
B7Z0B9	FBgn0035612	CG10625	28.9766	0.397063	28.5934	0.436373	28.5853	0.619155	28.535	0.525056
B7Z0C9	FBgn0259203	CG42307	25.3841	0.292454	24.9668	0.239327	25.7831	0.126119	25.8958	0.112076	25.1943	0.137515	24.7247	0.0895823	24.7728	0.191077	24.9542	0.179456	24.9466	0.173345	25.0628	0.0832166	25.7173	0.108837	25.3354	0.192292	26.8735	0.20396	26.5831	0.152413	26.4679	0.123024	26.2553	0.152465
Q9VS83	FBgn0035793	CG7546	28.7064	0.169376	28.8425	0.128089	28.9809	0.100299	28.586	0.0894624																	26.3171	0.180441	25.9697	0.297219	26.0935	0.182563	26.2807	0.377252
B7Z0E0	FBgn0001248	Idh	36.2884	0.109668	35.7814	0.109559	36.3207	0.115262	35.8581	0.169076
Q9VSK3	FBgn0263352	Unr	25.8634	0.240188	26.8224	0.375055	25.3745	0.32628	25.968	0.258748
Q9VTJ8	FBgn0036173	CG7394	26.5374	0.436869	26.9588	0.0773355	27.0662	0.273499	27.0319	0.200069																	27.6973	0.178129	27.8333	0.122757	27.4541	0.136216	27.675	0.105052
B7Z0L2	FBgn0014141	cher	26.0774	0.801295	26.4975	0.0829214	27.0757	0.210285	26.4378	0.401621																	28.9866	0.0979739	27.939	0.260633	29.0263	0.112881	28.123	0.159448
Q8IN90	FBgn0042693	PP2A-B'	29.3758	0.182159	28.893	0.0968601	28.953	0.090814	28.8524	0.169877																	27.7104	0.0725068	27.7711	0.128612	28.1604	0.0899125	28.0168	0.0862421
Q8IN56	FBgn0261550	CG42668	28.3942	0.123635	28.549	0.172051	28.4826	0.135411	28.5308	0.0969672
B7Z0P8	FBgn0263398	CG6364	26.6995	0.0700637	26.9594	0.237878	26.4982	0.116495	26.8568	0.117459									26.5473	0.103558	26.7372	0.0658713	26.6799	0.101104	26.6038	0.161366	26.6033	0.10669	26.2067	0.0514173	26.0676	0.16011	25.5068	0.73291
Q8IMR0	FBgn0051072	Lerp	25.0115	0.229173	24.9139	0.377428	25.248	0.335625	24.2217	0.704762																	26.4882	0.0455002	25.3657	0.289288	25.7928	0.0941078	25.2633	0.394751
B7Z0R8	FBgn0039705	Atg16	23.4431	0.565311	24.4194	0.0825718	23.3811	0.407946	24.2518	0.318626
Q9Y157	FBgn0027930	MP1	27.1444	0.102568	27.6431	0.250592	25.2375	0.366949	26.9331	0.369973																	26.5356	0.307955	26.7214	0.740438	26.535	0.378046	27.878	0.0594829
B7Z0U7	FBgn0086372	lap	29.4747	0.141408	29.0684	0.142483	29.4195	0.128141	29.1314	0.0658364																	28.8209	0.0664005	28.4322	0.108832	28.7621	0.0834053	28.5392	0.116293
B7Z0V2	FBgn0037536	CG2698	26.8393	0.148376	25.9257	0.301925	24.904	0.340247	25.6516	0.346693
Q9VHX4	FBgn0037537	CG2767	32.9437	0.160736	32.7647	0.137576	32.5538	0.103693	32.769	0.0871978																	30.8445	0.0191734	30.7434	0.057183	30.7523	0.119439	30.9376	0.11606
Q9VI13	FBgn0014001	Pak	25.2368	0.146259	25.4246	0.229379	24.2826	0.492671	25.5358	0.264763
B7Z0W3	FBgn0037443	Dmtn	25.2398	0.109857	24.0173	0.263524	25.4616	0.19305	25.746	0.0962013
B7Z0X1	FBgn0029823	CG3011	35.3902	0.140739	34.2663	0.284668	36.2394	0.183235	34.0654	0.252245																	33.0003	0.0812014	31.6286	0.0933017	33.3487	0.0368313	31.8074	0.0581421
B7Z0X7	FBgn0259204	CG42308	23.0818	0.611794	24.3372	0.434554	25.5589	0.167485	23.6336	0.644432	23.1586	0.365371	22.9333	0.449086	22.7792	0.283211	23.3395	0.333586	24.0641	0.0615112	22.5691	0.374618	24.2985	0.0568348	23.4324	0.365104
Q24537-3	FBgn0011764	Dsp1	26.9557	0.151615	26.133	0.514461	26.772	0.0403908	27.0902	0.100653
B7Z100	FBgn0259223	CG42323	28.2573	0.103087	28.0944	0.175624	28.4046	0.0913877	27.6473	0.15906																	32.4409	0.129048	31.4497	0.127886	31.9379	0.181434	31.0079	0.104594
B7Z107	FBgn0259722	CG42376	26.9704	0.10391	26.4805	0.182006	26.0255	0.43026	26.5793	0.153509	25.5351	0.120044	25.9664	0.0978048	26.9328	0.179592	26.8033	0.0311905	27.7763	0.0697144	27.5315	0.141117	28.3272	0.0598802	27.8057	0.0759975	28.5485	0.164973	28.7167	0.116185	28.7829	0.129014	28.5859	0.0519978
Q9W3V8	FBgn0029906	xit	26.7321	0.523008	25.6763	0.520244	26.1957	0.793964	26.3068	0.707884
Q5BI73	FBgn0014464	Cp7Fa	25.928	1.07777	26.6852	0.730272	26.6371	0.781939	24.8036	0.545505
Q9VYL7	FBgn0030400	CG11138	23.7197	0.198266	24.0895	0.358731	23.5053	0.428965	22.6872	0.169169
Q9Y115	FBgn0027556	CG4928	28.9282	0.345452	29.2115	0.26842	29.379	0.167415	28.9273	0.352538																	29.4016	0.234745	29.389	0.217698	29.3113	0.268304	28.4637	0.235886
Q05783	FBgn0004362	HmgD	26.3948	0.349342	25.6321	0.733916	26.0666	0.308552	25.8843	0.155844																	27.8171	0.398829	27.4516	0.162316	26.9749	0.474215	26.6302	0.399091
C1C553	FBgn0038294	Mf	28.8113	0.280137	27.5661	0.961059	28.3188	0.242047	28.6257	0.395663									26.6044	0.409276	25.9533	1.04367	27.0807	0.554485	24.8316	0.680583	30.821	0.407831	30.2592	0.221888	30.1259	0.367554	30.3473	0.315588
Q86DS1	FBgn0029676	HIP-R	31.3901	0.160683	31.6445	0.104621	31.3414	0.118332	31.4197	0.0997291																	30.9301	0.0370474	30.468	0.115704	30.6529	0.115506	30.4708	0.0780569
Q8SZ28			28.7283	0.118318	28.8562	0.174911	28.2566	0.422145	28.9258	0.437592
D1YSG0	FBgn0005666	bt	35.9312	0.105769	36.2721	0.0913818	36.1986	0.151897	35.9786	0.151581	33.7793	0.0649569	33.4935	0.055049	33.856	0.0624846	33.8025	0.0852148									38.7168	0.0219388	38.6197	0.0321428	38.7254	0.0346763	38.4813	0.0216161
Q00168	FBgn0264607	CaMKII	29.1126	0.063269	29.1557	0.0982991	29.1134	0.195004	29.1101	0.188655																	31.4901	0.112182	31.1367	0.0370672	31.3338	0.0203344	30.915	0.0492108
Q9VZS5	FBgn0035422	RpL28	34.3196	0.117761	34.1447	0.16429	33.2958	0.183007	34.2454	0.0934417																	32.2068	0.0943086	32.328	0.0848102	32.1346	0.0667159	32.5054	0.165537
Q7KRI2	FBgn0022238	lolal	28.4798	0.124979	27.5811	0.746271	28.101	0.145882	28.4005	0.135423
E1JGK8	FBgn0260392	CG42518	26.0423	1.38753	24.8064	0.921826	27.3358	0.221595	27.2232	0.613034	24.8868	0.148727	24.3289	0.241746	24.4825	0.239582	24.5989	0.233589	24.7058	0.106016	24.4401	0.115216	25.3565	0.0718571	24.6537	0.0819581	27.7356	0.174335	26.9626	0.185753	27.9613	0.199199	27.0979	0.259795
P28750	FBgn0000615	exu	24.1448	0.47763	24.5085	0.481935	24.2857	0.414887	24.9854	0.253535
E1JGP0	FBgn0000044	Act57B	37.2859	0.106452	37.5431	0.129056	37.4931	0.15248	37.3122	0.0934213																	33.0993	0.129918	32.6498	0.14707	32.8917	0.168027	32.8042	0.166899
E1JGP4	FBgn0050296	RIC-3	27.357	0.169034	28.0611	0.190497	27.5291	0.20995	27.3364	0.0728869
P20354-2	FBgn0001123	Galphas	29.0176	0.101036	29.4388	0.207179	29.1401	0.102411	29.4621	0.105398																	27.4442	0.117455	27.3424	0.218933	27.4051	0.0518142	27.2528	0.154256
O44081	FBgn0259937	Nop60B	30.8698	0.0978832	31.6451	0.108852	30.6244	0.0614568	31.2245	0.0679796																	27.7675	0.105256	28.1679	0.279898	27.9043	0.113776	27.9709	0.340535
Q9V9A9	FBgn0010482	l(2)01289	31.0338	0.12395	31.6656	0.165909	31.6709	0.149106	31.2323	0.118426																	35.352	0.034034	35.145	0.0888023	35.3731	0.0566459	35.0244	0.0471372
E1JGY7	FBgn0010482	l(2)01289	27.9433	0.124774	28.3695	0.218898	28.1359	0.190963	28.1282	0.153935																	31.4392	0.0910622	31.0558	0.0952878	31.5858	0.190048	31.3448	0.108221
Q9XZJ4	FBgn0263121	Prosalpha1	32.6525	0.0788762	32.4971	0.0510785	32.3668	0.0565436	32.5945	0.0581085																	30.6203	0.126192	30.6845	0.0627606	30.5771	0.0967968	30.4295	0.116273
Q9V345	FBgn0027054	CSN4	28.0431	0.137267	28.3493	0.223707	28.1468	0.0881898	27.7604	0.0851436																	26.8414	0.243791	26.3859	0.20621	26.5879	0.417196	26.1954	0.135582
Q86S05-3	FBgn0020279	lig	29.4094	0.0951855	29.393	0.156132	29.4458	0.128455	29.2695	0.0700302																	27.9346	0.12402	27.6474	0.119236	27.7881	0.105293	27.6124	0.0851516
E1JH55	FBgn0033807	AQP	25.2794	0.541843	25.936	0.620483	25.6671	0.568204	24.5024	0.536766																	28.7161	0.192577	30.2925	0.181974	29.2544	0.496829	28.7866	0.332026
Q9V751	FBgn0041581	AttB	23.215	0.298703	24.059	0.466088	23.7785	0.275791	24.1181	0.599423
E1JH76	FBgn0023441	fus	28.6506	0.172029	28.9828	0.136733	28.589	0.138086	28.2577	0.126176
E1JH94	FBgn0260763	CG42561	25.4861	0.338603	24.5874	0.517646	24.2489	0.738297	23.161	0.445744
Q9V447	FBgn0266449	Kr-h2	28.2117	0.0658376	28.4831	0.16083	28.2555	0.211364	28.8945	0.156789																	26.1699	0.196635	26.4566	0.187548	26.4278	0.0833062	26.933	0.160884
E1JHA3	FBgn0031857	CG11321	24.2896	0.290746	24.6364	0.497012	24.3805	0.492852	24.7399	0.236693
P48809	FBgn0004838	Hrb27C	31.4562	0.0544663	31.7204	0.216019	31.5043	0.0787658	31.5227	0.12326																	30.6091	0.0574347	30.2123	0.0594943	30.1252	0.115316	30.1647	0.109352
E1JHB4	FBgn0264953	Piezo	27.1998	0.095096	27.5068	0.247047	27.2332	0.139614	27.3129	0.221445																	26.2896	0.22856	25.9623	0.183038	25.8321	0.497959	25.575	0.218173
P92208	FBgn0000229	bsk	25.6329	0.694641	26.4604	0.230745	26.0481	0.144672	26.5059	0.442978																	26.172	0.134556	25.9595	0.126238	26.2779	0.157515	25.2311	0.645324
Q9VKU1	FBgn0021953	Fatp	32.3972	0.0655294	32.2168	0.133651	32.1136	0.0568069	32.4782	0.0336428																	29.5061	0.030108	29.2146	0.130135	29.4367	0.14166	29.4935	0.0222747
Q9VJE5-2	FBgn0020503	CLIP-190	26.4048	0.271868	26.1422	0.267947	26.5611	0.145378	26.5284	0.0875029																	25.2766	0.409969	25.3139	0.266083	25.7142	0.0766461	25.5877	0.253019
P98149	FBgn0011274	Dif	27.6508	0.215608	27.7341	0.138304	27.839	0.0929693	27.0859	0.334099																	24.3863	0.411805	27.4403	0.910152	26.7808	0.495163	27.7156	0.729653
E1JHN0	FBgn0032914	CG14397	24.8194	0.510549	25.4119	0.180633	25.1626	0.449932	25.2722	0.196944
E1JHQ0	FBgn0031213	galectin	26.2416	0.0974449	25.6118	0.18529	26.768	0.676339	26.0925	0.176197
P20477	FBgn0001142	Gs1	32.9331	0.133743	32.4311	0.14055	33.4988	0.115159	32.3292	0.114029																	32.5631	0.0905546	31.5223	0.125745	32.5408	0.0678268	31.5139	0.0962904
P15007-2	FBgn0000579	Eno	36.3554	0.165665	36.3401	0.114487	36.7444	0.0998965	36.3265	0.162075																	37.4542	0.0428541	37.495	0.0444801	37.3643	0.0367334	37.3194	0.0661435
E1JHT6	FBgn0053113	Rtnl1	32.9747	0.0843484	32.8127	0.118	33.1153	0.0897764	33.4528	0.114979																	32.7478	0.04981	32.7071	0.0498339	32.6098	0.0459801	32.7809	0.034176
E1JHU5			30.0225	0.0529087	30.219	0.146831	30.0469	0.1216	30.26	0.15546																	28.5846	0.123913	28.3018	0.0999359	28.5149	0.143766	28.6182	0.10754
Q9W0T1-4	FBgn0000541	E(bx)	23.7509	0.571438	24.1522	0.508534	24.3828	0.0481023	23.0001	0.699621
Q7K0L4	FBgn0037094	CG7611	27.7155	0.0590003	28.2827	0.106562	27.205	0.185696	28.007	0.141288																	24.5186	0.269607	24.2194	0.515244	25.039	0.120078	24.2199	0.584425
Q9VUH7	FBgn0036449	bmm	23.9894	0.327327	23.6001	0.233055	23.7547	0.175003	23.7557	0.380571
Q9VWA1	FBgn0024814	Clc	30.1649	0.0647154	29.9379	0.116669	29.9725	0.0566234	30.1033	0.133488																	29.1498	0.214939	29.0333	0.128992	29.2749	0.208712	28.9899	0.163422
O97159	FBgn0262519	Mi-2	26.393	0.0982846	26.4578	0.162167	25.8929	0.154047	25.9916	0.454557
E1JI52	FBgn0260660	Mp	28.1766	0.0856091	28.1086	0.179932	28.3794	0.110474	28.3324	0.099325
E1JI64	FBgn0024187	syd	26.3467	0.13256	26.152	0.223417	26.5227	0.297831	25.6507	0.184248																	26.6014	0.239438	26.8034	0.114095	26.6712	0.134262	25.9396	0.935294
Q9VSM1	FBgn0262508	CG43078	28.5817	0.214918	29.014	0.103388	29.0965	0.225697	28.7981	0.298447																	32.5032	0.083544	32.2656	0.056849	32.5042	0.0784818	32.2441	0.0847418
E1JI91	FBgn0035978	UGP	35.8903	0.0865233	36.0326	0.0996671	36.3181	0.140051	36.1777	0.0937609																	34.6741	0.0657888	34.6627	0.0269397	34.5965	0.0497486	34.5044	0.0233426
E1JIE5	FBgn0264302	CG43780	24.3679	0.406922	23.8012	0.381392	23.9121	0.520123	24.2096	0.376526
Q9VH91	FBgn0051352	Unc-115a	30.9813	0.057626	31.2729	0.10056	31.1607	0.107158	31.0818	0.127939																	30.6373	0.107783	30.5377	0.0309315	30.5091	0.0331292	30.414	0.0771748
P31409	FBgn0005671	Vha55	34.0726	0.381272	34.8591	0.208455	34.9084	0.24872	34.4035	0.0706355																	34.6431	0.0542338	34.6115	0.0488404	34.5262	0.0802549	34.3942	0.0358099
E1JIJ7	FBgn0038108	CG7518	25.3887	0.152852	25.1594	0.301996	25.2493	0.369538	25.7617	0.181671
P48810	FBgn0004237	Hrb87F	30.3648	0.114422	30.1886	0.195939	30.0262	0.113266	29.9326	0.0583432																	29.3679	0.217958	28.9509	0.267435	29.0115	0.222422	28.0735	0.544188
E1JIK9	FBgn0038294	Mf	25.9449	0.497829	27.1183	0.521707	27.5384	0.321152	26.227	0.352076	24.982	0.214597	24.5281	0.106438	25.1462	0.223444	25.1113	0.313427	22.6638	0.353081	22.4057	0.542652	23.835	0.668225	22.9703	0.486666	28.781	1.29912	29.2417	1.2538	28.6706	1.38806	30.0517	0.161597
E1JIL5	FBgn0038307	mRpS10	26.556	0.144753	25.571	0.126986	25.9458	0.21472	26.2606	0.0918108
Q9VEZ3	FBgn0027948	msps	27.2097	0.293495	27.5168	0.21677	27.2494	0.20359	27.3327	0.0757404
Q01603	FBgn0004577	Pxd	29.2349	0.134297	28.6765	0.312471	29.374	0.150585	28.1685	0.164401																	28.425	0.0971654	27.7741	0.0803537	28.4389	0.105421	27.8126	0.101769
E1JIR0	FBgn0038808	Srp14	27.4956	0.0964236	28.1152	0.216108	27.6828	0.120292	28.115	0.331344																	26.8052	0.495262	26.7612	0.196666	24.6073	0.199107	25.6206	0.739169
Q9VCZ8	FBgn0038976	CG7048	29.0146	0.144118	29.0549	0.18913	28.7668	0.0467205	29.0497	0.114366																	26.7193	0.142008	25.9763	0.355355	24.7178	1.03835	26.5817	0.251085
P0C919	FBgn0260229	CG42503	25.8644	0.395784	24.8436	0.190043	24.3983	0.359796	25.7117	0.23896
Q9VBP9-2	FBgn0039348	Npl4	29.8492	0.0555336	29.7639	0.0907758	29.8153	0.117388	29.7435	0.14227																	27.7035	0.0956439	27.5003	0.132652	27.8431	0.0571159	27.7266	0.0701591
E1JIY8	FBgn0260224	CG42498	26.566	0.496192	24.5304	0.44994	24.8659	0.713014	24.7097	0.482763									24.7598	0.523476	24.2972	0.685094	25.1517	0.185916	24.8949	0.270038
E1JIZ2	FBgn0263289	scrib	29.7426	0.161479	29.8734	0.181905	30.2938	0.143834	29.8032	0.247294																	29.0129	0.11124	28.8698	0.0617945	29.1383	0.0517541	28.9169	0.11211
Q9VB98	FBgn0039466	CG5521	24.1467	0.658623	23.4922	0.475628	23.498	0.317014	24.945	0.144924
Q0KHY3	FBgn0051004	mesh	28.6621	0.426007	29.1934	0.335458	29.2892	0.360798	29.2407	0.190953																	25.3173	0.443307	25.9663	0.49626	25.2218	0.181787	24.5781	0.545387
Q9VN95	FBgn0037305	CG12173	28.6696	0.176982	28.6875	0.120816	28.9136	0.163112	28.6413	0.150002																	27.7923	0.0841607	27.3124	0.118577	27.6551	0.213015	27.1195	0.0773339
Q9VND3	FBgn0037339	Pi4KIIalpha	25.6734	0.109296	25.5648	0.353345	25.6057	0.116252	25.3102	0.495999																	24.4159	0.560748	24.5014	0.542145	24.8196	0.495244	24.8725	0.446197
Q59E07	FBgn0027608	CG2082	23.5791	0.614379	23.7475	0.532741	24.7477	0.608786	24.5438	0.31723
P51123-2	FBgn0010355	Taf1	24.1888	0.0432181	23.8371	0.391112	24.1875	0.284457	23.9062	0.704742
O97067	FBgn0026566	CG1307	27.6635	0.196068	27.9961	0.146638	27.7785	0.162324	27.836	0.201313																	24.7052	0.952915	26.7705	0.0871849	26.2096	0.327441	25.4806	0.514161
Q9VHV2	FBgn0037553	CG18249	25.0221	0.397405	25.2725	0.22978	24.8227	0.354659	25.7485	0.176788
O97394	FBgn0021764	sdk	29.0786	2.00383	28.5424	1.56963	29.6665	1.67554	31.4947	0.150327
E1JJD6	FBgn0026083	tyf	24.307	0.305512	24.0332	0.595008	24.6045	0.151831	24.0573	0.171248
Q9W4K1	FBgn0003210	rb	26.4288	0.17335	25.6719	0.290831	26.0292	0.0416721	26.2742	0.221879
Q9V427	FBgn0027108	Inx2	29.9504	0.0563814	30.1896	0.0988746	30.3824	0.120041	29.8648	0.110235																	27.5588	0.302213	27.8795	0.21961	27.3843	0.237076	27.3911	0.151017
Q9U969-3	FBgn0003656	sws	27.7106	0.216834	27.1672	0.551357	27.3639	0.159646	27.582	0.19193																	28.0658	0.144196	28.2568	0.703979	29.3483	0.162017	28.6844	1.066
P07183	FBgn0000360	Cp38	29.7361	1.08922	28.9351	1.51894	31.3054	1.05364	26.3914	1.44197																	24.8983	0.425463	25.4406	0.587599	26.4543	0.0959747	24.8869	0.38869
P20241-2	FBgn0264975	Nrg	32.4554	0.144759	32.5346	0.110969	32.5128	0.153743	32.6558	0.146935																	32.17	0.0295233	32.1973	0.037145	32.2147	0.0461961	32.2346	0.0539485
P54367	FBgn0015024	CkIalpha	25.2206	0.19261	25.2824	0.321416	23.6771	0.640423	25.0942	0.351851																	26.3444	0.147208	24.8047	0.741367	25.6924	0.44095	25.3228	0.675145
P13709-2	FBgn0004656	fs(1)h	28.3722	0.246344	27.6041	0.268787	28.4662	0.311822	27.417	0.99105																	25.1152	0.277632	25.9757	0.0746143	25.0935	0.470786	24.7002	0.631242
E1JJK8	FBgn0003218	rdgB	23.3125	0.374774	24.146	0.205897	23.9578	0.192828	22.6271	0.362985
P48149	FBgn0010198	RpS15Aa	33.0234	0.151664	32.9944	0.138732	32.6041	0.0883908	32.8134	0.0566738																	30.7437	0.102941	30.7557	0.0920504	30.6603	0.244966	30.7362	0.14175
P35128	FBgn0000173	ben	30.3552	0.0566714	30.4364	0.135341	30.5037	0.1217	30.1455	0.0563376																	28.5454	0.117782	28.5208	0.0975381	28.2366	0.181923	28.3104	0.144446
P12080	FBgn0001250	if	30.825	0.0617197	31.154	0.107663	31.1237	0.138033	31.2074	0.172658																	31.5418	0.0679899	31.5079	0.060655	31.4749	0.0352511	31.5071	0.0683007
Q9VWI1	FBgn0020261	pcm	24.787	0.203751	23.9335	0.309159	24.0679	0.385555	23.8293	0.376365
Q9VR81	FBgn0031099	CG17065	27.6109	0.0968617	27.4315	0.294492	27.7107	0.0859158	27.316	0.260437
Q9VRA4	FBgn0031117	GstT3	25.7068	0.318051	24.9955	0.568325	25.8643	0.0602573	26.0156	0.34121
Q7K4Q5	FBgn0033021	CG10417	27.2494	0.0710732	27.4286	0.122734	26.9472	0.0900508	27.3635	0.213331																	25.9238	0.202388	25.7899	0.177751	26.1143	0.128907	25.8576	0.136264
Q0E9G3	FBgn0033224	Nop17l	25.082	0.274076	24.2048	0.285244	25.586	0.303445	25.2297	0.466303
Q7KNF2	FBgn0005648	Pabp2	25.6947	0.100049	25.443	0.528752	25.5116	0.190381	25.4534	0.350031
Q7JUY7	FBgn0029092	ced-6	29.1735	0.154269	28.8617	0.228571	28.8633	0.161681	28.754	0.147377
E2QCF1	FBgn0020236	ATPCL	29.4326	0.224185	28.438	0.939982	28.7508	0.0454884	29.6919	0.223966	30.7711	0.0658021	30.7253	0.0492498	31.0923	0.11871	31.0539	0.0770221									32.2884	0.129829	32.0793	0.0833611	32.0675	0.109462	32.1121	0.0433825
Q0E940	FBgn0034237	eIF3-S9	30.9621	0.156573	30.8082	0.038729	30.3236	0.0562899	30.5331	0.11384																	28.5805	0.109044	28.2767	0.0996271	28.5519	0.0856896	28.3734	0.139564
Q961C9	FBgn0050404	Tango11	26.5677	0.0485907	26.5717	0.154842	26.4987	0.11601	26.8754	0.0461053																	26.7768	0.0806181	27.1592	0.272435	26.7287	0.154328	26.4663	0.441565
O01404	FBgn0019948	Phm	26.8733	0.119382	27.2132	0.138834	26.6601	0.0772044	27.6692	0.179963
E2QCN9	FBgn0019982	Gs1l	29.3995	0.115194	29.1971	0.0896744	29.6179	0.186505	29.1755	0.13702	27.0828	0.169994	26.9646	0.138553	26.9486	0.157189	27.035	0.258636	27.9364	0.176066	28.2052	0.136453	27.6725	0.131789	27.9596	0.150958	30.6357	0.144091	30.5931	0.0790317	30.1639	0.0405142	30.0698	0.250542
Q24009	FBgn0000182	BicC	24.2928	0.652373	23.9852	0.401102	23.4126	0.639871	23.3419	0.398355
Q9VQ76	FBgn0031390	tho2	28.2076	0.215192	28.3112	0.29202	28.6044	0.171082	28.5807	0.091162
E2QCY2	FBgn0036821	CG3961	29.7595	0.128399	29.5214	0.194623	29.5759	0.0730782	29.5747	0.121144																	31.6172	0.0306693	31.343	0.0916554	31.7635	0.0724571	31.4788	0.0507739
Q9VT28	FBgn0016081	fry	26.8173	0.173117	26.1487	0.485763	25.0979	0.621538	22.8212	0.59671
E2QCZ3	FBgn0038639	CG7705	25.4153	0.171831	25.1565	0.150767	24.9027	0.379727	24.7656	0.385627
Q0KIC3	FBgn0263346	CG43427	26.2427	0.0626206	25.7539	0.148767	26.4936	0.143613	25.779	0.0906162																	25.4658	0.405846	25.0308	0.821825	25.2807	0.794478	25.0597	0.442229
Q7JZB4	FBgn0037279	CG1129	27.3881	0.175503	27.759	0.165849	27.7456	0.152147	27.6144	0.23075																	24.9005	0.341162	25.0933	0.274677	24.0097	0.740621	24.9342	0.48336
Q7K1V5	FBgn0037374	jagn	25.9265	0.0390485	25.8345	0.0623245	26.1746	0.0517333	26.4452	0.0657489																	26.9882	0.184318	26.6827	0.156831	26.82	0.231564	26.9592	0.159094
Q7K4H4	FBgn0266570	CG2982	28.3569	0.181511	28.9725	0.219368	28.1979	0.104329	28.6083	0.121622																	24.7802	0.282699	25.4083	0.322479	24.16	0.224312	25.4835	0.546974
P39018	FBgn0010412	RpS19a	33.9971	0.0938033	34.0519	0.17191	33.5635	0.123178	34.2568	0.0987469																	32.3232	0.113883	32.19	0.0720151	32.2185	0.0383306	32.1838	0.103788
E2QD66	FBgn0083956	CG34120	26.7368	0.259115	26.8149	0.254666	27.4753	0.0558358	26.4984	0.123331																	26.6536	0.202759	26.0219	0.748564	26.741	0.246793	26.4843	0.183726
P12252-5	FBgn0000479	dnc	27.1771	0.400717	27.1112	0.599485	27.6717	0.249025	27.4663	0.165629									25.9459	0.233085	25.8424	0.314107	25.9098	0.215654	26.4246	0.145901	30.2457	0.0895715	29.8608	0.0680849	30.2536	0.120106	29.7545	0.0827781
Q7K4N3	FBgn0022942	Cbp80	26.6885	0.102917	26.4971	0.105735	26.3756	0.11698	26.9206	0.148597
Q6NR03	FBgn0261873	sdt	24.8529	0.405009	24.6293	0.332652	24.3471	0.40339	24.9541	0.260452
E6EK15	FBgn0259214	PMCA	31.9716	0.0974994	32.2616	0.119912	31.9335	0.162596	31.9692	0.128523																	33.3574	0.0404117	33.5662	0.0765625	33.5312	0.04237	33.5985	0.0442805
P55830	FBgn0017545	RpS3A	34.5544	0.0925087	34.7907	0.0615645	34.3864	0.0763509	34.6791	0.0189314																	32.632	0.0466778	32.6536	0.0939659	32.3691	0.174191	32.7099	0.0516442
H9XVM9	FBgn0039897	CG1674	25.4042	0.248006	25.5321	0.374715	26.1095	0.0806478	25.6675	0.23628
Q9V4C8	FBgn0039904	Hcf	26.2809	0.341306	26.1374	0.136416	26.0929	0.338515	25.9677	0.10569																	25.5288	0.562601	26.0191	0.335249	25.7922	0.188063	25.6107	0.0428656
O01666	FBgn0020235	ATPsyn-gamma	34.476	0.0576938	34.4858	0.0913718	34.7081	0.0458219	34.5221	0.0512558	32.4516	0.0439304	32.4928	0.0526809	32.2824	0.260448	32.5872	0.128012	34.0676	0.0426603	33.9523	0.0875707	33.7092	0.0999311	33.7701	0.0597436	36.401	0.0714671	36.364	0.0599407	36.3609	0.0633971	36.2673	0.069388
O01939	FBgn0020272	mst	23.5806	0.657879	23.9093	0.35655	24.4113	0.186572	23.8944	0.341432	23.0302	0.28663	24.5767	0.0848116	22.8755	0.320329	22.9225	0.238589
O02195	FBgn0015834	Trip1	31.1406	0.0759987	31.0267	0.0786397	30.8193	0.02802	30.8353	0.116371	29.7501	0.0904462	29.9322	0.0551161	29.9847	0.137173	29.8393	0.119196	28.6048	0.0545017	28.7491	0.112121	28.3513	0.0965251	28.6195	0.132739	28.9026	0.0598729	28.839	0.125639	29.0204	0.0517696	28.8334	0.136972
O02373	FBgn0261445	sgl	25.4231	0.247216	24.4549	0.574061	25.3866	0.46007	26.0363	0.0778178	29.5462	0.0761682	29.1075	0.0603796	29.2298	0.0382029	28.9844	0.0994858	23.9323	0.403888	23.7642	0.28418	23.9077	0.381634	24.3356	0.368831	26.6716	0.131486	26.752	0.194388	26.8297	0.353629	26.8706	0.213687
O02649	FBgn0015245	Hsp60	34.6373	0.0276742	34.7724	0.0480398	34.6781	0.0962448	34.8291	0.0674631									33.1854	0.035239	33.2045	0.0468306	33.556	0.0793368	33.2841	0.04487	33.92	0.0342591	33.7122	0.0780253	33.8273	0.067234	33.7296	0.0700511
O15971	FBgn0015789	Rab10	25.0523	0.633372	25.9771	0.819559	25.8082	0.935924	26.1408	0.878883	26.0384	0.086546	27.2706	0.130371	25.3156	0.367044	26.0658	0.251473	26.5962	0.337065	27.7853	0.17185	27.4053	0.0876061	27.8132	0.118588	25.8425	0.418002	25.4637	0.678641	26.4439	0.492629	24.735	0.745694
O16043	FBgn0022893	Df31	28.584	0.32229	28.1722	0.290712	27.7366	0.25402	27.1017	0.562721	23.6071	0.812076	25.5613	0.206216	25.5024	0.222527	25.624	0.155453	27.7832	0.136274	27.5789	0.0588213	27.8958	0.203181	27.4523	0.115231
O16158	FBgn0020907	Scp2	27.032	0.333221	28.1169	0.167608	26.9179	0.344284	27.5685	0.225902	26.1761	0.139109	25.4148	0.260911	25.7395	0.230681	25.2205	0.341689	30.4254	0.0801499	30.4665	0.0419348	30.0609	0.0659993	30.2399	0.144898	28.1957	0.188442	28.2153	0.189631	28.2807	0.131107	28.2761	0.0628156
O16797	FBgn0020910	RpL3	34.0709	0.147643	34.0501	0.0492086	33.5412	0.0658277	33.9553	0.00623654																	32.4451	0.0891544	32.2898	0.0784166	32.0506	0.097696	32.1968	0.156589
O17452	FBgn0022770	Peritrophin-A	26.71	0.324666	26.1378	0.449019	24.9237	0.351062	26.1983	0.360315
O18332	FBgn0016700	Rab1	30.2063	0.179327	30.6593	0.116057	30.9644	0.0625731	30.6801	0.0947895	28.6438	0.116569	29.1208	0.0796878	28.6392	0.173497	28.5354	0.199291	29.7554	0.0585125	29.7333	0.0887388	29.8149	0.0981527	29.7608	0.0710008	30.2784	0.0508711	29.9311	0.0443594	30.0801	0.0584698	29.7248	0.245148
O18333	FBgn0014009	Rab2	30.0507	0.122945	30.017	0.139826	29.791	0.0679251	29.9776	0.0568594	27.629	0.0954991	28.1635	0.0782204	27.9608	0.230606	28.3276	0.188969	28.8729	0.105834	28.525	0.122436	29.0146	0.0653507	28.5465	0.0534805	29.8392	0.14124	29.1828	0.153407	29.6907	0.102834	29.5019	0.225242
O18334	FBgn0015797	Rab6	25.3377	0.258788	25.1582	0.595431	25.6512	0.147142	25.6311	0.125916	27.5533	0.178186	27.6145	0.102707	27.8631	0.262355	27.9685	0.178136	27.3947	0.082215	27.3069	0.209138	27.2669	0.10625	27.53	0.106107	24.1105	0.502935	24.48	0.692601	24.4857	0.5442	24.6051	0.714056
O18335	FBgn0015790	Rab11	30.3912	0.0706672	30.5677	0.0916353	30.3305	0.0982873	30.6612	0.068591	29.8782	0.0780937	30.0028	0.0926687	29.8518	0.164172	29.8485	0.115623	30.4437	0.0274328	30.4731	0.0418589	30.2814	0.0611836	30.4287	0.0658256	28.8259	0.0978533	28.9978	0.101789	28.9015	0.147857	28.9735	0.126244
O18336	FBgn0015791	Rab14	27.9716	0.101954	28.067	0.251423	26.3602	0.558133	28.1165	0.211498																	26.7502	0.097655	27.2703	0.247554	26.7573	0.368141	27.3716	0.196074
O18338	FBgn0262518	Rab8	26.1332	0.294038	27.0461	0.275166	27.9083	0.138128	27.1303	0.341009	24.6958	0.181499	25.578	0.21394	25.248	0.329712	25.5446	0.191799	22.7928	0.238214	23.3876	0.215896	23.06	0.43746	22.8496	0.377248	26.9969	0.196188	27.47	0.0851914	27.8629	0.0854506	27.7088	0.0505147
O18373	FBgn0261270	SelD	31.195	0.124756	30.9476	0.0855628	30.8892	0.132288	31.0418	0.151559	29.0257	0.0431727	29.0485	0.0729185	28.6788	0.208358	28.8292	0.0568769	31.2736	0.0764026	31.346	0.0834785	31.0251	0.0409209	31.2763	0.081396	29.8653	0.109925	29.8101	0.0818901	29.8677	0.127293	29.9335	0.102446
O18388	FBgn0262743	Fs(2)Ket	29.6351	0.124932	29.7177	0.141769	29.6292	0.165318	28.9695	0.143274	27.2343	0.114839	27.0551	0.0736052	27.1308	0.159252	26.8463	0.116978	29.437	0.14625	29.1317	0.268772	27.3919	1.27866	28.4631	0.423086	28.2111	0.0685639	27.651	0.071248	27.8959	0.0766401	27.7476	0.0719009
O18391	FBgn0020545	kraken	27.2465	0.0713257	27.9468	0.136209	28.0289	0.101327	28.0924	0.129313	26.1133	0.128504	25.8026	0.111485	26.3213	0.268689	26.3066	0.107667
O18399	FBgn0003116	pn	29.5847	0.190815	29.1489	0.186182	29.35	0.218665	28.9637	0.159715	22.6373	0.120238	22.9902	0.25218	21.6271	0.548722	22.4142	0.424731	26.3755	0.03946	26.3969	0.122363	26.2183	0.076951	26.4099	0.0981878	26.21	0.215434	25.6785	0.157403	26.0636	0.08226	26.0166	0.190322
O18404	FBgn0021765	scu	35.6333	0.0682943	35.434	0.146576	36.0945	0.155614	35.701	0.175412	32.2297	0.0894719	32.5577	0.047925	32.0385	0.0693682	32.3342	0.104495	33.4349	0.0495827	33.4157	0.0364163	33.4739	0.0845259	33.3766	0.0356767	34.3097	0.0573738	33.9089	0.0664358	34.1063	0.0502587	33.8151	0.08378
O18405	FBgn0019925	Surf4	29.0742	0.0615211	28.4808	0.334529	27.97	0.389969	28.6817	0.32746	23.8175	0.818596	23.583	0.437497	26.1412	0.192064	25.7556	0.232182	23.5553	0.497104	23.7964	0.36601	23.412	0.442146	23.9731	0.078967
O18413	FBgn0020369	Rpt6	32.0615	0.127816	31.8926	0.0708105	32.0505	0.07833	32.0627	0.0420606	30.3532	0.0761889	30.5201	0.0320138	30.091	0.0730104	30.2274	0.056091	29.1975	0.075065	29.3786	0.054046	29.1952	0.064474	29.417	0.0434088	30.2612	0.0450446	29.9939	0.0824303	30.1727	0.0363368	30.1274	0.143345
O18640	FBgn0020618	Rack1	33.2891	0.135334	33.2855	0.0377985	33.2389	0.0398258	33.3382	0.0604229																	30.6592	0.148853	30.8631	0.10255	30.563	0.0788015	30.8906	0.0711119
O18645	FBgn0023169	AMPKalpha	24.3104	1.65253	26.4238	0.93283	26.4966	0.158225	27.493	0.417155	25.9092	0.23433	26.0138	0.148119	26.139	0.0996674	26.4362	0.13305	25.2274	0.150887	25.1511	0.156244	25.0548	0.133216	24.4965	0.603995
O18680	FBgn0020764	Alas	26.5488	0.226091	26.3606	0.504294	26.2814	0.224442	27.197	0.188444
O44226	FBgn0023212	EloB	30.8875	0.0938882	31.028	0.129879	31.3011	0.122343	31.4504	0.12152	27.1828	0.185086	27.3737	0.119345	26.8247	0.188048	26.9682	0.189947	29.4984	0.0350063	29.6757	0.105145	30.0753	0.0440614	29.7233	0.0864858	30.1293	0.0909218	30.2445	0.0993044	30.2601	0.0792143	29.8849	0.184081
O44342	FBgn0004003	wbl	24.2053	0.927137	25.9509	0.757174	25.0472	1.00206	24.5196	0.507258	22.9155	0.418985	21.992	0.230456	22.1234	0.352935	21.4849	0.53827
O44386-2	FBgn0003328	scb	25.7146	0.14242	25.9684	0.30208	26.4709	0.302978	25.9333	0.269468																	24.481	0.400172	24.8687	0.239157	23.8975	0.700955	24.3023	0.509352
O44437	FBgn0023167	SmD3	28.3401	0.106761	28.7794	0.17103	28.6281	0.115419	28.3722	0.1463	27.8946	0.104707	27.9003	0.0539258	27.7141	0.132568	27.6154	0.161151	28.5066	0.0711102	28.5639	0.161778	28.6419	0.0928836	28.6431	0.0858508	26.1373	0.134434	26.3982	0.0587071	26.4154	0.127884	26.3245	0.0871353
O46036	FBgn0020496	CtBP	25.2038	0.177601	23.5537	0.48799	22.9116	0.433661	23.4398	0.387427	22.7651	0.657578	24.1285	0.821826	22.3459	0.446235	22.3639	0.267232	26.5882	0.122561	23.6169	0.836028	26.8899	0.167633	22.374	0.304235
O46037	FBgn0004397	Vinc	32.4077	0.114185	32.6885	0.134112	32.7323	0.136933	32.3942	0.152642	31.2169	0.058257	31.2259	0.0552509	31.2132	0.0858815	31.3549	0.0818086	29.3907	0.0538794	29.6153	0.083745	29.5154	0.10161	29.6347	0.0860677	32.8626	0.0311813	32.8479	0.0643231	32.9623	0.0158868	32.8969	0.0668846
O46050	FBgn0023542	Nmd3	25.525	0.126081	25.6799	0.197443	25.5116	0.0906516	25.4943	0.190886	24.6965	0.335502	25.7431	0.138175	24.7345	0.310011	25.6088	0.361409
O46052	FBgn0023540	CG3630	25.3505	0.0750424	25.5657	0.188495	24.1467	0.514197	24.3662	0.484917																	31.2623	0.0285033	31.1773	0.0242429	30.697	0.0323291	30.9013	0.0697878
O46067	FBgn0023529	CG2918	31.72	0.0956308	32.0288	0.129269	31.8371	0.13961	32.3884	0.0635195	30.6493	0.0438217	30.4903	0.0288123	30.3808	0.177574	30.3549	0.0960942	30.5221	0.0750131	30.4055	0.0451658	30.4602	0.0491378	30.5734	0.0561837	31.8777	0.0775085	31.6276	0.0680745	31.7044	0.0861435	31.5434	0.0196788
O46079	FBgn0023521	CG3587	25.7787	0.392623	24.9182	0.179148	24.8034	0.43694	25.0691	0.393431	24.6112	0.336633	24.7068	0.0430977	23.7903	0.488105	24.9813	0.145338
O46084	FBgn0023517	Pgam5	27.8576	0.189963	27.7859	0.150047	26.1203	0.817611	27.8815	0.182387	26.1544	0.248577	26.6197	0.169389	26.093	0.466009	26.4105	0.161177	27.3268	0.106999	27.5057	0.0730946	27.297	0.147361	27.4266	0.177381	27.7421	0.309764	27.6716	0.30952	27.6708	0.25219	27.622	0.245603
Q7KW08	FBgn0023516	Pex5	26.3075	0.0710326	25.2052	0.593965	26.5301	0.17645	26.861	0.229966
O46098	FBgn0013432	bcn92	27.7105	0.069698	27.4249	0.233926	27.2891	0.237415	27.7956	0.0719397	25.9078	0.163783	25.6445	0.106186	26.1414	0.133285	26.4617	0.215365	29.5712	0.0719085	29.5496	0.0949421	29.7961	0.0773403	29.7237	0.0784647	28.9661	0.215661	28.8849	0.106854	28.9881	0.11654	28.5893	0.171979
O46106	FBgn0014366	noi	25.9823	0.22578	25.6303	0.192452	24.8643	0.548099	25.3319	0.390694	25.978	0.346756	25.4026	0.167251	25.6619	0.120195	25.6777	0.233542	26.5694	0.124128	26.6588	0.123828	26.6162	0.160647	26.5882	0.142367
O61231	FBgn0024733	RpL10	33.3264	0.153723	33.4962	0.0966871	32.4593	0.186953	33.2868	0.120212	33.3414	0.100947	33.561	0.0444398	33.0852	0.0665944	33.0359	0.0863446	32.0875	0.0421234	32.3108	0.130435	31.6745	0.132231	32.1696	0.167931	31.135	0.0927254	31.3716	0.0624388	31.156	0.0869344	31.5448	0.0256949
O61345	FBgn0015527	pen	28.3198	0.103303	28.5715	0.16631	27.7403	0.102378	28.697	0.155296	27.9056	0.106436	28.1186	0.0361264	27.7472	0.082534	27.5983	0.0815788	23.9476	0.357609	24.4226	0.156157	23.9116	0.0898858	24.4336	0.177022
O61362	FBgn0020309	crol	25.2949	0.671705	25.0624	0.375478	24.1445	0.323903	24.8089	0.160941
O61443	FBgn0024846	p38b	29.2894	0.0321481	29.4528	0.0314518	29.3404	0.099434	29.4255	0.0483874	28.1878	0.184442	28.2155	0.0857894	27.9513	0.173408	28.0428	0.233502									29.6279	0.103352	29.4339	0.0304231	29.4273	0.074066	29.4011	0.109274
O61444	FBgn0024326	Mkk4	27.4901	0.112583	27.6336	0.160418	27.0036	0.106396	26.9291	0.196782	26.4849	0.184527	26.5582	0.106446	26.4773	0.218872	26.4343	0.154757	27.5436	0.0943338	27.52	0.111177	27.6356	0.0682037	27.3739	0.0593203	27.7582	0.142826	27.2101	0.0763282	27.3985	0.121373	27.3131	0.0442095
O61491	FBgn0024754	Flo1	31.2492	0.0418809	31.3945	0.0487069	31.1215	0.157415	31.5609	0.0692736																	30.0425	0.0995127	30.4633	0.0916262	30.4334	0.144485	30.4909	0.0285007
O61604	FBgn0024238	Fim	29.9924	0.0349019	30.2382	0.137693	29.9706	0.0751532	30.2685	0.121477	25.0171	0.624182	25.1503	0.0878674	25.5355	0.100141	25.2162	0.200518
O61613	FBgn0020392	Nmt	29.7864	0.12025	29.3247	0.0988901	29.3752	0.06361	29.26	0.0756504	27.9225	0.132656	27.6564	0.0978951	27.8414	0.101143	28.0276	0.143886	25.2441	0.210361	24.8136	0.213304	24.3289	0.351914	24.0053	0.381942	24.9066	0.309099	25.3498	0.317081	24.2066	0.44113	25.8105	0.0998925
O61722	FBgn0024734	PRL-1	28.5708	0.173586	28.8792	0.152152	28.77	0.160785	28.4385	0.238551	26.8488	0.133375	26.8535	0.0850091	26.7419	0.208135	27.3097	0.117455	28.1257	0.13516	28.4442	0.0867866	28.2082	0.10347	28.6469	0.0341791	29.0467	0.0514217	28.9359	0.11282	29.1947	0.156218	28.9254	0.138027
O62530	FBgn0263351	AP-2mu	29.7753	0.2029	29.338	0.195851	28.8112	0.205748	29.1936	0.0748417	26.4628	0.16438	26.5919	0.0718166	26.5458	0.181377	26.352	0.0894812	31.9284	0.0200264	32.0052	0.0713773	31.4129	0.0829565	31.8462	0.0614032	28.3651	0.108324	28.6038	0.124905	28.9716	0.0805116	28.7301	0.115535
O62531	FBgn0024833	AP-1mu	26.9477	0.152648	27.0576	0.129516	26.9233	0.14632	27.0927	0.0770938	27.8733	0.0417168	27.89	0.0554919	27.5615	0.116175	27.8474	0.146267	25.5761	0.0950376	25.7074	0.0652323	25.6822	0.139684	25.291	0.189711
O62602	FBgn0261524	lic	28.1072	0.0940806	28.055	0.135767	28.2111	0.106306	27.9111	0.112509	24.6574	0.502096	24.7909	0.156657	24.8523	0.649281	25.2447	0.224703	26.5504	0.162877	26.1801	0.224232	26.1153	0.168528	26.1904	0.253362	27.4563	0.132825	27.222	0.155116	27.4715	0.136937	27.1752	0.196379
O62619	FBgn0003178		26.5517	0.16862	27.6577	0.325715	27.8496	0.112721	27.2917	0.290324	24.6641	0.159294	24.4981	0.357123	24.7474	0.132793	23.9021	0.252817	30.0188	0.136304	29.9217	0.232679	30.0824	0.112401	29.707	0.166483	32.7112	0.205741	32.306	0.209992	31.8391	0.140664	32.1702	0.323415
O62619-2	FBgn0003178		35.9438	0.0759953	36.0496	0.0943337	36.2448	0.0827173	35.844	0.100853	32.9484	0.0465344	33.0993	0.059411	33.1185	0.155797	33.3846	0.0856773	35.0045	0.0158966	34.8573	0.0430808	34.6424	0.0588485	34.6019	0.0341163	37.2563	0.0478751	37.1228	0.0495916	37.2223	0.0501696	36.9177	0.0417816
O62621	FBgn0025724	beta'COP	30.3487	0.0669462	30.5501	0.0836041	30.1197	0.0729481	30.3054	0.154468	29.8545	0.0894384	29.7254	0.0413481	29.63	0.12297	29.6582	0.121471	28.0516	0.0988723	27.9958	0.0922338	27.8838	0.172318	28.1059	0.129455	28.2773	0.421437	28.2924	0.290937	28.5228	0.215892	28.3275	0.0789765
O76206	FBgn0014930	CG2846	28.5889	0.266164	28.6411	0.187455	29.3458	0.16829	28.2644	0.343322	28.6635	0.0674118	28.0279	0.104288	28.2136	0.387288	28.1579	0.283847	27.2342	0.154737	27.4731	0.0837456	27.1095	0.0743426	27.3672	0.0668872	27.8564	0.10895	27.2266	0.096953	27.5378	0.113883	26.8664	0.106705
O76268	FBgn0024947	NTPase	29.9834	0.0830505	29.9257	0.130166	29.6707	0.144016	29.9497	0.122377																	30.7182	0.0960735	30.6102	0.0689847	30.5633	0.0831659	30.3981	0.0212954
O76454	FBgn0024841	Pcd	31.4189	0.167559	31.1329	0.12788	31.6617	0.223253	30.9277	0.214383	27.0766	0.223946	26.8613	0.0863413	27.1644	0.12481	27.06	0.0743084	29.8343	0.0787426	29.8206	0.0549208	30.1014	0.0626002	29.7739	0.0699199	29.0277	0.129669	29.2279	0.0635943	29.2792	0.125141	28.9955	0.195117
O76464	FBgn0024945	NitFhit	27.7576	0.140611	27.4541	0.198418	27.7824	0.138014	27.1454	0.267534	26.8861	0.0708642	26.7716	0.101827	27.0639	0.12502	27.2853	0.171168	27.2495	0.077342	27.2568	0.0390062	27.3197	0.0868305	27.4386	0.0873495	27.8643	0.106878	27.8924	0.126418	27.9982	0.142848	28.0993	0.174808
O76521	FBgn0024889	Kap-alpha1	26.9482	0.23651	26.7068	0.215714	26.8274	0.133868	26.8051	0.301148	22.7128	0.46531	23.1007	0.293882	23.1152	0.125953	23.6777	0.333029	23.8775	0.30214	23.8271	0.322898	23.0695	0.542546	23.7959	0.548981	25.3427	0.158537	24.5404	0.434063	24.5165	0.309856	23.4413	0.944681
O76742	FBgn0015795	Rab7	30.5249	0.167111	30.6314	0.184883	30.4923	0.0651772	30.6375	0.0933208	28.1719	0.141881	28.6559	0.0940827	27.4593	0.102571	27.8358	0.0349549	28.1446	0.0422385	27.8619	0.0746929	27.6288	0.130278	27.6811	0.142801	28.4397	0.0627441	28.3042	0.0542141	28.317	0.115614	28.4474	0.126541
O76752	FBgn0014032	Sptr	30.0577	0.261219	29.4962	0.133565	30.1082	0.0985564	29.2562	0.112463	28.0825	0.0833617	28.0969	0.100266	27.8482	0.128081	28.099	0.107551	28.4631	0.134892	28.3983	0.0984685	28.3667	0.118472	28.2546	0.086818	26.6	0.287503	26.4922	0.185191	26.4738	0.0817596	26.734	0.254931
O76863	FBgn0024996	eIF2B-beta	26.5037	0.101622	26.5586	0.118655	26.4647	0.115506	26.4065	0.245554	25.5529	0.0858841	25.5403	0.10664	25.2063	0.079637	25.8331	0.0860171	23.134	0.250013	22.6969	0.162654	23.273	0.295332	21.8555	0.476881
Q8IH14	FBgn0024987	ssx	24.594	0.291382	24.6649	0.370227	24.1729	0.401429	24.4557	0.441301
O76877	FBgn0024986	CG3719	26.2176	0.121983	26.0033	0.258092	25.6132	0.257094	26.9855	0.17131	24.9566	0.469165	24.4368	0.164444	21.8283	0.377457	22.6444	0.163899	25.5737	0.139822	25.1682	0.156344	25.0581	0.147101	25.468	0.0997959	27.7514	0.121218	27.8117	0.134373	27.7171	0.179909	27.6393	0.0716928
O76878	FBgn0024985	CG11448	26.7541	0.241086	27.1598	1.23928	28.9601	0.220137	28.9654	0.427818	24.1722	0.311308	24.7489	0.0907517	23.4555	0.54964	24.6222	0.149704	26.5777	0.0679618	26.5451	0.147265	27.2559	0.135505	26.8201	0.155202	25.0778	0.100722	25.8673	0.561408	26.1452	0.103886	26.2577	0.787408
O76879	FBgn0000092	CG2650	25.5726	0.245199	25.1117	0.346984	24.4931	0.462003	23.2896	0.569017
O76894	FBgn0025390	Mur2B	24.5435	0.41492	24.2442	0.636556	23.738	0.266047	23.3361	0.293471
O76895	FBgn0023535	arg	31.7349	0.203567	31.5167	0.161555	31.4714	0.136409	31.9485	0.156933	22.4883	0.399818	22.5134	0.339912	23.2902	0.488615	23.824	0.362439									24.2794	0.255039	26.2749	0.502731	24.4802	0.569062	26.1015	0.269261
O76896	FBgn0024983	CG4293	26.9843	0.296775	26.3482	0.938203	25.814	0.728092	27.311	0.210981
O76902	FBgn0025381	rush	29.5719	0.156402	29.468	0.0819828	29.5208	0.0988119	29.3569	0.0232114	28.4185	0.062166	28.3713	0.0765757	27.9527	0.216471	28.0872	0.0678411	28.7168	0.0576319	28.85	0.0698323	28.4542	0.0995233	28.8002	0.109029	28.9156	0.0824102	29.1208	0.0725357	29.0907	0.145328	28.8949	0.191162
O76912	FBgn0024973	CG2701	23.1412	0.486198	23.4362	0.345883	23.5488	0.341659	23.69	0.454679	21.6069	0.214122	21.9617	0.105584	22.1362	0.440571	22.6902	0.121675	22.9727	0.133809	22.0866	0.395129	23.06	0.272733	22.9115	0.507613
O76927-2	FBgn0015521	RpS21	31.4832	0.0762371	31.424	0.2052	31.2326	0.0652929	31.7654	0.0965779																	29.0837	0.353984	29.1169	0.10061	29.0646	0.185821	29.2156	0.248471
O76994	FBgn0025366	Ip259	25.5146	0.405783	26.5719	0.377256	25.9075	0.0876562	26.4226	0.776689	26.5236	0.103135	26.3144	0.0436716	25.736	0.273436	26.2686	0.13382	22.3818	0.252856	23.1518	0.309321	23.021	0.157233	23.0167	0.164372
O77062	FBgn0026439	Eaat1	28.7481	0.244414	28.9092	0.100077	29.0489	0.069182	29.2554	0.195772	21.9715	0.384761	22.0281	0.158004	22.0154	0.294929	23.1738	0.166185	30.5267	0.11019	30.0191	0.208369	29.8704	0.141414	29.8444	0.111595	30.753	0.165894	30.5712	0.12743	30.8247	0.145432	30.1136	0.153521
O77134	FBgn0038224	CG3321	31.6756	0.219837	31.9498	0.182125	31.9486	0.16868	31.6702	0.199739	30.1768	0.10215	30.1178	0.139403	29.6962	0.33994	29.3493	0.5229	33.08	0.0866547	33.2512	0.0611141	33.5518	0.094595	33.2793	0.142191	32.7844	0.168808	33.4867	0.0807592	32.9308	0.295171	33.8174	0.107189
O77263	FBgn0025629	CG4045	26.2157	0.107162	25.783	0.215809	25.0613	0.665435	26.3656	0.288604	23.4559	0.637773	25.2472	0.118854	23.0367	0.431851	24.1986	0.326409	23.3026	0.565386	23.5337	0.259766	22.5914	0.450364	23.7859	0.448843
O77266	FBgn0025628	CG4199	30.4422	0.0989951	29.9446	0.13937	30.3595	0.114992	29.717	0.173099																	26.7292	1.29961	28.0367	0.581492	28.1102	0.238612	26.9031	1.19117
O77277	FBgn0025615	Torsin	28.4477	0.213166	28.4184	0.136204	28.1866	0.0550978	28.2076	0.0904868	27.5868	0.200186	27.8984	0.099148	26.9831	0.229789	26.9447	0.057923	26.0806	0.0793216	26.0899	0.102044	25.8611	0.181195	25.9381	0.198728	25.2462	0.541368	25.7773	0.185527	25.3797	0.133287	24.7438	0.822626
O77410	FBgn0025582	Int6	30.5886	0.118643	30.5719	0.0505614	30.2481	0.0295225	30.6586	0.0949498	29.6044	0.107578	29.5532	0.0802234	29.5648	0.137379	29.5558	0.103565	26.9199	0.226055	27.2848	0.170524	26.6319	0.160939	27.1023	0.104646	28.1392	0.150659	28.3788	0.105137	28.4066	0.0869114	28.7313	0.179151
O77425	FBgn0025640	CG13369	28.9207	0.201418	29.047	0.197589	29.346	0.145954	29.1928	0.276393	26.9697	0.138353	26.1796	0.10174	26.4621	0.197378	25.8775	0.159546	23.0393	0.148418	23.4996	0.29019	24.0618	0.153682	23.6428	0.670791	26.8256	0.265797	25.965	0.566441	26.5457	0.223504	24.7947	0.790493
O77430	FBgn0025637	skpA	28.1183	0.130538	28.4134	0.23407	28.5217	0.136296	28.2646	0.236765	26.6925	0.069097	26.591	0.119407	26.3219	0.197864	26.8268	0.168468	27.8161	0.0755993	27.6698	0.064687	27.7397	0.0881036	27.8307	0.104496	27.4609	0.168292	27.2486	0.156699	26.9499	0.120678	27.0832	0.279202
O77434	FBgn0260855	Sec22	29.3701	0.103079	29.5069	0.116984	29.7052	0.104362	29.8506	0.0747758	28.2721	0.131836	27.8329	0.0885963	27.8102	0.13963	27.5701	0.0821545	26.933	0.1417	26.7229	0.151091	26.671	0.0774743	26.6236	0.0826373	28.7887	0.0805155	28.8538	0.116432	28.6141	0.105667	28.5619	0.0647417
O77460	FBgn0016687	Nurf-38	25.0076	0.278762	24.2609	0.283486	23.365	0.457962	24.0175	0.158469
O77477	FBgn0025336	CG4882	27.1106	0.0975216	25.52	0.662456	26.877	0.0567042	26.9056	0.135811	26.269	0.150241	26.4788	0.138759	26.0191	0.127078	26.4617	0.0731319	23.0034	0.323621	21.839	0.413302	22.2346	0.283792	22.7865	0.421101	26.8173	0.170724	25.0381	0.386429	25.7296	0.365988	25.0857	0.935851
O96299	FBgn0022359	Sodh-2	30.155	0.22848	29.885	0.188937	29.2119	0.074014	29.4041	0.22457									28.2302	0.155491	27.5452	0.151657	27.3804	0.0926572	26.4072	0.168034	29.4677	0.216593	29.3641	0.157464	29.9889	0.141244	30.4435	0.19008
O96539-2	FBgn0025720	Ate1	25.8346	0.240361	25.9959	0.108028	25.7084	0.355853	25.9024	0.236315
O96553-2	FBgn0020385	pug	34.6284	0.189452	33.7503	0.295903	34.8636	0.19203	33.8968	0.180329
O96607	FBgn0025777	homer	25.2884	0.235512	25.1142	0.209376	24.8424	0.429779	24.8563	0.31925									28.8768	0.0456163	28.9321	0.117825	28.5342	0.0657428	28.5098	0.0993923	25.7413	0.0819852	25.4792	0.551588	25.5178	0.104759	25.0261	0.644691
O96651	FBgn0026015	Top3beta	24.3698	0.284418	24.481	0.512128	24.1273	0.356126	23.7511	0.571793
Q7KVU4	FBgn0026144	CBP	23.7924	0.559734	23.8549	0.531214	23.9774	0.263598	23.5489	0.179116
O96692	FBgn0025806	Rap2l	23.426	0.796886	23.4701	0.529454	24.8747	0.321746	24.8633	0.11892
O96824	FBgn0026090	CG14812	28.5303	0.0953971	29.1233	0.0794008	28.8058	0.0637157	29.2542	0.140355	25.8562	0.774588	26.5478	0.42932	26.4681	0.153958	27.0671	0.129349	26.9786	0.193167	27.2795	0.0962995	27.0154	0.058128	25.6061	1.05784	25.1305	0.17685	25.2664	0.315208	24.0364	0.583396	24.3182	0.310224
O96827	FBgn0028737	Ef1beta	33.1963	0.0849649	33.63	0.0985143	33.388	0.117144	33.573	0.105979	32.0792	0.0881135	32.3659	0.0603745	32.2388	0.113843	32.3736	0.17448	31.0884	0.153155	31.1842	0.0966465	31.0658	0.0966092	31.1593	0.113768	32.6252	0.0544549	32.2745	0.108635	32.2471	0.063459	32.2097	0.0535993
O97059	FBgn0004782	Ccp84Ab	27.4331	0.229362	26.7384	0.185475	26.0382	0.179515	26.902	0.119253																	29.4583	0.164228	29.5398	0.199882	28.4714	0.208938	28.7977	0.122028
O97062	FBgn0004779	Ccp84Ae	32.1441	0.0720971	32.1055	0.219657	31.902	0.0438906	31.9716	0.104851	27.9988	0.15111	27.4422	0.233741	27.1806	0.303777	26.8099	0.33705	30.6936	0.049735	30.8336	0.0925064	30.7183	0.0268527	30.5094	0.0952979	31.0997	0.104805	30.6891	0.0419588	30.3724	0.262859	30.355	0.107547
O97064	FBgn0004777	Ccp84Ag	32.19	0.0803185	32.341	0.140298	32.2487	0.0288957	32.395	0.102063	28.146	0.1524	28.7267	0.138823	28.7198	0.159499	28.4219	0.160334	29.4396	0.0754761	29.2299	0.0926179	29.4296	0.092275	29.0713	0.0850356	30.1515	0.0892061	29.2214	0.151966	29.7308	0.137343	29.1805	0.260797
O97066	FBgn0262801	twr	27.8146	0.158466	28.3414	0.261493	27.9643	0.064092	28.5729	0.138837	22.9546	0.453845	23.9093	0.205848	25.41	0.396278	24.8275	0.105184									27.2442	0.217603	26.5107	0.429227	27.1342	0.15618	26.5959	0.442669
O97069	FBgn0026565	CG1315	29.2253	0.20477	29.1203	0.160487	29.2405	0.240863	28.9217	0.199266	30.0528	0.0824979	29.1756	0.0800891	30.1727	0.128977	28.9968	0.156127
O97102	FBgn0264922	smt3	31.4833	0.231615	31.5735	0.108723	31.05	0.231111	31.4782	0.152047	30.1559	0.200818	30.7092	0.0130514	30.4862	0.102305	30.2542	0.22897	31.6995	0.147988	32.1019	0.085605	31.8946	0.068195	32.1376	0.081173	29.926	0.195359	30.1643	0.275925	30.1041	0.243335	30.4522	0.167779
O97111	FBgn0026192	par-6	25.6046	0.184303	25.2473	0.324556	25.0133	0.430613	24.5337	0.890584	25.4837	0.180715	25.9473	0.146825	25.7039	0.0930579	25.9532	0.100282									24.5335	0.572722	25.1636	0.251527	24.9556	0.153491	24.0678	0.599821
O97125	FBgn0001230	Hsp68	32.2766	0.0935553	32.0863	0.131795	32.0428	0.134968	32.0976	0.130554	24.5205	0.30927	23.1288	0.337602	22.1297	0.449535	23.2079	0.160759	30.0837	0.0503411	30.0763	0.064963	30.1058	0.041512	30.1394	0.050097	31.9283	0.0660952	31.6252	0.149863	31.4204	0.0572888	31.2905	0.164688
O97182	FBgn0001961	Arpc1	28.0673	0.0561947	27.6968	0.105713	27.5256	0.411803	27.7615	0.264301	29.3537	0.116865	29.4934	0.060807	29.1833	0.098158	28.831	0.0855135	27.9686	0.0609537	28.1063	0.128049	27.9325	0.0818911	28.0084	0.0741128	26.7268	0.0415644	26.7608	0.165541	27.0614	0.130421	27.0618	0.26825
O97183	FBgn0026373	RpII33	26.6136	0.178263	26.9911	0.153193	27.0965	0.151107	26.6877	0.268938	26.0159	0.130634	25.9972	0.0909823	25.6999	0.096985	25.5765	0.0999384	25.7751	0.148097	25.4968	0.599086	25.2735	0.373384	25.4581	0.244584	23.996	0.314517	24.6336	0.202501	24.7818	0.114309	24.7305	0.386924
O97365	FBgn0026562	BM-40-SPARC	25.8216	0.275885	25.4292	0.685121	25.5034	0.246766	26.8404	0.14057									25.569	0.220481	25.5311	0.180756	25.108	0.191204	25.4897	0.0681069
O97418	FBgn0025839	CG3621	31.6589	0.11062	31.3007	0.105636	31.5502	0.0639189	31.2627	0.124116	29.443	0.16651	29.4197	0.0396	30.1355	0.0382003	29.8565	0.115426	32.001	0.034757	31.7245	0.0535688	32.1621	0.0496499	31.8528	0.076054	33.1626	0.0544319	33.2786	0.106458	33.1658	0.125062	33.2088	0.148502
O97428	FBgn0026084	cib	31.6658	0.317073	31.6389	0.253286	31.0348	0.218227	31.4561	0.199184																	31.311	0.083526	31.3586	0.159329	31.0826	0.132954	31.1997	0.112009
O97454	FBgn0001491	l(1)10Bb	29.063	0.0772473	27.6263	0.879553	25.1949	1.07772	26.5544	1.05451	25.909	0.441051	24.9025	0.294465	23.2978	0.520538	23.8318	0.157078	26.6405	0.133599	26.5521	0.11178	26.3034	0.137605	26.7156	0.0451843
O97477	FBgn0025885	Inos	31.9911	0.12774	32.0585	0.094324	31.62	0.0903193	32.299	0.103029	29.154	0.122067	28.7155	0.107778	29.0505	0.16782	28.9613	0.11852	30.8602	0.0820548	30.8498	0.110704	30.8809	0.0588925	30.7145	0.18828	31.5546	0.0875165	31.5186	0.105951	31.6287	0.20403	31.5044	0.100978
O97479	FBgn0024289	Sodh-1	33.8401	0.24962	33.6827	0.162558	33.2276	0.162575	33.6461	0.20561									28.8746	0.215966	28.8965	0.208559	28.1829	0.222317	28.3501	0.278832	30.8867	0.147564	30.6424	0.220668	30.4629	0.0356465	30.5698	0.112363
P00334	FBgn0000055	Adh	37.4087	0.130374	37.8397	0.0858402	38.0208	0.157277	38.0373	0.25173	32.2378	0.154772	33.3559	0.118068	32.7289	0.130373	33.4605	0.118613	34.5312	0.0909084	34.6899	0.161033	33.8813	0.0419242	34.3523	0.166002	36.8473	0.0485582	37.1805	0.0308438	37.0146	0.0657166	37.2775	0.0838769
P00408	FBgn0013675	mt:CoII	31.5847	0.115618	31.5445	0.235001	31.8424	0.16612	31.0854	0.197804	29.6714	0.101516	29.437	0.0795989	29.219	0.142643	29.5323	0.192993	29.9466	0.206493	29.6754	0.139406	28.7581	0.275814	28.9128	0.184532	32.8843	0.137411	32.8524	0.124573	32.9654	0.20417	32.8215	0.188644
P00528	FBgn0262733	Src64B	25.6814	0.401189	24.7099	0.574372	24.7672	0.251403	25.2398	0.392514	25.0963	0.187708	24.3168	0.427431	25.7487	0.0901544	25.3214	0.2267	25.0167	0.0929117	24.8952	0.147658	24.7955	0.189167	24.8213	0.280595
P00967	FBgn0000053	ade3	31.0273	0.100906	30.8038	0.140999	32.0017	0.230508	31.6191	0.117433																	28.2144	0.472312	26.7709	0.243621	29.1463	0.315616	26.9464	0.448605
Q4AB54	FBgn0053855	His1:CG33855	33.0563	0.160451	33.0455	0.152295	32.7173	0.237614	33.1476	0.0687262																	33.0103	0.110237	33.3583	0.0348929	33.3765	0.112156	33.5257	0.0704798
P02283	FBgn0001198		33.8025	0.172215	33.9107	0.146508	33.9384	0.041265	34.1045	0.16009	32.0354	0.12434	32.56	0.0444479	32.5772	0.271795	32.0469	0.192396	34.5822	0.0601919	34.9047	0.0778441	35.2459	0.0529939	35.0319	0.0519416	34.0035	0.0256458	33.9404	0.106007	33.7876	0.0968286	33.9443	0.0756705
P02299	FBgn0001199		30.2436	0.467017	31.5231	0.38158	32.0458	0.167118	30.5238	0.351269									31.9481	0.188603	31.4695	0.212951	31.2615	0.140399	31.4382	0.114257	30.4938	0.178906	30.7903	0.206103	30.9211	0.170986	30.5571	0.14155
P02516	FBgn0001224	Hsp23	26.2223	0.333054	26.1254	0.499334	26.4842	0.348367	27.7271	0.172626	23.3861	0.580018	23.525	0.343574	22.6731	0.773724	24.5138	0.111107	33.1004	0.0558985	32.6534	0.0930048	33.0051	0.0740504	32.6341	0.0744146	31.1057	0.124283	30.5887	0.106673	30.9401	0.053366	30.7674	0.0717374
P02517	FBgn0001225	Hsp26	30.9309	0.486369	31.5089	0.510849	31.4623	0.320425	30.0187	0.419307	26.9469	0.467188	24.9427	0.657667	25.0756	0.403978	24.7094	0.396628	31.329	0.0796755	31.0955	0.0951561	31.4605	0.0834769	31.0488	0.0701485	30.6869	0.114266	30.0403	0.128331	29.6407	0.148603	29.9909	0.0577445
P02518	FBgn0001226	Hsp27	30.1517	0.630306	30.5382	0.822425	30.5416	0.418456	28.304	0.96352	23.7465	1.15325	22.048	0.807268	22.0541	0.231591	22.6239	0.271202	30.1106	0.0590699	30.1436	0.0759879	30.696	0.0778405	29.9323	0.0339714	26.914	0.366013	26.214	0.0379169	25.9783	0.287032	27.8128	0.283425
P02574	FBgn0000045	Act79B	31.527	0.193768	32.3282	0.22231	31.8785	0.215136	32.0504	0.235687	24.3228	0.627303	24.098	0.72454	25.3086	0.873199	24.2813	0.731074	24.5016	0.43844	24.7991	0.59284	26.1465	0.974329	24.156	0.596915	36.631	0.0461674	36.3861	0.0841776	36.4221	0.031384	36.1078	0.115424
P02828	FBgn0001233	Hsp83	35.2511	0.140677	35.4889	0.0682874	35.0994	0.0418407	35.3627	0.0651361	33.7535	0.0633625	33.653	0.0299395	33.3039	0.123165	33.4826	0.0897098	33.252	0.0511546	33.2406	0.0598675	32.9651	0.0588196	33.1594	0.0530295	33.48	0.0643717	33.4485	0.030511	33.306	0.0988221	33.4472	0.0493184
P07187	FBgn0002533	Lcp2	24.9886	0.323721	23.7385	0.657242	23.0318	0.373593	22.9864	0.105671
P02843	FBgn0004045	Yp1	36.0432	0.197286	36.8675	0.136178	35.6773	0.219332	37.2308	0.0926296	30.899	0.512869	32.2474	0.306702	30.6632	0.286394	32.0493	0.280271	33.109	0.170104	34.1975	0.187344	32.8768	0.279414	33.9914	0.180852	36.2098	0.120024	36.7843	0.245288	35.3924	0.139339	37.0712	0.133612
P02844	FBgn0005391	Yp2	36.5233	0.196122	37.3083	0.106147	36.0967	0.21248	37.5395	0.0646243	30.6608	0.483548	31.5267	0.31984	29.5455	0.312809	31.1962	0.275472	33.0992	0.236682	34.2237	0.195139	32.9907	0.326909	34.0184	0.219086	36.246	0.121212	36.668	0.293812	35.3646	0.13017	37.0096	0.0692787
P04052	FBgn0003277	RpII215	28.0982	0.119692	27.7606	0.296559	27.3537	0.122424	27.9077	0.0945928	27.7003	0.164756	27.3295	0.0719215	27.4002	0.175991	27.3014	0.152734	28.3627	0.0650481	28.5217	0.0570121	28.5287	0.0306263	28.589	0.083948
P04359	FBgn0002626	RpL32	32.5988	0.11065	32.7829	0.0985918	32.2851	0.117232	32.4985	0.0759294	32.2125	0.117798	32.6448	0.0424862	32.2211	0.0641451	32.2074	0.0284789	31.0032	0.0743309	31.0516	0.144287	30.9331	0.129764	31.006	0.153185	30.8848	0.160113	30.8931	0.0709956	30.5996	0.129981	30.7452	0.0732611
P04388	FBgn0003206	Ras64B	28.9107	0.103165	29.1279	0.142758	28.6893	0.204404	28.9448	0.192144	26.9355	0.145702	26.8508	0.112192	25.7781	0.218732	26.4566	0.119359	26.0095	0.0880275	26.8539	0.189447	26.0892	0.0867555	27.0569	0.182642	27.9716	0.261094	27.9642	0.16489	27.8951	0.103344	28.0518	0.251952
P05031-2	FBgn0000422	Ddc	27.2426	0.138618	27.5336	0.086771	28.0679	0.20972	27.2563	0.259135
P05205	FBgn0003607	Su(var)205	28.6211	0.033886	28.6772	0.172886	28.8332	0.106854	28.9155	0.111302	27.1075	0.0758011	27.441	0.0591685	27.0981	0.17315	27.4612	0.0777683	30.1966	0.0319984	30.2918	0.0509801	30.7183	0.0838729	30.363	0.0282964	27.9263	0.21471	28.0899	0.135532	27.965	0.216295	27.7091	0.164015
P05389	FBgn0003274	RpLP2	33.5313	0.0821656	33.7303	0.0897951	33.5938	0.141578	33.8416	0.0582901	32.2382	0.0757882	32.7452	0.0605838	32.4818	0.0482461	32.6736	0.0782459	31.9596	0.0465766	31.8446	0.16135	32.1304	0.103931	31.9536	0.118794	32.9087	0.114033	32.7197	0.0880731	32.4501	0.117734	32.661	0.109169
P05661-16	FBgn0264695	Mhc	30.6153	0.231597	30.8604	0.158664	31.0144	0.232675	30.3678	0.395303									24.466	0.35177	24.5225	0.920646	23.953	0.677984	24.2298	0.664181
P05661-17	FBgn0264695	Mhc	32.8314	0.0871963	33.1684	0.101594	33.0372	0.123467	33.2827	0.166413																	30.4848	0.161868	31.2782	0.1942	31.5906	0.268522	31.9802	0.137715
P05661-19	FBgn0264695	Mhc	38.6335	0.112089	39.0214	0.0797529	38.8688	0.120686	38.923	0.076118									22.9559	0.660583	23.8897	0.19389	23.652	0.502847	24.3494	0.245962	41.0396	0.038456	40.9631	0.0887125	40.9787	0.035413	40.8245	0.0191141
P05661-2	FBgn0264695	Mhc	30.2885	0.242566	31.3083	0.210221	30.6087	0.203659	31.3025	0.161316									26.0677	0.296998	26.659	0.40653	27.0468	0.552603	27.3548	0.435015	34.2992	0.115574	34.2565	0.115051	34.2266	0.125737	34.2115	0.0496657
P05661-24	FBgn0264695	Mhc	27.3579	0.301515	28.9356	0.537566	27.8359	0.564097	28.372	0.524808									23.5237	0.888218	22.0818	0.310866	23.8888	0.453343	24.4701	0.730327	35.0732	0.0424325	34.8469	0.133515	34.877	0.0578618	34.5591	0.0838147
P05661-3	FBgn0264695	Mhc	31.2443	0.0482477	30.3113	0.0875779	30.6192	0.273629	30.6455	0.323886
P05990	FBgn0003189	r	29.8736	0.161489	29.9439	0.135592	29.9514	0.152988	29.8611	0.127351																	26.4092	0.232495	26.1312	0.362326	26.7374	0.0728969	26.6895	0.0280677
P06604	FBgn0003886	alphaTub85E	24.1205	0.813687	23.807	0.207273	24.7726	0.602201	24.0141	0.457065																	27.0856	0.200492	27.4358	0.115333	26.7337	0.6157	26.6805	0.388221
P06606	FBgn0087040	alphaTub67C	27.5353	0.846781	27.5048	0.881794	27.6457	0.558916	25.1774	0.840316
P06607	FBgn0004047	Yp3	36.6401	0.161808	37.4754	0.209306	36.0367	0.230426	37.8361	0.084937																	36.357	0.129636	37.0729	0.249773	35.3933	0.166232	37.5206	0.137341
P06742	FBgn0002772	Mlc1	34.4278	0.0437307	35.1124	0.111438	35.1178	0.0790748	34.8875	0.127729									26.5401	0.159908	26.0337	0.102585	27.5318	0.193976	26.4236	0.168707	37.2372	0.0610365	37.0772	0.101227	36.9865	0.0847956	36.7347	0.100002
P06742-2	FBgn0002772	Mlc1	23.568	0.554126	25.398	0.856701	23.7512	0.354369	24.4428	0.668221	30.0007	0.219421	31.254	0.197608	28.7103	0.326439	29.9817	0.255672	30.8663	0.292686	30.966	0.154434	31.9032	0.106739	31.5721	0.313358	27.2586	0.766102	29.7962	0.20607	29.5631	0.211792	30.1555	0.436217
P06754	FBgn0003721	Tm1	35.516	0.202175	35.772	0.0907084	35.798	0.123464	35.7208	0.144911	33.2511	0.0595157	33.2489	0.120298	33.6262	0.138909	33.5535	0.0738105	33.1551	0.0632739	33.2383	0.106299	33.9944	0.0762934	33.5681	0.115371	37.0916	0.133253	37.0137	0.0674902	37.0537	0.0692516	36.9068	0.0966564
P06754-1	FBgn0003721	Tm1	32.876	0.211018	33.008	0.169259	33.2005	0.169765	32.4699	0.301705																	35.1677	0.339421	35.6043	0.0957279	35.6511	0.0481702	35.5228	0.0653466
P06754-2	FBgn0003721	Tm1	30.6963	0.127794	30.9321	0.133774	30.9984	0.138505	30.8156	0.0712273	29.6506	0.10358	29.4234	0.103756	28.3217	0.156473	28.3473	0.0898216	31.2297	0.0653312	31.2438	0.0299141	31.5672	0.0538092	31.0828	0.0885919	28.8491	0.0917608	28.3737	0.0441787	28.549	0.0579356	26.9935	1.55897
P07182	FBgn0000359	Cp36	30.9123	0.766576	30.0661	1.2435	31.6788	0.799149	26.7143	1.82174																	24.7607	0.849407	24.3461	1.23694	27.4252	0.737861	25.1355	0.648324
P07184	FBgn0000357	Cp18	28.8374	0.879808	28.2148	1.05808	29.1873	1.43187	25.9307	1.07597
P07185	FBgn0000355	Cp15	30.5789	1.00235	29.5831	0.787963	31.1674	0.860251	27.5621	0.799165	23.3361	1.23298	22.689	0.522208	23.9302	1.06596	22.6208	0.539018									23.6429	0.482083	24.1056	0.580068	27.2226	0.690321	25.0042	0.9515
P07186	FBgn0000358	Cp19	30.6206	1.10693	29.7647	1.05361	31.2083	0.867617	27.0798	1.61277	24.4453	1.38369	23.1148	0.732148	23.5606	0.813839	22.7655	0.509079									23.5785	0.511356	25.0319	1.11331	26.8839	0.594296	25.2679	1.34229
P07188	FBgn0002534	Lcp3	25.2371	0.11665	23.6366	0.362886	24.8837	0.620314	24.6738	0.258031
P07189	FBgn0002535	Lcp4	24.0456	0.142274	24.0688	0.568956	23.9234	0.294588	23.8636	0.176586
P07190	FBgn0002570	Mal-A1	30.5789	0.148755	28.4652	0.922726	30.9868	0.225327	30.2757	0.293082	33.5063	0.0318788	32.1305	0.093996	33.8274	0.162875	32.1597	0.159456									27.6784	0.750592	25.8136	0.673121	28.1864	0.711018	25.3138	1.07498
P07486	FBgn0001091	Gapdh1	32.4779	0.162607	32.6808	0.0629336	33.3698	0.135783	32.8558	0.120304																	37.5178	0.0518653	37.5035	0.0500598	37.4339	0.016269	37.3601	0.0704728
P07487	FBgn0001092	Gapdh2	36.1337	0.0969621	36.2256	0.0770321	36.4425	0.114582	36.4126	0.121739	33.3796	0.103044	33.3028	0.024883	33.3823	0.0646508	33.314	0.0292533	35.2268	0.0127553	35.0919	0.0260727	35.2132	0.0619297	35.0016	0.0193745	34.7823	0.136625	34.9441	0.0893902	34.6399	0.0338322	34.628	0.128408
P07701	FBgn0003375	Sgs5	23.5393	0.240327	27.308	0.751385	24.4902	0.574435	28.734	0.499911									22.4263	0.759195	22.5734	0.636785	22.6797	0.422151	25.7971	0.226321	24.5646	0.254997	26.6932	0.247413	24.1613	0.789775	27.9755	0.19195
P07764	FBgn0000064	Ald	31.3789	0.168054	31.2665	0.168145	31.5507	0.120677	31.8686	0.0601864									36.0828	0.0321616	35.9437	0.0247485	36.0348	0.0700708	35.7422	0.0378649	32.8849	0.120744	32.6842	0.192158	32.7252	0.154931	32.7896	0.210789
P07764-3	FBgn0000064	Ald	36.9412	0.0861751	36.8889	0.119235	37.0234	0.089357	36.8491	0.105693																	38.3749	0.047693	38.2497	0.0640885	38.2789	0.0574664	38.2174	0.043244
P08111-3	FBgn0002121	l(2)gl	28.885	0.183455	28.7911	0.0532708	29.2637	0.0945617	28.9805	0.188216
P08120	FBgn0000299	Cg25C	32.2796	0.142558	32.8391	0.137131	32.3597	0.197259	33.0905	0.117543	30.6541	0.0846952	31.162	0.102674	31.0741	0.0794923	31.4335	0.0916086	31.0854	0.0277717	31.3928	0.0548191	31.3157	0.0322431	31.358	0.0865362	31.8098	0.0970827	32.2556	0.0894964	31.755	0.0735322	32.5887	0.107967
P81641	FBgn0000078	Amy-d	26.4424	0.43768	25.2593	0.469455	25.8909	0.485136	24.1289	0.27424																	25.2502	0.232068	23.89	0.705316	24.9789	0.515117	24.2559	0.628733
P08171	FBgn0000592	Est-6	30.2054	0.183068	31.6463	0.197411	30.2755	0.186948	31.9924	0.17431	22.5455	0.325958	23.6972	0.286409	22.352	0.321561	24.3365	0.115355	29.8954	0.224887	30.7449	0.281549	29.2917	0.228131	30.2718	0.323894	30.9463	0.0403023	32.2036	0.0975791	31.0272	0.115827	31.9586	0.0982467
P08266	FBgn0262955	RpII140	27.8401	0.191537	27.8973	0.159599	27.4934	0.11814	27.6986	0.129083	25.8833	0.21565	26.222	0.0357226	25.6524	0.133259	25.8184	0.106179	27.3604	0.0876037	27.4059	0.062699	27.3254	0.126571	27.3208	0.091655	25.5487	0.302345	25.2706	0.143101	25.6552	0.262657	24.9808	0.512685
P08570	FBgn0002593	RpLP1	33.5855	0.11352	33.8417	0.0918493	33.9611	0.0846381	34.2071	0.122752	32.0476	0.0861825	32.5696	0.0803226	31.6294	0.431306	32.4717	0.116254	31.5848	0.127352	31.3909	0.17155	31.5645	0.0997379	31.2696	0.1144	32.5019	0.0664129	32.1403	0.030728	32.1638	0.0929375	31.9678	0.191283
P08645	FBgn0004636	R	29.8965	0.0743488	29.8857	0.0934818	29.9138	0.0898124	30.0082	0.112339	28.7024	0.169409	28.9057	0.13874	29.0215	0.0861457	29.2584	0.0758335	29.5065	0.105268	29.356	0.128911	28.9563	0.11585	29.1249	0.0949656	29.5133	0.102351	29.3911	0.150745	29.612	0.255519	29.3094	0.151831
P08646	FBgn0003205	Ras85D	28.2315	0.0874351	28.1826	0.0953202	28.4065	0.0824014	28.4987	0.11885	27.7066	0.177578	27.9147	0.108794	27.3868	0.0455584	27.4977	0.0869347	30.0557	0.0457702	29.8848	0.0924576	30.0045	0.0515974	29.9197	0.0830469	27.4736	0.210783	27.5739	0.104954	27.1497	0.184263	27.1366	0.229549
P08736	FBgn0000556	Ef1alpha48D	36.7478	0.100518	36.8995	0.0741411	37.0283	0.0942539	36.9883	0.108142									34.2573	0.0611362	34.2509	0.111561	34.1248	0.0844377	34.2333	0.12466	35.24	0.0569623	35.0549	0.081917	35.098	0.0788286	35.2328	0.0415904
P08761	FBgn0000565	Eip71CD	27.8497	0.239824	27.3997	0.105853	28.0394	0.154254	27.2011	0.196329
P08841	FBgn0003888	betaTub60D	27.986	0.314487	27.6791	0.186175	26.6721	0.0568411	27.7088	0.230946	28.8075	0.185622	28.9542	0.13132	27.2186	0.240166	28.3007	0.187782	25.3829	0.158136	22.685	0.65244	23.3131	0.576496	24.8024	0.526851	27.9878	0.156781	27.2662	0.252374	26.7898	0.207096	27.7574	0.134249
P08879	FBgn0000150	awd	34.7254	0.136082	34.8537	0.095234	35.1333	0.156866	34.738	0.167883	32.1502	0.156672	32.2859	0.046415	31.911	0.14572	31.9867	0.0670664	32.2381	0.049372	32.1943	0.0576047	32.2492	0.0643702	32.0969	0.0320382	33.5843	0.0748453	33.3446	0.151275	33.5045	0.0715943	33.3187	0.0373084
P08928	FBgn0002525	Lam	32.0819	0.0701245	32.193	0.10245	32.0901	0.0575317	32.1594	0.0789395	30.0971	0.0708184	30.1692	0.0511101	30.3352	0.067745	30.1814	0.10348	33.9765	0.0509799	34.1263	0.05016	34.4024	0.0737211	34.2336	0.074795	32.64	0.0322451	32.4784	0.0306546	32.5148	0.0517371	32.3892	0.0309606
P08985	FBgn0001197	His2Av	34.1048	0.273418	34.2086	0.16569	33.8645	0.10705	33.9458	0.0634356	32.439	0.100452	32.3955	0.0857631	32.4144	0.0862637	32.3311	0.124175	32.3345	0.128855	32.5678	0.107779	32.7464	0.0742972	32.8244	0.0996361	33.9782	0.0608132	34.0772	0.0936027	34.0304	0.0504217	34.0297	0.157048
P09052	FBgn0262526	vas	24.4904	0.761637	25.6254	1.02849	23.8684	0.550573	23.6618	0.37191
P09180	FBgn0003279	RpL4	35.4096	0.0445497	35.6197	0.0392449	35.4108	0.0784532	35.7597	0.0874312	34.1007	0.0687019	34.0679	0.0367675	33.884	0.014594	33.8168	0.0397183	32.9507	0.0561747	33.0681	0.120331	32.895	0.082389	32.9511	0.127235	34.0331	0.0591783	33.9266	0.0737654	33.7683	0.077272	34.0583	0.031803
P09491	FBgn0004117	Tm2	26.2167	0.44339	28.0096	0.258125	27.8157	0.377298	27.0196	0.469054									23.2434	0.87466	24.4835	0.247134	25.4934	0.165053	25.6738	0.298804	31.3601	0.197074	31.7704	0.102424	31.5476	0.0720687	31.5569	0.137668
P09491-2	FBgn0004117	Tm2	34.9944	0.265688	35.1024	0.131068	34.8553	0.268459	34.8911	0.0831114									31.5074	0.171821	31.5636	0.13604	32.7974	0.0915398	32.0882	0.160741	36.8282	0.186026	36.8237	0.149771	36.9823	0.0737476	36.859	0.109695
P09957	FBgn0004034	y	28.5555	0.131165	28.3981	0.205897	29.255	0.124894	28.5276	0.221591
P10351	FBgn0003308	ry	31.0997	0.26369	30.5606	0.162836	31.2246	0.198341	30.2582	0.136378	27.8398	0.089772	27.1465	0.0944318	27.6918	0.124937	27.9054	0.0473163	25.9465	0.151082	25.8117	0.203103	25.4505	0.219162	25.8298	0.167061	26.2137	0.290726	24.5544	0.487502	26.1494	0.0418986	24.6458	0.605273
P10379	FBgn0004055	uzip	28.387	0.153654	28.5604	0.0903272	28.3776	0.160488	28.8728	0.102531									31.2621	0.0755661	31.4152	0.0743215	31.266	0.0903186	31.4325	0.0877241	28.917	0.0827644	29.179	0.0655577	29.0332	0.0116223	29.0978	0.104658
P10735	FBgn0003714	tko	26.4443	0.0906215	25.5954	0.273546	26.219	0.145886	26.5126	0.147829	26.1535	0.381528	26.5966	0.111501	25.5419	0.0812168	25.8082	0.183304	25.2261	0.137773	24.4831	0.290792	25.3437	0.0893721	25.1138	0.22137	26.4153	0.308562	25.4065	0.279532	25.3303	0.564464	25.6386	0.496275
P10987	FBgn0000042	Act5C	33.1916	0.021247	33.2684	0.0678285	33.4075	0.0824783	33.0024	0.0939896									35.4384	0.0589097	35.4026	0.0567306	35.2361	0.0417183	35.3623	0.0625888	32.7247	0.0307718	32.6079	0.129529	32.4213	0.0256903	32.1372	0.0368155
P11046	FBgn0261800	LanB1	32.58	0.0527599	32.9363	0.109186	32.6831	0.0954878	33.1511	0.0935817	29.7656	0.0729919	29.7516	0.0468196	29.7793	0.05701	30.0045	0.0437068	30.2306	0.0435295	30.4136	0.0254895	30.6456	0.0667046	30.5996	0.0636536	32.2403	0.0283905	32.3071	0.0333449	32.152	0.0660111	32.5684	0.0669421
P11147	FBgn0266599	Hsc70-4	36.3158	0.0742098	36.3921	0.0887099	36.1344	0.0691068	36.5055	0.0623935	34.2921	0.0558357	34.4264	0.062606	34.097	0.133265	34.1424	0.0719711	35.1435	0.0451744	35.1308	0.0274879	35.0877	0.0357133	35.1187	0.0217899	36.4664	0.0406775	36.1134	0.0342619	36.2335	0.060667	36.0156	0.0420085
P11449	FBgn0003979	Vm26Aa	25.8719	0.507876	25.0409	0.54922	25.1607	0.828557	25.2442	0.800864	22.5738	0.375832	22.0775	0.355115	22.2772	0.247372	23.4163	0.144187									26.001	0.793319	23.984	0.256586	25.419	0.597349	24.9841	0.490929
P11584	FBgn0004657	mys	29.1942	0.0545825	29.4193	0.188944	29.1384	0.170445	29.3538	0.128675	28.6201	0.0852436	28.9631	0.111111	28.7613	0.136736	28.6604	0.141564	23.8048	0.229359	24.2853	0.320705	24.2629	0.186922	24.8072	0.239973	29.7276	0.108601	29.808	0.0483447	29.6772	0.133755	29.7625	0.148619
P11996	FBgn0002563	Lsp1beta	25.1701	0.628251	26.9397	0.748259	23.7124	0.732447	29.1921	0.346985																	25.2222	0.596049	27.5077	0.697105	24.3923	0.638235	28.1754	0.240947
P11997	FBgn0002564	Lsp1gamma	24.8896	0.700222	23.8018	0.156902	23.6112	0.339552	27.0612	0.430167									24.7085	0.551065	24.3978	0.384328	25.5598	1.72668	25.0485	0.147275	24.7116	0.404566	25.0052	0.475272	23.7767	0.826731	26.998	0.321741
P12370	FBgn0000273	Pka-C1	28.2692	0.147985	28.1894	0.188816	28.0978	0.227965	28.1842	0.167664	27.8998	0.115602	27.213	0.0931609	28.1285	0.131034	28.0851	0.0877575									30.1537	0.0893604	30.3819	0.0428418	30.3825	0.0303694	30.372	0.0618771
P12426	FBgn0000109	Aprt	30.1373	0.15692	29.6042	0.234858	30.0756	0.20736	29.769	0.326573	26.3081	0.165009	25.7638	0.100821	26.6874	0.161914	26.6506	0.17058
P12646	FBgn0004057	Zw	32.0106	0.145357	31.8797	0.169208	31.5657	0.129452	31.6792	0.230927																	27.9908	0.108805	27.7909	0.178633	27.2628	0.0301874	27.7312	0.0728459
P12881	FBgn0250843	Prosalpha6	33.4079	0.0851008	33.2606	0.072304	33.3102	0.0608418	33.4112	0.0761131	31.0398	0.0410038	31.0322	0.0441089	30.7708	0.15042	30.8371	0.060525	31.2112	0.0364506	31.0917	0.0578723	30.9323	0.0517643	30.8299	0.0260972	30.6519	0.106813	30.6221	0.0258919	30.7182	0.120202	30.8088	0.0890031
P12982	FBgn0004103	Pp1-87B	26.0556	0.298422	26.8264	0.28444	27.0707	0.0983067	26.4619	0.469163									26.6885	0.138281	26.9639	0.169139	26.3043	0.255331	26.7736	0.141424	26.7511	0.122836	27.227	0.188262	26.6876	0.239979	26.7858	0.337714
P13008	FBgn0261597	RpS26	31.5321	0.183673	31.5014	0.241598	31.0115	0.176036	31.0133	0.103039	28.7134	0.301409	29.3263	0.154534	29.5701	0.160659	29.5476	0.380064	30.6962	0.274935	30.8344	0.170334	29.2909	0.22574	29.6523	0.146081	28.4058	0.200245	29.2208	0.254553	28.6418	0.212019	28.736	0.719187
P13060	FBgn0000559	EF2	35.4769	0.105316	35.6405	0.0421869	35.3766	0.0668017	35.6497	0.162854																	33.6402	0.05216	33.6256	0.0353993	33.4362	0.100402	33.9498	0.0380085
P13395	FBgn0250789	alpha-Spec	35.4798	0.0688747	35.6627	0.117837	35.677	0.0866436	35.6484	0.110704	34.8925	0.0337761	34.9413	0.022862	34.7341	0.0940567	34.8366	0.0577433	36.1008	0.0245709	36.1381	0.0400478	36.1077	0.0525861	36.1981	0.0682375	34.8211	0.0132937	34.7985	0.0277614	34.8222	0.0352623	34.8044	0.0305943
P13469	FBgn0002780	mod	32.4629	0.0558724	33.3156	0.0758791	32.3321	0.0695304	33.3624	0.121638	31.1975	0.0457173	31.7157	0.0525148	31.0056	0.118554	31.2447	0.0959402	29.8973	0.0363078	30.8226	0.0859398	30.0585	0.145295	30.6468	0.109366	30.3854	0.0574842	30.9058	0.0684105	30.0245	0.0187408	30.6554	0.0585569
P13496	FBgn0001108	Gl	30.0754	0.163943	30.0687	0.106458	29.5975	0.312641	29.8442	0.18724	29.036	0.0931877	28.6296	0.0549306	28.6473	0.158004	28.6397	0.107894	29.3694	0.0386432	29.3845	0.0455835	29.3519	0.0607487	29.5104	0.0297063	28.138	0.172616	27.6221	0.105858	28.2946	0.173074	27.6758	0.275012
P13582	FBgn0000533	ea	24.1915	0.737306	24.7169	0.248806	24.2875	0.266843	24.9361	0.557867
P13607-4	FBgn0002921	Atpalpha	34.1618	0.287226	34.6785	0.200334	34.3887	0.402882	34.383	0.239691																	35.9975	0.0266193	36.0162	0.0682646	36.0153	0.0315504	36.0057	0.0152003
P13678	FBgn0003093	Pkc98E	24.2623	0.10779	24.0799	0.151625	23.1732	0.221066	23.2231	0.175328
P13706-3	FBgn0001128	Gpdh	36.6707	0.162637	36.4808	0.15788	36.4873	0.113578	36.6157	0.196828																	36.9984	0.0867376	36.9822	0.0731127	36.7919	0.0958245	36.5037	0.046473
P14130	FBgn0004403	RpS14a	33.8652	0.052064	33.9531	0.0728161	33.7295	0.0868896	34.0132	0.0589396	32.0964	0.105005	32.2099	0.0550477	32.1283	0.120347	32.2008	0.0992708	31.7319	0.070647	31.8705	0.177065	31.7312	0.0959721	31.8858	0.101458	32.0752	0.143174	32.0523	0.0595756	31.9623	0.0677956	31.9796	0.0734169
P14199	FBgn0003231	ref(2)P	29.7654	0.245225	30.282	0.234835	28.2935	0.451932	30.0618	0.108012	26.0097	0.402582	26.7197	0.10523	26.3487	0.190561	26.7183	0.159566	24.4795	0.196642	25.3071	0.118453	24.5499	0.180798	25.603	0.222115	25.1518	0.88537	25.5083	0.541182	25.6219	0.433043	26.476	0.22847
P14318	FBgn0002789	Mp20	34.6442	0.0900028	34.9571	0.0830971	35.1678	0.110705	34.9924	0.0553074	32.5882	0.0596443	32.1488	0.122169	31.9658	0.292901	32.2207	0.282293	28.8083	0.179179	28.7285	0.267635	29.4796	0.271579	28.763	0.358278	34.2611	0.0483416	34.1277	0.123328	34.1712	0.0354162	34.0971	0.0645279
P14484	FBgn0003046	Pcp	24.0656	1.08891	25.06	0.67137	24.3924	1.1097	24.1121	0.935595									23.6599	0.472078	24.1551	0.322224	23.6688	0.423007	23.334	0.510075
P15215	FBgn0002528		33.2477	0.0400798	33.4915	0.0740173	33.4658	0.099638	33.6938	0.086486	30.6901	0.056622	30.8055	0.0655594	30.8627	0.0519194	31.0093	0.0469763	31.2507	0.0317003	31.4435	0.0313873	31.5877	0.0476199	31.6724	0.0494909	32.6302	0.0445886	32.6571	0.0282823	32.6205	0.072569	32.8821	0.0541634
P15278	FBgn0000636	Fas3	27.0431	0.0782144	27.7125	0.171718	27.3619	0.206725	27.2947	0.336598																	26.896	0.162266	27.4437	0.0683651	27.0617	0.0676582	27.2334	0.136793
P15330	FBgn0260632	dl	28.5414	0.131078	28.9081	0.228605	28.9228	0.189059	28.7132	0.187682									22.3679	0.276968	22.4487	0.392919	23.1923	0.477283	23.0139	0.389521	30.1331	0.0982669	30.1349	0.0490167	30.3657	0.0147858	30.1482	0.161047
P15348	FBgn0003732	Top2	27.9728	0.110794	28.2988	0.236978	28.3464	0.091937	28.3264	0.134948	27.8476	0.0636539	27.6097	0.0557605	27.3331	0.0603358	26.6896	0.401391	29.934	0.0385058	30.1386	0.0403976	29.7995	0.0459451	30.1443	0.069441	24.8172	0.482329	25.4363	0.102731	25.2429	0.319502	24.8971	0.513897
P15357	FBgn0003942	RpS27A	32.0581	0.100716	32.1511	0.0892103	31.788	0.098484	32.213	0.117359									31.2124	0.108824	31.2971	0.118361	31.1688	0.0715905	31.1155	0.0939058	33.6828	0.101627	33.999	0.0998071	33.8955	0.134763	34.0073	0.114706
P16163	FBgn0003961	Uro	29.7538	0.420355	30.6951	0.179661	29.679	0.440934	29.2855	0.0990838	28.85	0.238071	29.055	0.178507	28.8213	0.315425	28.5802	0.357812
P16371-2	FBgn0001139	gro	24.9129	0.190437	25.2009	0.219131	24.266	0.502943	25.3398	0.0630171
P16378-2	FBgn0001122	Galphao	27.585	0.0901533	27.6562	0.18886	28.1507	0.0987155	27.722	0.131182																	30.3171	0.11969	30.2657	0.0866321	30.3941	0.113965	30.2745	0.121067
P16568	FBgn0000183	BicD	25.7287	0.052127	26.3637	0.126384	25.8957	0.175773	25.7235	0.329085	27.8645	0.232753	27.6701	0.0438755	27.6569	0.197014	27.5126	0.14397	26.7871	0.065505	26.8273	0.151801	27.2754	0.0971018	27.0123	0.15815
P16620-2	FBgn0014007	Ptp69D	24.5483	0.197609	24.5179	0.150635	24.5803	0.198919	24.8093	0.134482
P16905-3	FBgn0259243	Pka-R1	28.372	0.124435	28.3032	0.154056	28.5917	0.0591272	28.3911	0.160835									23.5407	0.257962	23.4261	0.150564	22.6106	0.373357	23.858	0.508256	30.3861	0.117905	30.1915	0.0792383	30.4717	0.0692895	30.0496	0.136161
P16911-2	FBgn0000274	Pka-C2	25.1055	1.53945	24.3983	0.717691	27.3572	0.129687	26.6123	0.850757
P17133	FBgn0016978	snRNP-U1-70K	26.8852	0.123588	26.5855	0.276235	26.695	0.123469	26.8529	0.230418	27.9075	0.157142	28.0448	0.0723386	27.686	0.134205	27.6019	0.138753	28.7862	0.0964488	28.9	0.107188	29.1849	0.0647538	28.9803	0.0719578	25.1383	0.103585	24.5191	0.45874	24.7722	0.477183	23.823	0.51484
P17205	FBgn0003356	Jon99Cii	24.1481	0.439805	24.7147	0.227614	24.5717	0.532292	25.615	0.403586	27.4203	0.160874	28.7037	0.154865	27.1906	0.443896	28.3181	0.33214
P17210	FBgn0001308	Khc	31.4926	0.0515653	31.5658	0.0560454	31.5039	0.0625783	31.6421	0.0813257	31.2439	0.0577824	31.3955	0.0366644	31.1317	0.12841	31.2135	0.084399	31.7287	0.0259595	31.6705	0.0435048	31.8311	0.0257003	31.7721	0.045906	29.7695	0.06106	29.3836	0.157696	29.6501	0.0265323	29.6306	0.0371865
Q59E23	FBgn0001208	Hn	31.3938	0.177721	31.2403	0.215536	32.0978	0.209264	32.611	0.317662																	29.6572	0.146425	27.9156	0.468095	29.6569	0.153478	28.9375	0.109354
P17336	FBgn0000261	Cat	36.9114	0.057295	36.5575	0.156938	36.8233	0.097882	36.5371	0.0982952																	34.089	0.0181816	33.4737	0.104495	34.0446	0.0811079	33.6004	0.0733303
P17704	FBgn0005533	RpS17	33.8068	0.0763151	33.9157	0.0266725	33.8587	0.0573706	33.9472	0.142147	33.2592	0.0962589	33.297	0.0469903	32.7784	0.204687	32.8543	0.135803	31.7241	0.106143	31.8749	0.163022	31.8119	0.12205	31.6996	0.160893	32.8211	0.0483106	32.8508	0.133256	32.6576	0.158764	32.7033	0.0424156
P17719	FBgn0004087	Dhfr	28.0101	0.151284	27.9596	0.0958845	26.7053	0.524602	27.7227	0.134871	26.431	0.0965434	26.2057	0.144662	26.2998	0.13304	26.3503	0.196714									25.4261	0.353905	25.1355	0.268877	23.1769	0.914467	25.8338	0.288008
P17789	FBgn0003870	ttk	25.6231	0.25081	24.4725	0.515887	25.7063	0.142095	25.4536	0.513196	23.0245	0.139897	22.0282	0.142454	21.9777	0.135053	22.2853	0.352304
P17886	FBgn0000377	crn	23.8224	0.231915	23.8251	0.348883	23.7795	0.0734734	24.0384	0.203807	22.8471	0.100229	22.5622	0.0789586	22.557	0.151598	22.5312	0.284603
P17917	FBgn0005655	PCNA	26.3471	0.534999	26.5144	0.444384	25.471	0.592855	25.2829	0.585481	23.7426	0.539345	24.0812	0.231104	23.0387	0.66946	24.3713	0.536364
P18053	FBgn0261394	Prosalpha3	32.2555	0.187714	31.7754	0.0760906	32.0791	0.0563847	32.115	0.0874453																	29.3552	0.163177	29.3524	0.186974	29.3276	0.281357	29.3629	0.160212
P18091-3	FBgn0000667	Actn	34.5287	0.0566373	34.8529	0.0925233	34.7073	0.156422	34.3829	0.100574																	24.6757	0.33328	24.5841	0.265164	24.5576	0.761585	25.2359	0.23161
P18169	FBgn0000427	dec-1	28.2213	1.659	28.176	1.05459	28.8215	0.60307	25.6668	0.665365
P18173	FBgn0001112	Gld	25.7442	0.576427	26.9707	0.431597	27.0241	0.435165	26.8463	0.310108																	27.1338	0.155655	27.1414	0.163794	27.3071	0.341209	27.6808	0.150873
P18431	FBgn0003371	sgg	28.9747	0.057307	29.3996	0.10605	29.4604	0.0765957	28.7351	0.238213
P18432	FBgn0002773	Mlc2	35.3622	0.118939	35.9707	0.0962441	35.931	0.0710126	35.6495	0.107046																	38.0411	0.0341738	37.9349	0.0850368	38.0228	0.0340334	37.6705	0.0246205
P18489-4	FBgn0003660	Syb	28.5308	0.116083	28.2647	0.186248	28.7094	0.10517	28.2695	0.478794																	28.7785	0.117098	28.7334	0.154733	28.8125	0.113446	28.367	0.157614
P18824-2	FBgn0000117	arm	25.3573	0.0665467	23.9615	0.635737	25.263	0.508831	25.0703	0.749025																	25.3447	0.353991	25.3268	0.687564	26.0507	0.232926	25.0559	0.432057
P18930	FBgn0013681	mt:ND3	26.1241	0.277085	24.7972	0.476179	26.1056	0.143523	25.5005	0.0827635
P18935	FBgn0013678	mt:Cyt-b	23.0833	0.785907	26.3225	1.14445	25.4574	0.527959	23.2648	0.271508	24.8508	0.707835	26.7146	0.286391	26.7014	0.460869	24.6584	0.889853	27.4152	0.0955945	27.7788	0.11615	28.0342	0.196799	27.7612	0.195392	26.1297	0.856872	24.0193	0.982603	25.177	0.396308	26.0928	0.521636
P19109	FBgn0003261	Rm62	31.3203	0.0560428	31.5964	0.0966633	31.0913	0.0459708	31.5877	0.0621711
P19339-10	FBgn0264270	Sxl	23.5355	0.964388	24.4442	0.505374	25.2132	0.608868	25.7575	0.154799
P19351-2	FBgn0004169	up	29.0355	0.109846	29.4587	0.238417	29.551	0.123971	28.804	0.438226
P19351-11	FBgn0004169	up	27.9019	0.180106	29.5733	0.41339	28.6797	0.482044	29.1685	0.580696
P19351-3	FBgn0004169	up	35.325	0.117123	35.5721	0.0893166	35.4206	0.159101	35.3753	0.137521									31.7133	0.191922	31.892	0.108382	33.1237	0.106531	32.4264	0.149476	34.8361	0.1023	34.8767	0.122933	34.9858	0.139172	34.5427	0.0636309
P19351-5	FBgn0004169	up	29.8536	0.241216	30.0549	0.227056	29.8058	0.294394	29.8722	0.201378																	37.3276	0.0542548	37.3547	0.0729431	37.4631	0.0689737	37.288	0.0815711
P19351-6	FBgn0004169	up	23.5656	0.524598	25.8305	0.395868	23.7837	0.741063	25.5092	0.361517																	29.6106	1.77295	31.2623	0.381288	31.7218	0.165209	31.0695	0.35828
P19889	FBgn0000100	RpLP0	34.3452	0.0514557	34.4649	0.0775088	33.869	0.061472	34.2018	0.0979049	32.1151	0.071653	32.5694	0.0415325	32.0789	0.117924	32.163	0.110442	30.8186	0.062232	31.0131	0.137497	30.6235	0.0451281	30.9796	0.173929	32.9651	0.0947399	32.8301	0.135391	32.7625	0.0869204	32.8176	0.0300023
P19967	FBgn0000406	Cyt-b5-r	33.8074	0.0656803	33.3755	0.0914765	34.3156	0.117919	33.8456	0.0990295	25.3023	0.209833	25.2204	0.32217	27.0578	0.147745	25.8073	0.302443	31.0718	0.0733896	30.3678	0.10163	31.2589	0.0911621	30.2957	0.139486	31.8212	0.0786648	30.6851	0.120188	31.8271	0.109117	31.1668	0.0960874
P20007	FBgn0003067	Pepck	33.5744	0.29494	33.0209	0.200777	33.0423	0.305635	32.665	0.221159																	30.0558	0.137515	29.5155	0.279653	30.1908	0.191477	29.3807	0.408889
P20028	FBgn0003278	RpI135	26.1374	0.102487	26.4416	0.293974	25.8354	0.472123	26.9674	0.0915362	24.311	0.363949	25.0262	0.203999	25.3434	0.308631	24.9522	0.144697
P20232	FBgn0010422	TfIIS	27.6322	0.0990749	26.9857	0.531991	27.4463	0.116652	27.4783	0.123685																	25.8129	0.486092	25.8761	0.280831	25.9024	0.138422	26.1898	0.246103
P20240	FBgn0266420	Ote	27.2978	0.187533	27.3153	0.239464	27.3435	0.168709	27.1469	0.17026	24.4515	0.102936	24.7082	0.212412	22.9008	0.602536	24.0879	0.155723	29.1011	0.0550804	29.4605	0.0509075	29.7578	0.0578972	29.3973	0.110455	24.7126	0.660905	25.6628	0.363765	24.466	0.915477	26.3434	0.0588121
P20348-2	FBgn0001280	janA	30.1311	0.275027	30.4703	0.152306	30.7895	0.167916	30.2378	0.189418																	30.3852	0.179671	30.2391	0.083641	30.138	0.111462	30.1183	0.136895
P20351	FBgn0003965	v	28.8697	0.206816	28.7906	0.197634	28.7483	0.169231	28.8252	0.354605																	25.1955	0.0858017	24.0385	0.365863	25.2122	0.427686	24.8355	0.406744
P20353	FBgn0001104	Galphai	25.7343	0.177546	26.4291	0.327275	26.0008	0.141348	25.9516	0.153217	27.4518	0.0340396	27.4608	0.0496788	27.0139	0.110689	27.2268	0.104106	25.1419	0.140078	25.3694	0.108945	24.6125	0.376916	24.8058	0.222063	25.1107	0.417167	24.8982	0.717962	25.3249	0.174561	24.7824	0.372029
P20385-2	FBgn0000286	Cf2	25.5237	0.127949	24.5348	0.247213	23.9852	0.228535	23.6472	0.556472
P20432	FBgn0001149	GstD1	32.9172	0.079508	32.6688	0.179727	33.1335	0.0512172	32.5629	0.114	31.9338	0.0654843	31.3897	0.0558407	31.4091	0.119622	30.7955	0.157824	30.7574	0.0716107	30.6022	0.11975	30.4539	0.0885953	30.7221	0.0824445	33.5561	0.0635415	33.0388	0.08013	33.4549	0.06745	33.0882	0.0581125
P20478	FBgn0001145	Gs2	28.7955	1.6815	29.3511	0.429054	29.1858	0.324027	30.3841	0.558946	26.4378	0.35083	26.7663	0.234794	28.5442	0.162746	28.4639	0.352338	34.949	0.0528394	34.9278	0.0516814	34.4536	0.070135	34.7157	0.0258774	26.421	0.0972028	27.2897	0.723234	26.2744	0.9986	26.7917	1.42545
P20478-3	FBgn0001145	Gs2	32.8097	0.0895751	32.9003	0.0714709	32.6731	0.0303991	32.9261	0.101706	31.6978	0.0793219	32.0825	0.0632671	31.736	0.179501	32.2895	0.0808862									33.4797	0.0502997	33.5114	0.0570205	33.3534	0.112552	33.3544	0.0694187
P21187	FBgn0265297	pAbp	33.9244	0.0580688	33.9299	0.0575729	33.9923	0.105215	34.0943	0.0852515	31.6002	0.0752851	31.6839	0.144275	30.5918	0.153802	30.7821	0.119814	31.7213	0.0406029	31.8579	0.0604978	31.8962	0.0894647	31.9035	0.0494385	32.9257	0.0422511	32.5626	0.0603947	32.5345	0.0500062	32.3725	0.0357061
P21914	FBgn0014028	SdhB	32.1315	0.0931387	32.2901	0.134487	32.1701	0.0597852	31.8975	0.0706937																	35.6083	0.0910283	35.3843	0.115132	35.3844	0.0831398	34.9927	0.0841813
P22464-3	FBgn0000083	AnxB9	32.3384	0.0314141	32.2296	0.122906	32.2847	0.10087	32.2899	0.1319																	31.5379	0.0452352	31.6351	0.063453	31.8074	0.0828505	31.7943	0.0631803
P22465	FBgn0000084	AnxB10	26.0089	0.255077	26.453	0.219513	24.7875	0.389853	24.9248	0.171905									31.884	0.0837101	31.7136	0.0646361	31.3451	0.093761	31.3892	0.0863152	26.7206	0.444837	27.351	0.310685	26.3414	0.343012	26.7785	0.325401
P22700-2	FBgn0263006	Ca-P60A	35.3425	0.024532	35.7658	0.0614855	35.4958	0.131774	35.5887	0.0667554																	38.0045	0.0349622	37.9342	0.0553471	37.9994	0.0380673	37.7955	0.0278075
P22769	FBgn0004066	Prosalpha4	32.1639	0.0850321	32.4604	0.110777	32.5701	0.0485796	32.4115	0.157974																	30.6785	0.126471	30.0585	0.188424	30.3282	0.041481	29.9611	0.0450461
P22817	FBgn0001247	Ide	28.9863	0.155061	26.4055	0.450822	28.6956	0.125727	28.9548	0.1355	28.2412	0.109005	26.1783	0.148711	28.1673	0.169102	28.2483	0.161516	28.8193	0.0929469	26.6924	0.122432	28.3807	0.11667	28.9835	0.104807	29.3026	0.169201	26.1091	0.555089	29.1198	0.102614	29.423	0.130265
P22977	FBgn0000356	Cp16	29.5162	1.01578	28.3547	1.29548	29.8616	0.966701	26.0099	1.3206	26.8747	1.2566	27.1798	0.266653	26.8418	0.539494	26.5584	0.556942									24.8096	0.467937	25.1706	0.440827	25.0607	0.260198	24.8756	0.876894
P22978	FBgn0001228	Hsp67Bb	24.2705	0.17959	24.4413	0.34243	23.9782	0.497755	24.0862	0.416216	25.7347	0.175979	24.7611	0.153016	24.5839	0.681962	24.897	0.198737
P23128	FBgn0004419	me31B	30.5523	0.322927	30.9271	0.374465	30.7394	0.254168	30.072	0.146725																	28.0457	0.0930908	27.9837	0.0900847	27.7184	0.370309	27.6227	0.136094
P23226-3	FBgn0002645	Map205	32.2499	0.108558	30.8532	0.244473	32.1237	0.0885535	30.2776	0.090231
P23226-2	FBgn0002645	Map205	22.706	0.157877	25.6617	0.642364	23.1716	0.166071	23.8091	0.337091	21.9116	0.187176	24.0899	0.142977	22.2557	0.240338	24.9166	0.0785784									28.7513	0.0552028	29.1458	0.0967413	29.1527	0.077781	29.0113	0.126642
P23380	FBgn0262736	Vha16-1	25.3105	0.760254	26.3802	0.286983	25.6745	0.506993	25.4935	0.524898	22.0548	0.249532	23.1994	0.250775	22.5032	0.388403	22.0602	0.564391	25.6385	0.426642	25.917	0.258461	26.1646	0.102181	25.5743	0.176844
P23572	FBgn0004106	Cdk1	32.0348	0.610007	29.3557	1.5235	30.8226	0.0847416	30.5008	0.735294
P23696	FBgn0004177	mts	28.4098	0.0895997	28.4491	0.183413	28.622	0.0556588	28.4409	0.19627	26.4385	0.273756	26.4679	0.150137	26.6197	0.125022	26.9149	0.140212	28.2363	0.0967466	27.9127	0.171849	27.7049	0.104379	28.024	0.0737149	28.6641	0.0479488	28.4726	0.0829092	28.7551	0.0857701	28.2989	0.127073
P23779	FBgn0004629	Cys	29.0655	0.342091	29.6699	0.104058	30.4695	0.152224	29.6255	0.261491	23.9356	0.238155	23.4339	0.536689	23.2371	0.525186	23.6386	0.109729	24.7165	0.662846	22.9507	0.711646	23.8206	0.687154	22.7317	0.217929	29.3536	0.212181	28.8249	0.555429	29.6911	0.309866	29.2658	0.0800418
P24156	FBgn0002031	l(2)37Cc	33.6615	0.0353331	33.7769	0.12764	33.9163	0.0520458	33.8429	0.0767578																	34.1392	0.0405566	33.8534	0.0946079	33.8817	0.108091	33.5718	0.0623932
P24785	FBgn0002774	mle	24.784	0.253405	24.2742	0.340568	25.0611	0.118606	24.5882	0.50103
P25007	FBgn0004432	Cyp1	34.6825	0.0927758	34.7718	0.186455	34.6709	0.0967459	34.5689	0.172652	33.1829	0.0656419	33.1819	0.0563882	32.8713	0.168104	32.9001	0.131009	34.2518	0.0529518	34.1774	0.0717767	34.1302	0.0747427	34.2417	0.0512294	33.9123	0.0654908	33.8912	0.0683119	33.9899	0.10755	33.7487	0.0499334
P25160	FBgn0000115	Arl1	25.212	0.174696	24.535	0.475005	26.014	0.0859356	25.24	0.200948	24.7072	0.254245	24.1236	0.163686	23.7107	0.385719	23.7694	0.232022
P25161	FBgn0261396	Rpn3	31.7896	0.0905248	31.6681	0.0523097	31.5971	0.0720959	31.531	0.0790669	29.2227	0.087849	29.0848	0.0548834	28.9652	0.0910906	29.1641	0.114112	28.3991	0.189184	28.3618	0.069971	28.3622	0.0416502	28.3808	0.0816983	28.2717	0.11381	28.2733	0.0427463	28.0272	0.101632	28.1105	0.140873
P25171	FBgn0002638	Rcc1	30.6437	0.0281775	30.5405	0.145267	30.4495	0.055086	30.6965	0.104868	29.3431	0.0701228	28.9677	0.0638424	29.2386	0.0990369	29.0866	0.0820814	31.0809	0.0480656	31.0489	0.0406555	31.0673	0.0495291	31.0532	0.0742361	30.4245	0.152307	30.1161	0.0703271	30.2364	0.0677653	29.8015	0.080275
P25439-2	FBgn0000212	brm	24.9341	0.156283	25.8529	0.295075	25.6905	0.125454	25.3565	0.132214
P25823	FBgn0003891	tud	27.1171	0.127354	27.0441	0.0767112	27.3085	0.156697	26.9988	0.134581	25.0331	0.13908	24.5578	0.0788253	24.7446	0.157272	24.564	0.122971	22.9332	0.306576	23.0646	0.371063	23.3652	0.403305	21.8765	0.298036
P25843	FBgn0000308	chic	31.5997	0.13219	31.7927	0.129035	31.9849	0.0665084	31.774	0.0953741	31.1308	0.121161	31.3822	0.0615931	30.6261	0.0856958	30.8124	0.0779927	31.9335	0.0685372	31.8965	0.0835538	31.4836	0.117916	31.6325	0.116854	31.7049	0.0899197	31.4432	0.0874634	31.2868	0.0620423	31.221	0.118248
P25867	FBgn0011217	eff	27.9518	0.15835	28.2549	0.206731	28.3412	0.229052	28.2949	0.135627	28.7739	0.0750377	29.1684	0.0611833	28.5444	0.312607	28.9478	0.236993	28.4263	0.056054	28.6446	0.104479	28.2701	0.0830651	28.207	0.0691895	25.2735	0.636818	25.1695	0.516095	25.1092	0.670322	25.4641	0.610331
P25991-4	FBgn0003559	su(f)	24.404	0.151258	24.1228	0.429876	23.9	0.274155	23.9289	0.489045
P26270	FBgn0002787	Rpn8	31.9595	0.090616	32.114	0.174223	31.9328	0.0318269	32.0128	0.128588	29.7704	0.186117	30.0893	0.0589454	29.6888	0.0554648	30.0353	0.0768089	29.1835	0.0713535	29.2177	0.0340069	29.3108	0.0804452	29.4022	0.0152634	29.5263	0.123117	29.3863	0.0907167	29.3177	0.0851346	29.5118	0.138154
P26686-3	FBgn0004587	B52	30.9267	0.0538717	30.936	0.0789409	30.8838	0.0895163	31.1165	0.131647																	29.2224	0.0445956	29.3257	0.101182	29.3993	0.0684816	29.6051	0.171571
P27716	FBgn0004646	ogre	26.6024	0.147516	27.0357	0.349266	26.3939	0.227752	26.0235	0.268764									28.0592	0.192695	27.9302	0.258168	27.1878	0.147615	27.1809	0.237069	25.511	0.440315	25.4149	0.406682	24.0223	1.15554	24.7366	0.428036
P28668	FBgn0005674	Aats-glupro	31.7966	0.134308	31.8842	0.0569699	31.383	0.027184	31.785	0.0399944																	29.9273	0.0533702	29.8366	0.0612526	29.6203	0.0662362	29.9159	0.108062
P29310	FBgn0004907	14-3-3zeta	33.697	0.081718	33.6428	0.0841397	33.8631	0.0736484	33.6471	0.101526	29.8014	0.133754	29.8403	0.113897	29.8516	0.211811	30.1281	0.168461	34.8887	0.0411525	34.7997	0.0388237	35.0329	0.0629297	34.7606	0.0534136	33.755	0.0418113	33.6842	0.0983782	33.7637	0.111034	33.6702	0.106877
P29310-2	FBgn0004907	14-3-3zeta	27.5416	1.86804	30.7341	0.202653	30.6927	0.156155	30.8023	0.100184	32.2934	0.0718191	32.5573	0.0851313	32.642	0.085695	32.5496	0.0921245	30.2986	0.111302	30.3419	0.115162	30.2856	0.0626836	30.4329	0.0365106	30.9578	0.0847366	30.3186	0.0651515	30.4142	0.0799536	30.6965	0.156362
P29310-3	FBgn0004907	14-3-3zeta	28.5608	0.0802004	28.8353	0.13639	29.1129	0.116564	28.2425	0.606548	25.8753	0.949695	26.1882	0.176394	26.7235	0.189269	27.0304	0.224645	22.9046	0.366989	22.5701	0.596885	22.3698	0.361659	23.2657	0.379534	30.3093	0.110053	30.2244	0.101304	30.5776	0.0803994	29.7563	0.0690746
P29327	FBgn0261592	RpS6	34.0785	0.105789	34.1393	0.0717239	33.7837	0.109222	34.226	0.0684672																	32.4034	0.0580161	32.336	0.0539663	32.2601	0.0603596	32.208	0.0607993
P29349-2	FBgn0000382	csw	23.9845	0.687474	24.435	0.37423	24.9235	0.166163	24.6617	0.395563
P29413	FBgn0005585	Crc	32.6509	0.0895688	32.9729	0.106007	32.501	0.101728	32.8115	0.0887041	32.199	0.0615897	32.2898	0.0580667	32.2585	0.0432089	32.4574	0.0886737	31.4783	0.0397761	31.2928	0.0441777	31.3402	0.0894476	31.4331	0.05545	32.5484	0.0583309	32.2542	0.0439293	31.8689	0.0679164	31.8405	0.0379852
P29613	FBgn0086355	Tpi	35.2189	0.0956239	35.0036	0.0927387	35.2209	0.130461	35.0725	0.140608																	35.8983	0.0619571	35.6957	0.0621474	35.7126	0.0689568	35.5508	0.062894
P29742	FBgn0000319	Chc	32.7917	0.106283	32.7523	0.136744	32.6165	0.0507529	32.526	0.0530267	31.5962	0.0487902	31.4934	0.0260765	31.6861	0.0840184	31.7301	0.115821	32.352	0.0789148	32.2878	0.123298	31.4502	0.113423	32.1229	0.0971191	31.5468	0.0653248	31.2873	0.092562	31.2182	0.0377234	31.2714	0.0632466
P29746	FBgn0001090	bnb	31.1793	0.127681	31.1328	0.127013	30.5819	0.122805	31.2841	0.0429129	27.2019	0.158445	26.9893	0.360223	27.6692	0.249378	27.5091	0.446798	34.2136	0.144218	34.1118	0.123559	33.9166	0.0956195	33.8184	0.118806	31.6508	0.270201	32.3431	0.141226	32.2756	0.112642	32.4124	0.173614
P29843	FBgn0001216	Hsc70-1	29.6042	0.472438	29.2794	1.14596	29.5711	0.375788	27.7851	1.34957																	32.3038	0.0879482	32.1845	0.0422239	32.2192	0.0703447	32.0603	0.07328
P29844	FBgn0001218	Hsc70-3	34.7862	0.0682186	34.8376	0.0989056	34.5844	0.0932587	35.3726	0.0767562	33.1234	0.0424267	33.1184	0.0498577	33.1978	0.0879732	33.1164	0.0502848	33.4993	0.0366986	33.3934	0.0513822	33.7644	0.0622615	33.5798	0.0646859	33.8228	0.0515397	33.4498	0.0278801	33.5966	0.0579393	33.5826	0.0444996
P29845	FBgn0001220	Hsc70-5	33.6881	0.0312906	33.7041	0.0526119	33.4925	0.0768193	33.8375	0.0545862	32.5381	0.0576239	32.869	0.0266428	32.2911	0.112822	32.6377	0.0691965	33.072	0.0308298	32.9106	0.0361094	33.0821	0.0620004	32.9074	0.0410664	33.8904	0.046385	33.5199	0.0408	33.424	0.0817833	33.5085	0.0657083
P29993-2	FBgn0010051	Itp-r83A	27.5725	0.185289	27.5588	0.273668	27.6548	0.0988278	27.2956	0.167555																	27.6947	0.22704	28.7925	0.324962	28.2572	0.171431	28.3356	0.23987
Q8IR39	FBgn0004924	Top1	26.175	0.11638	26.3985	0.212537	25.7372	0.0870615	26.0178	0.259951
P31007-6	FBgn0001624	dlg1	30.754	0.0805804	31.2014	0.148177	31.0508	0.112256	31.0708	0.0938088																	33.2803	0.0370527	33.1673	0.0454707	33.2058	0.0902256	33	0.051703
P31007-3	FBgn0001624	dlg1	25.8549	0.101302	25.0118	0.328587	25.9679	0.112151	25.8603	0.214872																	26.8024	0.247697	27.0042	0.250346	26.8699	0.172215	26.0994	0.288495
P31009	FBgn0004867	RpS2	34.3615	0.0536259	34.4002	0.0394776	33.8792	0.0875812	34.196	0.0944868	32.3194	0.0583349	32.5706	0.0382054	32.5637	0.131507	32.3489	0.0943917	31.8809	0.0474945	32.1627	0.142535	31.5259	0.082852	31.8774	0.142975	32.0273	0.173447	32.1191	0.100888	31.9623	0.102566	32.2217	0.100757
P32100	FBgn0005593	RpL7	34.1194	0.0935931	33.9986	0.166424	33.4883	0.164883	33.964	0.044421	32.7123	0.064191	32.8555	0.0407282	32.6414	0.0465985	32.6258	0.0866491	31.5779	0.0556625	31.7946	0.134667	31.3961	0.0812702	31.4999	0.143973	31.6554	0.0633423	31.785	0.085381	31.6972	0.0636693	31.8529	0.0623312
P32234	FBgn0010339	128up	29.8399	0.072149	29.8559	0.121259	29.5131	0.0807263	29.7294	0.13332	28.6475	0.0703717	28.7137	0.0504264	28.2525	0.22093	28.6697	0.206605	25.4318	0.218284	25.8383	0.213491	24.8728	0.0948194	25.2524	0.150598	27.039	0.227223	27.2988	0.127291	26.5906	0.255582	27.0841	0.33412
P32392	FBgn0262716	Arp3	29.4869	0.0111637	29.7682	0.106684	29.7126	0.105749	29.2278	0.0927416	30.2649	0.0587856	30.1187	0.0626139	29.5213	0.0856533	29.7424	0.134827	29.7595	0.12004	29.7996	0.103842	29.3932	0.0848147	29.6898	0.109813	28.3639	0.0970842	28.3745	0.139216	28.2686	0.157131	28.2868	0.0829184
P32748	FBgn0000447	Dhod	30.33	0.101986	30.1285	0.109199	30.3684	0.119232	30.3403	0.113033	28.321	0.0824108	28.5822	0.0311985	28.9	0.128997	28.8334	0.12775	28.5573	0.0721688	28.2061	0.0613743	28.4511	0.101678	28.377	0.0724727	29.5427	0.0664592	29.2469	0.0944586	29.6673	0.0684237	29.3091	0.0613403
P33270	FBgn0000473	Cyp6a2	23.6276	0.229925	23.401	0.211572	24.0006	0.257643	24.2879	0.480484	22.4142	0.204506	21.9463	0.392702	25.8417	0.417876	26.3547	0.218799
P33438	FBgn0001114	Glt	33.9329	0.130264	34.4443	0.121463	34.0492	0.0792775	34.3902	0.0593714	30.3611	0.118788	30.559	0.195824	30.2051	0.0325671	30.0961	0.22384	32.559	0.0538866	32.8171	0.0523304	32.6525	0.0682638	32.9621	0.0600949	33.8537	0.0540754	34.1103	0.0811114	33.5864	0.0689803	34.2386	0.0579714
P34082-3	FBgn0000635	Fas2	29.7328	0.385306	30.7625	0.192896	30.2702	0.163228	30.3395	0.25694																	28.6363	0.0640259	28.9429	0.097223	28.7568	0.0528862	28.8054	0.080149
P35004	FBgn0010357	betaTry	24.0079	0.971376	26.0188	0.98138	26.6181	0.328933	27.3413	0.343084	28.6498	0.0984187	30.2088	0.0930729	28.828	0.267801	29.3394	0.226136
P35005	FBgn0010425	epsilonTry	22.9291	0.343689	23.9586	0.206939	23.8319	0.235409	25.082	0.497535	26.6191	0.162861	25.8545	0.200009	27.2115	0.263254	27.143	0.29407
P35122	FBgn0010288	Uch	31.4091	0.160516	31.5034	0.0961686	31.1076	0.162046	31.1394	0.108099	30.6165	0.031841	30.5196	0.0490682	30.1423	0.113136	30.2786	0.13988	31.3215	0.0586254	31.2413	0.0335202	31.1184	0.0379695	31.2011	0.0526785	30.9655	0.0796639	30.9477	0.0875218	31.0209	0.0554613	30.923	0.122837
P35220	FBgn0010215	alpha-Cat	27.2388	0.169388	26.957	0.245475	26.6532	0.179077	27.1587	0.18329	26.1567	0.158177	26.4566	0.119214	26.2931	0.040878	26.4232	0.150087	29.4138	0.0314001	29.5864	0.0322594	29.0629	0.0772079	29.547	0.0756828	24.8321	0.735629	24.6949	0.554483	25.4781	0.0286842	24.6311	0.560204
P35381	FBgn0011211	blw	37.2573	0.0436176	37.1878	0.0689279	37.4326	0.0394542	37.4044	0.0671964	35.7144	0.0752225	35.8718	0.0534863	35.748	0.10585	35.8128	0.0787292	36.7589	0.0236865	36.6014	0.0136737	36.7307	0.0532919	36.6748	0.0305845	38.712	0.063371	38.7191	0.069388	38.6734	0.0320962	38.5947	0.0327567
P35421	FBgn0000052	ade2	32.7077	0.222927	32.4437	0.197299	32.8511	0.200426	32.2032	0.244524	26.0896	0.101606	26.2537	0.101202	25.9423	0.137353	25.9765	0.0645803	27.0317	0.224871	27.056	0.360849	26.057	0.486915	26.5718	0.457055	28.6182	0.0920794	28.1446	0.178679	28.9802	0.110756	28.5138	0.100515
P35554	FBgn0005633	fln	30.265	0.0956292	31.5922	0.42115	30.3106	0.666029	30.9901	0.79079									25.0027	1.43915	23.1872	1.1043	27.6711	0.490209	27.1253	1.32495	36.6781	0.0678315	36.6358	0.0946792	36.7911	0.0373897	36.6165	0.0599624
P35600	FBgn0004913	Gnf1	25.2341	0.0635724	24.8199	0.752328	25.6217	0.22728	25.4609	0.168899	22.523	0.208335	22.3804	0.206695	22.4113	0.375151	22.0847	0.273451	24.0546	0.0850689	24.5879	0.114282	24.3368	0.148703	24.6346	0.147126
P36179	FBgn0260439	Pp2A-29B	32.2964	0.117974	32.4871	0.0999925	32.424	0.0571089	31.9083	0.111556	28.3474	0.133629	28.2828	0.114091	29.4338	0.20321	29.2881	0.186748	31.6343	0.0416164	31.672	0.0641104	31.2532	0.0986413	31.5075	0.0422074	31.7457	0.0492751	31.6713	0.087016	31.7612	0.0483276	31.7363	0.103906
P36188	FBgn0004028	wupA	30.0942	0.0804384	31.4074	0.276018	30.7217	0.305668	30.936	0.250985																	36.267	0.22805	36.6486	0.0884639	36.6693	0.0798721	36.6608	0.0758825
P36188-3	FBgn0004028	wupA	34.2516	0.159127	34.41	0.135624	34.2541	0.196707	34.2779	0.157386	32.7452	0.106522	32.6017	0.0875387	32.9072	0.152161	32.8367	0.0484323	30.5433	0.187737	30.8136	0.17976	31.9035	0.170219	31.555	0.133801	32.8742	0.0402434	32.6631	0.0594024	32.9231	0.077054	32.7801	0.0275297
P36188-5	FBgn0004028	wupA	28.5375	0.106936	28.7619	0.0965499	28.8828	0.0802405	29.3392	0.151121									23.4795	0.644557	22.7081	0.664562	24.8944	0.843363	25.2557	0.316799	28.5926	0.0886206	28.3566	0.128764	29.1134	0.132832	28.7954	0.19548
P36188-9	FBgn0004028	wupA	29.3451	0.184808	30.131	0.194015	29.8103	0.214844	30.0077	0.141837	25.8782	0.204357	25.3848	0.178892	26.3698	0.0571677	25.528	0.170632	25.8662	0.269086	26.3149	0.440479	28.0158	0.264938	27.3387	0.347658	34.0114	0.127893	33.8068	0.0608736	34.01	0.109046	33.6399	0.0522786
P36241	FBgn0002607	RpL19	33.369	0.164318	33.545	0.137774	32.7727	0.10651	33.4281	0.0754564	32.9282	0.103314	32.9482	0.0967494	32.3365	0.170605	32.384	0.113757	31.9302	0.0447727	32.168	0.108242	31.8363	0.108594	32.0232	0.197562	31.9935	0.0655113	31.9716	0.0803905	31.7026	0.0903425	32.0064	0.0844777
P36872-2	FBgn0004889	tws	27.7903	0.0815579	27.4349	0.341947	27.9686	0.0991299	27.676	0.12797																	25.9954	0.0778291	25.1466	0.492494	24.1832	0.51916	23.3588	0.327177
P36951	FBgn0011770	Gip	31.5967	0.191764	31.8505	0.142201	32.0263	0.19021	31.8862	0.191904	29.1694	0.127525	29.0452	0.0579628	29.1418	0.0450089	29.0606	0.0461088	26.9094	0.100563	27.336	0.167125	27.2705	0.159432	27.6751	0.131367	28.8537	0.146756	28.557	0.198107	28.6659	0.0532832	28.9254	0.0689769
P36958	FBgn0004855	RpII15	25.8175	0.7341	25.7635	0.675797	25.7542	0.464188	25.5579	0.602167	25.5649	0.110797	25.6781	0.0953199	25.4252	0.103697	25.2916	0.0783104	26.9372	0.115006	27.2534	0.169729	26.9552	0.142334	27.279	0.200631	26.8315	0.341249	25.3171	0.309121	25.1688	0.981537	23.9198	0.796026
Q08694	FBgn0004425	LysB	26.0078	0.541263	26.2438	0.716507	25.9705	0.233097	28.5012	0.260636																	24.5508	0.745101	26.5381	0.209814	25.9474	0.252719	27.3459	0.223807
P37193	FBgn0011769	Fdxh	27.4657	0.13052	27.0952	0.203002	27.4145	0.181815	27.0947	0.346028	26.8942	0.239373	27.1991	0.0637012	27.1916	0.166562	27.4244	0.23297	28.3802	0.0803996	28.6666	0.118831	28.8002	0.0858148	29.1758	0.0843784	28.7113	0.0432039	28.2999	0.20399	28.565	0.0781827	28.374	0.0562641
P37276-2	FBgn0261797	Dhc64C	31.6882	0.162633	31.7393	0.193129	31.7476	0.0914273	31.7037	0.142081	31.0449	0.0629226	30.9026	0.0403988	30.7811	0.089177	30.9151	0.10808									30.6539	0.0716447	30.6422	0.0577038	30.6704	0.0431516	30.6589	0.0417774
P38040	FBgn0004921	Ggamma1	29.7525	0.214173	29.9438	0.0968608	29.8971	0.084384	29.7476	0.168898	28.7013	0.0754346	28.9446	0.0744762	29.3294	0.176813	29.1279	0.169682	31.7522	0.0842692	31.9585	0.0801889	32.1414	0.0881025	31.9405	0.126086	28.3481	0.226079	28.1326	0.166426	28.2439	0.0645635	28.2912	0.269839
P38979-2	FBgn0003517	sta	34.5006	0.187507	34.7989	0.105999	34.6187	0.0507242	34.6095	0.139981																	33.1343	0.0602449	32.8602	0.0966362	32.8673	0.0901403	32.9147	0.0324579
P39205	FBgn0000316	cin	26.8347	0.324258	27.6815	0.285361	27.3898	0.164042	26.6829	0.364942	26.2368	0.13398	26.5344	0.0610986	25.8443	0.254874	26.3715	0.218071	25.8525	0.157085	25.7962	0.0484239	25.6877	0.0967987	25.7966	0.102227	24.3413	0.187791	23.6428	0.372847	23.8581	0.229492	24.1841	0.18232
P39736	FBgn0004856	Bx42	26.3932	0.207393	25.5024	0.432164	25.1138	0.321595	25.7389	0.243848	24.785	0.145258	25.1124	0.179966	25.0426	0.148548	24.7846	0.136425	27.8879	0.0641566	27.9704	0.0644759	28.345	0.0817896	27.9624	0.0489613
P40301	FBgn0086134	Prosalpha2	30.8925	0.252192	30.9451	0.196022	31.5578	0.117307	31.028	0.1844	25.0868	0.364562	25.9691	0.149024	26.3118	0.275625	26.1319	0.164328	26.4815	0.165373	26.4652	0.261452	26.202	0.107074	26.3955	0.187266	26.9897	0.127663	26.8218	0.206834	25.8372	0.449054	26.4432	0.146259
P40304	FBgn0002284	Prosbeta6	32.0679	0.0476678	31.9703	0.126434	31.9007	0.0691821	31.9012	0.088124	28.7531	0.362624	29.7128	0.0600517	29.1663	0.211373	28.9201	0.181746	28.6707	0.12161	28.8389	0.113884	29.0588	0.145736	28.964	0.0570014	29.4933	0.103639	29.1143	0.0713436	29.299	0.125936	29.4716	0.137228
P40320	FBgn0005278	Sam-S	30.6715	0.146796	30.5931	0.120659	30.4552	0.152237	30.7686	0.111364
P40417-3	FBgn0003256	rl	28.2171	0.192089	28.3202	0.184416	27.9476	0.07735	27.931	0.165145																	28.6023	0.101899	27.9151	0.119367	28.0158	0.175636	27.7535	0.146429
P40423	FBgn0003514	sqh	28.0859	0.15672	27.9657	0.144265	28.1578	0.0549595	27.6233	0.0972485	29.4484	0.0866453	29.3971	0.0476208	29.0588	0.0743171	29.3773	0.161766	25.9462	0.258577	25.3972	0.110872	25.9566	0.190632	25.7356	0.171153	26.7424	0.180134	26.3194	0.138275	26.5277	0.0952474	26.4957	0.100598
P40427	FBgn0000611	exd	23.0376	0.57136	23.6627	0.461432	24.1861	0.651878	22.8104	0.250069	21.9255	0.389211	23.0056	0.33531	22.4522	0.483002	22.8024	0.1972	22.3873	0.244118	22.8876	0.404823	22.7882	0.22508	23.621	0.327951	24.8611	0.220226	23.9705	0.162299	24.3182	0.459934	24.5194	0.328205
P40792	FBgn0010333	Rac1	29.2369	0.117742	29.2017	0.248559	29.0661	0.111246	29.0524	0.0847165	27.5619	0.550522	28.2647	0.123297	27.2677	0.223418	27.6221	0.185728	29.9331	0.0748963	29.9664	0.102174	29.273	0.0603232	29.4766	0.0269865	29.5136	0.127938	28.984	0.226496	29.394	0.220659	29.1356	0.121208
P40793	FBgn0010341	Cdc42	28.6036	0.105757	28.816	0.158326	29.017	0.292674	28.4826	0.128204	28.8919	0.20968	29.5282	0.0458762	28.2972	0.287948	28.6727	0.224755	29.7853	0.144702	29.7944	0.0819253	29.4285	0.108876	29.5367	0.0986546	26.0004	0.187739	26.1006	0.223513	25.3687	0.550401	26.3256	0.231895
P40797	FBgn0013726	pnut	24.5334	0.898156	25.7643	0.189757	25.6429	0.226159	26.2097	0.252263	27.0298	0.0535212	26.7884	0.16949	26.4839	0.189693	26.8343	0.222173	31.0048	0.0398476	30.774	0.0288345	30.9523	0.0630174	30.7686	0.0636999	23.3872	0.230609	24.3517	0.123977	24.4136	0.195879	25.1876	0.121077
P40807	FBgn0013307	Odc1	26.1693	0.231721	24.9431	0.614739	26.0096	0.224776	25.3621	0.429662
P40945	FBgn0013749	Arf102F	24.3777	0.787994	24.0513	0.491475	24.6078	0.524175	24.2324	0.235747	23.1895	0.147705	23.3586	0.178931	22.4439	0.499929	23.3373	0.145412									28.3941	0.229103	28.6092	0.0843762	28.5081	0.172631	28.2118	0.0953044
P40946	FBgn0013750	Arf51F	23.0596	0.245486	24.0977	0.29155	24.5346	0.556098	23.9597	0.155961	23.0864	0.253465	22.063	0.246796	23.1288	0.246033	23.6379	0.302834	26.0751	0.123543	26.4477	0.27884	25.9002	0.235743	26.3262	0.14
P41042	FBgn0011284	RpS4	34.3428	0.044539	34.3167	0.079894	33.9249	0.0608678	34.2579	0.0511762	33.2281	0.0368694	33.3933	0.0264974	32.9242	0.0625137	33.025	0.0817596	31.2687	0.0708418	31.3579	0.146583	30.9619	0.0730934	31.3535	0.164041	32.8436	0.0837888	32.7501	0.069202	32.6733	0.0995949	32.7527	0.073854
P41044	FBgn0004580	Cbp53E	25.4139	0.179962	24.895	0.577013	26.2357	0.184008	26.1296	0.264802	26.1287	0.302544	26.8199	0.223809	26.503	0.350632	26.4918	0.286156	32.665	0.0517203	32.584	0.0842226	32.5616	0.0768324	32.5201	0.112326	30.3681	0.128568	30.3187	0.10626	30.2394	0.0986251	30.2084	0.10027
P41073-3	FBgn0004401	Pep	31.0472	0.0455729	30.8196	0.0758044	30.653	0.0761672	30.685	0.18728																	29.6657	0.0859883	29.7516	0.0577537	29.7885	0.0410246	29.5719	0.0869202
P41092	FBgn0261606	RpL27A	33.7088	0.110403	33.9004	0.0826958	33.5237	0.129437	34.0014	0.0999141	33.1254	0.081338	33.1868	0.0412174	33.0821	0.101958	32.8851	0.100785	31.7965	0.0659091	31.9508	0.102875	31.8801	0.136939	32.1599	0.151782	31.2226	0.136992	31.381	0.110815	31.0974	0.0723275	31.5657	0.0657729
P41093	FBgn0010409	RpL18A	33.6448	0.149302	33.7038	0.0457474	33.3009	0.0656398	33.7827	0.0612387	32.7847	0.0648542	32.9716	0.0672468	33.1584	0.15697	33.067	0.0643699	31.5877	0.0759449	31.9501	0.191404	31.6793	0.126373	31.9208	0.139592	31.7118	0.0968575	31.8376	0.0571412	31.7503	0.11763	31.8731	0.0774615
P41094	FBgn0010411	RpS18	33.6792	0.096806	33.9802	0.085077	33.4627	0.0902233	33.9253	0.0735193	32.4712	0.129419	32.9335	0.0343817	32.4791	0.159421	32.3509	0.12943	31.8351	0.0639437	31.956	0.144985	31.6987	0.0916062	31.7294	0.137552	31.9366	0.0977884	31.9584	0.051769	31.7451	0.145465	32.0916	0.0570755
P41126	FBgn0011272	RpL13	34.4425	0.0702562	34.6972	0.0723957	34.1051	0.0620093	34.6835	0.0401807	33.0978	0.0508815	33.2172	0.0426525	32.7745	0.0673214	32.8261	0.0345152	31.8939	0.032621	32.0333	0.120961	32.0188	0.125297	31.968	0.176653	32.8099	0.108461	32.778	0.0535984	32.5554	0.102694	32.8022	0.0469211
P41374	FBgn0261609	eIF-2alpha	32.1859	0.117245	32.2498	0.0440139	31.9966	0.112809	32.3442	0.17802	31.3345	0.110433	31.2874	0.0408664	31.0265	0.0784049	31.133	0.0597844	29.2465	0.0496067	29.4627	0.0972787	29.2343	0.0483314	29.337	0.106063	30.5196	0.0447748	30.4397	0.0448601	30.0747	0.0719759	30.298	0.086442
P41375	FBgn0004926	eIF-2beta	30.4756	0.0772926	30.4533	0.0822255	30.4934	0.0707213	30.5882	0.103435	29.6206	0.0475816	29.9291	0.0618284	29.7031	0.0708529	29.7612	0.106787	29.0356	0.0668782	29.0692	0.0655506	28.8347	0.0466153	28.9731	0.10731	28.5792	0.0730707	28.025	0.0717815	28.3018	0.162723	28.0587	0.192016
P41572	FBgn0004654	Pgd	34.2138	0.111324	34.1558	0.117341	33.796	0.160387	33.4493	0.269	31.8365	0.0839907	31.5118	0.0624452	31.1809	0.0959442	31.3859	0.122303	28.3239	0.0635302	28.4319	0.296442	27.4516	0.308087	28.2694	0.204046	30.7808	0.139636	30.943	0.129304	30.6165	0.0839401	30.7766	0.0856748
P41900	FBgn0010421	TfIIFbeta	24.2187	0.153763	24.4654	0.423022	25.29	0.254402	25.0584	0.696278	24.4462	0.30372	24.2224	0.16702	24.3539	0.306748	23.8537	0.516534	24.6111	0.483647	24.1064	0.739022	26.1097	0.181244	24.6909	0.712958	23.4976	0.421778	24.2928	0.607644	24.0658	0.315868	24.5966	0.608634
P42281	FBgn0010387	Dbi	34.452	0.0776819	34.1724	0.118862	34.8122	0.248216	34.5228	0.17957	32.9978	0.046458	33.2538	0.0877485	32.072	0.122247	32.1026	0.136206	32.2311	0.127519	32.4461	0.0852407	32.4273	0.150886	32.1279	0.116642	31.1276	0.120771	30.8395	0.102524	31.2632	0.136767	31.271	0.0693604
P42283	FBgn0005630	lola	26.9198	0.0972909	26.8321	0.207243	26.4014	0.263847	27.2289	0.24192																	27.726	0.816547	25.514	1.13825	26.7766	0.0616312	27.8496	0.373078
P42787	FBgn0004648	svr	27.4947	0.120359	27.4692	0.151585	27.356	0.0840575	27.9773	0.16155																	25.661	0.474203	25.5315	0.160752	25.9557	0.239309	25.8996	0.129786
P43332	FBgn0003449	snf	26.0772	0.114209	26.3738	0.162413	26.2238	0.146134	26.1487	0.15212									27.167	0.142665	27.7151	0.158292	27.8898	0.0858785	27.9523	0.108713
P45437	FBgn0008635	betaCOP	28.3993	0.131219	28.4504	0.150117	28.2584	0.138858	28.3253	0.143962	28.5287	0.149258	28.5433	0.0608086	28.694	0.133302	28.8059	0.237619	25.952	0.251937	25.944	0.176726	26.1562	0.0387863	25.4728	0.152395	26.2156	0.742001	25.7894	0.442401	26.8445	0.237232	26.6768	0.0940498
P45594	FBgn0011726	tsr	33.1837	0.0718256	33.2327	0.0587679	33.328	0.046234	33.2987	0.0686123	32.2403	0.101	32.4847	0.0679013	31.0031	0.184572	31.3689	0.175658	33.3426	0.0578043	33.3849	0.0456381	33.2828	0.0430724	33.3411	0.0463779	33.3764	0.0628406	33.1971	0.0679858	33.4214	0.0592153	32.8874	0.0670422
P45889	FBgn0011745	Arp1	29.8446	0.0978495	29.8842	0.109748	29.9157	0.0964854	30.1606	0.116359	29.6078	0.121134	29.6239	0.057634	29.596	0.0682244	29.6964	0.0613336	29.3335	0.0538414	29.2641	0.058648	28.9225	0.0619134	29.2758	0.0651445	29.5872	0.107166	29.5216	0.0701889	29.6725	0.103026	29.488	0.156671
P46150-5	FBgn0011661	Moe	31.8782	0.15725	32.0799	0.0860382	31.7764	0.188521	31.6977	0.0833245																	30.7839	0.0909494	30.7315	0.0739067	30.7193	0.0735064	30.7299	0.148699
P46222	FBgn0013325	RpL11	32.6231	0.219664	33.1399	0.140865	32.7839	0.086985	33.2918	0.207269	31.7157	0.0766447	31.9987	0.0762421	32.1954	0.278565	31.7377	0.262619	31.0155	0.069818	31.3628	0.134272	31.1815	0.113539	31.4965	0.150064	30.93	0.227338	31.4001	0.210395	30.8474	0.212904	31.1448	0.13441
P46223	FBgn0014026	RpL7A	34.5262	0.119558	34.5382	0.0766098	34.1235	0.104469	34.5355	0.0433178	33.4648	0.0418399	33.4741	0.069538	33.1733	0.141635	33.1992	0.0794566	32.5528	0.0471922	32.7281	0.146165	32.51	0.0987881	32.6295	0.141308	32.5617	0.0447805	32.5788	0.0468922	32.4329	0.0528876	32.6188	0.0483109
P46415	FBgn0011768	Fdh	33.3435	0.123773	33.3669	0.110601	33.526	0.128026	33.2745	0.160768	30.9982	0.0809254	31.0533	0.0603983	31.1436	0.133595	31.1435	0.187078	29.0905	0.122513	29.1878	0.15715	28.4479	0.0654576	29.14	0.165084	30.9682	0.107212	31.0263	0.0655536	31.1355	0.120488	30.9943	0.110271
P46824	FBgn0010235	Klc	29.9796	0.0449044	29.8665	0.0731036	30.0121	0.0769185	30.074	0.057028	28.8074	0.098796	28.7291	0.0409749	28.8251	0.106278	28.9436	0.136435	29.8428	0.0332791	29.8143	0.0494714	29.7601	0.0499624	29.819	0.0706616	27.5891	0.27859	27.4659	0.0929817	27.3535	0.21682	27.6339	0.108021
P47938	FBgn0011761	dhd	29.0816	0.966356	29.1895	1.14064	29.5194	0.449536	25.9677	1.47384
P47947	FBgn0013348	TpnC41C	29.2444	0.165545	29.6649	0.257903	29.5336	0.156357	28.985	0.244715									25.6654	0.2343	27.1668	0.279278	27.85	0.454245	27.6097	0.271199	33.7405	0.206542	33.395	0.127964	33.7135	0.0311951	33.5321	0.135378
P47948	FBgn0010423	TpnC47D	29.6692	0.0867781	29.9579	0.131504	30.2997	0.278551	29.5481	0.200251	27.7886	0.127948	27.9962	0.131615	28.5108	0.170937	28.5447	0.170394
P47949	FBgn0010424	TpnC73F	32.1641	0.19195	32.5567	0.221401	33.0099	0.230373	32.1664	0.184558																	28.8666	0.215986	28.7685	0.0874767	29.1385	0.177123	27.2268	1.29513
P48159	FBgn0010078	RpL23	33.5446	0.09797	33.6991	0.11193	33.588	0.134566	33.9282	0.122719	32.422	0.0397008	32.7263	0.0530964	32.3988	0.141041	32.5077	0.0328217	31.6832	0.0711768	31.6703	0.148521	31.4188	0.0681779	31.5189	0.140443	32.343	0.110064	32.018	0.120913	31.9346	0.145183	31.7208	0.0843797
P48375	FBgn0013954	FK506-bp2	33.8874	0.112434	33.7888	0.13194	33.9838	0.130911	33.9396	0.103922	32.562	0.109132	32.4946	0.0832468	31.7183	0.184157	31.6535	0.159073	33.5966	0.0716169	33.6256	0.0426839	33.8601	0.0573112	33.5584	0.0269831	33.0692	0.0622838	32.845	0.0630342	32.7925	0.0865367	32.8274	0.194809
P48461	FBgn0003134	Pp1alpha-96A	29.411	0.125186	29.0257	0.211654	29.4088	0.0684833	28.9733	0.205218									28.4436	0.120796	28.2869	0.0669626	27.5935	0.125322	27.9424	0.038072
P48554	FBgn0014011	Rac2	27.5533	0.0729424	27.9218	0.205405	27.8058	0.254095	27.8028	0.18778	29.2812	0.15164	28.8198	0.0918666	28.9296	0.113456	28.8261	0.0778045	25.8657	0.207561	26.1589	0.147579	25.3237	0.112007	25.8241	0.198264	29.3925	0.0784275	29.6303	0.0954415	29.8306	0.10431	29.5729	0.0266011
P48588	FBgn0086472	RpS25	33.2986	0.17762	33.4242	0.208556	32.394	0.203526	33.269	0.165699	32.8309	0.0851107	32.9069	0.0772248	32.3734	0.0988649	32.3909	0.107347	31.7376	0.0515938	31.9278	0.16009	31.7728	0.112301	31.8062	0.187455	31.1583	0.0813073	31.641	0.113342	31.3046	0.0652917	32.0735	0.0855808
P48591	FBgn0011703	RnrL	25.1832	0.631193	24.912	0.486961	25.1153	0.45223	23.6928	0.524273	23.0167	0.304206	23.7887	0.178273	21.4951	0.526532	23.5011	0.30641
P48593	FBgn0004910	Eip63F-1	24.4031	0.33706	24.4056	0.4661	25.0821	0.679276	24.56	0.16876	26.3	0.351355	24.9484	0.167483	26.3243	0.365492	26.1047	0.34133	24.5605	0.192701	23.9366	0.307535	24.5796	0.283958	24.0891	0.371139	26.3854	0.0828895	26.0369	0.109652	26.5416	0.161102	24.4122	0.556049
P48596-3	FBgn0003162	Pu	28.2596	0.0301797	27.9306	0.236423	27.4405	0.0985417	27.6639	0.128637
P48598	FBgn0015218	eIF-4E	30.7186	0.147844	30.6888	0.11793	30.0102	0.132796	30.4682	0.0935709
P48601	FBgn0015282	Rpt2	32.5185	0.077145	32.4376	0.0519096	32.1398	0.0796207	32.3809	0.0877738	30.24	0.0595491	30.0729	0.0387849	29.8379	0.0461176	29.9816	0.0720903	29.9247	0.0967828	30.0314	0.0602491	29.9335	0.0818156	30.0637	0.0455919	30.4935	0.161016	30.2288	0.0764653	30.384	0.105112	30.4299	0.0800405
P48602	FBgn0265262	Vha68-1	29.3994	0.106536	29.5932	0.146172	29.4425	0.0544258	29.4822	0.15535	26.505	0.107913	26.2236	0.107497	26.3747	0.177255	26.7831	0.175337	33.9383	0.0573268	33.8613	0.0713245	33.6147	0.0839915	33.7436	0.110146	33.6018	0.095743	33.2676	0.0843229	33.6004	0.109914	33.2355	0.0826763
P48603	FBgn0011570	cpb	28.4697	0.0935077	28.63	0.208873	28.679	0.180667	28.2973	0.168276	29.0643	0.0566199	29.1779	0.0656546	28.9844	0.0708862	29.2907	0.0966563	27.9877	0.0540512	27.7496	0.0855669	28.1126	0.113101	27.8788	0.068407	27.889	0.178679	27.8045	0.115512	27.8607	0.11622	27.9695	0.153647
P48604	FBgn0014877	Roe1	31.1067	0.0370616	30.6974	0.101706	30.679	0.050844	30.8438	0.135162	29.2506	0.0508497	28.8195	0.0793694	28.3558	0.226374	28.5307	0.128337	29.8621	0.073759	29.4913	0.0822477	29.7277	0.089928	29.5745	0.0291226	31.3264	0.0816956	30.8301	0.0918715	30.9499	0.0825044	30.6971	0.0403596
P48609	FBgn0013762	Cdk5	28.251	0.111704	27.885	0.138383	28.3244	0.0430489	27.9613	0.220642																	25.6984	0.57756	24.411	0.684183	26.3368	0.278068	26.458	0.165558
P48610-2	FBgn0000116	Argk	36.1259	0.0800725	36.4453	0.0559717	36.1026	0.101207	36.2728	0.0853665																	38.2066	0.0826269	38.093	0.0257998	38.1133	0.0534565	37.9187	0.0382528
P48611	FBgn0003141	pr	28.3066	0.152927	28.4147	0.111879	27.9259	0.100367	29.1501	0.117798	26.0601	0.172554	26.502	0.0729307	26.113	0.217904	26.3835	0.190602	26.8204	0.242973	26.9306	0.128826	26.1368	0.16777	26.9614	0.159363	25.6593	0.169166	24.605	0.884475	23.6446	0.704224	25.9626	0.105166
P49028	FBgn0002736	mago	26.5412	0.220279	25.8714	0.504231	26.4285	0.125071	26.1746	0.204145	24.9026	0.0505321	24.985	0.127695	25.4348	0.0888688	25.3154	0.181482	25.8325	0.280968	25.8087	0.251182	26.3882	0.162365	26.7758	0.229308	25.0865	0.368961	24.1959	0.581411	24.1555	0.855691	25.1036	0.217067
P49455	FBgn0003721	Tm1	26.7756	0.286886	28.476	0.355509	27.4608	0.57901	27.2889	0.936216									22.6466	0.184656	23.159	0.206462	22.7957	0.447474	21.7026	0.298972	33.5735	0.197782	33.503	0.203056	33.6552	0.0648561	33.1798	0.0705581
P49630	FBgn0002579	RpL36	32.2993	0.0340905	32.6837	0.147218	31.7838	0.118161	32.6498	0.0370468	32.2576	0.0979079	32.1416	0.0262739	31.8033	0.123591	31.7047	0.0801415	31.2487	0.0862292	31.4493	0.168138	31.5673	0.147177	31.5056	0.196813	30.6909	0.0875831	30.5243	0.134549	30.4609	0.0929523	30.5072	0.140566
P49735	FBgn0014861	Mcm2	24.9063	0.236565	25.7806	0.471401	24.5059	0.187872	25.3926	0.162661
P49847	FBgn0010417	Taf6	26.7973	0.169487	27.1566	0.197826	26.4679	0.193359	27.4446	0.138654	23.1838	0.159604	22.1707	0.521338	22.5816	0.398626	22.9556	0.321305	23.6832	0.846555	24.5614	0.0503239	24.9496	0.190031	24.7309	0.115747
P49963	FBgn0015298	Srp19	28.4855	0.179517	28.3703	0.142464	27.9473	0.118802	28.3914	0.0669898	27.3801	0.16826	27.3517	0.117127	27.2839	0.177406	27.4567	0.10629	25.2291	0.248264	25.2088	0.144477	24.7048	0.496688	24.4666	0.52835
P50882	FBgn0015756	RpL9	32.4556	0.137129	32.5909	0.105612	32.2487	0.0778703	32.4887	0.0778656	31.3978	0.114992	31.8769	0.070038	31.8258	0.113567	31.8553	0.0926868	30.4521	0.125396	30.8745	0.16063	30.1662	0.0649194	30.6234	0.0993291	30.0897	0.148489	29.8826	0.177933	30.0339	0.0327131	29.9751	0.116833
P50887	FBgn0015288	RpL22	33.2409	0.0746654	33.2317	0.0832047	33.2506	0.136406	33.4858	0.0669887	32.6752	0.0959407	32.8668	0.0583821	32.6037	0.10472	32.6056	0.107349	32.0237	0.118363	32.2502	0.135425	32.2329	0.120921	32.482	0.108665	32.4931	0.133998	32.4467	0.142326	32.0772	0.198933	32.4983	0.131883
P51406	FBgn0010292	bys	23.6372	0.222759	24.5184	0.229719	23.2843	0.365896	24.4733	0.256692	23.4311	0.182808	22.7983	0.105822	23.1551	0.202405	23.3626	0.194523
P51592	FBgn0002431	hyd	26.7649	0.472615	26.5052	0.466673	25.1574	0.730888	26.7597	0.311378	25.3636	0.100282	25.4979	0.147301	24.4552	0.0825361	25.0403	0.301545	26.878	0.0593121	27.5672	0.195065	27.143	0.205951	28.0738	0.197791
P52029	FBgn0003074	Pgi	34.4415	0.154307	34.3604	0.126063	34.5127	0.0867971	34.4001	0.175356	30.9453	0.0373256	30.8106	0.0546201	30.9635	0.129597	31.3275	0.135676									35.7782	0.0707277	35.4781	0.0367285	35.4692	0.057421	35.335	0.0548548
P52034-3	FBgn0003071	Pfk	31.5718	0.103963	31.65	0.12965	31.4744	0.0996614	31.1631	0.117186																	35.03	0.103414	35.0115	0.0825754	34.7919	0.0881306	34.7606	0.0218049
P52172-2	FBgn0003507	srp	24.363	0.425075	24.4011	0.329892	24.8311	0.262895	23.9639	0.39151
P52295	FBgn0011823	Pen	27.676	1.01	28.0006	0.976883	28.0926	0.419249	25.9149	0.84674
P52302	FBgn0002440	l(3)mbn	25.2057	0.824774	26.0496	0.356938	24.8347	1.09597	23.9814	0.665412																	27.3287	0.160211	27.5278	0.0387202	27.2415	0.0805531	27.3847	0.122969
P52486	FBgn0015321	Ubc4	27.0818	0.220492	26.3392	0.273206	26.0007	0.320573	25.9114	0.151485	22.9588	0.341037	23.6037	0.114934	23.2362	0.633057	24.3946	0.259515	25.1139	0.150633	25.3787	0.148714	25.3894	0.169128	25.1529	0.0705549
P53034	FBgn0260985	RfC4	24.2618	0.450041	25.0576	0.31484	23.7276	0.394108	24.037	0.325127	22.9707	0.135789	22.9352	0.12478	22.5147	0.364653	22.848	0.170343
P53624	FBgn0259170	alpha-Man-I	24.9085	0.621245	25.506	0.382189	24.915	0.218098	25.8134	0.278055									23.0668	0.458572	23.2089	0.482191	22.8714	0.223241	23.3726	0.291985	24.4794	0.35117	23.9895	0.583585	24.3376	0.675202	24.727	0.62076
P53777	FBgn0259209	Mlp60A	32.5124	0.277765	32.0868	0.236998	32.4312	0.181398	31.8301	0.0738655																	32.5051	0.0764874	32.2095	0.186596	31.911	0.0590688	31.6718	0.434204
P53997	FBgn0014879	Set	27.5941	0.0896804	28.2279	0.201811	27.7863	0.137905	28.0265	0.0897351	27.632	0.162802	27.7814	0.0713803	26.9266	0.262714	27.253	0.229339	28.0751	0.110328	28.1654	0.109241	28.3129	0.134164	28.3425	0.148243	24.6236	0.42139	25.3836	0.0988297	25.4148	0.122315	25.6197	0.1949
P54192	FBgn0011280	Obp19d	24.2505	0.845234	25.3055	0.609584	24.2992	0.372983	25.8584	0.361023									28.3196	0.0611331	27.8358	0.263384	28.0205	0.246845	27.3696	0.333452	29.5301	0.237591	28.8001	0.371718	29.4675	0.110968	28.8106	0.128055
P54351	FBgn0266464	Nsf2	30.7598	0.0539073	30.8014	0.104995	30.6526	0.0680294	30.9683	0.109446									29.2069	0.0785444	29.4486	0.0898916	29.1793	0.0607653	29.3381	0.02934	27.7937	0.231021	27.8794	0.0637643	27.6478	0.0314773	27.738	0.223572
P54352-2	FBgn0000536	eas	30.6584	0.165385	30.9084	0.116668	30.0132	0.0927765	31.0879	0.218987																	27.472	0.250816	27.7353	0.130669	27.5451	0.0208386	28.7721	0.0614043
P54353	FBgn0015379	dod	29.3449	0.128894	29.5618	0.158777	29.4184	0.137327	29.4521	0.124676	27.4137	0.152374	27.226	0.152286	27.0611	0.180074	26.9776	0.151914	30.8245	0.0279882	30.8776	0.0752672	30.916	0.0795147	31.0012	0.0560569	29.569	0.086334	29.3959	0.0776228	29.3244	0.08527	29.1303	0.184716
P54357	FBgn0004687	Mlc-c	30.7016	0.103072	30.9179	0.161792	31.2204	0.134738	30.6446	0.148629	32.0048	0.118733	31.8635	0.0759431	32.2069	0.0821329	31.9332	0.0813057	29.4541	0.118598	29.3509	0.0715831	29.3374	0.124973	29.2489	0.0845615	29.4724	0.159511	29.343	0.0881303	29.1497	0.0902839	29.2146	0.0696361
P54358	FBgn0263600	DNApol-delta	25.7825	0.155191	24.7655	0.444201	25.4872	0.477135	25.5885	0.139298
P54359	FBgn0014029	Sep2	25.6028	0.695751	26.2769	0.234664	26.1053	0.187695	26.5643	0.250497	26.737	0.179499	26.4996	0.0819464	26.1179	0.14116	26.0957	0.216852									24.1745	0.59886	24.2469	0.306167	25.2838	0.198123	24.1905	0.396182
P54362	FBgn0001087	g	25.3443	0.174042	25.021	0.27152	24.3831	0.382375	23.9751	0.319255	23.2138	0.502083	23.2019	0.45755	22.141	0.527927	22.3815	0.249247	23.7056	0.582209	24.3764	0.580948	24.535	0.561813	25.1353	0.11757
P54385	FBgn0001098	Gdh	33.4001	0.140609	33.9185	0.152337	33.8903	0.111213	33.5156	0.152693																	36.0644	0.0588375	36.0678	0.0870083	35.9291	0.038151	35.4015	0.0511559
P54385-2	FBgn0001098	Gdh	27.1733	0.221748	27.733	0.294728	27.5145	0.163858	27.0752	0.242677	24.8176	0.265741	26.65	0.133047	23.49	0.486024	25.6974	0.507936	34.6798	0.0442104	34.6548	0.0277326	34.4476	0.061427	34.3986	0.0691729	26.5631	0.140683	27.29	0.229393	26.8563	0.0706289	26.8704	0.0698681
P54397	FBgn0013269	FK506-bp1	31.2726	0.319611	31.6003	0.281325	30.5673	0.210408	31.4369	0.155186	30.6149	0.0985346	30.9254	0.0567449	30.2981	0.102938	30.519	0.10233	29.6197	0.0430068	30.1501	0.0458372	29.932	0.180351	30.0457	0.0527306	27.7966	0.227755	28.2008	0.240566	27.3869	0.236353	28.3528	0.219548
P54399	FBgn0014002	Pdi	35.3709	0.0732181	35.3455	0.134764	35.157	0.106048	35.742	0.046874																	34.008	0.0954479	33.6809	0.0734071	33.691	0.0790208	33.8717	0.0437493
P54611	FBgn0015324	Vha26	33.7302	0.279564	34.0547	0.151054	33.6362	0.254622	33.6407	0.14644	34.109	0.0384562	34.2835	0.0613832	34.004	0.0584823	34.0964	0.0773942	33.9722	0.0561919	33.9877	0.0545013	33.9654	0.094109	33.8976	0.0421842	33.5174	0.0660172	33.6785	0.0508646	33.681	0.0695034	33.7996	0.0840221
P54622	FBgn0010438	mtSSB	28.0732	0.272156	28.7035	0.208192	28.3558	0.137644	29.3877	0.153227	28.6356	0.0967959	28.5261	0.117017	28.4388	0.113389	28.9459	0.156478	28.2329	0.0900385	28.3655	0.0799728	28.8137	0.040733	28.6865	0.0624276	26.0658	0.459292	27.0018	0.217223	27.1997	0.366457	26.9084	0.3929
P55035	FBgn0015283	Rpn10	30.7918	0.107165	30.7575	0.167305	30.8996	0.0718831	30.6714	0.0486387	28.4239	0.151973	28.8267	0.0647744	28.272	0.174946	28.3583	0.102212	28.7541	0.0574652	28.617	0.0908517	28.5161	0.0953567	28.6804	0.131243	29.2113	0.206799	29.0535	0.0586602	29.1006	0.121827	29.1469	0.160045
P55162	FBgn0011771	Hem	27.0035	0.129073	26.7258	0.215388	26.5192	0.104665	26.3953	0.149849	25.5661	0.0943652	25.2752	0.0977827	25.4471	0.135132	25.5084	0.182089	27.4689	0.0870812	27.3064	0.130634	26.6859	0.108497	26.8715	0.0988056
P55824	FBgn0005632	faf	26.9758	0.125459	26.7589	0.14991	26.6802	0.154015	26.6014	0.189771
P55828	FBgn0019936	RpS20	33.4849	0.19775	33.3276	0.192525	32.8073	0.123775	33.2763	0.134645	32.733	0.0743451	32.6572	0.0691938	32.4551	0.118328	32.505	0.160887	31.8739	0.0500347	31.9838	0.137863	31.7464	0.103288	32.0102	0.18073	31.0636	0.139014	31.0287	0.171765	30.684	0.180675	31.0084	0.0811649
P55841	FBgn0017579	RpL14	34.0425	0.0839522	34.0605	0.106137	33.5929	0.0735515	34.1971	0.101297	33.3639	0.16143	33.157	0.0777254	33.1635	0.140481	33.065	0.12121	32.1206	0.0320277	32.266	0.12288	32.114	0.124519	32.2158	0.161324	32.3405	0.103452	32.3518	0.0647771	32.1065	0.103936	32.3377	0.0444095
P55935	FBgn0010408	RpS9	34.3302	0.111628	34.1718	0.0549284	33.7542	0.112023	34.3025	0.0464289																	31.7107	0.123049	32.093	0.0918238	31.7588	0.170588	32.2123	0.103258
P56538	FBgn0034915	eIF6	27.6291	0.136943	26.4983	1.02001	27.2307	0.251707	27.7546	0.326674	25.2503	0.338978	26.0526	0.18247	26.5884	0.122023	26.8211	0.210928
P61209	FBgn0010348	Arf79F	29.0834	0.266055	29.1217	0.0922458	29.1703	0.10696	29.109	0.151017	27.6539	0.212865	27.4832	0.173606	27.8014	0.229543	27.2305	0.509264	25.9732	0.135485	26.4026	0.25935	26.0311	0.249874	26.2362	0.144069	27.9692	0.161066	27.4827	0.237128	27.9472	0.221499	27.9682	0.313835
P61849	FBgn0011581	Ms	28.5179	0.323225	27.6991	0.303413	28.5924	0.252066	27.5116	0.387591	25.4854	0.162553	24.3095	0.564164	24.9695	0.33204	25.0149	0.197485	31.6231	0.0959305	31.1748	0.126547	32.0607	0.0798544	31.1252	0.0299703	24.5971	0.560189	24.842	0.241789	25.0131	0.213498	24.6657	0.530809
P61851	FBgn0003462	Sod	35.1048	0.126946	34.913	0.112395	35.1713	0.174887	35.236	0.1209	32.7764	0.0121224	32.6106	0.0377438	32.7493	0.142241	32.6358	0.0873232	33.8111	0.0742429	33.4192	0.0499513	33.3864	0.0585574	33.2718	0.0218336	34.2171	0.11815	33.6691	0.102251	33.9259	0.0343047	33.7127	0.0392429
P62152	FBgn0000253	Cam	31.9912	0.161005	32.2755	0.121295	32.4841	0.0610845	32.2122	0.0562715	31.1057	0.128274	31.1616	0.146157	31.0794	0.144829	31.1898	0.167948	34.0759	0.0397329	34.1148	0.0681702	34.5022	0.0510242	33.934	0.126999	32.1516	0.129594	32.1569	0.0354082	32.3784	0.031569	32.1731	0.10685
P80455	FBgn0260441	RpS12	33.4908	0.1175	33.8266	0.0904799	33.8224	0.0699337	33.6353	0.0617876	32.2254	0.0636171	32.5374	0.0698158	31.3253	0.201425	31.6164	0.0703911	31.3938	0.0467368	31.3721	0.175452	30.8034	0.0955292	30.9851	0.134526	32.1628	0.092689	31.9123	0.0785201	31.9185	0.090226	31.9233	0.031913
P81900	FBgn0022382	Pka-R2	29.1136	0.21425	29.3246	0.185315	29.1002	0.265378	28.7525	0.277327																	31.2934	0.0385951	31.1773	0.0754629	31.3331	0.0459373	30.9338	0.100432
P81928	FBgn0010340	140up	26.3392	0.224557	25.8493	0.221986	25.2693	0.299884	26.2158	0.212328	23.6212	0.608391	24.1278	0.127998	22.9981	0.399731	22.632	0.715885									27.0486	0.134388	26.7072	0.23859	27.102	0.246496	26.1613	0.259967
P82147	FBgn0011296	l(2)efl	32.6955	0.0386376	32.2514	0.0741801	32.8532	0.237471	31.9319	0.146076																	33.4147	0.0673104	32.8572	0.151647	32.9887	0.0545094	32.6924	0.0736507
P82384	FBgn0025578	Lcp9	26.0297	0.434754	25.5055	0.256536	25.7436	0.300911	24.7887	0.617728
P82701	FBgn0067903	IM18	24.4893	0.143669	25.1225	0.821047	24.3886	0.240409	26.2322	0.519056
P82712	FBgn0050489	Cyp12d1-p	28.8571	0.060854	28.1256	0.187775	29.8755	0.144383	28.0477	0.107112
P82713	FBgn0041337	Cyp309a2	24.8202	0.212626	24.0924	0.211549	24.4953	0.186359	23.6291	0.522734
P82804	FBgn0034918	wibg	24.7554	0.240515	24.4045	0.184641	24.5374	0.192656	23.8321	0.663249	22.9378	0.497313	24.0496	0.1007	24.0975	0.333429	23.9665	0.130928
P82890	FBgn0040077	primo-1	29.5257	0.123414	29.6415	0.176224	29.8495	0.0920277	29.7453	0.14554																	29.2743	0.0873255	28.7339	0.135613	29.2967	0.108305	28.5826	0.0895682
Q7KUZ0			29.2239	0.0913167	28.9251	0.121784	29.2424	0.104984	29.1755	0.140964																	29.3822	0.0443368	29.4607	0.0658122	29.4342	0.0349126	29.1887	0.072301
P83100	FBgn0046322		24.1637	0.146226	24.7351	0.334994	23.743	0.364934	24.8346	0.14731	23.3929	0.285103	23.5858	0.152508	22.4864	0.279558	23.4256	0.265051
P83967	FBgn0000047	Act88F	33.2291	0.238877	34.0922	0.228248	33.4434	0.232661	33.7728	0.0592994	22.2167	0.529054	22.5875	0.744718	24.5075	0.805554	23.2541	0.654876	28.6706	0.337295	29.0922	0.17468	29.2363	0.197238	29.7232	0.155154	38.7284	0.060705	38.7608	0.0754309	38.7694	0.0343647	38.614	0.0450195
P84029	FBgn0000409	Cyt-c-p	33.4575	0.0585086	33.5411	0.116484	33.2899	0.126613	33.3596	0.0278078																	36.3312	0.102448	36.3233	0.0819552	36.386	0.0468252	35.957	0.113745
P84040	FBgn0001200		34.7459	0.0491832	34.7325	0.0962348	34.4748	0.076782	34.8063	0.0878416	33.3612	0.0482071	33.4017	0.0709681	33.0245	0.108348	33.066	0.0957539	35.014	0.0482666	35.2701	0.0452656	35.5234	0.0601606	35.4492	0.0584459	34.5778	0.0487948	34.5864	0.0311318	34.4977	0.0439016	34.4733	0.0670027
Q4AB57	FBgn0053853	His2A:CG33853	31.8182	0.36882	32.0795	0.267641	32.2358	0.252798	31.9354	0.325749									25.1623	0.177935	25.1356	0.654303	25.9373	0.10305	25.8964	0.15385	30.874	0.354867	30.7406	0.178432	30.861	0.312985	32.0791	0.138933
P84249	FBgn0014857	His3.3A	34.4076	0.204952	34.3719	0.100107	33.7943	0.250116	34.007	0.205451																	33.0117	0.129933	33.6242	0.14635	33.4125	0.196164	33.5187	0.120146
P84345	FBgn0013673	mt:ATPase8	28.6095	0.219497	28.6681	0.356217	28.8	0.19711	28.3417	0.362394	27.8039	0.173557	28.0594	0.0566813	27.9451	0.311405	28.3684	0.220205	27.0462	0.173331	26.8157	0.136722	27.5212	0.147336	26.2014	0.191442	32.1107	0.0809083	31.9337	0.176966	31.6708	0.111936	31.7343	0.0883774
P91622	FBgn0017558	Pdk	30.2729	0.0801444	29.4413	0.26534	30.4411	0.0843513	29.4101	0.195972																	28.1698	0.137591	27.8336	0.132814	28.4531	0.0865325	27.9516	0.102205
Q95SZ9	FBgn0262737	mub	26.9029	0.212504	27.0981	0.310014	27.4042	0.158904	26.8715	0.214009																	27.8103	0.145653	27.8677	0.177885	27.7223	0.0918789	27.2711	0.229444
P91638	FBgn0016983	smid	28.45	0.129777	28.849	0.165894	28.3591	0.126149	27.9638	0.267605
P91659	FBgn0017448	CG2187	23.3295	0.389411	25.1587	0.457081	24.1408	0.528587	24.2093	0.523497	27.041	0.198008	27.1671	0.26569	26.4451	0.232048	27.846	0.177366
P91875	FBgn0019938	RpI1	26.9645	0.478779	27.0982	0.434446	26.5286	0.298411	27.0577	0.145297	24.3468	0.215864	25.5755	0.0742958	24.1739	0.305402	24.5149	0.136262
P91891	FBgn0017572	Mo25	29.5714	0.0586857	29.5002	0.0796434	29.4632	0.137606	29.3366	0.130427	27.8751	0.0944519	27.4471	0.0766151	27.3594	0.109601	27.6046	0.152883	28.2486	0.0845405	28.3569	0.176142	27.6459	0.107222	28.3046	0.108621	29.0801	0.195741	28.7791	0.121039	29.0714	0.13234	28.9903	0.0232317
P91926	FBgn0264855	AP-2alpha	30.8155	0.0734147	30.6006	0.0853503	30.528	0.0709622	30.801	0.10955																	30.3341	0.0895656	30.1748	0.0560773	30.4208	0.112867	30.3145	0.0478688
P91927	FBgn0019886	Letm1	30.8935	0.0409955	30.7535	0.119171	31.1646	0.0856352	31.022	0.0658875	29.9847	0.0457846	29.6579	0.0865632	29.7207	0.0956634	30.0429	0.0955357	30.7971	0.0560814	30.7383	0.058698	31.1513	0.0639489	30.6975	0.0289136	31.3818	0.0534657	31.0525	0.087014	31.2304	0.0643557	30.8246	0.0944353
P91928	FBgn0019960	CG6455	33.2168	0.0513825	33.1411	0.0807756	33.2877	0.0614731	33.0758	0.0731268																	34.8027	0.0454994	34.8348	0.0923404	34.6905	0.0452757	34.762	0.0358661
P91931	FBgn0019932	SamDC	27.1772	0.166737	27.1711	0.176432	26.9344	0.261637	26.7076	0.273525
P91938-2	FBgn0020653	Trxr-1	33.3615	0.162691	33.6437	0.125297	33.6705	0.0814139	33.1664	0.0800674	31.3205	0.0406325	31.4915	0.0517074	31.3562	0.139484	31.1842	0.116924	31.8854	0.0466326	31.9483	0.0744087	31.2772	0.0574481	31.7103	0.0880664
P91941	FBgn0020765	Acp65Aa	34.3147	0.130916	34.232	0.141516	35.1168	0.0409721	34.4634	0.277012	27.702	0.244126	26.9528	0.245289	29.029	0.244182	28.7635	0.2837	31.0706	0.162946	30.7964	0.142741	31.8452	0.118167	31.032	0.228066	31.7544	0.469509	31.7952	0.203091	32.0956	0.137239	31.9786	0.160853
P92177	FBgn0020238	14-3-3epsilon	34.0522	0.0804379	34.0357	0.0756916	34.1594	0.0416942	33.9364	0.0286651
P92177-4	FBgn0020238	14-3-3epsilon	25.1404	0.368955	24.8868	0.478799	25.4155	0.114363	25.152	0.402128																	32.9644	0.0732991	33.2886	0.0506449	33.4177	0.0442118	33.4831	0.0994535
P92192	FBgn0020644	Lcp65Ab1	25.1827	0.278889	24.5919	0.289599	25.1975	0.398396	24.8393	0.285151
P98163	FBgn0004649	yl	27.3602	0.498953	27.0502	0.558629	26.5432	0.50519	24.815	0.514645
Q00174	FBgn0002526	LanA	33.9786	0.0639578	34.1818	0.104726	34.1073	0.0624815	34.3577	0.0781005	31.0516	0.0784215	30.9981	0.0585859	31.0788	0.0476959	31.2619	0.0631817	31.4617	0.0639898	31.6672	0.0346215	31.8331	0.0767204	31.9444	0.0493131	33.5854	0.0345084	33.6282	0.04011	33.5227	0.0403444	33.7809	0.0547258
Q00637	FBgn0010213	Sod2	31.5507	0.105614	31.7392	0.20117	31.5313	0.10304	31.5769	0.0564214	30.4336	0.0862191	30.768	0.0353	30.2704	0.142219	30.3205	0.0615474	31.068	0.0495661	30.9395	0.0321554	31.1916	0.0959673	30.9427	0.0304027	33.7644	0.08212	33.4717	0.0844731	33.6718	0.064365	33.4049	0.101801
Q00963	FBgn0250788	beta-Spec	34.2544	0.0962876	34.5026	0.0774511	34.3513	0.119275	34.4942	0.094859	33.4408	0.0255908	33.4046	0.00758891	33.2386	0.0685827	33.3668	0.056666	35.3531	0.0243889	35.3363	0.0491514	35.1749	0.0447955	35.3917	0.0558259	33.8229	0.0489344	33.693	0.0274048	33.8047	0.0513192	33.6296	0.0272469
Q01604	FBgn0250906	Pgk	35.1538	0.101846	34.9823	0.168408	35.3246	0.115649	34.8857	0.128865	32.3782	0.096096	32.2904	0.0576458	32.3155	0.18708	32.3192	0.141004	34.1456	0.0369172	34.0506	0.0381549	33.8397	0.0475286	34.029	0.0589629	36.9091	0.0515093	36.7685	0.051694	36.7627	0.0508817	36.5775	0.0460871
Q01637	FBgn0003257	r-l	28.7897	0.167461	29.804	0.0919385	28.6705	0.103842	29.4595	0.0474236	27.3798	0.118759	27.7242	0.110307	26.8333	0.199877	27.043	0.238994	24.5162	0.20613	25.8503	0.196856	25.5787	0.277522	25.6147	0.179764	26.3176	0.435313	26.4885	0.200261	26.1476	0.309356	26.151	0.112863
Q01989-2	FBgn0011225	jar	29.9839	0.084841	29.4872	0.0820582	29.9236	0.0281355	29.5828	0.144337
Q02360	FBgn0004895	fd64A	24.8289	0.814928	25.9369	0.602466	28.5272	0.395106	25.0292	0.833938
Q02427-2	FBgn0260944	Rbp1	29.9042	0.142745	29.7115	0.284157	29.1184	0.287583	29.2793	0.167935																	28.9836	0.210456	28.7678	0.175587	28.7767	0.213801	28.6123	0.167297
Q02645-2	FBgn0263391	hts	32.7007	0.100397	33.0049	0.124996	33.0783	0.171283	33.1507	0.149219																	32.5331	0.0245242	32.4404	0.0408325	32.4662	0.0789667	32.6274	0.100979
Q02645-3	FBgn0263391	hts	25.7959	0.216172	25.6764	0.338991	25.7205	0.0595494	24.9609	0.340447									28.0332	0.109704	27.9068	0.114954	28.3758	0.0773963	28.0485	0.0677501	25.4729	0.789103	25.3168	0.768102	24.5817	0.865439	25.9702	0.146466
Q02748	FBgn0001942	eIF-4a	33.4203	0.14985	33.508	0.0562396	33.2909	0.0462351	33.2551	0.0655037	31.2402	0.0425753	31.3037	0.0558097	30.9942	0.0905839	31.1368	0.0845916	31.2789	0.0584063	31.4199	0.103562	30.9257	0.0706062	31.3506	0.0949071	32.3	0.126292	32.1091	0.0652533	32.1352	0.0807619	31.85	0.0676176
Q03017-2	FBgn0000250	cact	28.2547	0.144833	28.0633	0.140274	28.0212	0.153758	27.8013	0.144406																	27.3026	0.266056	27.1963	0.156372	26.7851	0.12105	27.2576	0.0944605
Q03043	FBgn0000721	for	32.3272	0.171228	31.9504	0.179732	32.3415	0.152295	32.0984	0.136922
Q03334	FBgn0010265	RpS13	33.341	0.197208	33.3902	0.127047	33.1415	0.0586949	33.3092	0.0561379	32.5318	0.0792284	32.541	0.0603936	32.4942	0.0942914	32.3895	0.072429	31.6397	0.0469734	31.7839	0.131763	31.6891	0.118068	31.5107	0.157474	32.0029	0.0734632	32.1449	0.102011	31.952	0.162867	31.9719	0.153754
Q03427	FBgn0010397	LamC	33.3944	0.135165	33.1235	0.135693	33.3443	0.192671	33.3545	0.181521	31.9587	0.0699868	31.8095	0.0306755	32.0194	0.083009	31.9843	0.0626867	30.6881	0.0444525	30.6486	0.0645081	31.2556	0.102626	31.0548	0.0462491	31.7323	0.0826042	31.6577	0.0749112	31.7043	0.0205728	31.6848	0.0638362
Q04047-2	FBgn0004227	nonA	28.3655	0.0513337	28.9805	0.285687	28.9089	0.152399	28.831	0.161421																	28.2696	0.102369	27.8768	0.0539001	28.0243	0.115107	27.8904	0.168893
Q04164-2	FBgn0002306	sas	24.2208	0.141294	23.8008	0.287498	23.1661	0.289099	23.9516	0.315909
Q04448-2	FBgn0010222	Nmdmc	27.6229	0.153733	27.4684	0.37277	27.697	0.149801	26.8381	0.080915																	29.2441	0.0902284	28.7282	0.0822774	28.7525	0.0987802	28.1336	0.0736695
Q04499-3	FBgn0003423	slgA	29.0222	0.173079	29.3136	0.277471	29.1559	0.362972	28.6515	0.154679
Q04691-2	FBgn0000639	Fbp1	22.1557	0.698818	22.4573	0.78072	23.9816	1.13243	27.9929	1.02764
Q05344	FBgn0010278	Ssrp	24.6898	0.35329	24.7736	0.234303	24.1597	0.468217	24.567	0.513746									23.6242	0.388433	23.75	0.241313	24.0746	0.23621	24.5138	0.222424
Q05825	FBgn0010217	ATPsyn-beta	37.5244	0.142409	37.7376	0.139589	38.1484	0.0291873	37.5759	0.111091																	39.1971	0.0502898	39.0119	0.0818829	39.0088	0.0496683	38.7301	0.0473502
Q05856	FBgn0262601	SmB	29.1466	0.0683961	29.443	0.197249	29.0582	0.0731472	29.3165	0.190024	28.2907	0.225483	28.0632	0.135675	28.1601	0.263702	28.1975	0.218561	29.3911	0.0661956	29.6824	0.0731751	29.7986	0.0699351	29.8392	0.1032	27.4976	0.0777885	27.5859	0.0598415	27.4392	0.105984	27.3795	0.119914
Q059A4	FBgn0033808	CG4627	24.7967	0.320529	25.4142	0.182687	24.7168	0.327885	25.1406	0.0974151
Q06559	FBgn0002622	RpS3	34.7848	0.119583	34.755	0.0611161	34.5135	0.0436364	34.761	0.0763353	33.6759	0.048699	33.8444	0.0616311	33.6958	0.104545	33.6665	0.0510026	31.7171	0.0630616	31.9182	0.153977	31.4508	0.0715461	31.9066	0.146291	32.585	0.0504922	32.6538	0.042244	32.5552	0.0333163	32.6822	0.074217
Q06943	FBgn0010228	HmgZ	29.9035	0.140566	29.5442	0.213326	29.0958	0.269235	29.7117	0.289701	27.6241	0.52186	28.6763	0.268429	29.6139	0.220258	29.1947	0.364156	32.3248	0.101827	32.6443	0.0751581	32.7228	0.0887484	32.7552	0.0981362	30.3986	0.200685	30.0188	0.12399	29.8939	0.102194	29.5755	0.352151
Q07171	FBgn0010225	Gel	31.4979	0.0440613	31.96	0.131808	31.5383	0.0766367	32.0144	0.0460527																	31.2396	0.076999	31.4558	0.153471	31.1647	0.0411663	31.5732	0.0383251
Q07171-2	FBgn0010225	Gel	23.8175	0.822089	24.4098	0.714278	23.3603	0.777776	24.3169	0.950334	24.8489	0.486159	26.4874	0.14246	26.2125	0.0965314	26.0912	0.254788
Q07327	FBgn0004574	Rop	28.1325	0.0595753	28.4794	0.251398	28.2343	0.160616	28.4718	0.164054	29.2368	0.0473195	29.2429	0.0831758	28.8446	0.0923091	29.2068	0.161023	33.9309	0.0260244	33.9279	0.083322	33.4061	0.0892128	33.8149	0.0871092	30.3271	0.0580403	30.2666	0.105553	30.2429	0.0611863	30.1878	0.0875904
Q08012	FBgn0004638	drk	29.9073	0.0501899	29.9992	0.12398	29.8179	0.0791833	29.8652	0.15979	28.842	0.0939086	28.67	0.0328781	28.8497	0.0966216	28.7454	0.162674	29.9329	0.118706	29.8744	0.0535782	29.9912	0.0660103	30.0123	0.0744899	29.2252	0.103206	29.2031	0.0413366	29.2777	0.0845881	29.0387	0.0242317
Q08473-2	FBgn0263396	sqd	31.7945	0.114897	31.907	0.165208	31.7841	0.0734401	31.9804	0.194548
Q09024-3	FBgn0001257	ImpL2	28.557	0.305654	28.0297	0.251264	28.2203	0.21045	27.8811	0.205423																	28.3332	0.164597	27.6375	0.154324	28.2755	0.154115	27.5367	0.123557
Q09332	FBgn0014075	Ugt	29.7545	0.0796148	30.0276	0.0620975	29.7893	0.176639	30.3319	0.119754	28.6089	0.117639	28.4685	0.0443467	28.6811	0.176112	28.5063	0.0742775	27.6393	0.0662608	27.6551	0.0651175	27.3744	0.168261	27.7267	0.0614232	27.2166	0.22524	27.4665	0.120431	27.1046	0.181974	27.5435	0.0540897
Q0E8B8	FBgn0262509	nrm	29.8498	0.0883772	29.9201	0.138988	29.9831	0.221183	29.8787	0.0992049
Q0E8C8	FBgn0262057	Spn77Ba	29.018	0.170039	29.2045	0.157307	29.0581	0.0798016	29.1594	0.104882									22.886	0.468151	23.9226	0.582829	22.2517	0.661904	24.1589	0.20775	26.3159	0.181971	26.4911	0.282437	26.5109	0.180979	26.6126	0.185037
Q0E8E8	FBgn0026409	Mpcp	32.6433	0.0541669	32.4224	0.175454	32.8248	0.0760809	32.4906	0.0818345	31.4054	0.0735831	31.3073	0.035823	31.4787	0.0997078	31.7854	0.112576	32.0252	0.0806439	31.8391	0.0899277	31.764	0.082796	31.7028	0.0561983	31.3442	0.0800688	31.2459	0.0574728	31.5758	0.0521839	31.2361	0.0465077
Q0E8F2	FBgn0052103	CG32103	28.486	0.367552	27.5337	0.393136	27.4395	0.291176	27.5347	0.315798
Q0E8F8	FBgn0036134	fd68A	26.2308	0.40565	25.7233	0.424436	25.5299	0.693967	26.0892	0.260074
Q0E8G6	FBgn0035987	CG3689	27.4435	0.172663	27.5649	0.102215	27.6247	0.115908	27.2858	0.203589
Q0E8H7	FBgn0035710	SP1173	25.5751	0.0652602	25.5412	0.294876	26.5268	0.162006	26.1846	0.0749385
Q8IRB6	FBgn0041630	Hexo1	25.4601	0.227364	25.523	0.403616	24.8493	0.524192	26.6789	0.29101
Q0E8J0	FBgn0035357	MEP-1	25.6827	0.120919	25.2781	0.442173	24.8761	0.535673	25.0314	0.60944	23.2025	0.561416	24.0631	0.14392	23.8792	0.601326	24.0026	0.330104	26.7602	0.0594809	26.7441	0.123038	27.1593	0.0337626	26.9041	0.0933008
Q0E8J1	FBgn0266696	CG45186	25.7901	0.105661	25.8808	0.389064	26.1331	0.182548	25.9581	0.327368																	25.0659	1.2067	28.322	0.187018	28.1861	0.116926	27.432	0.951384
Q0E8J3	FBgn0052311	zormin	31.7971	0.131369	31.8357	0.155469	31.8918	0.195701	31.7303	0.257348																	33.1081	0.0495604	32.7762	0.0346584	33.0647	0.0447324	32.7412	0.0394197
Q0E8K8	FBgn0035103	Vdup1	24.6786	0.259887	24.9736	0.18903	25.4012	0.497603	25.0459	0.469211																	27.3439	0.130508	27.0653	0.147886	27.2995	0.197482	27.5205	0.225788
Q0E8N7			26.7953	0.106278	27.1278	0.165251	26.8834	0.0896412	27.1667	0.106125	26.8705	0.0915641	26.9013	0.0791715	26.3973	0.0940055	27.2021	0.0428929	27.8367	0.0850925	27.6645	0.124309	28.2705	0.0423106	27.6992	0.0839812	29.5132	0.0962416	29.0764	0.181151	29.4502	0.134424	29.2311	0.0825968
Q0E8N9	FBgn0032901	sky	25.7954	0.27045	25.468	0.191938	25.4551	0.199441	25.1584	0.372592
Q0E8P1	FBgn0032774	CG17549	30.0266	0.218384	29.9681	0.151685	30.1458	0.212895	30.5659	0.174824																	29.2632	0.167462	28.921	0.310373	28.5184	0.274102	28.9007	0.0709429
Q0E8S5	FBgn0031897	CG13784	25.0162	0.478463	24.6878	0.350973	24.6944	0.4936	23.2724	0.803854
Q0E8T6	FBgn0083961	CG34125	24.634	0.184387	24.061	0.202675	24.1553	0.257624	23.0613	0.466756	22.0595	0.604334	21.2059	0.102244	22.1198	0.519259	22.4918	0.302495	24.6107	0.0483452	24.697	0.133794	24.9709	0.0758204	24.4058	0.325868
Q0E8U4	FBgn0031489	CG17224	30.5649	0.274557	30.2568	0.184409	30.4481	0.112755	30.7887	0.221818	27.6814	0.0870325	27.4776	0.0658686	27.6483	0.204329	27.7553	0.205556									24.1325	0.535419	25.7943	0.263483	25.119	0.63154	26.2338	0.257204
Q0E8V7	FBgn0083968	CG34132	27.1087	0.0624181	27.4597	0.262828	27.3532	0.16743	27.1997	0.212789	26.9786	0.211595	27.341	0.204506	27.4856	0.254002	27.9243	0.298824	25.8613	0.178301	25.5707	0.224616	26.4855	0.0584558	26.0326	0.12185	30.2963	0.123911	29.8684	0.097577	30.0947	0.233278	29.0324	0.298691
Q0E8X6	FBgn0034858	eIF2B-delta	28.5502	0.0700267	28.4166	0.118844	28.7644	0.115338	28.7082	0.0876991																	25.646	0.164375	24.5013	0.592436	25.5219	0.138716	24.2882	0.291514
Q0E8X7	FBgn0250838	CG30415	30.7874	0.192512	30.5367	0.102251	31.4499	0.112048	30.7673	0.120823	27.0823	0.222575	27.5846	0.132765	28.3308	0.291544	27.8087	0.258545	32.3556	0.114864	32.4821	0.0546103	32.3717	0.0726402	32.455	0.0621631	32.3894	0.0756387	32.6898	0.175713	32.5609	0.0657446	33.0116	0.102932
Q0E908	FBgn0050147	Hil	26.5246	0.173906	26.6474	0.192594	26.7607	0.188948	26.5373	0.273695																	27.6823	0.0675661	27.7153	0.0814507	27.9345	0.181278	28.2522	0.182879
Q0E931	FBgn0027836	Dgp-1	23.3143	0.283772	24.725	0.299065	24.548	0.29724	24.842	0.171297
Q0E965	FBgn0026370	SRPK	27.2609	0.260359	26.9796	0.154851	26.8202	0.229477	27.4493	0.259188
Q0E980	FBgn0033919	CG8547	31.5005	0.188702	31.5678	0.106415	31.4295	0.229316	31.4181	0.156198	29.1611	0.104427	29.0641	0.133857	29.1286	0.184464	29.4225	0.130266	26.9829	0.161379	27.3818	0.0998224	28.0327	0.135255	27.6251	0.130778	32.5069	0.031957	32.5549	0.0697125	32.6085	0.038677	32.4963	0.056965
Q0E993	FBgn0027079	Aats-val	31.3854	0.0889364	31.3031	0.0728857	31.2874	0.103498	31.2699	0.122157	29.3941	0.0551167	29.4755	0.0651727	29.2564	0.112347	29.3232	0.162048	28.6802	0.0242024	28.4791	0.118689	28.1198	0.0295218	28.6928	0.123413	28.5778	0.120186	28.6968	0.0209635	28.6854	0.0817972	28.7905	0.116458
Q0E9B6	FBgn0033699	RpS11	33.9563	0.220173	33.803	0.136779	33.3301	0.162329	33.8171	0.0830814									32.0188	0.0818127	32.1556	0.145544	31.7925	0.113941	31.9915	0.161265	30.8547	0.137691	31.275	0.116663	31.0122	0.163383	31.4337	0.0417097
Q0E9E2	FBgn0027580	CG1516	37.0795	0.089559	36.8764	0.0688497	37.1532	0.0718813	37.1916	0.136419
Q0E9F9	FBgn0033241	CG2915	30.0779	0.134735	30.3774	0.0926975	30.0078	0.148803	30.1942	0.0902513	29.9997	0.0750187	29.6998	0.0818523	29.6997	0.0676794	29.7494	0.102262	25.7093	0.169386	25.2458	0.275051	25.651	0.146271	25.7496	0.241711	28.2477	0.132274	28.3758	0.160148	28.2087	0.0589675	28.0807	0.170207
Q0E9G4	FBgn0033188	Drat	25.621	0.259695	26.048	0.253687	25.8389	0.432598	24.2353	0.164983
Q0KHQ1	FBgn0064117	CG33714	28.4821	0.230366	28.5306	0.232548	28.518	0.152261	28.5432	0.15468	28.5099	0.0992772	29.0789	0.0625398	28.1485	0.133692	28.7256	0.0892145	27.7919	0.0935241	27.5355	0.0467651	27.7919	0.0873078	27.6988	0.0924253	28.6801	0.264805	28.1835	0.156628	28.1631	0.252426	28.1237	0.0519725
Q0KHQ5	FBgn0031030	Tao	24.6645	0.87312	25.0324	0.384826	24.1506	0.468008	25.3934	0.088502
Q0KHQ6	FBgn0027621	Pfrx	31.8586	0.209946	31.1992	0.225416	31.6929	0.185202	31.0561	0.163848																	28.2724	0.191687	27.9041	0.144632	27.9726	0.208853	27.6815	0.124111
Q9VZ45	FBgn0263705	Myo10A	25.0957	0.311187	25.2442	0.372382	25.5459	0.216137	24.8141	0.58614
Q0KHU2	FBgn0262735	Imp	30.1413	0.115207	30.0511	0.128377	30.121	0.0847565	30.0379	0.079687									24.7381	0.250263	24.6293	0.200254	24.5849	0.13085	24.6544	0.172223	28.2694	0.041147	27.7661	0.0859937	27.8726	0.14234	27.6808	0.173265
Q0KHZ4	FBgn0083969	CG34133	23.8555	0.845885	24.323	0.431583	25.0226	0.154626	25.285	0.0914176
Q0KHZ6	FBgn0039697	CG7834	35.0859	0.0873818	34.78	0.101584	35.2529	0.16533	35.0739	0.158945	32.3833	0.0455797	32.7068	0.0331994	32.7447	0.0259358	32.7506	0.0603814	33.4596	0.0207096	33.4901	0.0593746	33.8248	0.0521187	33.4864	0.0471966	34.7533	0.1142	34.3149	0.048167	34.7975	0.0504327	34.5015	0.0374486
Q9VAL7	FBgn0015622	Cnx99A	30.3829	0.08056	30.2587	0.094966	30.2012	0.0998576	30.6667	0.107002																	29.6043	0.113041	29.5362	0.0555723	29.3748	0.0645431	29.6377	0.0984643
Q0KI00	FBgn0263236	SP1029	27.9378	0.220876	28.0594	0.316301	27.7581	0.35669	26.9207	0.114905									26.1023	0.122088	26.3758	0.254932	25.8271	0.128294	26.2138	0.134033	24.4289	0.665515	25.174	0.458903	25.5904	0.273103	25.421	0.157707
Q0KI14	FBgn0051121	CG31121	25.1941	0.326348	25.3853	0.445466	25.4012	0.990425	24.0768	0.504082
Q0KI15	FBgn0083986	CG34150	26.6687	0.265319	24.9965	0.729354	24.1648	0.919512	27.2379	0.200466	25.5425	0.122	25.5793	0.0803945	25.2012	0.230614	25.7725	0.135244	24.917	0.435634	25.0171	0.176937	25.5696	0.213155	25.4273	0.122368	28.2326	0.211083	26.5046	1.07811	27.4077	0.0516588	27.8795	0.429047
Q0KI28	FBgn0083967	Muted	24.1346	0.291178	24.0156	0.289325	23.8221	0.532199	24.5189	0.147618
Q0KI39	FBgn0038829	CG17271	26.5609	0.0677915	26.6225	0.207295	26.3344	0.130212	26.5	0.322585	29.2037	0.130984	29.2943	0.142651	29.5642	0.181215	29.7041	0.0980661
Q0KI66	FBgn0026059	Mhcl	25.9552	0.0233508	25.0496	0.523899	25.8791	0.25461	25.5226	0.240176
Q0KI81	FBgn0259227	CG42327	25.0555	0.33748	24.8798	0.499967	24.9161	0.126221	25.6646	0.229814	25.577	0.0752549	25.0177	0.295589	25.4366	0.111531	25.6526	0.115625	25.8797	0.194128	25.793	0.17578	25.4264	0.141289	26.1672	0.168363
Q7KSS0	FBgn0262617	CG43143	26.6383	0.658867	26.4457	0.385119	26.2754	0.731821	26.5575	0.187619																	29.4523	0.0879313	29.002	0.1283	29.3199	0.134477	29.3049	0.133187
Q9VH17	FBgn0037796	CG12814	27.1397	0.123223	27.6701	0.214252	26.4639	0.842987	27.4181	0.315219																	27.9795	0.226996	28.1746	0.0792299	27.5902	0.236	28.1163	0.152355
Q9GNC8	FBgn0261552	ps	25.7661	0.567392	24.8364	0.566803	26.9921	0.212067	25.1417	0.595793
Q0KI96	FBgn0261552	ps	30.817	0.0545985	31.0436	0.0686921	30.8943	0.0779909	30.9066	0.0871008																	30.4113	0.0755272	30.2802	0.0437546	30.1645	0.0632487	30.2677	0.0634837
Q0KI97	FBgn0083953	CG34117	24.1583	0.317298	24.1479	0.400999	23.942	0.236076	24.2774	0.0823784	24.5233	0.156872	24.0042	0.123128	23.8768	0.13191	24.135	0.261047
Q0KI98	FBgn0010803	Aats-trp	28.2214	0.151165	28.4702	0.200063	28.0671	0.0646714	28.3121	0.11014	28.5188	0.0866011	28.3871	0.0827935	27.5246	0.127536	28.0123	0.252964	27.5878	0.0699828	27.7737	0.0905402	27.5379	0.06658	27.2595	0.0569459	27.6859	0.135066	27.6654	0.173114	27.9031	0.141454	27.6945	0.346262
Q0KIA8	FBgn0037440	CG1041	30.8599	0.100584	30.915	0.141009	30.8037	0.1125	31.1528	0.0847533																	32.5377	0.0365637	32.2985	0.0784964	32.3174	0.0296004	32.0422	0.0497358
Q0KIB3	FBgn0037376	CG2051	25.4447	0.438757	25.2389	0.288499	23.761	0.426438	24.564	0.323387	22.0955	0.156278	22.41	0.207226	21.7783	0.425988	21.8398	0.47349
Q0KIE7	FBgn0011747	Ank	30.8393	0.0448854	31.3971	0.123023	31.1316	0.101885	31.3981	0.120591	28.7368	0.116847	28.8431	0.030681	28.7498	0.079982	28.9323	0.125247	30.4051	0.0324056	30.5175	0.0628086	29.9398	0.101188	30.3782	0.0241287	30.1887	0.0484031	30.3528	0.117462	30.1002	0.161086	30.1697	0.0665436
Q10714	FBgn0012037	Ance	26.3403	0.16991	25.8987	0.768123	27.0503	0.249309	26.8912	0.21884	30.6476	0.0351986	30.5331	0.108741	30.9827	0.0788287	30.8401	0.0812905									24.7816	0.527176	25.2789	0.529921	24.4018	0.488303	24.9225	0.466627
Q24048-2	FBgn0015777	nrv2	28.3627	0.240945	28.8676	0.278589	28.6784	0.36632	28.1709	0.157918																	27.9226	0.0809368	27.2562	0.205103	27.7156	0.470789	26.7579	0.100012
Q1WWB7	FBgn0033653	CG13192	23.1518	0.280834	24.231	0.530818	24.3615	0.176496	24.0916	0.358063	22.3194	0.268938	23.1027	0.119005	22.8219	0.201772	22.8702	0.411557
Q8INU2	FBgn0023388	Dap160	28.6242	0.123075	28.2714	0.117094	28.3773	0.115834	28.1838	0.182987									22.855	0.526976	24.1433	0.175616	22.3333	0.250398	23.4761	0.304687	29.2191	0.108418	29.0324	0.105826	29.3958	0.128153	29.4073	0.14675
Q23978	FBgn0086347	Myo31DF	26.8658	0.102474	26.5792	0.248848	26.4743	0.432809	27.1989	0.159605	31.1143	0.0863208	31.0196	0.0472259	31.2605	0.0624168	31.2715	0.0804959	22.7493	0.347559	23.4532	0.313278	22.3111	0.345039	23.6756	0.542675	25.0873	0.285217	25.0757	0.17647	24.716	0.131053	25.0922	0.19768
Q23979-3	FBgn0010246	Myo61F	30.0269	0.0979179	30.2177	0.160548	29.8345	0.118683	30.5751	0.1416
Q23983	FBgn0250791	alphaSnap	29.1091	0.131035	28.9221	0.139241	28.9677	0.0748845	28.8425	0.1057	27.7853	0.0746388	27.8662	0.11006	27.3712	0.159109	27.8296	0.116024	32.4008	0.025226	32.46	0.0484205	32.1524	0.106805	32.1652	0.0873041	29.8381	0.0650707	29.6499	0.053732	29.8879	0.0889733	29.6637	0.0709819
Q23997	FBgn0013763	CG5210	32.4762	0.0476284	32.8898	0.115603	32.6481	0.0622284	33.083	0.0381315	26.5031	0.734324	27.7837	0.327446	28.2775	0.591952	27.6636	0.653676	30.3379	0.0602669	30.8207	0.0905535	30.6051	0.122268	30.7115	0.0459896	33.2599	0.0930541	33.2137	0.137658	33.2052	0.150012	33.3371	0.0720777
Q24007	FBgn0013272	Gp150	28.5131	0.12677	27.885	0.203967	27.8778	0.12304	28.1206	0.136251
Q24020	FBgn0000709	fliI	24.8387	0.135598	24.5707	0.161574	24.8192	0.228209	24.4846	0.371704	25.248	0.175009	24.8915	0.0716618	24.6655	0.259101	24.9177	0.326816	22.6751	0.287948	22.4318	0.170257	23.0288	0.137725	22.6055	0.091827
Q24046	FBgn0015776	nrv1	30.6978	0.154788	31.1535	0.0548433	30.8872	0.233089	30.7436	0.0989059	28.7693	0.0405506	28.8817	0.142856	28.7658	0.229505	29.0532	0.168964	24.8283	0.116198	25.0107	0.130578	24.5449	0.21976	25.2924	0.217974	32.4591	0.080611	32.247	0.124848	32.4436	0.0754122	32.0976	0.0640298
Q24050	FBgn0015359	CG2034	27.0111	0.203776	27.0549	0.296666	26.7501	0.0969043	26.8405	0.107763	26.5149	0.0973156	26.1275	0.204632	26.2529	0.157143	26.1441	0.0981291									25.545	0.540605	24.182	0.763585	26.067	0.169695	24.9806	0.927023
Q24090	FBgn0011715	Snr1	25.6107	0.178679	24.9681	0.249568	24.4751	0.598131	25.1279	0.24598	22.9674	0.477936	22.6152	0.321699	22.9042	0.439882	22.5172	0.390102	26.8486	0.0513424	26.8451	0.0933995	26.8824	0.0687227	27.043	0.135452
Q24114	FBgn0263930	dally	25.4665	0.101597	25.4304	0.417128	24.7723	0.729902	25.0842	0.660602	25.7033	0.500034	26.1155	0.219759	25.7384	0.17302	25.4597	0.328053	27.8801	0.131368	27.3758	0.136543	27.7408	0.0770851	27.5777	0.107855	26.9333	0.123406	27.2046	0.107562	27.0187	0.242746	27.4836	0.057318
Q24117	FBgn0011760	ctp	28.896	0.108524	28.9411	0.0909949	28.9161	0.115979	29.1726	0.122067																	29.5605	0.131699	29.2539	0.0787387	29.3103	0.0793731	28.8739	0.119055
Q53ZT0	FBgn0263106	DnaJ-1	29.3246	0.154711	28.8833	0.158845	28.816	0.0814639	28.8281	0.167332																	26.8693	0.803059	27.5247	0.176798	27.1751	0.325065	27.3067	0.235297
Q24151-4	FBgn0016917	Stat92E	26.7481	0.218315	26.5348	0.646303	26.9097	0.198789	26.9201	0.135347
Q24154	FBgn0016726	RpL29	30.72	0.40657	30.9867	0.347793	28.8655	0.318507	30.3642	0.372325	28.5849	0.548717	29.6359	0.165811	30.5629	0.16786	30.5117	0.153465	29.3916	0.111043	29.9896	0.194211	29.7995	0.113442	29.8619	0.178902	26.1973	0.443532	27.1664	0.503416	26.9762	0.337983	28.2594	0.302431
Q24173	FBgn0015000	betaggt-I	24.7822	0.147472	24.94	0.228252	24.6283	0.326027	24.6429	0.253713	24.7044	0.133328	24.3685	0.0570121	24.6281	0.0908971	24.9104	0.18836
Q24179-4	FBgn0264978	Slh	27.8342	0.142314	28.572	0.15198	28.4494	0.0954457	28.228	0.220998																	26.9614	0.219562	26.6134	0.181377	26.8349	0.176274	26.6685	0.156075
Q24185	FBgn0001202	hk	28.1944	0.157072	28.3193	0.170171	27.9271	0.196751	28.1784	0.0542199	26.4537	0.156291	26.1812	0.0650736	26.4313	0.164547	26.162	0.127624	27.0537	0.356357	27.2375	0.137662	27.2641	0.106487	27.1864	0.0721378	26.7985	0.231272	26.657	0.102	25.6231	0.569938	27.029	0.223353
Q24186	FBgn0002590	RpS5a	33.1692	0.0698756	33.3927	0.154839	32.9451	0.0282849	32.6757	0.179688	31.3786	0.100235	31.7363	0.0789244	31.8432	0.214566	31.628	0.153208	31.2111	0.0600092	31.4094	0.13866	30.92	0.0892195	31.1478	0.141664	30.7166	0.16208	31.2194	0.119621	30.8241	0.0515721	30.7816	0.220483
Q24192	FBgn0014380	RhoL	26.5001	0.615675	27.2628	0.266419	27.2409	0.174922	27.6221	0.142656	29.4097	0.11459	29.0698	0.0781913	28.8228	0.158629	28.9783	0.113462	24.304	0.471021	23.9366	0.906111	24.0201	0.462852	25.0487	0.164822	28.9702	0.154011	29.0816	0.141286	29.1865	0.135472	29.1919	0.136905
Q24208	FBgn0263740	eIF-2gamma	32.4193	0.0771772	32.2322	0.102689	31.9028	0.112241	32.2284	0.0455556																	29.4444	0.0740952	29.6824	0.0403583	29.6466	0.11037	29.8935	0.187335
Q24214	FBgn0015614	CanB2	26.5774	0.208318	25.5532	0.521879	26.315	0.244712	26.3646	0.252735									21.6135	0.254461	23.4393	0.623119	23.7014	0.811632	22.9156	0.131416	27.6218	0.124396	27.26	0.186767	27.3447	0.261352	25.1135	1.12844
Q24238	FBgn0016123	Aph-4	29.814	0.415405	31.4784	0.195919	29.6228	0.390411	31.0843	0.213342																	24.629	0.774362	27.2418	0.70542	23.5294	0.900841	25.8396	0.601194
Q24247-2	FBgn0004456	mew	25.1411	0.33387	25.0707	0.303759	24.7707	0.385463	25.5365	0.115781
Q24251	FBgn0016120	ATPsyn-d	34.696	0.0242131	34.7376	0.133477	34.9896	0.0423439	34.6498	0.0750948	31.8575	0.0810202	32.2063	0.101088	31.5564	0.186553	31.6828	0.144345	34.2969	0.0406405	34.1988	0.0803476	34.468	0.0374474	34.1356	0.049173	36.7901	0.0691994	36.6449	0.0836439	36.7067	0.0865971	36.4074	0.0756797
Q24253	FBgn0010380	AP-1-2beta	30.3129	0.183377	30.3316	0.204888	30.1103	0.0597266	30.3183	0.0463945	28.661	0.103868	28.372	0.076016	28.4822	0.207389	28.4855	0.122903	31.7381	0.0581338	31.7642	0.0591452	31.5254	0.0935015	31.6686	0.0771702	29.4936	0.111912	29.5034	0.0525757	29.4164	0.0588157	29.3489	0.145185
Q24276	FBgn0011573	Cdc37	29.8749	0.0860302	29.8269	0.100034	30.0058	0.0736646	29.8863	0.144412	28.8405	0.12249	28.6382	0.0669502	28.4383	0.163761	28.6406	0.176457	28.4816	0.0700855	28.4056	0.0455274	28.4135	0.0834025	28.4702	0.05358	27.1525	0.130693	26.8584	0.144223	26.9319	0.0901957	25.6353	0.951622
Q24297	FBgn0000426	SmF	25.8914	0.62381	25.4236	0.723531	25.9173	0.466819	26.5613	0.222802	27.3733	0.13118	27.2876	0.121884	26.9716	0.111835	26.7822	0.0681785	27.8735	0.125235	27.8726	0.092441	28.0795	0.0982021	27.8516	0.0737723
Q24298	FBgn0003391	shg	28.226	0.258074	27.6936	0.362628	27.6494	0.143474	28.2064	0.318151	26.3678	0.177927	26.1091	0.121493	25.7214	0.113836	25.9098	0.175277	26.9178	0.179446	27.3378	0.104209	26.5623	0.164083	27.5029	0.100802
Q24311	FBgn0015509	Cul1	26.0558	0.368464	26.1729	0.617938	26.3126	0.148633	26.4372	0.116512	24.6755	0.245355	24.7082	0.114011	23.9338	0.193117	24.7194	0.119096
Q24319	FBgn0014868	Ost48	31.011	0.0565286	30.92	0.160853	30.6588	0.080493	31.0535	0.134641	30.2009	0.114615	29.9082	0.0640011	30.3758	0.134756	30.3143	0.120523	28.9492	0.0975222	28.7316	0.107793	28.6471	0.0482528	28.7023	0.0589311	30.0881	0.0638698	30.0495	0.136205	30.2162	0.127049	29.9509	0.0926698
Q24324	FBgn0010269	Dsor1	25.5489	0.11652	24.7484	0.145415	24.4846	0.490909	25.5119	0.318989	28.7651	0.52139	28.8002	0.239397	28.001	0.367124	27.4962	1.12671	24.3372	0.151767	24.3884	0.185008	24.4215	0.186033	24.5815	0.731325
Q24337	FBgn0011586	e(r)	27.6298	0.233117	27.8292	0.416792	26.3303	0.661061	26.435	0.944812	26.0258	0.270927	26.0249	0.173118	24.4047	0.659035	23.3412	0.84149	28.5199	0.119885	28.4697	0.101861	28.4435	0.0940549	28.8037	0.061854	25.9734	0.672557	26.1896	0.509144	25.5224	0.639828	27.1111	0.409756
Q24368	FBgn0011604	Iswi	25.3758	0.0467679	25.5382	0.0892707	24.7634	0.528397	25.4982	0.280028	24.7349	0.317145	24.8447	0.265826	24.1329	0.182025	24.0803	0.243478	28.3576	0.0276874	28.2551	0.0721758	28.3005	0.07195	28.27	0.0584264
Q24372	FBgn0010238	Lac	28.653	0.0622491	28.9834	0.215786	29.1823	0.140253	29.0645	0.128759	25.2961	0.243549	25.7652	0.250502	26.0775	0.20873	26.6114	0.173816									29.0651	0.111483	28.757	0.17299	28.5739	0.120963	28.8059	0.108564
Q24388	FBgn0002565	Lsp2	23.5942	0.246213	23.8543	0.268729	22.7895	0.306189	24.3104	0.945647									25.0999	0.199536	25.5816	0.326839	24.7345	0.867422	24.577	0.393465	23.777	0.452382	24.6615	0.415449	24.1511	0.43441	26.4058	0.51003
Q24407	FBgn0016119	ATPsyn-Cf6	33.3311	0.124476	33.5481	0.141595	33.7196	0.0529619	33.5446	0.0961279	31.5167	0.194891	31.0244	0.0787281	31.2893	0.062914	31.2585	0.0529686	33.2189	0.0422492	33.0246	0.0256079	33.4356	0.101123	32.985	0.0506626	35.3887	0.0724304	35.373	0.138492	35.4226	0.05249	35.2716	0.0540447
Q24439	FBgn0016691	Oscp	35.1096	0.0430465	35.1761	0.0657281	35.4998	0.0630642	35.2732	0.0571068																	36.8632	0.0725371	36.8512	0.106781	36.7602	0.0455411	36.7784	0.0818254
Q24472	FBgn0015799	Rbf	24.3058	0.385518	24.4183	0.323862	23.6868	0.528568	23.985	0.238774									24.8688	0.165861	24.9217	0.315271	24.0859	0.194475	25.0574	0.229538
Q24474	FBgn0010263	Rbp9	23.3833	0.24908	23.5107	0.454902	24.1198	0.0918195	24.2964	0.439061																	25.514	0.483282	26.2586	0.203021	25.6704	0.18192	26.514	0.34496
Q24478	FBgn0000283	Cp190	27.7455	0.12395	27.413	0.234329	27.5866	0.0590406	27.459	0.136571	26.4518	0.229384	26.9554	0.110179	27.625	0.129033	27.4375	0.215352	29.9641	0.0595959	30.1549	0.0610001	30.3254	0.0873069	30.3355	0.0904472	25.4662	0.478474	26.1652	0.114008	25.5833	0.397163	26.2134	0.210215
Q24491	FBgn0011305	Rsf1	24.6413	0.0767914	24.9276	0.237299	24.0179	0.366225	24.6274	0.231267	24.9695	0.359139	25.4891	0.0645951	25.5201	0.15841	25.5427	0.156816	29.2079	0.0857823	29.3163	0.0669272	29.7718	0.0411997	29.9132	0.0579005
Q24492	FBgn0010173	RpA-70	28.4251	0.22486	28.6224	0.244292	28.2183	0.101891	28.3147	0.0454763	26.3309	0.410351	27.0629	0.0638539	26.2226	0.155953	26.6146	0.201669	24.8476	0.116462	25.1282	0.10679	25.0849	0.155386	25.1127	0.16508	24.6404	0.156097	23.9053	0.322176	23.7239	0.308224	23.8194	0.0875548
Q24498-5	FBgn0011286	RyR	29.3432	0.169733	29.8513	0.0602676	29.5901	0.160486	29.6814	0.175764
Q24547	FBgn0013343	Syx1A	27.0206	0.178218	27.1585	0.226698	25.3896	0.769097	26.177	0.245167	25.489	0.493639	26.2697	0.124479	26.096	0.144188	26.1629	0.0593285	32.5306	0.0222011	32.3865	0.0867844	32.6796	0.107356	32.4797	0.0619932	28.9063	0.0840777	28.8568	0.0653004	28.9104	0.11325	28.8842	0.125052
Q24560	FBgn0003887	betaTub56D	35.428	0.0449976	35.4623	0.123431	35.6752	0.0632111	35.1651	0.0925947																	35.9786	0.0507928	35.7641	0.0176927	35.8218	0.0360777	35.6593	0.019153
Q24562	FBgn0005411	U2af50	27.8717	0.0691086	28.3876	0.184963	28.2411	0.0715158	28.4126	0.105317	26.2128	0.122798	26.494	0.113363	24.6462	1.1611	26.006	0.289714
Q24572	FBgn0263979	Caf1	28.5101	0.175136	28.6802	0.15951	28.4077	0.245652	28.4767	0.174715																	25.3247	0.434573	25.7868	0.0703662	25.712	0.461349	26.1079	0.0300848
Q24583	FBgn0262512	Vha14-1	30.9693	0.126986	31.4406	0.172636	31.24	0.294799	31.27	0.151476	31.1206	0.0668765	31.1293	0.0433337	31.1358	0.0795289	31.3828	0.192089	32.158	0.0451797	32.0458	0.0516841	32.0766	0.0723736	31.8921	0.074377	31.2116	0.138529	30.9736	0.122865	31.1294	0.266354	30.8699	0.133863
Q26365-2	FBgn0003360	sesB	35.6551	0.0466114	35.7954	0.10402	35.9495	0.0580525	35.7524	0.0490053																	37.4367	0.077109	37.3493	0.113487	37.4619	0.0447239	37.1575	0.0616369
Q26416	FBgn0014454	Acp1	33.414	0.179962	33.3609	0.208255	33.6785	0.0649573	33.6288	0.271204									30.4189	0.310631	31.0482	0.185501	30.9759	0.252038	31.1635	0.222421	34.8393	0.10807	34.4912	0.110157	34.8211	0.0904075	34.5731	0.0669975
Q26454	FBgn0015929	dpa	24.3965	0.488639	25.0806	0.729732	24.45	0.484551	24.161	0.594531	23.4868	0.44642	24.5895	0.210618	23.3164	0.307948	24.0851	0.05213
Q26459	FBgn0015766	Msr-110	26.8481	0.459422	27.6946	0.321532	27.6423	0.336959	27.8567	0.183028																	27.0911	0.161292	27.5461	0.114954	26.7977	0.178599	27.5714	0.203029
Q27237-2	FBgn0002174	l(2)tid	28.0793	0.150879	27.9165	0.113776	28.0085	0.0849439	28.3317	0.0929762																	27.3322	0.149018	27.5931	0.136062	27.2548	0.097113	27.4874	0.0869114
Q27268	FBgn0014189	Hel25E	31.2094	0.0938213	31.4186	0.144949	31.2382	0.0442537	31.0097	0.154051	29.8765	0.0768044	29.6466	0.0989996	29.5105	0.0956289	29.7447	0.146813	30.7739	0.0556331	30.867	0.03851	30.8446	0.0674642	30.9032	0.0319403	29.9669	0.0898265	30.1048	0.0980652	30.1045	0.076723	30.0927	0.0728584
Q27272	FBgn0000617	e(y)1	23.4607	0.12719	24.0938	0.451148	24.5859	0.208976	24.0946	0.410205									25.6719	0.179903	25.4701	0.150055	25.97	0.155426	25.6701	0.207952
Q27294	FBgn0011571	caz	25.7842	0.420028	25.4928	0.370056	23.8878	0.453666	24.6302	0.621105	25.0459	0.0842787	25.1026	0.0743165	24.6978	0.164726	24.2279	0.132035	26.1609	0.193911	26.1135	0.188996	26.467	0.118673	26.0291	0.216574
Q27333	FBgn0011297	l(2)not	24.6144	0.120835	24.8691	0.358256	25.1947	0.130342	25.1171	0.204662
Q27415-2	FBgn0016685	Nlp	31.5906	0.191117	32.0793	0.118536	31.4991	0.097436	31.8029	0.0728886																	30.4069	0.252947	30.5103	0.0692956	30.6465	0.0240811	30.4545	0.103235
Q27580	FBgn0014455	Ahcy13	32.5515	0.134309	32.4617	0.0764981	33.0247	0.098621	32.3173	0.082924	30.7388	0.0352116	30.7087	0.0550999	30.4376	0.0545677	30.4543	0.0828787	29.3504	0.113568	29.3705	0.100266	28.9429	0.108336	29.2813	0.145152	31.6246	0.109335	31.287	0.0636197	31.6049	0.0382607	31.3468	0.0939653
Q27589	FBgn0011576	Cyp4d2	26.9674	0.107631	26.9985	0.145113	26.8333	0.131822	27.1154	0.144797	26.8343	0.118966	26.4407	0.140878	27.0981	0.107064	27.1769	0.141006									25.8022	0.19532	25.5504	0.114019	25.6665	0.429377	24.5198	0.46893
Q27593	FBgn0013772	Cyp6a8	28.5493	0.0595124	27.0314	0.520016	28.2237	0.741134	27.5242	0.351632	27.7857	0.137459	25.5226	0.230661	27.9133	0.203444	27.7634	0.13976									25.4734	1.03619	25.311	0.698574	24.8522	0.702762	25.1849	0.89744
Q27594	FBgn0013771	Cyp6a9	25.6067	0.0765544	25.6328	0.246333	25.5754	0.201881	25.6427	0.232285	22.969	0.183723	22.7339	0.315425	22.4639	0.426415	21.9385	0.25987
Q27597	FBgn0015623	Cpr	35.6844	0.0531366	35.8151	0.0563098	35.4404	0.0354565	35.8769	0.0673114																	32.1459	0.0767786	31.9828	0.0338952	32.0497	0.139322	32.138	0.135375
Q27601	FBgn0004901	Prat	26.0671	1.35789	24.8536	0.336081	23.5884	0.335022	25.5137	1.11277	25.0413	0.0393716	24.785	0.147353	24.6015	0.125535	23.8864	0.26745
Q27606	FBgn0014469	Cyp4e2	30.4078	0.0339424	29.7839	0.241785	30.4331	0.104584	30.3862	0.16837																	26.6887	0.179695	25.2827	0.430205	26.4487	0.0613646	26.0053	0.250691
Q27869	FBgn0086768	Pcmt	27.2969	0.181643	27.0263	0.328786	27.6421	0.143091	27.343	0.453156	26.5028	0.158775	25.8624	0.148664	26.1074	0.200077	25.8394	0.157214	28.7719	0.0964458	28.5967	0.0793712	28.7818	0.0834288	28.4921	0.080087	30.7979	0.063901	30.5216	0.0502292	30.4066	0.141792	30.3559	0.122394
Q27884	FBgn0003139	PpV	24.563	0.120957	24.2527	0.266408	24.5346	0.136244	25.1714	0.15921	24.659	0.143762	23.5378	0.382422	23.3162	0.835199	24.5526	0.198841
Q27889	FBgn0011826	Pp2B-14D	30.1984	0.0782449	30.1066	0.0998201	29.8965	0.0571769	30.0849	0.0781434									29.2119	0.0771503	29.1989	0.137483	29.6057	0.0925204	29.5977	0.0653149	27.9162	0.0921096	27.6757	0.164712	28.1536	0.0835423	27.9631	0.156286
Q29QQ9	FBgn0034065	Rrp42	24.9207	0.467404	25.0792	0.161152	24.7294	0.542009	25.5714	0.294555	24.414	0.282232	23.7079	0.111825	24.1084	0.154613	24.1108	0.168001
Q29QW0	FBgn0034022	CG12964	26.0633	0.324825	25.5204	0.0591043	25.5342	0.112127	25.8657	0.169941
Q29R15	FBgn0085411	CG34382	26.4665	0.0593627	24.354	0.59739	26.4186	0.368582	26.7824	0.134798
Q2M1E6	FBgn0265082	Cdep	26.4949	0.204958	26.6726	0.315861	26.9441	0.10127	26.324	0.0794149																	24.7199	0.563804	25.1483	0.42376	25.1905	0.376063	25.2508	0.426677
Q2MGJ8	FBgn0038033	CG10097	32.4465	0.0283618	32.2731	0.0720218	32.3683	0.127125	32.1521	0.0396195
Q2PDR9	FBgn0250785	vari	28.9372	0.175289	28.9454	0.174561	29.2016	0.221284	29.3005	0.113255																	28.729	0.0862426	28.6968	0.0516538	28.8187	0.0289778	28.8438	0.127191
Q9VJP8	FBgn0045842	yuri	26.3142	0.0910037	25.1978	0.467121	26.272	0.304161	25.8097	0.220156
Q2PDW1	FBgn0031285	CG3662	26.0182	0.186051	26.3463	0.108517	26.6821	0.198994	26.5035	0.659859
Q2PDX8	FBgn0036374	Spt20	25.3356	0.494077	25.9444	0.275731	26.0422	0.361917	25.6071	0.308689
Q2PE22	FBgn0054026	CG34026	24.6102	0.0861373	24.0314	0.391204	24.6323	0.174008	24.3365	0.388309	27.1876	0.486117	27.9903	0.161349	27.2389	0.420122	27.3626	0.248987
Q7KY08	FBgn0262739	AGO1	27.4302	0.139861	27.5136	0.151575	27.3742	0.0790388	27.408	0.0856621																	26.454	0.599765	26.6797	0.231534	26.6218	0.122017	26.6983	0.0322873
Q3KN54	FBgn0029911	CG14435	23.9424	0.455604	23.5531	0.338881	24.7915	0.31287	24.6531	0.343294
Q3YMU0	FBgn0033663	ERp60	33.897	0.149519	33.7052	0.0346114	33.7958	0.104481	34.0337	0.123349	32.6721	0.0619861	32.8018	0.0491344	32.6067	0.0998207	32.7021	0.0637824	32.9616	0.0516797	32.8788	0.0432004	33.0836	0.0491666	32.9653	0.0215871	32.704	0.0362388	32.3674	0.0410046	32.379	0.0248382	32.5251	0.0706223
Q45VV3-2	FBgn0034970	yki	24.1453	0.168278	23.6743	0.148383	23.6275	0.256412	23.1893	0.533113																	23.6972	0.260925	24.3722	0.666883	25.3195	0.042721	23.7857	0.735374
Q494G8	FBgn0033609	fbl6	28.3127	0.239834	26.1123	0.908909	28.6466	0.126486	28.2173	0.155723									26.569	0.162342	26.8102	0.0840941	27.1325	0.155832	26.8061	0.152773
Q8INB6	FBgn0250823	gish	26.9481	0.134468	27.1386	0.141675	27.1322	0.106329	27.1049	0.122716
Q4ABH1			33.6848	0.103777	33.8694	0.126233	33.6617	0.154149	33.5614	0.157634																	35.3141	0.0452256	35.1773	0.0234503	35.2085	0.0347931	35.1319	0.0132344
Q9I7R1	FBgn0036211	CG5946	32.2271	0.0770643	31.9523	0.175474	32.663	0.046683	32.1848	0.098274
Q4QPU3	FBgn0033085	CG15908	24.121	0.260618	23.7757	0.117614	24.4063	0.206031	23.8967	0.36314	23.2177	0.392744	24.3652	0.166231	24.5279	0.0861395	24.2263	0.136209	22.7063	0.501768	23.1654	0.267974	23.6984	0.170487	23.6023	0.127405
Q4QQ70	FBgn0030694	CG15602	23.3956	0.645381	23.3873	0.355331	24.1953	0.336552	23.4955	0.456461	23.2505	0.274851	22.8967	0.348569	23.2301	0.391511	23.045	0.439199	26.2583	0.0814284	25.9674	0.0747223	25.9897	0.0686301	25.8898	0.194706
Q4QQB9	FBgn0034398	CG15098	24.0204	0.904899	24.4667	0.590711	25.1601	0.122969	25.2485	0.587446
Q4TZM6	FBgn0032515	loqs	23.8529	0.838269	25.4073	0.440001	25.9608	0.181547	24.919	0.184089																	24.6428	0.256922	24.5145	0.0950099	24.6358	0.313583	24.3527	0.501522
Q4U2G8	FBgn0034436	CG11961	25.4656	0.506809	26.3522	0.284713	26.1422	0.287882	27.226	0.260785
Q4V480	FBgn0038714	Cpr92A	23.9444	0.388913	23.6581	0.298048	23.2125	0.49789	23.9632	0.491005																	29.0899	0.266691	27.8544	0.238102	29.0064	0.185853	28.1474	0.323156
Q4V4H7	FBgn0033788	CG13323	27.5028	0.179928	27.4433	0.12657	23.3658	0.264628	26.8038	0.295488	26.8694	0.145137	25.3765	0.265701	26.8362	0.19728	26.4462	0.239604	22.6984	0.589402	23.1783	0.68978	24.4629	0.880765	23.5201	0.68173
Q4V5H1	FBgn0033089	CG17266	25.5379	0.235211	25.8324	0.195094	25.8306	0.0939973	25.6345	0.132876	23.7583	0.178745	23.8428	0.14217	24.5679	0.303495	24.6462	0.223722	23.5493	0.570697	23.7862	0.322675	23.6123	0.408202	24.2009	0.303622
Q4V5I9	FBgn0033274	CG14757	25.0045	0.397063	23.9547	0.494749	25.708	0.184056	26.6126	0.224757	23.9318	0.143759	24.1562	0.165416	22.2591	0.446905	23.5269	0.16188	27.4494	0.136493	27.2252	0.196807	28.0641	0.075566	27.2467	0.120355	29.8735	0.0460844	29.6556	0.107161	29.788	0.0290262	29.9866	0.161061
Q4V619	FBgn0033712	CG13163	25.8087	0.243405	25.4555	0.132918	25.4491	0.158078	25.6062	0.135083	26.7823	0.16856	26.4365	0.12741	27.0272	0.190267	26.8496	0.0916413	25.5347	0.175605	25.598	0.136737	25.6898	0.212389	25.7737	0.173478	27.4084	0.0676163	27.0057	0.0923523	27.1783	0.102736	26.8856	0.208028
Q4V645	FBgn0038343	Trissin	23.7683	0.700792	23.9997	0.259958	24.5107	0.266412	23.9646	0.536388									28.6104	0.0693117	27.9174	0.167898	28.8745	0.115854	28.056	0.0930271
Q4V6J1	FBgn0063499	GstE10	27.3483	0.309479	27.8389	0.320746	26.4688	0.88224	27.6662	0.0832181	27.9713	0.122325	28.0213	0.128707	27.4191	0.246172	28.3963	0.178594
Q4V6M1	FBgn0051713	Apf	27.7879	0.160779	27.5641	0.144043	27.8735	0.191029	27.9689	0.126137	25.0628	0.142933	25.0154	0.286846	24.515	1.15236	25.1983	0.222849	26.5545	0.0715527	26.8918	0.143206	26.5287	0.158663	26.5189	0.134716	25.0728	0.649811	24.1666	0.432686	24.5016	0.839193	25.4981	0.751739
Q4Z8K6-2	FBgn0262114	RanBPM	28.2903	0.161099	28.398	0.165659	28.2049	0.0526639	28.3419	0.164764																	26.5897	0.103273	25.878	0.151675	26.2904	0.100225	26.071	0.373294
Q4Z8K6-3	FBgn0262114	RanBPM	24.5684	0.31798	23.8955	0.376525	22.888	0.336587	23.8855	0.430174
Q500Y7	FBgn0034245	CG14482	31.6349	0.112388	31.457	0.152089	31.8319	0.079966	31.8503	0.0765535	30.8808	0.146113	31.0943	0.0680983	30.2855	0.178958	30.4737	0.112889	32.3798	0.0523997	32.4073	0.0870274	32.5992	0.0812527	32.1844	0.0687292	33.2992	0.113085	33.3358	0.125148	33.8516	0.291961	33.6556	0.199066
Q56JH9	FBgn0263397	Ih	25.9284	0.161813	25.7838	0.362618	24.9398	0.276569	25.6874	0.249753
Q58CJ5	FBgn0051374	sals	27.3498	0.240602	27.2161	0.284989	27.5533	0.279211	25.7174	0.509831																	29.9796	0.0921683	29.3438	0.0576908	29.8055	0.11405	29.1114	0.0909035
Q59DP3	FBgn0250819	CG33521	23.2654	0.620721	22.9549	0.400216	23.8087	0.401645	24.272	0.394789
Q59DP9	FBgn0259214	PMCA	27.3961	0.361939	26.9192	0.494389	27.099	0.646073	26.6815	0.179901	29.8671	0.102246	30.1953	0.053431	30.4417	0.176363	30.5366	0.104063	24.7622	0.166219	25.4131	0.19243	26.2029	0.208105	26.6224	0.12624	26.3592	0.132132	26.4103	0.233324	26.6783	0.220499	26.2886	0.352072
Q59E30	FBgn0014163	fax	30.2953	0.108114	29.8112	0.148953	30.342	0.163695	30.1163	0.180451																	30.438	0.0624107	30.4986	0.0678806	30.6369	0.129848	30.5671	0.081103
Q59E36-3	FBgn0261573	CoRest	24.5251	0.295408	24.4111	0.261027	22.7898	0.328526	24.4219	0.117905
Q59E58	FBgn0265434	zip	32.5056	0.0613733	32.4045	0.0963511	32.5449	0.0582768	32.1795	0.0570002																	31.45	0.0492067	31.1794	0.0657726	31.1289	0.0364935	30.9803	0.0427599
Q5BI50	FBgn0033260	Cul4	23.7807	0.498941	24.1377	0.376954	24.8132	0.158319	24.5545	0.358097	23.8269	0.246257	23.347	0.151813	23.1776	0.42715	23.71	0.148347	22.7818	0.227256	23.2138	0.176719	22.6058	0.315992	23.2828	0.233754
Q5BIA9	FBgn0033924	CG8613	26.6037	0.184445	26.9884	0.119243	26.9716	0.0730016	27.222	0.21263	23.8814	0.186547	22.9754	0.403471	23.3786	0.263658	23.3767	0.314319	27.8882	0.140056	27.7648	0.125695	27.1696	0.169739	27.7541	0.12976	28.7292	0.138029	28.8618	0.0747288	28.8751	0.0917403	28.5543	0.228267
Q7JRA7	FBgn0034394	CG15096	25.975	0.222566	26.1707	0.380061	25.6026	0.637459	25.9159	0.204412
Q5BIL9	FBgn0033836	CG18278	29.5692	0.16409	29.129	0.0866712	28.8423	0.0906239	29.3005	0.225828																	27.0344	0.227953	26.9974	0.214202	27.2996	0.032893	27.8265	0.302021
Q5KTT4	FBgn0010488	NAT1	28.3134	0.0460564	28.4649	0.0943226	27.9433	0.0871638	28.3057	0.198274																	25.219	0.45758	25.1111	0.449536	26.1294	0.149317	25.2077	0.689884
Q5LJN5	FBgn0001315	kl-5	24.1743	0.310872	24.3202	0.492118	24.5301	0.214044	23.7046	0.498372
Q95T88	FBgn0263830	CG40486	26.6136	0.31888	27.3637	0.175339	27.3538	0.187962	26.973	0.0837777
Q5LK13	FBgn0024804	Dbp80	27.4916	0.182449	27.7984	0.155444	27.1377	0.105172	27.6349	0.0978268
Q5U0V7	FBgn0034691	Synj	27.4712	0.0639874	27.0746	0.218159	27.153	0.128793	26.9062	0.200413	25.1584	0.720136	26.03	0.163865	25.5468	0.652554	25.8946	0.250292	31.8047	0.0311448	31.7355	0.0582261	31.5524	0.0852715	31.5289	0.0698704	27.8819	0.405422	26.9124	0.280305	27.5154	0.213684	26.2943	0.557052
Q5U0X8	FBgn0033557	CG12325	23.2673	0.48452	24.2311	0.340269	23.7472	0.391076	24.9445	0.267774	23.2648	0.273027	23.223	0.149315	22.4231	0.303515	23.0193	0.150736
Q5U0Y0	FBgn0022764	Sin3A	26.7594	0.0667348	26.8536	0.160266	26.7896	0.107942	27.1918	0.120209
Q5U117	FBgn0086712	Egm	29.5041	0.0390665	29.5065	0.0724035	29.0526	0.209876	29.3435	0.0606344	27.8779	0.152112	27.6286	0.070433	27.3462	0.0840973	27.7542	0.0996394	28.4565	0.0816825	28.2864	0.0744227	27.632	0.0822686	28.2563	0.0217275	29.1297	0.073538	28.8741	0.0831021	29.0684	0.110332	29.0242	0.0762484
Q8T0N3	FBgn0050359	Mal-A5	28.7378	0.0921551	28.5073	0.105507	28.4318	0.217261	30.4903	0.102874																	28.8142	0.109629	27.1526	0.919877	29.3488	0.0774641	29.3973	0.0644544
Q5U126	FBgn0250833	CG34461	32.8048	0.155256	31.6146	0.142747	32.4716	0.161344	32.0577	0.0784301									28.4427	0.319091	28.6688	0.0607453	29.3428	0.247038	28.6379	0.177226	32.0798	0.167565	31.1718	0.181777	32.1268	0.262792	31.6453	0.0627429
Q5U156	FBgn0033998	row	25.3904	0.270169	25.3167	0.455169	25.8806	0.124402	25.9743	0.223327																	24.396	0.246212	23.743	0.334999	23.7797	0.508259	23.9171	0.375723
Q7JQU9	FBgn0033226	CG1882	30.0978	0.163177	30.6984	0.0533652	30.2934	0.204049	29.9728	0.249997																	28.7207	0.0933612	28.0845	0.296968	28.7038	0.0210771	27.7605	0.422362
Q5U1B0	FBgn0033949	CG10131	25.3103	0.266675	24.7728	0.255254	24.4623	0.501311	24.868	0.55916									24.4379	0.313759	22.7486	0.526212	23.8648	0.335954	23.3575	0.548252
Q6AWN0	FBgn0052068	CG32068	32.5627	0.136034	32.5795	0.117812	32.2312	0.215942	32.9202	0.193707	29.3065	0.095713	29.5997	0.0902261	29.2396	0.228205	30.0738	0.192841	27.9054	0.147935	28.0902	0.17113	27.903	0.143218	27.6291	0.300063	30.3106	0.180736	30.6865	0.123437	30.3701	0.16491	30.8528	0.116615
Q6IDF5	FBgn0033961	CG12859	30.8674	0.111786	30.589	0.0781901	30.5927	0.246409	30.1798	0.192448	30.7028	0.151732	31.0848	0.0384844	31.0904	0.123873	31.0864	0.105374	31.9895	0.06005	31.9456	0.122701	32.1945	0.0807466	32.1291	0.0236721	33.0385	0.183091	32.9254	0.0929809	33.0328	0.0962549	33.1158	0.106968
Q6IGN6	FBgn0085257	CG34228	28.0426	0.0723062	27.4124	0.185681	27.054	0.325874	27.5511	0.140494	24.6355	0.505946	24.2535	0.49665	26.036	0.169423	25.9995	0.195854	24.0169	0.43903	23.8541	0.430142	25.1613	0.157492	24.5027	0.236122	25.4357	0.220467	25.0456	0.50533	24.8694	0.501773	25.3479	0.64889
Q6IGW6	FBgn0085229	CG34200	26.2436	0.0658255	25.7157	0.338168	26.3238	0.233941	25.2407	0.93881	26.5241	0.141329	26.8777	0.270849	27.1662	0.238097	26.2713	0.190636	26.8748	0.0750175	27.0563	0.181148	27.0723	0.235698	27.2357	0.117376	24.8765	0.65496	25.1556	0.43856	25.3589	0.612924	25.8333	0.36777
Q6IHY5	FBgn0085201	CG34172	27.9246	0.265977	28.7221	0.294241	28.6526	0.610552	28.1212	0.775151									24.3312	0.579369	24.5056	0.469677	23.5339	0.704597	25.2243	0.229384	32.279	0.107911	31.8552	0.0529969	32.3361	0.131647	32.1921	0.112427
Q6IJR5	FBgn0085313	CG34284	23.8397	0.218321	24.0691	0.287085	23.1018	0.222336	24.3606	0.73237	23.3369	0.414207	23.0287	0.366615	24.1625	0.173809	23.8543	0.56119
Q6IKC0	FBgn0259740	CG42394	24.0304	0.46079	23.6111	0.326829	23.5762	0.146167	24.3019	0.387256	22.2051	0.273052	21.7404	0.268753	23.6606	0.381539	23.105	0.405314	22.0198	0.477656	22.8321	0.2476	23.419	0.463835	22.4301	0.712615
Q6IM52	FBgn0085228	CG34199	27.3714	0.202333	27.5515	0.424949	26.6462	0.70273	27.5658	0.169731
Q6NL44	FBgn0064126	CG33722	27.0873	0.181994	26.4419	0.198108	26.0673	0.24103	25.3145	0.794979	26.1365	0.139073	25.951	0.190262	25.7585	0.163846	25.5642	0.174967	25.0848	0.222426	24.9873	0.121762	25.1276	0.193378	25.1701	0.125034	24.6127	0.242143	23.3599	0.392764	23.384	0.303981	23.2424	0.128542
Q6NN09	FBgn0039830	CG1746	23.6331	0.231607	23.0793	0.347154	23.0728	0.305625	22.1888	0.713668																	24.095	0.427337	24.4785	0.381475	24.8972	0.112329	24.9447	0.284838
Q6NN28	FBgn0003721	Tm1	30.2784	0.0978527	30.2444	0.101072	30.0448	0.0831962	30.3691	0.130467	30.8557	0.138069	30.8718	0.132128	30.6382	0.21798	30.7228	0.186974	31.9247	0.0424898	31.9159	0.0474261	32.5987	0.0856157	32.2498	0.0615769	30.1622	0.0698814	30.0058	0.152486	30.0795	0.201857	29.8043	0.140269
Q6NN55	FBgn0033476	oys	25.4413	0.0985681	24.7903	0.203084	24.8304	0.390748	25.1692	0.277514	22.1579	0.338487	20.5673	0.525588	21.342	0.517424	21.2062	0.537733
Q6NN86	FBgn0261641	CG42724	26.3695	0.115571	26.7791	0.295008	26.236	0.284461	26.4932	0.334113																	25.3729	0.200246	25.1619	0.436815	24.7607	0.46047	25.1901	0.266158
Q6NP69	FBgn0250732	gfzf	25.6123	0.248871	25.7802	0.273708	25.7222	0.131735	25.8731	0.149878	24.5586	0.0993275	24.6632	0.0721136	24.9321	0.21359	23.396	0.730783	27.9307	0.011691	28.031	0.0498151	27.8689	0.0537309	28.3991	0.143374	23.5079	0.297994	23.5614	0.286524	24.1199	0.631683	24.5032	0.120584
Q6NP72	FBgn0033608	CG13220	29.5543	0.11764	29.4929	0.110228	29.807	0.175039	29.3302	0.253939	28.7911	0.179983	28.4266	0.0686729	28.8798	0.147266	28.8513	0.0910041	28.8588	0.103557	28.4979	0.0773497	28.8138	0.0674481	28.5089	0.160588	31.54	0.14938	31.2345	0.103779	31.5651	0.0623888	31.0111	0.076905
Q6NQY9	FBgn0034496	CG9143	25.1198	0.120613	26.5034	0.244832	23.6763	0.56411	26.3122	0.220302	24.0254	0.340874	24.9228	0.219076	22.2619	0.341743	23.5432	0.501514
Q6NR72	FBgn0034885	CG4019	27.5234	0.373361	27.9418	0.294655	27.4641	0.194103	28.4832	0.272528																	26.8614	0.162909	27.1652	0.154667	26.6185	0.124459	26.8491	0.13941
Q9VHA7	FBgn0037719	bocksbeutel	28.6288	0.0619485	28.6722	0.0694456	27.7504	0.406845	28.4177	0.154519
Q70PY2	FBgn0043578	PGRP-SB1	28.3575	0.113873	28.7141	0.185094	27.5021	0.186384	28.6861	0.171083									24.7997	0.332007	24.2673	0.401316	23.67	0.298374	24.3629	0.284375	26.8703	0.12213	26.8001	0.315376	25.6838	0.707909	26.9915	0.418757
Q76NQ0	FBgn0053303	CG33303	31.5252	0.105988	31.5495	0.187405	31.3314	0.0731851	31.6627	0.0765797	30.0687	0.10371	29.7231	0.0850102	29.8167	0.14881	29.8185	0.147083	29.848	0.0261755	29.527	0.13161	29.2894	0.0386799	29.502	0.0182129	29.9234	0.117459	29.9161	0.0529787	29.7748	0.0351643	30.1254	0.10443
Q76NQ2	FBgn0032219	CG4995	25.1126	0.458088	25.6993	0.311046	25.9354	0.152109	25.7101	0.0851226
Q9VY76	FBgn0052626	AMPdeam	31.2473	0.0956559	30.9436	0.0797317	31.515	0.138486	31.1605	0.031222																	30.6965	0.0391603	30.1242	0.083152	30.5617	0.074058	30.1559	0.168646
Q9VYS8	FBgn0030349	CG10353	24.5888	0.0994586	24.3814	0.369467	24.7849	0.295131	24.7444	0.551302
Q7JMV3	FBgn0016126	CaMKI	31.0701	0.0922725	30.4741	0.120193	30.894	0.179491	30.4646	0.176749																	28.142	0.229022	26.1942	0.955896	28.1196	0.155592	26.2886	0.852222
Q7JQH9	FBgn0261862	whd	30.9098	0.0930956	30.3738	0.174522	31.0782	0.0994038	30.4497	0.0610042																	28.9403	0.0897962	28.9051	0.0763341	28.9433	0.0958992	29.076	0.0701018
Q7JQL5	FBgn0034110	Atg9	28.9936	0.146497	28.8887	0.135691	28.8816	0.109831	28.8911	0.126273	25.276	0.146575	25.8397	0.221738	25.5228	0.248961	25.9745	0.154312	23.2757	0.400246	22.4196	0.291641	23.6428	0.198439	22.549	0.314347	24.833	0.814958	26.0572	0.437111	26.4433	0.158601	26.4536	0.038578
Q7JQN4	FBgn0021995	Rs1	26.6439	0.0515816	27.2236	0.247353	26.5938	0.199292	27.1793	0.105104	25.9489	0.0939242	26.3293	0.0780489	25.6848	0.110187	26.2058	0.114825
Q7JQR3	FBgn0033814	CG4670	28.1643	0.159225	28.6329	0.146149	27.4038	0.340536	28.0397	0.421193	27.1873	0.146376	26.921	0.0506737	26.7059	0.134868	26.755	0.155205	25.4245	0.0999098	25.383	0.14287	25.2511	0.180483	24.9542	0.298549	27.6721	0.148312	26.69	0.716373	27.0058	0.311847	25.4996	0.977695
Q7JQT9	FBgn0033454	CG1671	24.3457	0.143731	25.7345	0.333722	24.2101	0.430672	25.3154	0.289445	23.0587	0.198562	23.8337	0.334065	23.3729	0.149469	23.0336	0.158439
Q7JQW6	FBgn0029158	Las	26.4528	0.129832	25.8745	0.236092	26.3862	0.113949	26.4833	0.10527	24.9258	0.136423	25.015	0.148967	24.168	0.172756	24.6984	0.281326									25.6766	0.457949	26.1631	0.175173	25.6206	0.171189	25.8828	0.200668
Q7JR49	FBgn0262515	VhaAC45	27.5769	0.117944	28.0053	0.145113	27.6797	0.179725	27.8038	0.101539	27.741	0.15433	28.1687	0.0753829	28.1317	0.149823	28.4219	0.110787	23.4938	0.0570202	22.9443	0.220619	23.0424	0.201406	23.0844	0.302786	26.977	0.222347	26.8608	0.270893	26.7908	0.171545	26.8846	0.306459
Q7JR58	FBgn0033879	CG6543	34.1627	0.0855906	33.9311	0.140668	34.5219	0.139797	34.0775	0.113092	32.2049	0.144054	32.5642	0.122092	31.3497	0.422647	31.497	0.203581	32.6226	0.0544498	32.5176	0.0442838	32.5874	0.122778	32.4804	0.0224854	33.1769	0.0881179	32.7009	0.0524416	33.106	0.0271633	32.6258	0.0483463
Q7JR71	FBgn0033631	Sod3	27.7535	0.206657	27.1951	0.356625	27.9676	0.213686	27.6904	0.327526																	25.3043	0.819055	25.7796	0.326453	26.5529	0.163726	25.32	0.566548
Q7JR75	FBgn0033504	CAP	24.9028	0.264467	25.3012	0.438366	25.0813	0.636646	24.6852	0.367106																	28.9401	0.154766	29.2294	0.180936	29.157	0.154361	28.8135	0.163076
Q7JR83	FBgn0034491	Hsl	26.1329	0.121701	25.7494	0.41987	25.8141	0.17645	26.6283	0.139605									24.7319	0.20437	25.1754	0.209462	24.8948	0.279096	25.5121	0.10127	24.8197	0.145992	24.6783	0.210226	24.6532	0.27017	25.1063	0.211868
Q7JRC0	FBgn0033624	CG12384	31.2717	0.223324	31.0869	0.164879	31.5035	0.0861631	30.9935	0.109412	29.7397	0.212625	29.639	0.120276	29.9876	0.124332	29.9459	0.122519	29.4623	0.0699757	29.5194	0.129125	30.3283	0.228165	30.5289	0.157393	30.2572	0.122989	30.2928	0.120673	30.2673	0.110232	30.3419	0.0754577
Q7JRC3	FBgn0010053	Jheh1	30.8058	0.178047	29.6282	0.218125	30.6901	0.19958	29.991	0.078947	30.0007	0.0881424	29.0047	0.0857357	29.7351	0.186127	29.6508	0.189056	25.9628	0.187449	25.6113	0.150239	25.8221	0.209312	25.2587	0.679068	27.1271	0.478828	27.0422	0.265805	27.747	0.0917084	27.9539	0.224994
Q7JRE4	FBgn0034962	MAN1	23.824	0.208592	23.8576	0.291138	24.4364	0.209044	24.7377	0.178716
Q7JRH5	FBgn0034313	CG5726	22.2742	0.786351	23.4869	0.550332	23.415	0.462961	23.0966	0.660333	22.1479	0.357578	22.1586	0.102183	22.2146	0.412183	22.6559	0.177052
Q7JRN6	FBgn0033820	CG4716	27.5626	0.274535	26.8581	0.185225	27.4422	0.158234	28.0444	0.151129									23.7133	0.279921	22.5969	0.441845	22.7368	0.503596	22.7407	0.858646	26.3684	0.137626	25.6132	0.441687	25.945	0.103314	26.2748	0.192263
Q7JS69	FBgn0032946	nrv3	27.1217	0.813502	27.509	1.14024	26.0334	1.16432	26.0714	0.385988	25.8724	0.515465	25.2426	0.615732	25.6091	0.865912	26.5013	0.109545	32.5121	0.0584768	32.4241	0.101479	32.0364	0.0523891	32.1491	0.154399	31.0544	0.0706884	31.2604	0.114594	31.4936	0.128447	31.4753	0.149972
Q7JUP3	FBgn0034068	casp	28.4371	0.113375	28.6642	0.14934	28.4543	0.127452	28.8041	0.0947999	26.5309	0.112748	26.457	0.0935731	25.8695	0.358017	26.5262	0.187963	22.5539	0.694939	22.8447	0.480065	23.8882	0.188117	23.7002	0.424443
Q7JUS1	FBgn0050491	CG30491	27.8477	0.170431	27.9476	0.20615	27.9592	0.10281	27.9651	0.141319																	28.3953	0.27173	29.1594	0.143474	28.8237	0.0942621	29.5306	0.194335
Q7JUS9	FBgn0034497	CG9090	30.7615	0.114049	31.079	0.27275	30.4176	0.416564	30.8722	0.166429	26.6147	0.120087	25.6368	0.20712	26.6411	0.0635819	26.6228	0.101286	25.9496	0.377051	25.7322	0.231972	26.1394	0.179508	26.2882	0.394469	34.5098	0.0941817	34.6834	0.0885333	34.7349	0.0990479	34.576	0.102022
Q7JUV6	FBgn0265356	tn	25.7536	0.0360138	25.7955	0.138006	25.3458	0.31641	25.1063	0.492414																	25.2863	0.466002	25.1792	0.428208	26.0343	0.102067	25.8288	0.237608
Q7JV09	FBgn0032129	jp	26.4605	0.240449	26.6965	0.420348	26.4537	0.425839	26.5242	0.130691	22.492	0.415575	22.2083	0.410525	22.6644	0.308559	22.7434	0.153388	26.6098	0.0744799	26.4923	0.192454	26.9424	0.141361	26.445	0.130274	31.1889	0.0946207	31.2728	0.0863505	31.3645	0.0644862	31.2052	0.128297
Q7JV23	FBgn0033246	ACC	28.4448	0.263221	27.6478	0.268477	28.9316	0.167246	28.6189	0.155029																	32.6124	0.0980957	32.1454	0.0973087	32.4995	0.0908907	32.2873	0.0344818
Q7JV39	FBgn0034198	CG11400	27.3822	0.205537	26.7635	0.485012	27.0457	0.18007	27.1408	0.0387721																	24.9811	0.927385	25.0449	0.72434	27.1021	0.178769	27.0967	0.164124
Q7JV69	FBgn0028983	Spn55B	28.0995	0.21211	27.9789	0.264362	27.663	0.115558	28.3984	0.110829	30.1053	0.0576236	30.3298	0.0575874	29.7897	0.0352689	30.1708	0.0866756	24.5451	0.198528	24.7063	0.149839	24.5114	0.165807	25.0623	0.309527	24.9623	0.393639	25.6144	0.238649	24.7718	0.555342	25.8477	0.331501
Q7JVG2	FBgn0036111	Aps	26.3522	0.110158	27.2282	0.186282	26.7591	0.177903	27.0596	0.196988	25.9359	0.168589	25.9754	0.174656	25.3197	0.437536	25.5444	0.175961	22.3025	0.522221	23.5068	0.36808	23.2517	0.287767	23.0341	0.495222	25.4491	0.693619	25.868	0.600904	25.1513	0.633015	25.9903	0.374061
Q7JVG6	FBgn0033225	CG1550	26.6774	0.150075	26.9985	0.256794	27.0108	0.139481	26.9976	0.21691	25.5363	0.201213	25.1473	0.180046	25.03	0.257034	25.4428	0.16006									26.1	0.164093	25.9034	0.232818	25.8417	0.183165	25.284	0.353857
Q7JVH6	FBgn0033101	CG9436	32.7944	0.125768	32.9664	0.137239	32.4319	0.161575	32.9099	0.20891	31.3287	0.0672176	31.4064	0.0724534	31.2772	0.0644648	31.4304	0.0891046	29.6386	0.128042	30.1111	0.204132	28.7561	0.0930031	29.6655	0.178911	30.3935	0.0753102	30.6115	0.0554271	30.0754	0.148292	30.531	0.0586691
Q7JVI3	FBgn0033902	Tango7	29.9844	0.0741783	30.2625	0.16034	29.9533	0.104201	29.9354	0.207305	26.6272	0.307581	27.6904	0.114961	28.0651	0.178762	27.7936	0.194786	26.0972	0.181583	26.3893	0.179129	26.1188	0.1603	26.184	0.186009	26.4904	0.834554	27.4309	0.0989681	27.0947	0.142894	27.168	0.182099
Q7JVI6	FBgn0033381	GstE13	27.7098	0.11512	27.5339	0.305128	27.9662	0.0655312	27.728	0.104135	26.6295	0.113292	26.3186	0.118901	27.0384	0.205785	26.8223	0.221096	28.0704	0.0907711	27.9526	0.0936479	27.8752	0.10168	27.8779	0.102892	29.2582	0.133364	29.4578	0.0441433	29.4271	0.0814316	29.2407	0.0641604
Q7JVK1	FBgn0026741	mRpL18	24.9744	0.215965	24.313	0.293285	25.1205	0.121869	25.1909	0.109945	25.2061	0.434243	25.4804	0.139417	25.0143	0.187659	25.251	0.132872	25.1252	0.105815	24.4267	0.566954	25.1361	0.148751	24.7255	0.10611
Q7JVK6	FBgn0033528	trsn	25.5924	0.214293	24.9161	0.259033	25.6066	0.11545	25.4037	0.182119									25.4318	0.142072	25.4625	0.179655	24.8919	0.203432	25.2241	0.195228
Q7JVK8	FBgn0034362	CG5323	27.9522	0.0778481	27.7227	0.116565	28.1946	0.102751	28.093	0.115941	26.8806	0.106152	26.2587	0.247041	26.5072	0.145375	26.3923	0.119122	27.5896	0.0453197	27.0827	0.1196	27.5567	0.0767025	27.4157	0.0783742	28.1271	0.108401	27.5318	0.176356	28.0848	0.260273	27.6576	0.108426
Q7JVN6	FBgn0037387	CG1213	28.2663	0.152585	28.3536	0.101138	28.5631	0.268105	28.8263	0.178114	24.7437	0.180304	23.7254	0.167575	25.4669	0.259755	25.0088	0.218205	23.3271	0.411888	23.3091	0.321824	23.5826	0.576699	23.4118	0.199577	27.2319	0.124919	27.3259	0.0419373	27.2483	0.196303	26.808	0.139694
Q7JVV8	FBgn0033968	hui	26.7485	0.030054	26.7601	0.13128	26.4403	0.171311	26.3023	0.467794																	24.1828	0.38416	25.0659	0.683257	24.2528	0.417305	24.3045	0.683383
Q7JVY0	FBgn0265935	coro	29.9965	0.188182	30.2523	0.151556	30.3627	0.0790137	29.9633	0.211501	29.0414	0.11459	29.2122	0.043591	28.9527	0.138418	28.6346	0.0783167	26.6983	0.0880458	26.7704	0.241413	27.0683	0.2288	27.4897	0.118965	29.4341	0.122233	29.1667	0.141622	29.3693	0.125692	29.4952	0.109596
Q7JVZ8	FBgn0034354	GstE11	26.2873	0.135373	26.1003	0.135876	26.6349	0.0346948	25.7751	0.277077	26.2932	0.152133	26.5686	0.153752	25.6899	0.190706	25.8774	0.245663	24.0411	0.540328	24.3119	0.102622	24.6469	0.201707	23.9088	0.16756
Q7JW00	FBgn0040773	CoVIIc	27.129	0.240207	27.7987	0.478343	27.7013	0.203329	26.1664	0.466367									29.0777	0.299561	30.3395	0.202004	30.193	0.16754	30.401	0.244347	27.668	0.129294	27.6325	0.422341	26.9834	0.204144	27.5131	0.358112
Q7JW03	FBgn0029996	UbcE2H	28.4459	0.262759	28.0125	0.30568	28.6224	0.152624	28.1121	0.211736	25.927	0.12547	25.6423	0.262817	25.9731	0.149193	26.0918	0.266883	24.1175	0.426571	24.1156	0.366455	23.5223	0.380481	23.8163	0.585332	26.7141	0.202113	25.4495	0.598719	26.6705	0.314685	25.7163	0.509534
Q7JW12	FBgn0034455	CG11007	26.4817	0.0539784	26.2431	0.663468	26.2725	0.152234	27.012	0.27538	25.1034	0.192143	24.8425	0.117999	24.9267	0.295195	24.8228	0.195455	24.9617	0.139583	24.5309	0.112358	24.5957	0.0862616	24.4023	0.114721
Q7JW73	FBgn0033373	CG8080	30.0817	0.132071	30.0767	0.0718902	30.6069	0.1449	30.4047	0.133255	26.3756	0.106989	25.9011	0.0865956	25.8672	0.210545	25.724	0.206544	27.0041	0.106686	27.2056	0.0469098	26.7974	0.123007	27.0426	0.191671	27.1744	0.0793046	26.9339	0.0180304	27.183	0.114287	26.8158	0.175657
Q7JWD3	FBgn0033191	CG1598	27.8481	0.158834	28.2392	0.0920625	27.6697	0.0566574	27.8202	0.0509114	25.2694	0.197317	25.1611	0.154977	25.0564	0.275977	25.6986	0.279175	23.3405	0.11737	23.4399	0.147979	22.3442	0.169226	23.3574	0.292507	27.7845	0.143231	27.4157	0.155535	27.8383	0.0817469	27.43	0.227268
Q7JWD6	FBgn0266711	EloC	30.2062	0.119653	30.088	0.215718	30.1012	0.115799	30.3724	0.122956	29.0505	0.0809614	29.231	0.110484	29.2747	0.165234	29.5615	0.173351	29.2714	0.0611721	29.6874	0.0618238	29.2547	0.0873473	29.7836	0.111055	29.0667	0.103913	29.2226	0.110076	29.183	0.0404082	29.2405	0.115941
Q7JWF1	FBgn0033465	Etf-QO	33.5182	0.091559	33.33	0.0882435	33.787	0.0449986	33.4598	0.0475283	30.7465	0.129855	30.9011	0.0571907	30.7939	0.0904278	30.9337	0.0820898	30.58	0.0500413	30.6586	0.0642448	30.3201	0.0888686	30.4974	0.0402245	32.4327	0.040128	32.3119	0.0810765	32.3455	0.0251243	32.2907	0.0627444
Q7JWI7	FBgn0033028	CG11665	26.9915	0.232486	26.1314	0.646158	26.714	0.233666	26.9178	0.195657	24.6345	0.10883	24.6184	0.202735	22.7071	0.541623	22.7756	0.460858	28.0373	0.0586295	27.909	0.0835895	28.2205	0.1279	28.0044	0.086775	25.2442	0.586358	25.3056	0.728204	25.6124	0.192979	24.0934	0.791591
Q7JWP9	FBgn0034717	CG5819	27.622	0.165111	27.7415	0.156928	28.5467	0.043102	28.118	0.177415	26.8914	0.143384	27.1192	0.118184	27.1864	0.138426	26.7947	0.197232
Q7JWQ7	FBgn0034709	Swim	30.8217	0.152241	31.1097	0.131725	30.6493	0.148987	30.7395	0.0829522	30.0186	0.113415	30.5207	0.0704823	30.5358	0.21713	30.1791	0.133892	28.8588	0.123864	29.0921	0.146506	28.9861	0.159949	29.3807	0.0736733	29.9687	0.0691742	29.8865	0.189179	29.82	0.0809778	29.4637	0.125748
Q7JWR4	FBgn0033781	CG13319	25.1061	0.172166	25.014	0.344552	24.8889	0.305547	25.0136	0.206098
Q7JWR9	FBgn0033317	CG8635	29.3288	0.144644	29.2893	0.0885826	28.8461	0.163252	29.2227	0.0970013	27.4623	0.173434	27.6832	0.127404	27.5207	0.202506	27.7652	0.153294	28.0099	0.0966713	28.3409	0.0824288	28.4008	0.11159	28.1649	0.0765374	27.1074	0.146904	26.8639	0.164612	26.9842	0.153893	26.8292	0.171257
Q7JWS8	FBgn0039532	Mtl	24.9366	0.166077	25.5319	0.249019	26.3384	0.174709	25.2279	0.324905	24.0078	0.546981	25.3264	0.0891578	23.931	0.338146	24.3089	0.0814128	29.2363	0.133489	29.3785	0.102978	29.0454	0.0906223	29.0981	0.112304	26.7488	0.169749	26.4286	0.236768	26.5092	0.273699	26.2732	0.160415
Q7JWX3	FBgn0002930	nec	30.8705	0.101219	30.8512	0.0602818	30.9113	0.0691455	31.3061	0.102809	22.7869	0.309951	23.9617	0.0677511	21.6152	0.288968	21.619	0.114026	25.8197	0.102894	26.3811	0.283048	25.428	0.235767	26.2555	0.204237	30.1717	0.0638962	30.3246	0.112984	29.9156	0.0225365	30.2845	0.102912
Q7JX87	FBgn0033518	Prx2540-2	33.808	0.132747	33.4122	0.193497	34.0454	0.209874	33.2566	0.129531																	32.6169	0.0285383	32.4591	0.0747267	32.4301	0.0703979	32.0018	0.14003
Q7JXA2	FBgn0001332	L	25.8478	0.258163	25.9261	0.313529	25.4065	0.563916	25.7474	0.30395	24.2034	0.383412	24.9497	0.117244	23.9938	0.342909	24.5743	0.279466	24.686	0.168836	24.522	0.124392	24.9211	0.198596	24.6463	0.15684
Q7JXB5	FBgn0034356	CG10924	23.0366	0.233259	24.2774	0.253688	24.6009	0.361708	23.3484	0.428193																	31.7597	0.0740011	31.356	0.118471	31.5218	0.0364576	31.1223	0.081873
Q7JXB9	FBgn0033690	EndoG	27.5985	0.12241	27.623	0.243744	27.6155	0.186128	27.7555	0.178874	27.0585	0.163668	27.4219	0.0690444	26.6952	0.126898	26.5978	0.0982248	28.4246	0.0350369	28.5876	0.10559	28.5135	0.0634426	28.5329	0.0918949	31.089	0.117582	30.7854	0.0987	30.9849	0.070861	30.611	0.140186
Q7JXC4	FBgn0034259	P32	31.1285	0.0653673	31.3485	0.110847	31.5483	0.059127	31.5229	0.111584	30.1062	0.138905	30.1417	0.0968738	30.4509	0.0804102	30.2552	0.0577794	31.4211	0.0367384	31.3207	0.040418	31.4891	0.0917032	31.4751	0.0660589	32.6917	0.107354	32.5042	0.127896	32.7506	0.196174	32.1038	0.0655693
Q7JXC6	FBgn0033350	CG8237	24.8828	0.583903	25.5894	0.236256	25.6818	0.148801	25.7151	0.141693	24.4891	0.295479	23.5631	0.597255	23.707	0.666368	24.9543	0.205727
Q7JXF5	FBgn0034118	Nup62	28.5387	0.171379	28.8493	0.119124	28.6773	0.104296	29.035	0.0823851	25.4096	0.16666	25.1789	0.125845	25.6222	0.183148	25.0888	0.15609	28.4572	0.045597	28.5051	0.0928222	28.7683	0.0715655	28.6786	0.0638525	27.413	0.0839529	27.26	0.0682882	27.2172	0.0958476	27.2192	0.0455656
Q7JXF7	FBgn0263260	sel	28.4185	0.124625	28.7774	0.187601	28.4114	0.104447	29.3561	0.185526	28.6533	0.0974782	28.6872	0.0585115	28.8165	0.247027	28.9142	0.278387	25.4013	0.224529	24.7646	0.378121	25.4227	0.136208	25.2614	0.144151	26.1666	0.12936	26.4242	0.144544	26.3573	0.139894	26.5747	0.262415
Q7JXU4	FBgn0034243	Ns2	26.55	0.0734982	26.7497	0.202908	26.0329	0.18944	26.6619	0.15857	24.5689	0.322178	24.9129	0.0791092	23.7908	0.862352	25.0269	0.147446	22.6154	0.331949	22.5743	0.231012	22.7207	0.110134	22.7703	0.307024
Q7JXZ2	FBgn0000566	Eip55E	31.0814	0.0825529	31.3196	0.0896165	31.318	0.0391349	30.9952	0.0462966	30.2739	0.110504	29.9665	0.025478	30.4186	0.100673	30.0046	0.0998663	29.3599	0.0692283	29.2147	0.0819029	29.6215	0.0342759	29.2434	0.0390126	30.9425	0.0988408	30.5091	0.0871082	30.9213	0.147126	30.6424	0.16291
Q7JY89	FBgn0028955	CG8788	27.4008	0.357947	25.9738	0.376947	25.7616	0.574696	25.9229	0.18156									24.6011	0.0565723	25.1074	0.137555	24.806	0.150342	23.7416	0.568596
Q7JYH3	FBgn0034576	CG9350	25.0391	0.22637	24.8713	0.314272	23.9594	0.477746	23.6392	0.308554	25.0325	0.747705	25.2147	0.147515	26.2219	0.0995018	26.7142	0.229675	24.163	0.127581	23.6226	0.319173	22.6778	0.415128	23.1853	0.251279	28.3858	0.288208	28.6577	0.135379	29.1854	0.140204	28.4324	0.121975
Q7JYK2	FBgn0033214	CG1941	24.6904	0.0388368	24.2131	0.275247	22.7471	0.361747	24.0913	0.356331	28.2638	0.0638976	27.8919	0.0756014	28.3801	0.132397	28.0991	0.138561
Q7JYV3	FBgn0033774	CG12374	23.8763	0.183611	25.967	0.582731	23.1955	0.578348	27.9549	0.34296	28.1055	0.224723	29.1824	0.0850112	27.5023	0.286947	29.1565	0.198703
Q7JYW9	FBgn0001187	Hex-C	33.5613	0.187147	33.1125	0.15515	33.5263	0.193959	32.9443	0.25792	28.6949	0.127329	29.2331	0.0877317	29.4863	0.075403	29.5571	0.0855154	25.509	0.234976	24.6966	0.6161	24.7409	0.397016	24.2321	0.370763	29.0529	0.133835	28.7104	0.126472	29.0274	0.134091	28.2152	0.115967
Q7JYX2	FBgn0033204	CG2065	27.9665	0.127308	27.718	0.199787	27.5269	0.3398	27.7436	0.105444	28.0755	0.074578	26.9971	0.222309	27.974	0.174473	27.9805	0.103642									25.781	0.572797	24.5589	0.568397	25.9178	0.300116	26.366	0.218868
Q7JYX5	FBgn0266186	Vamp7	25.7867	0.0963386	25.5669	0.198422	25.4725	0.271013	25.5675	0.261652	24.531	0.0898732	24.3768	0.137595	23.8842	0.656473	24.5143	0.195109
Q7JYZ0	FBgn0034162	CG6426	26.4839	0.0600562	26.5693	0.13882	26.2787	0.0871244	26.888	0.124928																	25.6715	0.0605232	25.8338	0.13071	25.3979	0.207583	25.933	0.160431
Q7JZ25	FBgn0033755	ClC-b	27.1163	0.174466	27.7763	0.224766	26.6515	0.180114	28.1954	0.20764	24.1269	0.34411	24.6778	0.183543	24.1602	0.116498	24.0107	0.168215	24.3533	0.107072	24.5901	0.138797	23.9616	0.42126	23.5894	0.527444	24.5778	0.479787	26.1792	0.191117	24.342	0.716376	25.3089	0.445243
Q7JZ37	FBgn0033471	CG12134	26.8367	0.128463	27.0393	0.187575	26.5431	0.155761	26.9497	0.118561
Q7JZB1	FBgn0033543	CG12338	31.0581	0.062535	30.2073	0.156305	30.6871	0.0840024	30.7039	0.0734727	26.8624	0.121465	26.8052	0.28376	26.9249	0.215339	26.8659	0.0779513	25.3322	0.177487	25.314	0.155522	25.4711	0.176137	25.0953	0.375057	25.3029	0.50439	25.0064	0.524117	25.7212	0.553542	26.2553	0.148207
Q9XZ57	FBgn0027066	Eb1	30.2817	0.136875	30.1313	0.114724	30.0001	0.0723966	30.1135	0.140552
Q7JZE1	FBgn0034058	Pex11	23.0195	0.666949	23.2287	0.64435	22.1777	0.327674	22.3307	0.770831	23.9574	0.398064	24.1486	0.0743359	24.3541	0.24856	24.9617	0.117361
Q7JZE8	FBgn0033903	CG8323	27.3635	0.352055	27.9381	0.225439	27.9851	0.199341	27.7549	0.082795	27.288	0.785693	27.2584	0.416746	28.2641	0.211443	28.1377	0.188746									26.6744	0.0501185	26.7996	0.100954	26.618	0.0587235	26.3469	0.281651
Q7JZF5	FBgn0033571	Rpb5	25.7724	0.169076	25.687	0.317358	25.5311	0.244367	25.553	0.255683	24.388	0.186508	25.1682	0.151956	23.9842	0.382514	24.5622	0.209105	23.5612	0.383194	22.6972	0.42957	22.9485	0.267203	22.6284	0.377509
Q7JZJ3	FBgn0034499	Cpr56F	27.97	0.251584	27.7327	0.193305	27.6493	0.285335	27.5835	0.348411																	26.9979	0.103858	27.2323	0.1118	27.5586	0.126613	27.7312	0.0954981
Q7JZK1	FBgn0033570	CG7712	31.2243	0.0550588	30.7577	0.134727	31.075	0.275518	30.5987	0.1333	29.4535	0.199903	29.3748	0.0633073	29.2836	0.112035	29.2464	0.122616	31.3435	0.0606156	31.3995	0.082246	31.5946	0.06867	31.4581	0.0732368	33.2874	0.0617827	33.2401	0.0769708	33.4102	0.152508	33.0794	0.174185
Q7JZM8	FBgn0034001	mRpL41	26.4232	0.168668	26.3064	0.181445	25.5663	0.421244	26.5505	0.0830086	25.2943	0.339001	26.0769	0.129438	25.8998	0.224428	26.0615	0.399396	24.952	0.0849313	25.0594	0.136538	25.0499	0.19372	23.476	0.804978
Q7JZN0	FBgn0010638	Sec61beta	29.2229	0.34261	29.2859	0.123941	27.8303	0.433626	28.8902	0.275801	29.5246	0.194311	29.6434	0.150584	30.1756	0.126613	30.0913	0.0880808	27.5513	0.195919	27.5421	0.167169	27.8551	0.172288	27.7347	0.135554	26.7195	0.247954	27.0743	0.198718	26.7914	0.159844	27.1965	0.257429
Q7JZR5	FBgn0034177	CG6796	25.9479	0.217701	25.5505	0.192739	25.0545	0.331349	24.9266	0.557039	26.7465	0.208777	26.564	0.0842314	26.4175	0.217065	26.4483	0.105819	27.6284	0.0500561	27.655	0.0675219	27.5343	0.0989656	27.7723	0.0897948	29.1739	0.0843563	28.9754	0.0958715	28.9376	0.096801	28.5621	0.193133
Q7JZW0	FBgn0033942	Cpr51A	27.2586	0.151273	27.3008	0.239166	27.1346	0.161298	26.765	0.399356									25.396	0.450604	24.6414	0.119377	25.2777	0.172135	24.6279	0.230853
Q7JZW2	FBgn0034138	RpS15	32.5184	0.253157	32.7633	0.159863	32.6513	0.068062	32.4731	0.148892																	30.7197	0.138614	30.541	0.0874453	30.2574	0.0614809	30.2257	0.195778
Q7JZZ3	FBgn0033787	CG13321	30.4641	0.131473	30.7251	0.216217	30.3715	0.327519	30.8685	0.212196	33.969	0.107151	33.7007	0.0508167	33.5097	0.0843484	33.5733	0.0874737	24.1485	1.23355	24.2881	0.57982	26.4277	1.0517	25.1966	0.827251	28.1489	0.627437	28.3199	0.421431	25.9731	1.25591	27.8588	0.211418
Q7K012	FBgn0025716	Bap55	26.923	0.223629	26.8838	0.362934	27.1922	0.252384	27.2313	0.192354	26.1862	0.0720837	26.2242	0.098802	26.5003	0.199341	26.396	0.212042	27.9679	0.108441	28.0809	0.110814	28.07	0.0936684	28.1626	0.0355536
Q7K025	FBgn0039313	CG11892	25.9117	1.45765	28.8185	0.294503	26.9884	1.09602	27.6757	0.145011	28.4002	0.122993	29.2995	0.200631	29.036	0.21384	29.5053	0.103046
Q7K084	FBgn0033268	Obp44a	25.6334	0.154647	26.3919	0.367888	26.3235	0.72541	26.4572	0.220941									34.0113	0.137727	33.2241	0.268229	33.7424	0.110391	33.1724	0.213586	31.6079	0.0792736	31.3977	0.108422	31.7334	0.120926	31.6829	0.0480449
Q7K088	FBgn0034471	Obp56e	27.4324	0.33681	27.5428	0.387499	26.3067	0.461703	27.4408	0.368387	23.5578	0.220727	24.1061	0.155546	24.7242	0.193938	23.9382	0.128409	26.257	0.228211	26.2778	0.184271	26.7299	0.339833	26.4936	0.60946	25.6391	0.378945	27.235	0.471892	26.9877	0.248209	27.283	0.198179
Q7K0A0	FBgn0033480	mRpL42	25.2961	0.974655	26.1342	0.109797	25.5176	0.457361	26.5155	0.0857131	24.3247	0.161267	24.1981	0.649135	25.1609	0.633999	23.6537	1.11544
Q7K0B6	FBgn0050000	GstT1	30.6255	0.0862097	30.5034	0.128109	30.7576	0.12774	30.5764	0.0569115	28.4267	0.134956	28.2171	0.0828154	28.3938	0.17185	28.5451	0.263138	28.6136	0.0484509	28.5822	0.0662209	28.48	0.0571077	28.484	0.0647693	28.7232	0.0984086	28.6949	0.105259	28.9432	0.0467671	28.5024	0.132251
Q7K0D3	FBgn0033507	CG12909	25.5328	0.12525	27.019	0.202136	24.3834	0.563572	27.217	0.431767	23.3995	0.596921	24.0362	0.199343	23.2784	0.512272	23.359	0.429957
Q7K0D8	FBgn0033264	Nup50	28.03	0.163871	28.4129	0.102074	28.4517	0.119813	28.3461	0.190921	26.1803	0.823073	27.1791	0.0628758	25.1856	0.447923	25.7988	0.158173	26.1787	0.264522	26.2489	0.157593	26.6987	0.219998	26.0012	0.429316	25.6114	0.166484	24.4567	0.390343	24.1431	0.755051	23.4573	0.397177
Q7K0E6	FBgn0002069	Aats-asp	31.074	0.0799319	31.0604	0.140329	30.704	0.0847904	31.0392	0.146881	30.181	0.152535	30.107	0.0532475	30.2131	0.166704	30.532	0.161331	26.2358	0.45004	26.5753	0.331247	25.6297	0.257951	26.3809	0.276344	29.0841	0.111113	28.8333	0.120796	28.751	0.165519	28.7651	0.0746091
Q7K0F7	FBgn0034500	CG11200	28.5468	0.184802	28.1323	0.246614	28.6884	0.0778899	28.3666	0.143796	28.5916	0.123006	28.4296	0.16159	28.4927	0.275532	28.6375	0.109767	25.2184	0.263284	24.3828	0.271412	23.5032	0.582333	24.7438	0.131547	26.8032	0.215986	26.9196	0.141362	26.8023	0.200713	26.963	0.214687
Q7K0I7	FBgn0031011	CG8034	25.3156	0.295827	23.7609	0.267204	26.0319	0.309194	23.6508	0.901527
Q7K0L5	FBgn0034225	veil	23.674	0.964449	24.4206	0.663956	24.8592	0.553235	25.4775	0.805502
Q7K0L7	FBgn0037852	Tpc1	25.2302	0.229613	24.6956	0.341569	25.0497	0.29758	24.9806	0.176409	22.8133	0.210848	22.5553	0.333219	23.8447	0.138655	23.7619	0.142177	22.5251	0.231825	23.3541	0.447962	24.0491	0.120036	23.8967	0.299831	27.0687	1.07474	25.7818	1.05704	25.2673	0.746428	25.7181	0.859273
Q7K0P0	FBgn0028424	JhI-26	28.9392	0.0609916	28.6321	0.190519	28.6845	0.140426	28.5818	0.135009	29.2959	0.0304646	28.2479	0.0355086	29.0238	0.156604	29.1314	0.17419	25.0284	0.170007	24.5445	0.189987	24.3886	0.124746	24.2803	0.158621	26.8288	0.169688	26.3091	0.210207	25.7393	0.861411	24.507	0.98761
Q7K0S5	FBgn0034372	Gint3	27.8487	0.0983212	27.7905	0.0911895	27.8994	0.115549	28.0519	0.100607	26.955	0.172672	26.6312	0.166839	26.4633	0.10019	26.9284	0.243182	28.4478	0.0741911	28.4091	0.0591022	27.9902	0.0446151	28.2403	0.0979747	25.2618	0.451753	25.6643	0.299225	25.6021	0.123342	25.7368	0.152394
Q7K0W1	FBgn0033918	CG8531	27.4088	0.211357	27.0774	0.16748	27.2562	0.104405	27.2006	0.153728	26.9278	0.0625887	26.6066	0.0677135	26.7858	0.0861645	26.8967	0.168122	26.1659	0.148629	26.4411	0.153753	26.4704	0.106077	26.6588	0.247293	26.8012	0.134935	26.5762	0.20089	26.4161	0.220289	26.6985	0.124122
Q7K0W4	FBgn0050101	CG30101	26.9329	0.168059	26.735	0.181006	27.3535	0.150504	26.5845	0.226694									28.2224	0.703056	29.4532	0.213029	27.9991	0.350434	28.2209	0.168423	27.3369	0.157979	28.3886	0.155486	28.0497	0.172113	28.3373	0.11579
Q7K0X9	FBgn0086377	Syx7	26.986	0.0489983	26.7853	0.120632	26.5495	0.145535	26.881	0.0933601	26.0404	0.501884	26.6435	0.265569	26.5711	0.256336	26.2662	0.445032	27.0025	0.0882225	27.2298	0.078093	27.522	0.0802728	27.3987	0.135908	25.9147	0.590108	26.726	0.119631	26.6055	0.13796	26.4632	0.1351
Q7K0Y1-2	FBgn0028744	CG5033	27.6354	0.13874	28.5284	0.224028	27.289	0.275792	28.5925	0.213054
Q7K110	FBgn0034277	OstDelta	31.0269	0.139864	31.0294	0.210277	30.8724	0.0870771	30.9856	0.160901	30.2234	0.0841942	29.8186	0.0696049	29.475	0.106348	29.4837	0.102628	29.4949	0.120509	29.2422	0.11215	29.0462	0.0961121	29.3802	0.106521	30.5416	0.0395528	30.4631	0.0434734	30.6469	0.0631371	30.392	0.0906748
Q9VCB6	FBgn0011725	twin	24.2351	0.0619718	24.0272	0.212702	24.0592	0.391195	24.1693	0.279241																	24.5183	0.362513	24.5265	0.32777	24.2453	0.311867	24.9459	0.258746
Q7K126	FBgn0033029	Not3	27.0235	0.0777491	26.819	0.334639	26.7009	0.101601	26.5024	0.212622	24.5382	0.228098	24.3208	0.159953	24.3988	0.27857	24.3741	0.158507	25.4017	0.229502	25.4003	0.193209	25.816	0.0605315	25.7064	0.215875
Q7K127	FBgn0034117	CG7997	30.5565	0.131634	30.8377	0.0555473	30.5498	0.124721	31.5616	0.169396	26.0614	0.120297	27.3319	0.132183	27.3865	0.303501	27.6203	0.105108	29.3209	0.104883	29.8887	0.092648	29.5316	0.112918	29.9203	0.0663994	29.5093	0.0768294	29.5625	0.119508	29.5484	0.233291	29.6062	0.0909159
Q7K130	FBgn0033206	CG12042	27.9039	0.111634	27.6325	0.203618	27.6446	0.0856766	27.0721	0.19727	26.9934	0.187829	27.0312	0.049461	26.7926	0.144012	27.08	0.1111	27.4249	0.0887808	27.3025	0.052187	27.4304	0.139816	27.3544	0.100049	25.9354	0.4669	26.1347	0.0976273	26.2001	0.114253	26.2291	0.231014
Q7K148	FBgn0029134	Prosbeta5	30.271	0.172409	30.3224	0.134317	29.5244	0.251209	29.5664	0.0980179	27.6509	0.209932	27.5311	0.0957608	27.8469	0.231979	27.6969	0.134588	27.4963	0.0727966	27.3593	0.0994262	27.2107	0.0769935	27.5786	0.04844	26.0909	0.18244	26.3192	0.245464	26.5602	0.144069	26.9561	0.484838
Q7K159	FBgn0034430	mip40	24.4285	0.351348	23.8866	0.206123	23.9747	0.28629	23.7997	0.328461	23.2619	0.468186	24.1258	0.0672859	23.9133	0.1475	23.9878	0.0635703	26.7412	0.115343	27.3211	0.09959	27.2405	0.0720435	27.1115	0.124481
Q7K172	FBgn0034176	ste24a	23.4065	0.806465	25.2671	0.405785	24.8504	0.752297	24.1798	0.528625	23.4858	0.718206	24.7587	0.150657	23.5133	0.571782	23.576	0.47325									23.6954	0.20622	23.4917	0.202286	23.9686	0.138523	23.3385	0.394241
Q7K1C0	FBgn0031228	CG11455	30.1409	0.0769752	29.941	0.129398	30.075	0.116549	29.8431	0.0641206	29.6833	0.0892793	29.7649	0.0534684	29.7188	0.142305	29.7896	0.0945148	30.5133	0.0518167	30.4175	0.0560137	30.5859	0.0402645	30.4675	0.0590106	33.5702	0.108937	33.0878	0.102574	33.1951	0.0944957	32.8093	0.11302
Q7K1C3	FBgn0034191	CG6984	29.9222	0.234871	29.642	0.132662	30.0798	0.210621	29.9769	0.152958	28.1785	0.167413	28.1368	0.0733675	28.0724	0.130646	28.5139	0.138942	28.0441	0.121976	27.7571	0.164986	27.9169	0.0783044	27.352	0.124196	27.3666	0.219812	26.9157	0.197581	27.302	0.133538	27.5758	0.164268
Q7K1H0	FBgn0052066	CG32066	27.0498	0.0733531	26.7433	0.128395	27.15	0.0994206	27.0763	0.163857	26.4082	0.0990518	26.4637	0.125103	26.3387	0.404627	26.6465	0.183892	24.6576	0.144855	24.8493	0.228956	24.7375	0.249452	25.4684	0.767987
Q7K1L4	FBgn0033913	CG8468	26.4189	0.301132	26.4723	0.248806	27.9545	0.192887	26.5831	0.110655	23.1832	0.658999	24.9602	0.224175	23.6108	0.414131	24.4227	0.31951
Q7K1M4	FBgn0033434	CG1902	28.3441	0.0716196	28.7179	0.0942912	28.4183	0.132494	28.8611	0.0993754	28.8122	0.101988	28.6691	0.0998557	28.6768	0.221806	28.825	0.159628	28.6881	0.131464	28.7029	0.0940428	28.6602	0.0685415	28.4748	0.102788	27.8188	0.118766	27.5499	0.120568	27.5316	0.0700814	27.5088	0.0725656
Q7K1Q7	FBgn0033485	RpLP0-like	27.302	0.215229	27.1291	0.267659	25.6413	0.332397	27.5197	0.215399	26.3111	0.2247	26.1911	0.267968	25.3432	0.170289	25.9226	0.2279	24.3829	0.111465	25.1684	0.233807	24.8588	0.13659	25.2831	0.163906
Q7K1R6	FBgn0034312	CG10916	24.2706	0.613819	24.6105	0.505442	24.8214	0.166208	24.2385	0.642839	27.0282	0.221532	26.6811	0.0429116	26.3857	0.229004	26.5048	0.216709
Q7K1S1	FBgn0033891	CG8067	25.0889	0.0965171	24.4836	0.651381	24.1853	0.463299	24.6116	0.545413	24.8063	0.716371	24.3873	0.639747	24.6855	0.707381	22.8302	0.494328	25.4525	0.181401	25.0604	0.205251	25.1246	0.272155	25.3484	0.0742945	27.0213	0.220798	27.3524	0.0956809	27.3817	0.22415	27.3195	0.196596
Q7K1U0	FBgn0033926	Arc1	27.3261	0.261344	27.5276	0.092859	26.8628	0.279891	27.07	0.204971																	26.9154	0.156025	27.6336	0.240861	25.1935	1.04317	26.6615	0.781959
Q7K1W4	FBgn0034406	Jheh3	26.465	0.133112	25.7806	0.52065	26.4767	0.255699	27.8991	0.203992	27.8674	0.0936487	27.0624	0.0968828	27.8362	0.343855	27.6295	0.31097
Q7K1W5	FBgn0034027	CG8187	27.9865	0.369609	28.059	0.285649	28.2939	0.163643	27.7193	0.0978794	26.7008	0.146653	26.0685	0.200453	26.8685	0.112961	26.7982	0.102733	29.8602	0.0318391	29.7498	0.0608151	29.6879	0.0961382	29.6365	0.0710232	30.8735	0.102312	30.5518	0.0681632	30.7055	0.016674	30.2949	0.104717
Q7K1Y4	FBgn0033972	Ciao1	26.8194	0.266453	27.0182	0.192129	26.6991	0.0745892	26.8661	0.303667	26.9873	0.231335	27.3209	0.0711555	27.3268	0.205701	27.1406	0.171591	24.0448	0.0764291	23.7585	0.362355	23.109	0.207713	24.0824	0.132921
Q7K1Z5	FBgn0034061	CG8386	29.3264	0.207849	29.4393	0.184904	29.4496	0.141933	29.3978	0.217318	28.5273	0.015195	28.2054	0.0804708	27.8259	0.249977	27.6316	0.110197	27.333	0.127416	27.3925	0.031792	27.3325	0.115674	26.8666	0.151821	27.8038	0.203097	27.7942	0.0850987	27.8296	0.180855	27.5601	0.13445
Q7K209	FBgn0033735	CG8525	27.0864	0.137265	26.3261	0.520977	26.8719	0.107201	27.0307	0.263403	24.6195	0.0529503	24.369	0.0743612	24.5973	0.154119	23.6065	0.700344									25.7921	0.146749	23.9426	0.439248	24.9473	0.252798	24.2342	0.62844
Q7K221	FBgn0001124	Got1	32.5498	0.0278894	32.0209	0.114021	32.2485	0.078919	32.2124	0.120199																	30.9907	0.0616209	30.6045	0.0670245	31.1028	0.045847	30.9479	0.0526124
Q8MLS7	FBgn0021979	l(2)k09913	27.0126	0.0680771	26.5912	0.31625	26.0385	0.806536	25.7249	0.574957																	26.6408	0.254082	26.394	0.150598	26.9138	0.151513	26.3827	0.301208
Q7K2B0	FBgn0034422	CG7137	26.7532	0.116136	26.5518	0.326697	26.2073	0.272494	27.2526	0.257545	23.1299	0.644501	23.6166	0.527465	23.7979	0.271374	23.2661	0.572089
Q7K2D2	FBgn0021825	Dmn	31.1346	0.0315464	31.2207	0.127414	31.1334	0.117601	31.1408	0.0635176	29.5719	0.131627	29.6036	0.125922	28.7833	0.279622	29.0609	0.113647	31.0183	0.0254157	30.9519	0.0636966	31.1154	0.0546296	31.0454	0.0302045	29.9461	0.064693	29.8681	0.0646428	29.8939	0.0479044	29.725	0.197176
Q7K2E1	FBgn0033717	CG8839	30.8771	0.0860174	30.8352	0.0773211	31.1938	0.0925472	31.0721	0.0889639	30.7773	0.0577199	30.5143	0.0642395	30.6516	0.10406	30.7992	0.0500442	27.5925	0.0819066	27.4263	0.143497	26.9794	0.184883	27.1666	0.0995978	28.9033	0.0947337	28.6092	0.114755	28.7871	0.0647276	28.7825	0.0889206
Q7K2N0	FBgn0033309	CG8735	28.5403	0.209478	28.5159	0.0604059	28.3429	0.0994062	28.7283	0.0691801	26.8291	0.283057	26.266	0.145002	26.1553	0.173478	25.7917	0.140921	26.0299	0.0944062	26.1565	0.130283	26.9605	0.0951499	26.5257	0.06782	28.7688	0.130687	28.6218	0.121763	28.8109	0.0615248	28.973	0.0532886
Q7K2P1	FBgn0033869	Cpr50Cb	28.1983	0.293507	26.2977	0.757307	26.385	0.620876	26.8465	0.34956									23.3769	0.707952	23.7817	0.504739	24.5654	0.696285	21.8138	0.376149	26.2994	1.50494	27.5357	0.558674	28.5886	0.114496	28.1017	0.714028
Q7K2P3	FBgn0033446	CG1648	35.2688	0.216608	34.7659	0.155195	35.4597	0.202791	35.0026	0.0634899									32.3699	0.0781447	32.319	0.047017	32.6581	0.0987999	32.6518	0.0371202	32.0631	0.109802	32.3602	0.136715	32.3722	0.0596062	32.5933	0.0657178
Q7K2Q8	FBgn0266723	Trs31	26.1721	0.404239	25.3533	0.509367	24.764	0.379671	24.7931	0.608986	24.914	0.273619	24.7481	0.136538	25.3233	0.180849	22.7233	0.812486	25.9256	0.161653	25.8147	0.27234	26.4854	0.159575	23.7481	0.780964
Q7K2W3	FBgn0033760	CG8785	23.1392	0.568668	24.0722	0.399267	24.0776	0.521487	24.5262	0.436664	25.1932	0.126496	26.1086	0.311763	24.1014	0.29028	25.1762	0.321765
Q7K2W6	FBgn0261382		33.5174	0.201477	33.7482	0.0953637	33.903	0.0657193	34.0319	0.116204	25.3501	0.405131	26.4536	0.445226	25.875	0.417438	26.3038	0.328481	28.7579	0.205042	29.2743	0.199679	28.4365	0.258631	29.1814	0.20696	32.9569	0.110188	33.1866	0.270609	32.9183	0.157277	33.4784	0.0334773
Q7K2X5	FBgn0033250	CG14762	29.5847	0.112332	28.9938	0.271506	29.6695	0.192631	29.7004	0.108546									31.7797	0.080296	31.6133	0.0659883	31.3876	0.0777532	31.79	0.0890622	29.5547	0.130208	29.0231	0.293467	30.1082	0.0924175	29.7398	0.212579
Q7K332	FBgn0050159	CG30159	30.5571	0.0642861	30.4043	0.144585	30.6198	0.0499915	30.4305	0.160607	28.9069	0.101144	29.2455	0.0681753	29.1213	0.0794275	29.2308	0.0498743	28.1165	0.0670427	28.1971	0.0397574	27.4994	0.0713814	27.889	0.0770575	30.116	0.0749755	30.3961	0.0788778	30.1805	0.147455	30.3362	0.0886292
Q7K3B7	FBgn0034488	CG11208	30.9406	0.159602	30.8592	0.171327	30.8507	0.084749	31.1025	0.0385672	30.5339	0.0729682	30.6497	0.0411212	31.0528	0.13834	30.9897	0.03763	25.4485	0.199911	25.3459	0.194632	24.2311	0.649437	24.742	0.334356	28.1131	0.195864	28.058	0.196946	28.0805	0.218162	28.0793	0.105139
Q7K3D4	FBgn0034368	CG5482	31.683	0.0970714	31.3567	0.125737	31.4999	0.0659119	31.7874	0.0440841	27.5084	0.324279	27.6211	0.149175	27.5969	0.152982	27.4367	0.133607	26.7417	0.237685	27.1089	0.108804	26.9711	0.0745084	27.0532	0.0666317	27.1272	0.101589	26.3202	0.909048	27.118	0.119444	27.3169	0.0569022
Q7K3E2	FBgn0031313	CG5080	31.2859	0.0982876	31.2586	0.144131	30.9496	0.0826297	31.8065	0.0731124	27.3646	0.0617852	27.0315	0.0942516	26.659	0.0957593	26.8943	0.03914	28.0141	0.241214	28.2378	0.181411	27.7732	0.139926	28.1885	0.196748	32.1106	0.0736515	31.6976	0.157139	31.5369	0.147581	31.9606	0.0392312
Q7K3J0	FBgn0033342	CG8258	32.1206	0.135774	32.1229	0.109743	32.1319	0.0363414	31.6849	0.0599042	30.9746	0.0907472	31.118	0.0718816	30.6365	0.0892983	30.885	0.137975	29.7377	0.0652321	29.6123	0.0626723	29.5451	0.0638315	29.6016	0.0480046	30.6163	0.117308	30.6221	0.0334854	30.7131	0.054781	30.3547	0.0270063
Q7K3M5	FBgn0033160	CG11107	26.7934	0.0795159	27.0813	0.236316	26.7558	0.110022	27.0975	0.148295	25.3334	0.184407	25.9866	0.0927603	25.2305	0.299479	25.6137	0.261318	25.5458	0.133404	25.5932	0.118579	25.8019	0.134894	25.8602	0.139795	24.798	0.105219	24.3422	0.126421	24.35	0.56696	24.8811	0.238836
Q7K3M6	FBgn0034479	CG8654	28.6218	0.241488	28.5744	0.212721	28.9904	0.0535989	29.5759	0.135317	23.7543	0.506518	25.0749	0.147593	26.0825	0.233838	26.7525	0.166273
Q7K3N4	FBgn0033679	CG8888	30.6399	0.0658477	30.5493	0.152429	30.8131	0.200332	30.3654	0.162587	27.6318	0.120655	27.3216	0.0773287	27.8643	0.272621	27.5271	0.172862	25.6825	0.129394	25.9951	0.205603	26.6092	0.11364	26.2219	0.0893456	31.4592	0.0870774	31.3012	0.0540211	31.3476	0.0124681	31.1853	0.0529703
Q7K3P0	FBgn0033900	CG8257	25.679	0.22977	25.6933	0.152436	25.4957	0.179855	25.4461	0.104711	24.9513	0.0993016	24.7161	0.101967	24.3997	0.5721	24.733	0.1292	22.7424	0.645863	23.2379	0.452426	22.1069	0.319375	23.0898	0.50244
Q7K3Q2	FBgn0038652	CG7720	24.0842	0.589616	25.0221	0.421639	23.4209	0.570284	23.9644	0.582217	28.1039	0.2098	25.5954	0.153422	28.1773	0.152479	26.1898	0.108782									27.2994	0.147634	27.4646	0.0997911	27.0099	0.164869	26.9136	0.340042
Q7K3S3	FBgn0031702	fusl	27.8853	0.109916	27.7046	0.331322	27.8313	0.203872	27.7832	0.4293									27.0348	0.130349	26.9298	0.171609	27.4916	0.164638	27.3283	0.171623
Q7K3U4	FBgn0033079	Fmo-2	29.6155	0.195029	29.9078	0.14886	30.1549	0.207248	30.0053	0.127114	27.9112	0.119438	27.9152	0.117291	28.4756	0.0900297	28.1712	0.107631	21.8418	0.653938	23.0199	0.517308	22.177	0.704143	23.1721	0.638872	28.4689	0.234317	27.0707	1.07026	28.0432	0.21475	28.0042	0.118016
Q7K3V6	FBgn0033184	CG12736	27.6122	0.0980146	27.3723	0.146047	27.4556	0.133084	27.4327	0.155309	25.8011	0.110096	25.3045	0.0940514	25.312	0.222837	25.653	0.0765314	25.906	0.0912977	26.0247	0.0859086	26.0931	0.141787	26.4524	0.111894	29.4441	0.0856929	29.0258	0.101432	29.2102	0.0410038	29.2042	0.0328068
Q7K3W2	FBgn0033235	CG8728	30.2174	0.0939855	30.4801	0.121508	30.2686	0.0801471	30.5433	0.123663	29.6408	0.0534228	29.7245	0.0346566	29.425	0.164539	29.791	0.137684	29.3719	0.0243935	29.3101	0.0557439	29.4518	0.0609286	29.4367	0.0509992	30.3074	0.0774665	30.3174	0.0483993	30.0898	0.0204501	30.1686	0.066932
Q7K3W4	FBgn0028622	qsm	28.7858	0.232896	29.0855	0.129023	29.4939	0.252159	28.9764	0.304443	24.4216	0.213431	24.6696	0.223628	24.1571	0.309541	24.2542	0.131522	26.3036	0.0735849	26.2121	0.214806	26.1679	0.129324	26.0258	0.228847	27.4117	0.221068	27.525	0.271185	27.3536	0.432337	27.4729	0.218604
Q7K3Z3	FBgn0033179	p47	30.6601	0.0210656	30.7182	0.114713	30.8304	0.15693	30.8738	0.109065	28.3	0.0707575	28.1868	0.04746	28.273	0.201661	28.2638	0.183215	30.2744	0.0367011	30.2975	0.0778226	30.6963	0.0619753	30.3251	0.0342111	28.5048	0.0749679	28.3234	0.18121	28.5065	0.170585	28.5803	0.150617
Q7K3Z8	FBgn0032029	CG17292	27.2597	0.225319	26.4001	0.544631	25.4438	0.380527	26.3593	0.317229
Q7K485	FBgn0029093	cathD	32.1734	0.0905273	32.5174	0.116908	32.3125	0.0320528	32.6282	0.123394	29.9909	0.092865	29.5056	0.0670082	30.1249	0.147074	30.5114	0.0276315	28.209	0.100507	28.4906	0.0931112	28.3664	0.298301	28.4402	0.123573	29.186	0.224161	28.8757	0.123515	28.457	0.139915	29.0105	0.372244
Q7K486	FBgn0034315	CG5721	27.4889	0.127978	27.9013	0.176072	27.7655	0.279432	26.8739	0.130053	25.7045	0.0740838	25.7122	0.0960926	25.3099	0.161686	25.6101	0.172136									24.4536	0.572527	25.4087	0.161898	24.6203	0.763683	24.7382	0.569385
Q7K490	FBgn0033996	CG11807	25.7207	0.0984292	24.5901	0.69522	25.677	0.153198	25.7278	0.101605
Q7K4B2	FBgn0033059	CG7845	25.8461	0.541499	26.8099	0.334232	25.2384	0.168105	26.1727	0.41625	24.9607	0.455183	25.2395	0.247801	24.179	0.466226	24.1539	0.716277
Q7K4B3	FBgn0033540	Elp2	28.1961	0.325708	27.6696	0.314857	26.4961	0.356444	26.2258	0.253446	26.2466	0.0608658	26.6257	0.277753	25.7401	0.130457	25.6831	0.135506									26.7966	0.175042	26.5827	0.237893	26.5688	0.0815789	25.8024	0.652589
Q7K4C7	FBgn0041342	Cct1	26.438	0.0567301	26.4642	0.181949	26.403	0.173315	27.1436	0.105588									26.1979	0.0798774	26.3843	0.112744	26.2153	0.079973	26.7666	0.0709847	26.0959	0.442225	24.7222	0.944759	23.696	0.730679	25.8023	0.443892
Q7K4J7	FBgn0033199	CG17985	23.9099	0.556313	23.9592	0.448995	24.5565	0.4818	25.0219	0.601791									22.7789	0.398139	23.2516	0.556949	23.5704	0.165783	23.2203	0.404628
Q7K4L8	FBgn0037549	CG7878	24.5233	0.931484	25.39	0.476159	24.0302	0.694098	25.6115	0.104812	24.3517	0.564855	25.5492	0.134572	23.8551	0.581903	25.0944	0.177939
Q7K4Q9	FBgn0010611	Hmgs	30.6138	0.148338	30.8401	0.0969299	30.7116	0.212682	30.7943	0.178373	26.9238	0.343683	27.2924	0.0645488	26.4921	0.232453	27.0002	0.136556	23.5019	0.545784	23.0651	0.774804	24.4045	0.243771	24.1539	0.311534	27.2603	0.754283	27.696	0.109533	27.5289	0.24957	26.6336	0.843915
Q7K4T8	FBgn0033734	CG8520	26.3438	0.0926536	25.5014	0.796824	25.8037	0.156632	26.2115	0.261032	27.428	0.121642	27.4244	0.0457958	27.2114	0.0715734	27.5812	0.0776986	25.668	0.0877613	25.7067	0.108653	25.0666	0.160779	25.5455	0.12353	30.6714	0.11114	30.8373	0.0761658	30.4938	0.0262148	30.607	0.0734858
Q7K4Y0	FBgn0086687	Desat1	31.238	0.0781428	31.3629	0.108168	31.5556	0.155273	31.8492	0.19342																	27.4471	0.153666	26.5596	0.749836	27.3906	0.287006	27.0044	0.248964
Q7K511	FBgn0023507	CG3835	34.1671	0.112382	34.2031	0.171544	34.1459	0.111667	33.2371	0.186764	31.9757	0.0538797	31.9516	0.0732398	31.6345	0.107191	31.5981	0.0593418	29.8061	0.0738768	29.9693	0.139729	28.9067	0.123702	29.2775	0.128498	31.6338	0.167775	31.7026	0.102487	31.3666	0.0235763	31.1624	0.0820082
Q7K519	FBgn0033272	RagC-D	27.3215	0.174267	27.6334	0.155919	27.4032	0.134548	26.6876	0.78794	25.6176	0.150317	25.6461	0.0912504	26.5378	0.0744894	26.4943	0.106581	24.26	0.498348	24.9256	0.185947	24.5936	0.0537508	24.7057	0.140756	25.4461	0.646694	25.7328	0.490908	26.2298	0.0755361	26.325	0.258887
Q7K533	FBgn0034200	CG11395	28.5624	0.253151	28.9469	0.12885	28.5244	0.194726	29.1849	0.0520489	24.693	0.275747	24.2036	0.203771	24.2729	0.0780697	24.0196	0.17957	24.212	0.591895	24.483	0.35875	24.3094	0.745532	24.0195	0.273704	29.6174	0.08576	29.7613	0.153659	29.4925	0.0788433	29.7061	0.131357
Q7K549	FBgn0265512	mlt	26.8821	0.100975	26.89	0.203083	26.9795	0.0780628	26.7676	0.168853	25.4321	0.121109	25.6406	0.109761	25.2214	0.338336	25.4531	0.094902	23.4067	0.390196	23.4669	0.34975	22.4397	0.373096	23.0103	0.302831	24.4619	0.376056	25.4694	0.209907	25.0205	0.222354	24.8796	0.340385
Q7K550	FBgn0027619	Adam	31.2521	0.0673049	31.0884	0.136354	31.3817	0.0802022	31.3199	0.125736	29.6893	0.0581023	29.6821	0.0977703	29.8307	0.197989	29.9176	0.0764929	28.4249	0.0832585	28.4227	0.131506	28.2614	0.0773437	28.264	0.299102	27.9577	0.13277	28.1008	0.167556	28.1368	0.139171	28.352	0.141264
Q7K566	FBgn0036199	Bmcp	25.7441	0.107675	24.8511	0.274783	25.4766	0.131759	25.0713	0.295156
Q7K568	FBgn0033448	hebe	28.8886	0.277557	28.7176	0.178203	28.9801	0.201529	28.7142	0.0417063	30.3668	0.123031	30.1876	0.0633584	30.6778	0.108925	30.5396	0.0999506	27.0204	0.112163	26.9362	0.13241	27.9193	0.191913	27.1592	0.214676	29.2146	0.112648	29.013	0.0772078	29.3236	0.0403988	28.8178	0.180035
Q7K569	FBgn0022160	Gpo-1	34.258	0.066558	34.6123	0.119581	34.8743	0.00898253	34.6821	0.0492801	30.8896	0.0643616	30.983	0.0321598	31.2254	0.145128	31.5202	0.032921	32.9116	0.0304954	32.6785	0.0570815	32.3814	0.0553824	32.6211	0.0236797	36.9504	0.0557505	36.7243	0.0824807	36.8953	0.0604501	36.7599	0.0575247
Q7K581	FBgn0034181	CG8963	27.4877	0.168027	27.3981	0.142014	27.1913	0.146967	27.6308	0.106856	25.8976	0.10062	25.5315	0.245551	25.2477	0.271801	25.3279	0.258402	24.8889	0.0692657	24.7181	0.156579	24.8894	0.07307	24.4669	0.164223	25.358	0.563808	25.096	0.518668	25.2449	0.360509	25.9399	0.169565
Q7K5J8	FBgn0034517	Cpr57A	32.293	0.0501056	30.9979	0.171187	31.4384	0.233518	31.9769	0.0631038									26.0838	0.179276	25.8251	0.192478	27.0757	0.252343	27.2038	0.226201	30.6055	0.0441204	29.31	0.116949	30.0559	0.165083	30.6709	0.195057
Q7K5K3	FBgn0039635	CG11876	34.9139	0.0536502	34.7539	0.110072	35.0652	0.0953848	34.6629	0.133249	31.6548	0.0354708	31.8883	0.0381111	31.6748	0.112708	31.9769	0.0555642	33.3768	0.0362077	33.3727	0.0590834	33.3524	0.075411	33.1225	0.0449221	35.8326	0.0458193	35.7877	0.0737807	35.7964	0.0429641	35.5901	0.0767566
Q7K5M0	FBgn0033033	scaf	31.2886	0.0822113	31.4106	0.154352	31.848	0.0959042	31.3359	0.109249	24.3957	0.713702	24.9439	0.175327	24.7435	0.276964	25.5627	0.329742	27.2759	0.350469	27.6389	0.19831	27.5224	0.264189	27.5214	0.17095	30.599	0.0797888	30.6148	0.0711706	30.2382	0.0486701	30.4327	0.0909901
Q7K5M6	FBgn0010620	Sip1	28.7293	0.202822	29.3962	0.205811	28.8188	0.269234	29.0369	0.24391	27.652	0.0971129	27.6255	0.079004	27.7933	0.186388	27.8448	0.0650037	23.8433	0.240306	25.5036	0.294129	25.3573	0.612557	25.9676	0.444692	28.9936	0.103466	28.5582	0.240387	28.9813	0.152415	28.9435	0.106022
Q7K738	FBgn0026316	Ubc10	30.0921	0.148545	29.9094	0.0863342	30.0938	0.146026	29.8786	0.1565	29.4818	0.108458	29.445	0.0676917	29.2851	0.200519	29.3244	0.172523	30.0276	0.0575406	29.9329	0.0335446	30.2039	0.0634859	29.7924	0.074381	29.4388	0.110874	29.1155	0.057524	29.1129	0.0791158	29.1075	0.0833041
Q7K7G0	FBgn0028969	deltaCOP	30.3396	0.187371	30.5215	0.163721	30.2553	0.15246	30.3777	0.156764																	27.8181	0.165439	27.8157	0.114896	27.8438	0.107371	27.9018	0.0808473
Q7K860	FBgn0033027	TpnC4	29.9451	0.153883	31.5562	0.349848	30.7181	0.531276	31.0673	0.648113									24.965	1.00409	22.4374	0.273808	25.4763	1.13532	26.4769	1.09065	35.8401	0.087074	35.7629	0.125623	35.7358	0.117812	35.8281	0.111051
Q7K8X7	FBgn0063491	GstE9	31.7313	0.207744	30.4087	0.363365	31.7699	0.177835	30.5366	0.337515	28.7304	0.0956336	26.8735	0.125211	28.4395	0.22616	26.5465	0.10396	23.514	0.335907	23.4406	0.382612	22.5604	0.313143	22.4417	0.360045	27.7913	0.126601	26.2002	0.810343	28.2761	0.189911	26.7479	0.338201
Q7K8Y3	FBgn0265137	Spn42Da	29.8714	0.132082	30.15	0.111162	29.5807	0.0825848	30.4579	0.0611037																	24.702	0.233102	24.9143	0.139891	25.2349	0.38942	25.9577	0.0728783
Q7K9H6	FBgn0026369	Sara	24.2607	0.396242	23.3062	0.536693	24.2859	0.293605	23.5753	0.336546	23.7493	0.168405	21.9877	0.334801	24.051	0.104366	24.0034	0.143582	24.5333	0.147853	24.3136	0.430592	24.8274	0.210776	25.1451	0.0929649
Q7KB18	FBgn0034405	Jheh2	29.3919	0.286656	29.3933	0.329164	29.553	0.173551	28.5675	0.27491									26.4829	0.234245	25.4659	0.134802	25.5179	0.296954	25.7106	0.150508	29.2709	0.118628	28.7001	0.0921189	29.1375	0.213164	28.7714	0.062858
Q7KHE2	FBgn0034075	Asph	26.2261	0.122109	26.8277	0.099428	26.4022	0.168211	26.7189	0.226438
Q7KHI6	FBgn0033659	Damm	24.0793	0.39198	24.7984	0.301447	23.3402	0.514979	24.7226	0.484807	29.8158	0.174146	30.2059	0.0603136	28.4423	0.326937	29.2163	0.139152
Q8MSD1	FBgn0034371	SP2637	27.8676	0.104908	27.5132	0.186072	27.5175	0.134662	27.3347	0.304525																	25.1334	0.207048	23.5724	0.458445	24.9263	0.0862606	24.6487	0.262544
Q7KJ73	FBgn0029506	Tsp42Ee	24.73	0.783031	25.6829	0.136942	25.3327	0.533383	25.656	0.136816
Q7KJA9	FBgn0261403	sxc	27.4638	0.164413	27.6488	0.201892	26.9217	0.3096	27.3998	0.14761	25.0904	0.737707	26.3905	0.0582749	25.9751	0.12085	26.0663	0.175964	27.4587	0.038441	27.4822	0.0425418	26.9042	0.131897	27.6212	0.0499027	25.0929	0.475744	24.5518	0.533901	25.2869	0.196941	24.3086	0.624343
Q7KK90	FBgn0034335	GstE1	29.2502	0.208327	28.9659	0.140585	29.144	0.191768	29.0314	0.183314	23.0127	0.184351	21.9583	0.413817	23.0556	0.508575	22.9889	0.163922	25.0639	0.158287	25.1285	0.0561278	25.2011	0.157691	24.975	0.222364	24.3072	0.426992	25.3314	0.52571	24.8603	0.594102	25.2673	0.611724
Q7KK97	FBgn0028563	sut1	24.5726	0.744739	24.0262	0.328439	24.4582	0.406573	23.618	0.272672
Q7KKH3	FBgn0033379	Mys45A	24.2574	0.40422	25.3987	0.386186	23.7006	0.366242	25.0528	0.361075	23.7599	0.201212	24.1256	0.211917	22.7884	0.420122	24.0128	0.266431
Q7KKI0	FBgn0010621	Cct5	31.6463	0.188373	31.9087	0.140946	31.8422	0.124784	31.4085	0.0726577																	30.2576	0.0871692	30.3155	0.0699962	30.1266	0.102351	29.9899	0.0647368
Q7KLE5	FBgn0027356	Amph	31.002	0.206656	31.2772	0.13554	31.317	0.113083	31.0422	0.19415	29.2474	0.10881	29.1895	0.113554	29.4186	0.211639	29.603	0.118228	31.6743	0.0634872	31.6447	0.0574002	31.7424	0.0388358	31.5514	0.034354	33.3783	0.0483056	33.0901	0.0408515	33.3075	0.0158909	33.2162	0.00521379
Q7KLV9	FBgn0028689	Rpn6	32.1912	0.131709	32.0465	0.0562011	31.8016	0.080527	31.8404	0.0948895																	30.0112	0.0613914	29.9601	0.042359	30.1393	0.04761	29.88	0.0849723
Q7KLW9	FBgn0261119	Prp19	29.3279	0.100656	29.8999	0.193273	29.6375	0.106306	29.8632	0.11005	28.058	0.202372	28.0565	0.0728656	27.6841	0.250519	28.0854	0.149577	28.5888	0.094191	28.8182	0.0359126	28.3986	0.0821175	28.5286	0.0757886	28.3342	0.279408	28.7491	0.163159	28.569	0.157694	28.5175	0.241757
Q7KLX3	FBgn0021795	Tapdelta	30.9716	0.155938	30.9654	0.168467	30.6337	0.0735755	31.2381	0.0680369	31.1362	0.0754444	31.2395	0.0569979	31.0984	0.109006	31.2552	0.0929349	28.6497	0.069158	29.0391	0.115177	28.8394	0.0744629	29.1387	0.0761342	28.5395	0.102912	28.4982	0.141083	28.4122	0.157529	28.3886	0.0980942
Q7KM15	FBgn0000181	bic	33.0284	0.161604	33.373	0.168674	33.5398	0.0801083	33.2224	0.180794									30.6747	0.0669636	30.6652	0.153229	30.8705	0.0913237	30.5491	0.125449	31.5668	0.132463	31.5432	0.12131	31.6246	0.104639	31.5506	0.0639856
Q7KMJ6	FBgn0027548	nito	27.7265	0.231576	27.8096	0.209758	27.4612	0.18	27.4077	0.215401	27.677	0.139325	27.3049	0.093831	27.0063	0.120439	26.9608	0.154966	29.0286	0.0592367	29.1327	0.0322513	29.076	0.0698593	29.335	0.0843559	26.4732	0.187502	25.9172	0.660268	25.8014	0.422999	25.5199	0.854334
Q7KML2	FBgn0027572	CG5009	30.8175	0.0520572	30.7411	0.174894	30.68	0.0935339	31.2543	0.0929505	28.6489	0.097211	28.1901	0.106641	29.1934	0.141036	29.3037	0.110518	26.5008	0.132811	26.6261	0.214642	26.5148	0.23911	27.2088	0.176006	28.3576	0.0906775	27.9458	0.175379	28.3645	0.104404	28.3581	0.0859437
Q7KMM4	FBgn0027588	CG14476	30.7711	0.0839161	30.7503	0.166442	30.313	0.092217	30.6471	0.0680163	30.207	0.115516	30.0811	0.0468511	30.0043	0.163019	29.9031	0.0572381	29.1653	0.0779328	29.1347	0.102388	28.8673	0.082014	29.1092	0.0950457	29.6532	0.0580747	29.3996	0.0938699	29.3474	0.172208	29.3538	0.0589939
Q7KMP8	FBgn0028691	Rpn9	29.662	0.0470736	29.654	0.184622	29.4088	0.0636468	29.3289	0.0481636	27.035	0.0971941	26.5149	0.0758563	26.2552	0.214029	26.752	0.0437275	25.7116	0.174164	25.4204	0.0985382	25.6242	0.123079	25.537	0.0778335	27.114	0.021014	27.0203	0.190551	27.4597	0.170486	27.3038	0.183641
Q7KMQ0	FBgn0028687	Rpt1	32.2374	0.0776876	32.1044	0.0967677	32.2536	0.0745732	32.2164	0.0929986									29.8456	0.0199141	29.805	0.073941	29.6608	0.0628876	29.7867	0.0486791	30.2248	0.160862	30.0812	0.0336219	30.0959	0.0670796	29.7474	0.118919
Q7KMS3	FBgn0024196	robl	27.7389	0.0987072	27.6597	0.105886	27.9614	0.094954	27.8306	0.200946	27.1292	0.190544	27.0191	0.0444248	27.0748	0.207149	27.1064	0.142729	27.0095	0.200562	26.5307	0.138403	27.3699	0.0838871	26.8295	0.125695	27.9486	0.155106	27.5433	0.149719	27.5453	0.204252	27.2077	0.236298
Q7KN04	FBgn0026721	fat-spondin	25.2191	0.194567	24.9225	0.214345	23.6998	0.313896	24.7704	0.20624
Q7KN61	FBgn0025373	Fpps	25.2084	0.159802	25.9601	0.178553	25.3194	0.167365	24.9668	0.741703	25.6583	0.26538	25.5427	0.0792676	26.1945	0.237589	26.0197	0.495058	23.8078	0.143244	23.6202	0.251134	22.5711	0.486326	24.0976	0.156732
Q7KN62	FBgn0261014	TER94	34.7265	0.072595	34.9419	0.12188	35.0181	0.109728	34.8985	0.0982566																	33.5594	0.0756923	33.2686	0.0610231	33.4017	0.056555	33.1872	0.0206827
Q7KN74	FBgn0021847	l(2)k14710	24.3931	0.296866	24.6359	0.271788	24.2528	0.510305	25.1142	0.449716	23.5805	0.200998	24.0092	0.153752	24.1266	0.224505	24.4377	0.273455	28.1151	0.0804031	28.2252	0.105902	27.3699	0.122879	28.2214	0.0818482	25.0269	0.492869	25.7708	0.221894	25.7109	0.311988	26.2321	0.439085
Q7KN75	FBgn0027835	Dp1	33.6632	0.0776185	33.7125	0.0814004	33.4089	0.12352	33.9442	0.144106	32.286	0.067913	32.2982	0.0316766	32.3054	0.166241	32.3641	0.0639171	31.2259	0.0463842	31.3108	0.155816	30.9561	0.0822881	31.4415	0.170063	31.8909	0.0713202	31.5625	0.121483	31.5063	0.0911217	31.6909	0.0784011
Q7KN85	FBgn0020236	ATPCL	35.5549	0.144172	35.4284	0.0953641	35.8415	0.126392	35.5104	0.133534	22.3812	0.355597	21.449	0.293197	22.1614	0.212774	24.7546	0.172411	32.8711	0.0199065	32.8533	0.100214	32.4823	0.047651	32.8462	0.0654275	24.0042	0.585646	25.0613	0.676282	23.8618	0.573046	25.9886	0.726795
Q7KN90	FBgn0027091	Aats-cys	30.2352	0.0787466	30.4541	0.0866081	30.3996	0.0927867	30.2953	0.0963498	29.2682	0.095879	28.9794	0.0374918	29.1072	0.16873	29.1815	0.170536	27.8882	0.056742	28.0373	0.0613729	27.7678	0.0729594	27.8876	0.0669844	25.1582	0.285794	26.021	0.254375	25.9798	0.439263	26.2647	0.302348
Q7KN94	FBgn0010516	wal	34.6419	0.18059	34.5293	0.168925	35.3734	0.207819	34.471	0.232423	31.9358	0.0883013	32.3874	0.137489	31.5074	0.123225	31.6426	0.165525	32.6737	0.0887384	32.5889	0.0516503	32.7688	0.0566652	32.6164	0.0792264	34.4244	0.0892542	34.1859	0.0626207	34.2647	0.0181228	34.078	0.129156
Q7KN99	FBgn0261285	Ppcs	28.9475	0.019264	29.0725	0.146582	29.1005	0.201565	28.6965	0.110802	26.4151	0.11523	26.2276	0.0903748	26.6686	0.142921	27.0754	0.114153	27.8718	0.0742071	27.9663	0.0944241	27.4986	0.0807532	27.7838	0.102436	27.499	0.118772	26.267	0.588132	27.3498	0.177964	26.8724	0.300225
Q7KND8	FBgn0026326	Mad1	23.4995	0.940193	23.6706	0.175156	23.549	0.644644	23.1186	0.441017	23.6186	0.368502	23.9657	0.148036	24.3355	0.152295	24.3092	0.294019	25.5125	0.092711	25.7425	0.121423	25.5411	0.14604	25.7488	0.101784
Q7KNM2	FBgn0010602	lwr	28.6064	0.252864	28.3621	0.178688	28.0933	0.0999278	28.1597	0.104298	27.7311	0.115231	27.7185	0.0690911	27.3835	0.22498	27.5643	0.241097	27.9919	0.0787571	28.1922	0.0765583	28.1253	0.0797194	28.3042	0.144991	26.4614	0.113103	26.0571	0.204228	25.9583	0.0817155	25.5874	0.579781
Q7KNS3	FBgn0015754	Lis-1	27.3739	0.124335	27.1814	0.281419	26.6625	0.283215	27.2175	0.171207
Q7KQM6-2	FBgn0039936	CG11148	27.5363	0.106321	27.3016	0.120838	27.2844	0.146926	27.3014	0.130143
Q7KQP6	FBgn0005666	bt	25.7122	0.192089	25.5258	0.148748	24.8957	0.304123	24.6569	0.128016	23.0116	0.435306	24.2729	0.201548	24.3973	0.212493	23.8971	0.428776
Q7KR04	FBgn0033555	RpS15Ab	24.5842	0.824022	24.9109	0.445655	23.4932	0.436952	24.3161	0.521578	23.6611	0.411773	22.9875	0.335747	24.7033	0.159214	25.0264	0.168194
Q7KRR5	FBgn0033050	Pngl	26.9439	0.097268	26.4787	0.468127	26.7097	0.166225	26.867	0.236744
Q961V3	FBgn0039790	CG2246	29.0116	0.244945	28.493	0.177879	29.1608	0.123961	28.8368	0.192188
Q7KRU8	FBgn0015222	Fer1HCH	32.3735	0.112997	32.3092	0.191802	32.2846	0.136068	32.7259	0.103484																	31.7965	0.147966	31.2588	0.133208	31.7039	0.0621023	31.8872	0.0679627
Q7KRW8-3	FBgn0039600	CG1646	25.6038	0.172701	25.7319	0.254661	25.2449	0.0964702	26.2141	0.241694
Q9VB04	FBgn0045862	btz	25.8224	0.33136	26.2461	0.334849	26.4864	0.173954	26.3453	0.346483
Q9VBI4	FBgn0266668	Exo84	25.5038	0.173483	25.3898	0.517496	25.7442	0.156723	25.63	0.128965
Q9VC62	FBgn0266758	Esyt2	30.0893	0.0797247	30.1704	0.145712	30.4856	0.0482613	30.5404	0.0691216																	30.1578	0.0679604	30.1591	0.0660559	30.3622	0.061094	30.2922	0.121763
Q7KSA4	FBgn0038803	CG5191	23.1984	0.42269	24.044	0.363615	23.8481	0.291528	23.7992	0.542718
Q7KSC4	FBgn0038662	Mpc1	28.4289	0.241263	28.6883	0.212563	26.7394	0.932171	27.6275	0.205726	25.8051	0.49483	25.7382	0.261173	26.582	0.33075	25.9234	0.102277	26.1007	0.117132	26.3325	0.0804569	25.8927	0.0986422	25.8481	0.175222	28.3014	0.5539	29.1325	0.153463	29.0293	0.105822	29.3323	0.110477
Q7KSD3	FBgn0023083	fray	25.8103	0.254237	25.6383	0.0412673	25.846	0.0918837	25.3003	0.412711	24.7901	0.154594	24.549	0.167638	24.2795	0.316219	23.7196	0.634334	27.6874	0.0855997	27.4487	0.154509	27.4321	0.125104	27.055	0.0524789	29.1158	0.114496	28.3799	0.118153	28.8549	0.103757	27.5867	0.315445
Q9VEN1	FBgn0014141	cher	34.1377	0.0409595	34.2455	0.0616015	34.0684	0.103099	34.1426	0.0728697
Q7KSK1	FBgn0053329	Sp212	24.5226	0.299195	24.8093	0.114949	23.8703	0.427014	23.6796	0.736076
Q7KSM5	FBgn0029512	Aos1	28.7664	0.206969	29.1567	0.229029	29.0701	0.112465	28.7693	0.0452152	28.2405	0.149916	28.1318	0.0459968	27.7139	0.309375	28.0449	0.253235	28.5462	0.0597662	28.4824	0.0843776	28.3557	0.110286	28.5814	0.0782328	26.5958	0.364799	26.6094	0.0877284	26.7981	0.162978	26.5506	0.145925
Q7KSN0	FBgn0038016	MBD-R2	24.3881	0.357528	24.5725	0.214085	24.2491	0.488873	23.5024	0.430934
Q9VGG9	FBgn0051368	CG31368	24.8517	0.160826	24.3773	0.288939	23.7997	0.556923	24.1484	0.214339
Q7KSQ0	FBgn0037912	sea	33.4487	0.031516	33.0088	0.0652269	33.7842	0.106284	33.5005	0.0499297	32.0341	0.035783	31.9745	0.0459401	31.9288	0.0924418	32.1323	0.0960158	30.3833	0.0922572	30.706	0.106311	30.2656	0.0214148	30.7973	0.0840329	30.4652	0.128796	30.383	0.150531	30.6016	0.103349	30.6913	0.10469
Q7KSU6	FBgn0037607	CG8036	26.595	0.258719	27.1301	0.549869	24.6224	0.74436	23.5594	0.892199
Q7KSW3	FBgn0051472	CG31472	29.3882	0.125933	28.9337	0.0841068	29.6238	0.11582	29.0079	0.110742																	27.6052	0.0500304	27.6398	0.109955	27.4596	0.201273	27.8679	0.187022
Q7KT11	FBgn0032889	CG9331	34.13	0.1355	34.446	0.116743	34.5753	0.180426	34.5545	0.245328																	32.3249	0.0806173	32.1958	0.10641	32.1081	0.0686709	31.8699	0.0209318
Q9VIS3	FBgn0032820	fbp	34.4056	0.157144	34.2383	0.126326	34.8609	0.13508	34.3622	0.174315																	31.4568	0.065329	31.2805	0.127267	31.4633	0.157065	31.1444	0.105777
Q7KT36	FBgn0032789	CG13083	26.7339	0.996707	27.2211	0.566514	26.5016	0.946662	24.9911	0.91657
Q9VJ39	FBgn0032721	CG10602	29.8586	0.164507	30.3816	0.125369	30.1714	0.0987865	30.2769	0.0729847	29.508	0.0471227	29.1342	0.0519445	29.469	0.0551589	29.5729	0.125876									29.3494	0.18731	29.1992	0.299561	29.2513	0.12767	29.5446	0.141542
Q960U8	FBgn0004797	mdy	27.143	0.0829899	27.0924	0.334837	27.8488	0.173224	27.1212	0.215859
Q7KT70	FBgn0001987	Gli	25.3672	0.143592	25.6454	0.191027	25.4912	0.162966	25.616	0.224133
Q9VJQ6	FBgn0040228	dyn-p25	25.9323	0.162171	25.402	0.127287	25.6455	0.164675	25.9056	0.175485
Q8IP52	FBgn0263038	CG43333	24.9486	1.17587	23.9474	0.305574	24.6814	0.236792	24.3891	0.211425
Q7KTA1	FBgn0028543	NimB2	27.2372	0.175095	26.6711	0.956073	27.0221	0.197967	28.3256	0.182732																	24.2508	0.688711	25.7007	0.918446	27.2316	0.274999	27.2146	0.272431
Q9I7N0	FBgn0032456	MRP	29.8811	0.0889768	29.9059	0.143285	29.6914	0.13969	30.2205	0.0820088																	28.6324	0.0899308	28.639	0.101501	28.6925	0.112191	28.5251	0.103597
Q7KTG0	FBgn0032166	CG4619	25.4578	0.620559	24.9626	0.611018	24.8465	0.454484	25.9223	0.198046	25.7076	0.16445	26.0777	0.0820702	25.4692	0.26267	25.8139	0.190743	23.2612	0.158367	23.8117	0.189316	24.0043	0.180502	23.9578	0.40661
Q9VLA0			31.708	0.158539	32.3154	0.137842	31.5154	0.0519022	33.1436	0.113243																	30.8726	0.0701192	31.1564	0.292167	30.7717	0.183888	31.9636	0.0709891
Q7KTI0	FBgn0026718	fu12	26.8956	0.324304	26.0576	0.165662	27.3649	0.221124	26.5709	0.207771	23.3687	0.491653	23.5024	0.171055	23.8507	0.0825334	22.9938	0.425848
Q7KTI5	FBgn0032010	CG8086	26.3981	0.589037	26.969	0.246506	26.5271	0.351167	26.0282	0.245242																	31.2081	0.0493146	31.1721	0.0565285	31.1456	0.0211193	30.8495	0.0848624
Q8IPG9	FBgn0261822	Bsg	31.8382	0.197997	31.6508	0.0925447	31.6365	0.119914	31.5826	0.17165
Q7KTL6	FBgn0031865	Nha1	25.8966	0.792413	25.3878	0.954737	25.0872	0.84345	24.6958	0.602542
Q9VM96	FBgn0025595	AkhR	26.3094	0.195622	25.7797	0.24697	24.9339	0.699197	26.5307	0.175089
Q7KTP7	FBgn0264743	CG44001	24.4477	0.45592	24.8574	0.215873	24.692	0.49638	25.3428	0.18214	25.7563	0.155412	26.0672	0.167061	26.0511	0.136414	25.4485	0.223595	27.9271	0.078114	28.1823	0.0674284	28.2335	0.11491	28.2779	0.0446371	24.7519	0.429042	25.0128	0.588039	25.1209	0.817891	24.3211	0.593451
Q7KTV5	FBgn0037137	Nopp140	28.8211	0.332669	29.9716	0.246163	29.6834	0.0877658	30.0127	0.191976	25.9258	0.41781	26.1844	0.414516	24.6206	0.558943	24.4778	0.496085	28.2345	0.139896	28.4887	0.0613149	29.0839	0.0869099	28.8065	0.0771678	27.3621	0.0579133	27.2708	0.200867	26.4152	0.093105	27.4502	0.300878
Q7KTW5	FBgn0037063	CG9391	31.5957	0.0929213	31.5149	0.144679	32.0039	0.0696068	31.4254	0.0800785	30.7672	0.0606531	30.4627	0.0213415	31.3525	0.100189	31.1094	0.102242	31.5998	0.0410117	31.5836	0.0547238	31.5946	0.0313521	31.6958	0.0435412	30.4889	0.139169	29.7828	0.110144	30.2762	0.17965	29.871	0.11884
Q7KTW9	FBgn0041607	asparagine-synthetase	28.6977	0.231924	25.4259	0.77191	27.2058	0.382119	28.785	0.448666									23.2224	0.467329	22.5336	0.431421	22.1255	0.582565	22.9993	0.510722
Q7KTX7	FBgn0041100	park	24.136	0.215134	23.8491	0.373316	23.9315	0.333865	24.4313	0.31123
Q7KTY3	FBgn0036999	isoQC	24.0103	0.263753	25.0486	0.281279	24.0817	0.375621	25.3611	0.100108																	23.9929	0.428554	24.5848	0.187668	23.4047	0.309509	24.6821	0.204381
Q9VRF3	FBgn0031161	CG15445	26.0699	0.301378	26.6051	0.172117	26.5056	0.123766	26.7271	0.25894
Q7KU70	FBgn0042185	CG18769	26.1452	0.18976	26.0676	0.296368	26.212	0.187817	25.7666	0.303006
Q7KUA4	FBgn0029113	Uba2	29.2378	0.0400507	29.4629	0.187492	29.3564	0.0993257	29.0965	0.122644	28.0674	0.0919076	28.2567	0.0847498	27.7068	0.236302	27.9894	0.204784	29.5227	0.063402	29.4556	0.0778801	29.3608	0.0679229	29.4029	0.0829594	26.3386	0.253357	25.2726	0.472336	25.5264	0.0774505	25.4368	0.224916
Q7KUB5	FBgn0035917	Zasp66	26.2752	1.05627	25.5132	0.417829	25.8631	0.639581	25.1134	1.12923
Q7KUC2	FBgn0085484	Pdxk	31.6984	0.252852	31.2732	0.19885	32.1087	0.0995056	30.8183	0.177028	30.7219	0.122372	29.9614	0.0502156	31.3189	0.107383	30.4331	0.0379087	28.1739	0.108132	28.0859	0.0716245	27.8201	0.125927	27.4879	0.0906386	28.9308	0.102686	28.6448	0.216559	28.9154	0.228135	27.9056	0.15814
Q9VT60	FBgn0036053	iPLA2-VIA	28.6743	0.291223	28.4857	0.0796655	28.5441	0.10473	28.8168	0.096585																	27.3788	0.168187	27.9026	0.195865	27.8786	0.114449	27.7171	0.217392
Q7KUK9	FBgn0036454	CG17839	25.7833	0.345834	26.0744	0.152865	25.6309	0.262465	25.9042	0.208829																	24.0247	0.40823	25.1898	0.434843	24.4863	0.410029	25.2892	0.133196
Q7KUT2	FBgn0036892	Lon	30.536	0.0388307	30.7141	0.134637	30.7378	0.0767728	30.7203	0.0891986	29.6491	0.0486327	29.6505	0.0208097	29.3428	0.0393639	29.4888	0.0959085	29.2929	0.0648025	29.4681	0.0731449	29.2053	0.0779879	29.6858	0.0361218	31.1503	0.0706849	31.3176	0.0477458	31.0858	0.101375	31.1331	0.160509
Q7KUT2-2	FBgn0036892	Lon	26.5668	0.0559877	26.2128	0.454132	26.282	0.414318	26.7624	0.112877	24.466	0.106723	24.7223	0.128713	25.0176	0.132603	25.4362	0.0927258	23.81	0.600716	23.678	0.57602	23.9372	0.654179	24.7524	0.0959958	25.0161	0.57245	25.73	0.557679	26.1706	0.378305	24.6909	0.413144
Q7KUT8	FBgn0020389	Papss	31.3079	0.16257	31.5447	0.113724	30.6228	0.142987	31.5339	0.160459
Q7KUU5	FBgn0031068	Alr	25.2696	0.258167	24.3398	0.500006	25.4291	0.124187	24.4477	0.711206									25.9908	0.27297	25.6806	0.252834	25.6793	0.227323	25.8567	0.217709	25.166	0.539901	26.0019	0.135265	25.3398	0.714464	24.7639	0.665709
Q7KUV4	FBgn0085359	CG34330	26.6422	0.522595	25.4307	0.619226	24.6625	1.30054	27.5773	0.523809									23.3239	0.55718	23.4547	0.347606	23.3339	0.43334	23.1913	0.484185
Q8IR13	FBgn0262734	Rbp2	31.4506	0.134858	31.6474	0.11586	31.375	0.0938134	31.5678	0.0558956																	29.9369	0.0924614	29.7531	0.0966807	29.8701	0.0259066	29.8227	0.187458
Q7KV27	FBgn0030478	CG1640	34.254	0.107952	33.8872	0.11709	34.2743	0.111244	33.8595	0.148372																	33.3295	0.0855017	33.2717	0.0545736	33.3713	0.0712763	33.2028	0.0306368
Q7KV94	FBgn0035348	CG16758	30.3154	0.182182	27.8121	0.89086	31.294	0.297099	26.6291	0.625206																	28.3538	0.227437	25.407	0.501349	28.6234	0.183357	25.0796	0.621461
Q7KVB1	FBgn0035244	ABCB7	30.4694	0.168829	30.844	0.187356	30.5142	0.149282	30.3513	0.201573																	31.0517	0.0592801	30.8335	0.0999775	30.8981	0.051668	30.504	0.0528518
Q7KVF1	FBgn0010435	emp	30.143	0.111523	30.2353	0.148008	30.4583	0.163987	30.0448	0.186158																	28.2258	0.165902	28.3547	0.0827523	28.3975	0.174636	28.2575	0.114072
Q7KVI9	FBgn0034860	CG9812	31.0521	0.426852	32.0217	0.438128	31.7395	0.401177	31.0726	0.387642																	31.7708	0.0644059	31.7245	0.0963653	31.8016	0.0573471	31.8516	0.188323
Q7KVL7	FBgn0034708	Vps35	28.6643	0.156335	28.2814	0.131972	28.2353	0.127536	28.3671	0.0658606																	28.1825	0.198923	28.1568	0.154162	28.2985	0.163329	28.3472	0.0429935
Q7KVQ0	FBgn0011824	CG4038	30.5337	0.0975361	31.1023	0.130022	30.117	0.125815	30.9036	0.115057	29.7104	0.0839394	30.0157	0.0642733	29.2352	0.0857796	29.6759	0.141203	28.2853	0.0626449	28.7445	0.0368232	28.6257	0.148761	28.6577	0.0487338	28.1851	0.153506	28.6955	0.0882469	27.9942	0.161329	28.9416	0.136547
Q7KVQ8	FBgn0030218	CG1628	24.4813	0.138759	24.4961	0.140497	23.5472	0.249636	24.9313	0.105292									23.973	0.230265	24.4968	0.0943282	23.1459	0.12064	24.2	0.114872	24.3329	0.355455	24.4773	0.397738	23.7801	0.481672	25.228	0.244443
Q9W388	FBgn0030089	AP-1gamma	25.3336	0.393874	24.4478	0.261884	24.0543	0.586261	23.1573	0.485622																	25.8612	0.0578331	25.156	0.434212	25.3427	0.159232	24.063	0.466953
Q7KVT8	FBgn0027280	l(1)G0193	26.7718	0.149242	26.5068	0.063486	26.0616	0.231189	26.4216	0.0840656	24.482	0.504699	23.9413	0.126889	24.9221	0.115185	24.1786	0.235194
Q9W4C4	FBgn0263987	spoon	27.4619	0.180192	27.7955	0.202539	26.4	0.220645	27.2488	0.132065
Q9W4H6	FBgn0028325	l(1)G0334	33.8754	0.0081256	33.6621	0.0953829	33.9804	0.0674158	33.253	0.128007																	35.4165	0.0735354	35.3979	0.102816	35.5191	0.0342273	35.1879	0.0689545
Q7KVX5	FBgn0029687	Vap-33A	31.3945	0.123204	31.8641	0.147838	32.1547	0.0773063	31.8344	0.0618564																	31.5061	0.067535	31.2463	0.0586127	31.409	0.0797768	31.1515	0.0311812
Q7KVY7	FBgn0024980	Syx4	22.9864	0.331414	23.7048	0.126029	22.9364	0.410256	23.7502	0.193077	24.2349	0.329625	23.4975	0.420408	24.6897	0.157894	24.6343	0.156984
Q7KW39-2	FBgn0023537	CG17896	33.9907	0.00807342	33.9219	0.105328	34.1689	0.0792393	33.8799	0.0578977																	32.584	0.0666376	32.3033	0.0926802	32.4226	0.0455421	32.2777	0.0100544
Q7KWG4			26.8673	0.449896	26.7855	0.306069	26.6592	0.113913	25.0411	0.770383																	25.8592	0.187909	26.051	0.659564	25.0903	0.595924	24.9494	0.557091
Q7KY04	FBgn0016701	Rab4	27.8703	0.0741024	27.5568	0.141452	27.4883	0.358746	27.4022	0.439148	22.4705	0.710618	24.1445	0.573902	24.4822	0.679388	25.0688	0.198107	24.0307	0.123517	23.9274	0.208085	24.5156	0.280143	24.0147	0.187951	25.7149	0.374981	26.4494	0.324197	26.0605	0.244716	25.581	0.343253
Q7PL91	FBgn0058002	CG40002	29.6188	0.0564453	29.0873	0.205558	28.7601	0.421879	28.9455	0.267532	28.8534	0.181985	29.1149	0.0780738	29.2506	0.163951	29.14	0.239619	28.6982	0.0859281	28.8083	0.0658287	29.4651	0.0732396	28.8983	0.0953859	31.8398	0.257603	32.1571	0.198611	32.2132	0.179002	32.4737	0.191919
Q7PLB8	FBgn0040001	CG17374	35.13	0.114973	34.9876	0.140844	35.1472	0.0502037	34.7192	0.0602102																	26.5269	0.291865	24.3598	0.757833	25.9916	0.181857	24.8111	0.674484
Q7PLE6	FBgn0039993	CG17691	28.8501	0.169285	28.7904	0.118673	28.8789	0.16668	28.4603	0.174504									24.931	0.301884	24.8365	0.318173	22.6093	0.713022	23.5577	0.363238
Q7PLI7	FBgn0261387	CG17528	25.5972	0.326163	24.5698	0.399131	25.299	0.144846	25.7879	0.169518
Q7PLL3	FBgn0020660	eIF-4B	30.0854	0.175415	29.8281	0.1682	29.7486	0.0721496	29.99	0.067833																	27.3103	0.130588	27.1785	0.110715	27.2064	0.111443	27.1477	0.190597
Q7PLL6	FBgn0039959	CG17514	30.0482	0.0921361	30.2413	0.0334714	30.1382	0.068275	30.0608	0.110116									23.9057	0.384467	23.8111	0.559064	24.0448	0.186138	23.6227	0.410913	26.1283	0.275418	26.1782	0.210135	25.7716	0.174749	26.1825	0.080563
Q7PLS1	FBgn0039958	CG12567	26.2858	0.203777	25.5611	0.451334	26.5354	0.104943	26.2416	0.0880268																	23.6098	0.287287	23.9676	0.524772	24.2725	0.351173	24.8427	0.403088
Q7PLT4	FBgn0263977	Tim17b	26.555	0.160669	25.0476	0.658833	26.2422	0.202576	26.8226	0.108866	26.204	0.0995644	26.3917	0.0668186	26.0319	0.120764	26.2103	0.107155									25.4818	0.455481	25.8143	0.133322	25.1897	0.647337	26.3305	0.175133
Q7YTY6	FBgn0028988	Spn42Dd	30.0871	0.0376113	30.621	0.0778775	30.0832	0.133414	31.0368	0.121986	26.8523	0.196247	27.4834	0.107386	28.4285	0.158525	28.4265	0.0889717	26.2643	0.23893	26.6768	0.219497	26.5634	0.105386	26.9272	0.18637	30.3195	0.0188744	30.5968	0.186272	29.9973	0.185722	30.7102	0.103453
Q7YU24	FBgn0029870	Marf	27.7835	0.0534397	26.5623	0.776387	27.4239	0.107425	27.4908	0.172449	27.1397	0.270045	27.2467	0.0507836	27.2498	0.07213	27.5481	0.0800473	28.2399	0.0898593	27.9965	0.150459	27.4509	0.0876283	28.232	0.112965	27.1762	0.21673	27.0067	0.1726	26.6825	0.1849	25.4222	1.07757
Q868Z9	FBgn0003137	Ppn	31.4831	0.081168	31.3503	0.10123	31.457	0.0878286	31.3521	0.046818																	30.2077	0.0810534	29.9833	0.100269	30.1144	0.0828327	30.0328	0.177237
Q86B44	FBgn0052495	CG32495	31.941	0.130776	32.0688	0.10049	32.2791	0.12569	32.0663	0.131164																	30.6021	0.131004	30.7609	0.106056	30.9494	0.0625608	30.5691	0.0904652
Q86B46	FBgn0030839	CG5613	26.7106	0.145496	26.5121	0.168617	26.8666	0.184371	26.37	0.379333
Q86B47-2	FBgn0027602	CG8611	24.9615	0.10499	25.4582	0.541386	24.6352	0.321442	26.0842	0.177235
Q86B73	FBgn0265998	Doa	23.0094	0.552721	24.0883	0.378953	23.9329	0.299056	24.2154	0.400241																	25.846	0.681338	25.9832	0.0555994	26.5259	0.27934	26.5285	0.0417668
Q86B83	FBgn0053099	CG33099	25.8167	0.174967	26.5334	0.106276	26.2134	0.257363	26.3672	0.237408	27.838	0.237811	27.5075	0.0431997	27.5208	0.0743677	27.6623	0.106672
Q86B87-21	FBgn0002781	mod(mdg4)	24.1954	0.334231	23.9099	0.696179	23.6293	0.30297	24.1284	0.263662
Q9VGF0	FBgn0260745	mfas	31.0937	0.0516234	31.2497	0.0851454	30.9816	0.0926444	31.1284	0.172053
Q9I7K5	FBgn0069242	eca	26.6071	0.131151	26.413	0.13747	25.2249	0.740192	26.7702	0.0930589
Q9VN51	FBgn0026620	tacc	25.1696	0.277826	24.9698	0.431874	24.2608	0.541042	24.4584	0.36069
Q86BG8	FBgn0053056	CG33056	27.1558	0.158207	27.5832	0.366578	25.8183	0.370696	26.3519	0.16654																	26.4717	0.557425	27.0661	0.164052	26.6761	0.103469	27.7759	0.108989
Q86BI3	FBgn0263603	Zn72D	27.7206	0.168289	27.4981	0.194921	26.6685	0.161084	27.2564	0.113905
Q9VVV6	FBgn0036837	CG18135	29.323	0.048707	29.4074	0.176905	29.9602	0.155615	30.28	0.0826189																	29.9948	0.118299	29.2348	0.249442	30.5087	0.248008	29.854	0.140887
Q86BM0	FBgn0032077	CG9515	26.0732	0.233129	25.8869	0.282603	25.7722	0.411878	25.6737	0.121457	24.2864	0.640178	24.9647	0.185333	24.8048	0.114853	24.3478	0.260883	26.5098	0.15348	26.7285	0.16299	26.086	0.265498	25.9817	0.169099
Q86BM5	FBgn0027932	Akap200	30.9478	0.145737	30.6038	0.148009	31.294	0.148485	30.666	0.109791
Q86BM8	FBgn0053002	mRpL27	26.4302	0.0442645	26.5185	0.267262	26.0899	0.609423	26.8024	0.130977	27.6667	0.086784	27.7263	0.0665848	27.5152	0.192338	27.6476	0.188395	26.4602	0.0712929	26.4207	0.0907506	26.453	0.0924452	26.3428	0.0841063
Q86BN8-2	FBgn0039111	Plip	27.2426	0.180154	27.6076	0.202967	28.0424	0.124366	27.5929	0.146399																	27.8632	0.36964	27.1107	0.198875	28.0112	0.187652	26.9529	0.362335
Q960K8	FBgn0038326	CG5044	32.6921	0.0977243	32.4679	0.169343	32.5212	0.0799286	32.3559	0.0723606																	30.5278	0.0186619	30.3555	0.105884	30.3876	0.104797	30.104	0.0658393
Q86BQ3	FBgn0032614	CG13284	31.4959	0.0962295	30.8964	0.221841	31.1324	0.107358	30.7211	0.0891392																	24.1833	0.227688	24.272	0.494463	24.2335	0.0767905	24.0793	0.243453
Q86BQ4	FBgn0031459	CG2862	32.7138	0.203949	32.2183	0.170432	32.3728	0.231303	32.078	0.351591																	31.4411	0.0871787	30.9884	0.162338	31.0496	0.142437	30.8759	0.122261
Q8IH18	FBgn0052016	4E-T	26.5453	0.161078	26.4533	0.19336	26.5099	0.0934021	26.7787	0.183852
Q86BS3	FBgn0044324	Chro	29.1161	0.242201	28.6508	0.131194	28.8136	0.135885	28.9243	0.18531	27.3477	0.13922	27.3684	0.118832	26.9504	0.340136	27.5432	0.210909	30.1085	0.0283498	30.3428	0.0490528	30.6253	0.035436	30.5354	0.0479746	27.927	0.209387	28.5279	0.12553	28.4562	0.21719	28.8043	0.160299
Q86BS7	FBgn0034618	CG9485	34.6254	0.179976	34.2018	0.186294	34.7662	0.159439	34.3041	0.144084																	24.1406	0.406884	23.7045	0.451522	23.6622	0.354107	24.575	0.464735
Q86NK9	FBgn0026428	HDAC6	31.0547	0.179725	30.7014	0.154707	31.2031	0.17237	30.5691	0.156284
Q86P18	FBgn0053970	CG33970	25.6092	0.279151	26.556	0.215213	25.9186	0.581282	26.2063	0.37673																	28.4612	0.132263	28.2573	0.36923	28.535	0.0826843	28.2292	0.101672
Q86PB3	FBgn0039494	grass	24.3015	0.673771	25.0862	0.46523	24.3541	0.554095	25.5594	0.313168
Q86PD3	FBgn0050022	CG30022	29.4526	0.0428724	29.649	0.0439305	29.4928	0.139447	29.4771	0.058622	29.904	0.0954236	30.2619	0.0469749	29.7372	0.0767028	29.9955	0.157061	29.2691	0.0223433	29.3328	0.0479264	29.0211	0.0482043	29.251	0.0798844	28.2853	0.117259	28.2908	0.102094	28.3296	0.0432049	28.3148	0.058358
Q9VG23	FBgn0038088	CG10126	29.4127	0.17165	29.4198	0.229524	29.4451	0.270434	29.4552	0.202052																	30.4831	0.0403424	30.2016	0.137638	30.6734	0.14334	30.3373	0.0698853
Q8I062	FBgn0038294	Mf	27.7027	0.828642	28.046	0.142187	27.5924	0.344536	28.0973	0.247754	26.7129	0.161081	26.6473	0.104451	26.8871	0.221218	26.6239	0.185734	23.7637	0.516449	24.1772	0.157929	25.5047	0.311139	23.631	0.857591	27.4095	0.285164	27.1653	0.230912	27.3542	0.119763	27.1736	0.242666
Q9VFR2	FBgn0038181	CG9297	31.4611	0.0884601	31.5129	0.135502	31.6764	0.205031	31.5468	0.102628																	34.2134	0.03241	33.793	0.0324896	34.0558	0.0232856	33.6446	0.0696162
Q8I934	FBgn0053523	Vap-33B	26.7348	0.112829	26.5781	0.119506	26.25	0.0866068	26.6575	0.147837
Q8I0D8	FBgn0045823	vsg	23.1213	0.924454	24.9908	0.613854	24.6649	0.414349	26.1864	0.116136
Q8I0G5-3	FBgn0028968	gammaCOP	30.0702	0.077159	30.1727	0.168798	30.0433	0.135595	29.9478	0.132375																	29.0283	0.20845	28.8382	0.0927337	28.9881	0.12473	28.5648	0.24242
Q8I0J3	FBgn0044511	mRpS21	27.7532	0.149779	26.5053	0.710868	26.3311	0.498817	26.9781	0.146807	28.0712	0.109456	27.4585	0.11347	27.4079	0.0646454	27.605	0.14544	26.0762	0.0708604	25.7889	0.12453	25.7081	0.103691	26.0726	0.132636
Q8I0P8	FBgn0052405	Cpr65Av	24.788	0.242208	24.1238	0.46168	23.5193	0.622474	24.2958	0.435235
Q9VAD0	FBgn0000032	Acph-1	28.5666	0.311189	29.072	0.108384	27.8469	0.126349	28.93	0.140834
Q8I0S6	FBgn0011205	fbl	27.2126	0.180457	27.2153	0.221556	26.5705	0.416183	27.1684	0.206794																	26.7328	0.129527	26.5233	0.146358	26.5211	0.147419	25.3173	0.635408
Q8I725	FBgn0037370	CG1236	30.9815	0.0805033	31.098	0.122977	31.1411	0.16233	30.9838	0.0860784	28.0944	0.0982926	28.0532	0.064827	27.835	0.198744	27.839	0.192045	30.2427	0.0394467	30.329	0.0646275	30.2047	0.0648108	30.3204	0.0315115	31.0559	0.0500147	30.7961	0.0494701	31.0217	0.0687426	30.8342	0.133584
Q8I7C3	FBgn0063485	Lasp	27.5474	0.220326	27.3172	0.235268	27.1228	0.147179	26.8347	0.209311																	27.7906	0.126722	27.6709	0.105611	27.5827	0.121869	27.1852	0.128395
Q8I930	FBgn0041150	hoe1	25.8727	0.472737	26.5317	0.398326	26.1943	0.509876	25.8242	0.515822									30.1067	0.0452405	29.9535	0.0892897	30.1863	0.024909	29.9068	0.0811278	28.8818	0.129648	28.7615	0.151183	28.9777	0.0671851	28.8389	0.09009
Q8I937	FBgn0052409	CG32409	27.4497	0.135915	28.0515	0.117854	27.1597	0.112667	28.1711	0.139676	27.3363	0.118478	27.638	0.0606781	26.9334	0.130172	27.2217	0.142439	24.6532	0.283747	24.5987	0.150876	24.7131	0.133147	24.7129	0.123412	24.6065	0.277188	24.611	0.806822	24.1379	0.257948	25.6886	0.807816
Q8I940	FBgn0035392	CG1271	24.6278	0.110593	24.3291	0.306962	23.7961	0.429162	24.8287	0.294673
Q8I941	FBgn0052485	CG32485	25.9691	0.152773	26.0978	0.0946179	26.7803	0.138165	26.6421	0.135798	27.9628	0.0351599	27.9786	0.0367816	27.0119	0.107356	27.8037	0.17452	29.3126	0.0563018	29.0883	0.0985235	29.5092	0.0286639	28.9524	0.0845981
Q8IGJ0-1	FBgn0086784	stmA	24.7975	0.409028	24.8319	0.501972	24.5282	0.289348	24.1887	0.412543																	23.8772	0.456429	24.8373	0.505462	23.681	0.599935	24.9065	0.463522
Q8IGP1	FBgn0264489	CG43897	31.9433	0.121938	31.8903	0.0885692	32.0541	0.155253	31.5882	0.244217
Q9V9N4	FBgn0032979	Clamp	25.4703	0.181454	25.4012	0.405503	25.3766	0.213925	25.3944	0.151329
Q8IGV3	FBgn0037341	CG12746	23.6182	0.960992	23.3446	0.737713	22.2657	1.1005	22.3094	0.841797	24.3105	0.758886	24.697	0.312134	25.9117	0.114403	25.6022	0.227656
Q8IH00	FBgn0261286	Mat89Ba	24.5949	0.176173	25.3781	0.360773	24.2083	0.365725	25.6461	0.437316
Q9VB85	FBgn0039478	Nep5	26.6648	0.363025	26.9449	0.197102	26.5034	0.308888	27.0851	0.254825
Q8IMB8	FBgn0039897	CG1674	26.4712	0.187694	25.8621	0.75583	26.2169	0.544467	24.1193	0.801162
Q9V9R4	FBgn0032955	CG2201	29.2462	0.265589	28.8437	0.17925	28.6225	0.114611	28.5165	0.209282
Q8IMH4	FBgn0000416	Sap-r	30.8967	0.184723	31.0423	0.108642	30.4479	0.191889	30.7837	0.22988																	27.7293	0.287563	27.2977	0.338818	27.673	0.0299397	27.4371	0.226118
Q8IMK5	FBgn0039690	CG1969	28.6359	0.202205	28.7121	0.143465	28.6859	0.137316	28.9647	0.221266
Q8IMK6	FBgn0039686	CG15506	26.643	0.135564	26.7201	0.0991656	27.1054	0.0719653	26.6974	0.248683																	25.6753	0.45316	25.1609	0.356466	25.3993	0.205505	23.9187	0.489123
Q9VAK1	FBgn0086361	alph	27.9714	0.080685	27.9719	0.160229	27.7844	0.126851	27.846	0.119957																	25.1537	0.596459	24.9103	0.504577	25.8814	0.35146	24.5242	0.907265
Q8IML6	FBgn0039635	CG11876	25.8329	0.208264	25.2619	0.285999	26.1673	0.168906	26.0992	0.260936	25.4093	0.188236	25.048	0.14182	25.1691	0.0754015	25.1788	0.122551	23.1407	0.646127	23.6874	0.317179	23.4107	0.391562	24.5528	0.198059
Q8IMM1	FBgn0039594	CG9990	25.449	0.08601	25.3925	0.471436	25.7684	0.263852	24.7783	0.601847																	27.6833	0.082422	27.3884	0.196325	27.5243	0.216256	27.1453	0.133539
Q8IMQ8	FBgn0039464	CG6330	25.125	0.179022	24.5438	0.169524	25.0979	0.124744	25.7015	0.145201																	28.41	0.106971	28.7518	0.114261	28.6184	0.197195	29.1783	0.191649
Q8IMR3	FBgn0039450	CG5484	23.829	0.455607	24.0579	0.559561	23.5271	0.453923	24.1734	0.856477
Q8IMR7	FBgn0263289	scrib	25.9982	0.272484	25.5315	0.41973	26.2996	0.33158	25.9121	0.2054	27.484	0.117413	26.9066	0.110087	27.0182	0.178325	26.5563	0.259136	26.2724	0.119081	26.4374	0.0715913	26.7239	0.17573	26.0147	0.142341
Q8IMT3	FBgn0051436	CG31436	24.3163	0.123796	24.9818	0.461018	24.3375	0.288036	24.2644	0.408809
Q8IMT4	FBgn0051288	CG31288	25.2434	0.199555	23.5861	0.702496	25.0966	0.376412	25.6349	0.248404	30.011	0.106496	21.9832	0.365027	29.5554	0.18645	29.3169	0.13026
Q8IMU2	FBgn0039265	CG11790	27.8863	0.245558	28.1653	0.267999	27.9578	0.0680673	27.8584	0.155874																	25.9092	0.953179	27.1142	0.143856	26.8535	0.101852	26.8697	0.215072
Q8IMV6	FBgn0039229	Saf-B	28.5552	0.101759	27.9041	0.357902	28.5166	0.0872172	28.5154	0.177179																	27.4727	0.0266794	27.2901	0.140882	27.0059	0.241582	27.173	0.165146
Q9VC50	FBgn0039217	CG13627	27.7363	0.0311308	27.5096	0.170865	27.9624	0.0637294	27.1386	0.450429																	25.8551	0.494736	25.8068	0.244638	26.3289	0.0750087	26.3568	0.152649
Q8IMW1			24.38	0.229813	24.1986	0.485507	24.2392	0.183728	24.4015	0.416407
Q9VCE3	FBgn0005649	Rox8	28.5875	0.104226	28.8018	0.162946	28.4142	0.114854	28.7055	0.075397
Q8IMX7	FBgn0039140	Miro	25.2845	0.158588	25.2453	0.304476	25.5042	0.125214	24.1456	0.740766
Q8IMX8	FBgn0051184	LSm3	27.3072	0.137848	27.6042	0.236833	27.5348	0.12705	27.2652	0.0856836	25.0873	0.189688	25.0065	0.607144	25.2592	0.76487	25.6395	0.212622	27.2863	0.167152	27.0124	0.169815	27.6682	0.0983592	26.2957	0.161899	27.0851	0.121605	26.7076	0.160415	26.9036	0.202812	26.6902	0.138287
Q8IMY3	FBgn0051414	CG31414	23.5608	0.764203	26.766	0.443907	22.7629	0.495562	27.4082	0.329583
Q8IN02	FBgn0024558	Dph5	27.3864	0.1231	28.0407	0.15394	28.0488	0.0865412	27.6043	0.202608	24.1473	0.210362	24.34	0.154348	23.1419	0.30636	23.4999	0.571663	23.6476	0.220675	23.1825	0.402707	22.5991	0.474939	23.7681	0.247537	23.4142	0.383128	23.9101	0.272192	24.3859	0.225755	23.301	0.689987
Q8IN25	FBgn0051198	CG31198	27.9364	0.300642	28.1753	0.247579	28.2488	0.512433	28.6445	0.40592	32.8172	0.0822921	32.8464	0.0520187	32.884	0.138009	33.2211	0.103949
Q8IN43	FBgn0044812	TotC	26.8456	0.167862	28.7266	0.196709	26.7468	0.772463	29.527	0.157321									22.0989	0.346177	23.9091	0.431782	23.5457	1.05442	24.749	0.281701	27.9908	0.234477	29.2747	0.303705	28.0655	0.402649	29.8197	0.149441
Q8IN44	FBgn0028396	TotA	26.8992	0.142309	28.6934	0.269164	27.1006	0.548787	28.7595	0.17078	22.2639	0.331415	22.9312	0.529503	21.8259	0.182836	22.8047	0.245947	23.1936	0.477497	24.8459	0.324083	23.9616	1.30821	24.5819	0.551147	28.2454	0.123626	29.0905	0.341395	28.134	0.324968	29.1296	0.172421
Q8IN49	FBgn0051195	CG31195	29.225	0.0810898	29.4114	0.191781	29.4276	0.185645	29.3734	0.167399	23.4039	0.29502	23.7699	0.316697	23.9261	0.349921	23.3956	0.0980288	26.2976	0.191115	26.5455	0.254008	25.9844	0.181171	26.7463	0.23623	28.9957	0.0672093	28.9809	0.0475488	29.2748	0.0918204	29.3647	0.0611187
Q8IN51	FBgn0051205	CG31205	27.8733	0.144486	28.6671	0.128278	27.1782	0.278874	28.2221	0.184295									23.0612	0.305198	23.5748	0.599454	22.1578	0.118625	22.6813	0.529283	28.4859	0.0562761	29.0537	0.268717	27.6905	0.199048	28.3626	0.0901014
Q9VDS7	FBgn0038745	CG4538	29.2415	0.09577	28.755	0.28303	29.0517	0.0523686	29.0842	0.0916108																	28.092	0.112467	27.7224	0.0735654	28.0806	0.118088	27.5803	0.0320952
Q8IN71	FBgn0038721	subdued	23.0395	0.34314	23.6123	0.166681	24.0203	0.457374	24.8921	0.355595
Q8IN78	FBgn0051229	CG31229	25.443	0.202155	25.3137	0.192962	25.5314	0.482124	26.3883	0.264759	25.3903	0.635799	25.5144	0.233743	25.6127	0.0974354	25.9105	0.203159	25.7066	0.188643	25.4989	0.0466979	26.1126	0.164622	25.684	0.216314	24.5754	0.501363	24.9507	0.289044	25.1441	0.320704	24.5899	0.644693
Q8INB9-2	FBgn0010379	Akt1	26.7472	0.17541	26.4872	0.191063	26.8507	0.105105	26.2554	0.155326																	23.8479	0.402244	24.2224	0.399856	24.3668	0.363112	24.2339	0.0995111
Q8INE8	FBgn0038306	Art3	25.3248	0.179249	26.3766	0.231047	25.286	0.149154	25.7294	0.321928
Q8INF8	FBgn0051321	CG31321	24.3319	0.275361	24.1839	0.411052	23.5699	0.210432	23.7402	0.565292
Q8ING0	FBgn0051326	CG31326	23.5566	0.361627	24.9853	0.221587	23.647	0.573494	25.265	0.626577
Q8INH5	FBgn0052473	CG32473	29.4799	0.24531	29.434	0.128477	29.5435	0.0506564	29.4695	0.161836																	27.3098	0.131901	27.4802	0.131144	27.2073	0.0969313	27.0697	0.263127
Q8INJ4	FBgn0260742	CG12213	24.3626	0.349546	24.8973	0.324486	25.6527	0.15588	26.0222	0.329269
Q8INK7	FBgn0037890	CG17734	27.3845	0.0909246	26.7591	0.705006	27.4379	0.402505	26.935	0.248888																	29.2373	0.277529	29.5076	0.276009	29.4571	0.0970739	29.1135	0.0599052
Q8INK9-7	FBgn0037847		27.1818	0.117571	26.9411	0.201701	27.3243	0.201576	27.0553	0.169147																	28.9925	0.1623	29.303	0.0379748	28.6606	0.112529	28.7205	0.0976158
Q8INL3	FBgn0051373	CG31373	31.0728	0.0776034	31.4319	0.120697	31.3871	0.14623	30.8722	0.204898	30.3964	0.104865	30.3296	0.0618598	30.8195	0.102905	30.7389	0.126263									26.258	0.224971	26.79	0.274018	25.8361	0.599864	23.958	0.270776
Q8INM3	FBgn0037810	sle	27.5653	0.55275	27.3813	0.282886	27.3844	0.310567	26.5934	0.234125
Q9XYA7	FBgn0020249	stck	23.7472	0.417479	24.3501	0.344496	24.137	0.484534	23.9749	0.27022
Q9BKE4	FBgn0032940	Mio	23.2353	0.10064	23.6336	0.296372	23.6298	0.458131	23.8782	0.808157
Q8INU6	FBgn0051674	CG31674	23.8896	0.37675	24.8243	0.303214	25.1202	0.223708	24.9938	0.687658	26.4114	0.18934	27.4613	0.0998043	27.642	0.228411	28.3025	0.194504
Q9I7M3	FBgn0032783	CG10237	29.2024	0.110565	29.5725	0.173347	29.1383	0.190899	29.3511	0.0300934																	29.8276	0.101775	29.6982	0.289724	29.908	0.0316075	30.0811	0.0892886
Q8IP18	FBgn0032586	Tpr2	27.411	0.213983	27.3251	0.110558	26.9135	0.159566	27.4308	0.159723
Q9V475	FBgn0261268	Cul3	27.7079	0.148338	27.9468	0.116866	27.7704	0.104024	28.2677	0.137565																	26.9582	0.261342	26.2446	0.642954	26.9731	0.270427	26.2048	0.702635
Q8IP62	FBgn0260407	mRpS23	28.3238	0.150941	27.7938	0.166624	27.9558	0.200441	28.0293	0.307463	28.5391	0.162282	28.1585	0.064883	27.9803	0.163755	27.9178	0.106093	23.9267	0.657233	23.7036	0.397104	23.4591	0.493541	24.3835	0.0990147	27.5347	0.129266	27.1994	0.151163	27.2301	0.124058	26.9516	0.197755
Q8IP74	FBgn0264894	CG44085	27.8635	0.131204	28.0574	0.100129	28.1307	0.198153	27.6804	0.287984																	25.4464	0.566685	25.6484	0.203453	24.6717	0.83081	25.292	0.209258
Q8IP79	FBgn0032482	Pect	30.0404	0.205687	29.6165	0.168368	29.9262	0.169892	29.9855	0.163794																	26.4055	0.308936	26.6907	0.215718	26.5676	0.0747159	27.0246	0.134698
Q8IP88	FBgn0051862	CG31862	24.8982	1.25072	26.1675	0.748835	25.2733	1.10718	24.5287	1.24892
Q960Z4	FBgn0000114	aret	23.3917	0.0595338	23.8198	0.400295	22.9664	0.502796	22.9858	0.942214
Q8IP94	FBgn0027081	Aats-thr	30.3518	0.0990568	30.4616	0.0688592	30.0396	0.0469024	30.3995	0.0756257																	28.8882	0.0799693	28.7433	0.0893006	28.729	0.0853666	28.656	0.0504449
Q8IPA2	FBgn0032382	Mal-B2	32.9938	0.227342	26.7254	1.83331	32.5969	0.193372	25.2578	0.362786																	30.4001	0.20725	24.6987	0.59846	30.7371	0.179133	23.8594	0.814298
Q8IPB7	FBgn0027611	LM408	32.089	0.135374	32.7092	0.0974395	32.7495	0.067451	33.3682	0.0849443	30.9126	0.0413614	31.2989	0.0677053	31.6776	0.104661	32.0195	0.0537849									24.387	0.459123	24.4549	0.361095	24.6135	0.61657	24.8236	0.405753
Q8IPD8	FBgn0051876	Cpr30F	29.7079	0.172407	29.0003	0.345469	30.1413	0.118787	29.4298	0.252616									27.1193	0.931838	28.3565	0.0673997	27.7703	0.50457	26.9804	0.313656	28.3212	0.0897035	28.3246	0.143419	28.5533	0.112322	27.8162	0.0989911
Q8IPE8	FBgn0028479	Mtpalpha	35.8215	0.109158	35.7049	0.126939	36.5398	0.0289186	35.8702	0.100165
Q8IPG6	FBgn0263256	CG43394	26.8512	0.208602	26.0442	0.199069	26.1816	0.327473	25.3649	0.634072
Q8IPH0	FBgn0031975	Tg	28.4501	0.0185214	29.0786	0.231946	28.5328	0.22643	28.6732	0.159752																	29.1563	0.137241	29.4064	0.133607	29.1925	0.186862	29.5062	0.143542
Q8IPH5	FBgn0041182	Tep2	30.3174	0.103103	30.2451	0.191291	29.6638	0.192562	30.3055	0.14261																	30.1146	0.116549	29.1088	0.309036	29.4184	0.106222	29.5818	0.16089
Q8IPJ6	FBgn0259749	mmy	25.1947	0.713841	27.7001	0.409312	24.9544	0.253936	26.3365	0.141504	28.5786	0.0263727	29.2797	0.103904	28.1786	0.0711971	28.3731	0.140523
Q9VN29	FBgn0051522	CG31522	22.9616	0.546432	24.4644	0.585842	24.6346	0.681696	23.2621	1.08153
Q8IPP4	FBgn0259212	cno	26.2615	0.0453552	24.6384	0.365815	25.9171	0.114754	25.4341	0.487542
Q8IPP8	FBgn0051548	CG31548	32.2953	0.0683158	31.7437	0.13125	32.3982	0.10703	31.9553	0.123908	30.0045	0.0933331	30.2571	0.105599	29.9961	0.164222	29.9896	0.130491	30.066	0.0549471	29.8568	0.0658995	29.9548	0.0538298	29.9708	0.0721766	31.0025	0.0600769	30.8439	0.0609415	31.2768	0.0517766	30.74	0.0771083
Q8IPQ2	FBgn0023023	CRMP	31.2541	0.0668068	31.023	0.064293	31.3367	0.132086	31.1895	0.0962727																	31.1222	0.0836978	30.9712	0.0359646	31.0966	0.0719532	30.928	0.0969217
Q9VNC0	FBgn0037329	CG12162	26.8604	0.135998	26.9536	0.0670782	26.8222	0.0699614	27.1204	0.189579																	26.6941	0.158425	26.8566	0.0775489	27.0733	0.0930025	26.7495	0.132192
Q8IPT1	FBgn0052441	CG32441	28.7187	0.103122	28.7619	0.104612	28.6435	0.103591	29.1465	0.0678831																	28.0452	0.0954353	27.552	0.149268	27.8632	0.284897	27.4008	0.350468
Q8IPT9	FBgn0037057	CG10512	31.6896	0.182231	30.8289	0.333628	32.2203	0.190775	30.8489	0.125866																	30.669	0.113497	29.7722	0.118251	30.2888	0.0686632	29.5788	0.136654
Q8IPU7	FBgn0037007	CG5059	25.9622	0.0497537	24.5622	0.491107	25.8979	0.135273	25.2739	0.462435
Q9VPU7	FBgn0029095	aru	26.7747	0.166528	26.778	0.255925	27.5574	0.1252	27.1786	0.267987																	26.2891	0.182313	25.8951	0.0849331	26.5788	0.135627	26.5598	0.19246
Q8IPX7	FBgn0260648	Rrp40	27.9608	0.106562	28.3879	0.137162	27.7769	0.0833657	28.4111	0.255149	28.2551	0.0718888	28.4149	0.0508818	28.0222	0.138137	28.0675	0.149026	26.9749	0.0451689	27.2434	0.0792602	27.3815	0.0730441	27.4556	0.0791482	25.1092	0.624121	24.4838	0.561548	25.025	0.337796	23.6885	0.628241
Q8IPZ3	FBgn0031500	CG17221	24.4729	0.414926	24.4865	0.0515329	23.9082	0.402857	24.4108	0.10668																	29.7407	0.155841	29.0797	0.0859525	29.4824	0.172939	29.1815	0.0999213
Q8IQ18			29.164	0.0693229	29.1714	0.148137	29.3191	0.161654	29.0846	0.138277	23.4878	0.874803	25.2887	0.159152	23.9348	0.798154	24.8851	0.969195									28.652	0.145774	28.4732	0.104701	28.7044	0.159443	28.4702	0.0626018
Q8IQ25	FBgn0031190	CG12576	25.8063	0.175572	24.9221	0.462807	26.4898	0.15125	24.7722	0.763422																	26.8818	0.256123	25.9729	0.460421	27.2605	0.289887	25.7725	0.821715
Q9VRC8	FBgn0031139	CG11227	26.1824	0.109867	27.1876	0.273975	26.163	0.645733	26.057	0.471228																	26.5197	0.826819	27.0024	0.285457	25.5265	0.774958	24.2586	0.545529
Q8IQ82	FBgn0035770	pst	30.5289	0.189701	30.533	0.235631	30.5027	0.141035	30.9538	0.197202																	28.9955	0.299487	29.4853	0.0872853	28.601	0.0926992	28.7716	0.0521587
Q8IQB7	FBgn0043806	CG32032	25.6046	0.154408	25.5796	0.674083	26.1	0.162931	24.7713	0.156425									24.1245	0.0852037	24.4039	0.21523	23.5175	0.552963	23.9685	0.296529	24.9449	0.161069	24.761	0.0830742	24.8278	0.181721	24.1945	0.419203
Q9VSU0			25.523	0.178369	26.1711	0.312392	26.0434	0.203131	25.4665	0.551862
Q8IQH0	FBgn0013997	Nrx-IV	28.3475	0.229662	28.4997	0.217986	28.5394	0.172091	28.4506	0.162654																	27.6441	0.0842545	27.806	0.117233	28.0657	0.0780995	28.2646	0.0801191
Q8IQH6	FBgn0036316	CG10960	31.0198	0.0994373	31.2263	0.147258	31.2423	0.145604	32.1519	0.136361																	26.5818	0.216994	26.5124	0.146996	26.3913	0.208974	27.0586	0.0687554
Q8IQM5	FBgn0036516	CG7656	25.4714	0.303154	24.8522	0.496502	25.3153	0.0668804	25.1333	0.225198
Q8IQN2	FBgn0036566	ClC-c	25.7781	0.0818781	25.5248	0.303873	25.7064	0.114343	25.0862	0.880246
Q8MV37	FBgn0005536	Mbs	24.153	0.456083	24.2875	0.320853	24.6314	0.0870841	24.7783	0.262842																	25.8387	0.229901	25.9196	0.237091	25.5221	0.112154	25.7916	0.161232
Q8IQP1	FBgn0040512	zetaCOP	25.0162	0.239229	24.6877	0.289101	25.5246	0.137418	25.4962	0.191192
Q8IQQ0	FBgn0010352	Nc73EF	28.807	0.265117	28.9956	0.268078	29.3198	0.277922	28.4372	0.216861	28.799	0.0547251	28.7881	0.150207	28.7269	0.153266	29.1534	0.167299	29.196	0.146593	29.1471	0.168899	29.269	0.0886376	28.9573	0.0689934	29.8437	0.115501	29.0285	0.240833	30.1007	0.139761	29.0376	0.153541
Q8IQQ3	FBgn0261565	Lmpt	30.5275	0.120266	30.7484	0.166356	30.8396	0.130412	30.1563	0.195305
Q8IQS5	FBgn0052195	CG32195	26.0111	0.378537	26.1316	0.55962	26.6308	0.282385	25.9084	0.288805	25.9686	0.309323	26.3148	0.0867336	27.0246	0.178087	26.6513	0.212462	21.4511	0.308453	22.8278	0.326819	22.2051	0.233416	23.7212	0.170412
Q8IQU7	FBgn0052208	825-Oak	29.7659	0.248247	30.3685	0.31022	30.2962	0.176582	29.6193	0.181219																	26.7948	0.169664	27.4326	0.111478	27.2313	0.268452	26.7871	0.406178
Q8IQU8	FBgn0052214	CG32214	26.3048	0.323467	24.2001	0.320886	25.0449	1.02989	24.5569	0.428178									22.8838	0.287739	22.094	0.325444	23.4101	0.566972	22.7644	0.299292
Q9VWB8	FBgn0031078	Nup205	25.4035	0.282158	26.1303	0.366268	25.0303	0.37884	25.4822	0.211459
Q8IQW2	FBgn0031066	CoVIb	32.8751	0.065556	32.525	0.104565	32.8609	0.100728	32.6697	0.0440484									29.638	0.147952	29.3163	0.132819	29.9294	0.0786283	29.2294	0.0658195	35.2051	0.0382464	34.7107	0.0851195	34.9597	0.0591499	34.5851	0.0690196
Q8IQW5	FBgn0031037	CG14207	33.8209	0.103202	34.0691	0.152937	34.3312	0.127652	33.8559	0.0760732									32.2124	0.0287102	32.2766	0.0319565	32.6634	0.0560588	32.4665	0.0414641	34.4256	0.101876	34.0409	0.095998	34.0492	0.0447044	34.0241	0.0923642
Q9VWT1	FBgn0027087	Aats-his	30.4255	0.0519071	30.5589	0.172045	30.4878	0.0809625	30.6631	0.115718																	25.9662	0.0792668	25.9797	0.155233	26.1514	0.166186	25.9141	0.063897
Q8IQZ7	FBgn0024238	Fim	24.6569	0.485151	25.769	0.640506	25.124	0.323131	26.6662	0.387965																	28.5722	0.349649	29.1537	0.0223639	29.3336	0.270861	29.4025	0.460188
Q8IR01	FBgn0052564	CG32564	25.506	0.361156	25.801	0.139745	24.2097	0.396234	24.2768	0.779841	23.3709	0.216684	23.9348	0.169525	22.3569	0.171856	23.4826	0.625038
Q8IR21	FBgn0259700	CG42354	30.5153	0.183451	28.7518	0.602091	30.3612	0.149569	30.5745	0.180544	24.4275	0.402834	23.963	0.485062	24.7133	0.681415	23.6431	0.985232									29.7631	0.0299718	29.5085	0.0822153	29.7056	0.0612523	29.3889	0.0572567
Q8IR24	FBgn0014391	sun	27.854	0.577519	28.1734	0.740085	25.511	0.732931	25.8879	0.894779	26.6994	0.368594	27.7757	0.153038	28.0047	0.457489	27.0222	0.292469	26.2396	0.362367	26.4731	0.239336	27.661	0.124061	27.3825	0.338356	33.7226	0.125552	33.705	0.174408	33.6919	0.203788	33.8786	0.0871455
Q8IR72	FBgn0052638	CG32638	26.7466	0.200284	27.3009	0.221766	27.7437	0.294525	27.857	0.106206	25.3459	0.1579	25.3055	0.101648	24.3806	0.720445	25.9341	0.269517	26.6278	0.226406	26.5312	0.223865	27.6736	0.23689	27.0811	0.164658	28.5077	0.121196	28.4979	0.0562316	28.7324	0.0873966	28.3627	0.138674
Q9VYT2	FBgn0030345	CG1847	25.143	0.186107	24.0806	0.408156	25.559	0.414338	25.5591	0.203677
Q9VZV1			26.713	0.281664	26.9234	0.355741	25.516	0.515998	26.8729	0.478722
Q8IRG3	FBgn0035298	SCOT	33.1426	0.0269343	32.8125	0.0816393	33.6546	0.128023	32.7493	0.0707241																	30.695	0.0754599	30.5208	0.0489176	30.8093	0.0367149	30.5375	0.108795
Q8IRG6	FBgn0002183	dre4	26.8592	0.318654	26.8293	0.441992	26.8759	0.236704	26.5796	0.414849
Q8IRG7	FBgn0035283	CG12024	26.5499	0.312766	26.812	0.388816	27.7023	0.129751	26.6177	0.296984																	25.8906	0.555681	26.4525	0.234044	25.6441	0.290759	25.8461	0.540288
Q8IRG9	FBgn0035227	CG12090	24.4631	0.151492	24.2678	0.162451	24.1251	0.398989	25.064	0.544945
Q9W0E4	FBgn0261243	Psa	31.9956	0.115831	31.9587	0.103362	31.9376	0.0915871	31.9331	0.0801713																	30.8083	0.0772738	30.5019	0.0604623	30.5615	0.0996235	30.4787	0.0623707
Q8IRH5-2	FBgn0035213	CG2199	27.5822	0.179914	27.5981	0.212011	26.9912	0.255043	27.6644	0.0967675																	25.0281	0.464971	26.11	0.316579	25.4954	0.1721	25.9932	0.260936
Q9W0T7	FBgn0035111	CG16940	28.8306	0.101092	28.7775	0.193652	28.342	0.147681	28.6195	0.0885699
Q8IRJ9	FBgn0025592	Gyk	31.1901	0.0942701	31.1774	0.144785	31.4743	0.10874	31.0491	0.0551882																	26.7071	0.388295	27.1156	0.0938613	26.34	0.429764	27.2424	0.190672
Q8IRN0	FBgn0030073	CG10962	27.1586	0.227608	27.215	0.220382	27.8469	0.252147	28.2758	0.228298	24.9039	0.130359	24.6301	0.0950882	24.7307	0.116654	25.2426	0.215074	22.9989	0.556734	23.5779	0.202859	23.8809	0.710844	23.0351	0.229788
Q8IRQ5	FBgn0028336	l(1)G0255	33.8637	0.0180115	33.9189	0.0600493	33.91	0.0866027	33.933	0.0727754																	35.8699	0.0522375	35.87	0.0870732	35.8276	0.0164072	35.7239	0.0532543
Q8SY77	FBgn0029854	CG3566	31.0268	0.0753006	30.9102	0.147378	31.2518	0.0801985	31.4441	0.132399																	29.9399	0.0980459	29.6215	0.117111	29.9294	0.0642534	29.8315	0.204011
Q8IRV3	FBgn0025643	CG3588	25.0273	0.691598	25.5758	0.582428	25.7444	0.676631	24.8034	0.741051
Q8MKK0	FBgn0043535	Obp57a	24.4702	0.777365	25.7652	0.383003	25.5503	0.627903	24.3353	0.933411
Q8MKK1	FBgn0050185	CG30185	26.9114	0.0696381	27.0184	0.134618	26.1852	0.587662	26.6323	0.317459	26.3592	0.116143	26.4012	0.133232	26.4501	0.305695	26.4426	0.270112	24.8788	0.123215	24.2415	0.700837	24.1947	0.0762534	23.9015	0.278432
Q8MKL1	FBgn0050010	CG30010	27.1238	0.104702	25.5464	0.649766	27.3869	0.214465	27.058	0.129737	25.0972	0.494591	24.3067	0.31427	24.6819	0.341761	24.8805	0.327485	23.4061	0.762621	24.7355	0.546095	24.3102	0.508128	23.2062	0.951666	26.3522	0.652923	26.9103	0.169684	26.7983	0.208962	26.6215	0.204884
Q8MKN0	FBgn0050493	CG30493	26.5561	0.119467	26.8075	0.239394	26.7023	0.0952919	26.7315	0.252821	25.7866	0.339344	26.5032	0.140527	24.8315	0.436667	24.6822	0.523211	26.0392	0.124972	26.1538	0.0659564	26.6341	0.177639	26.1737	0.135948	30.1299	0.154388	29.7447	0.162453	29.7036	0.202104	29.2358	0.341313
Q8MKW7	FBgn0028426	JhI-1	24.2534	0.106542	24.9212	0.201506	24.4224	0.314555	24.2847	0.313424	24.3927	0.0558766	24.2133	0.0802107	23.0054	0.493619	23.4992	0.159481
Q8ML70-1	FBgn0053470	CG33470	33.5179	0.140897	32.791	0.162727	31.9032	0.174237	32.5057	0.157322																	32.2528	0.0992479	32.1165	0.0824762	31.6432	0.118559	31.7013	0.116832
Q8MLN4	FBgn0035094	CG9380	26.0325	0.937018	27.9345	0.240387	27.5847	0.305192	27.9548	0.141191																	24.2922	0.64319	25.6721	0.167274	25.3531	0.509004	25.2597	0.092138
Q8MLN7	FBgn0050163	Cpr60D	28.7763	0.165166	28.6005	0.226904	28.3562	0.215868	28.58	0.0723655																	27.4659	0.152819	27.6461	0.15329	27.1753	0.104488	27.5913	0.245646
Q8MLQ5	FBgn0261794	kcc	28.3144	0.0764896	28.2056	0.154151	27.8961	0.326283	27.7403	0.168334									33.2028	0.0358492	33.0019	0.107773	32.6415	0.0848074	32.8771	0.101922	30.4675	0.033916	30.3697	0.041179	30.6022	0.118683	30.5724	0.0608227
Q8MLS0	FBgn0040660	CG13551	31.5438	0.202694	30.9429	0.236604	30.4118	0.360902	31.284	0.26614																	30.6966	0.296014	31.4409	0.207845	31.5016	0.133974	31.5749	0.161734
Q8MLS1	FBgn0085453	CG34424	31.7072	0.134844	30.7092	0.237145	32.388	0.197276	30.5358	0.197288	25.0969	0.38576	25.2824	0.306443	26.8105	0.472796	25.704	0.402014	27.0567	0.124531	25.4124	0.220573	27.5467	0.16217	25.0127	0.202627	28.1365	0.170853	26.7114	0.104537	28.7285	0.26459	26.9502	0.0298831
Q8MLS2	FBgn0050410	Rpi	30.0436	0.139074	29.7971	0.10845	29.9343	0.114377	29.4111	0.2757	26.6873	0.216405	26.9145	0.0848001	27.92	0.0397249	27.994	0.124874	26.2746	0.184736	26.041	0.188912	25.9678	0.159282	25.9998	0.143247	26.6475	0.127764	26.3295	0.265352	26.4252	0.524598	25.6695	0.703546
Q8MLU2	FBgn0034688	CG11474	28.5062	0.303224	28.5443	0.198421	28.9896	0.167203	28.7915	0.248344																	29.5999	0.0934207	29.5275	0.0965269	29.4272	0.124347	29.5421	0.105276
Q8MLV1-2	FBgn0034657	LBR	26.2787	0.268085	25.8927	0.176233	25.8205	0.1786	26.3887	0.301557																	26.365	0.0990956	26.452	0.102531	26.3213	0.167536	26.4149	0.161799
Q8MLW0	FBgn0003731	Egfr	27.6711	0.151054	27.7385	0.191121	26.983	0.191494	27.2933	0.317354
Q8MLY8	FBgn0039713	RpS8	34.2155	0.117932	34.2294	0.0903671	33.875	0.103428	34.241	0.0557776	33.3982	0.123119	33.2421	0.0447481	33.028	0.114641	32.9569	0.0547946	32.1729	0.0537402	32.2829	0.151882	32.1674	0.116862	32.2619	0.164087	32.5303	0.0816288	32.3565	0.0649422	32.4009	0.131537	32.4891	0.0362471
Q8MLZ7	FBgn0020414	Idgf3	28.123	0.111616	28.3459	0.104738	28.7127	0.130531	28.8906	0.117034	25.2686	0.0578109	24.6564	0.118479	25.1589	0.282207	25.0077	0.400929	27.911	0.141928	28.3063	0.125907	28.3066	0.0991463	28.7015	0.042611	28.4521	0.136831	28.0817	0.195409	28.6753	0.0830675	27.763	0.531652
Q8MM24	FBgn0020416	Idgf1	23.3478	0.27549	24.526	0.260484	24.5773	0.198169	24.497	0.261098	23.9951	0.336008	24.0752	0.15786	24.3277	0.19335	23.9984	0.537778
Q8MMC4	FBgn0022343	CG3760	25.6191	0.575821	24.2629	0.368199	24.4175	0.579477	24.7196	0.322598									22.9104	0.611472	22.4331	0.558734	24.409	0.208761	24.1081	0.27583
Q8MMC4-2	FBgn0022343	CG3760	30.4228	0.121021	30.1264	0.0730125	30.4575	0.140208	30.2303	0.0519126	29.5224	0.155121	29.6588	0.0573028	29.5364	0.217156	29.6156	0.165662	28.536	0.0523728	28.5247	0.104298	29.0797	0.118236	28.7836	0.0934757	28.6494	0.128711	27.0783	0.840127	28.055	0.190955	28.0551	0.106847
Q8MMD3	FBgn0035060	Eps-15	27.7066	0.121493	27.7696	0.206568	27.8913	0.193147	27.9727	0.126325																	30.404	0.0523236	30.2642	0.0710827	30.4074	0.017924	30.2496	0.0337776
Q8MPN5	FBgn0265137	Spn42Da	25.6267	0.204035	27.3926	0.147271	25.6194	0.39446	28.3357	0.377242																	29.2238	0.108115	29.2902	0.0642907	29.0168	0.132961	29.0899	0.17065
Q8MPN6	FBgn0265137	Spn42Da	24.8472	0.337733	24.3147	0.71139	23.4901	0.538828	25.1243	0.562703
Q8MQS4	FBgn0032341	Reps	25.2982	0.155076	25.3623	0.153051	24.7806	0.376237	24.9646	0.399589	24.4182	0.172834	24.3165	0.191118	24.7576	0.0680298	24.4906	0.120548	28.7304	0.0597558	28.6581	0.0821552	28.8203	0.0385875	28.4576	0.0720724	24.9578	0.627097	25.3863	0.177401	24.3737	0.666194	25.7384	0.174613
Q8MR14	FBgn0035713	velo	24.4402	0.236532	24.005	0.257959	24.2295	0.160525	24.089	0.279086
Q8MR45-2	FBgn0033431	CG1827	26.6242	0.156611	26.3403	0.490835	26.7411	0.184614	28.2266	0.260209
Q8MR62	FBgn0036237	viaf	24.3246	0.544369	23.869	0.461055	25.6184	0.137362	24.4047	0.404027									24.5533	0.235196	22.8174	0.501502	24.555	0.235741	23.4791	0.269303
Q8MRG6	FBgn0036915	Prp3	24.6077	0.27637	24.3302	0.159661	24.62	0.141627	24.597	0.219413
Q8MRI4	FBgn0030336	CG1578	28.3566	0.237117	27.9837	0.0818465	28.5467	0.165408	27.7034	0.161095	24.6658	0.104285	24.0628	0.241365	24.2808	0.130196	24.3261	0.0696974	26.3014	0.134937	26.0942	0.105694	26.3146	0.109101	26.031	0.0612825	25.5385	0.212939	25.8841	0.407605	26.2251	0.15208	26.013	0.161809
Q8MRM0	FBgn0030484	GstT4	30.6135	0.044522	30.5302	0.124631	30.6321	0.0908176	30.8889	0.0911079	30.2598	0.0547446	28.8376	0.115566	30.4243	0.139758	29.5534	0.126429	24.3718	0.287298	24.3336	0.261473	24.8167	0.217456	24.422	0.342404	25.5302	0.33308	25.7449	0.246572	25.44	0.500207	25.7135	0.129635
Q8MRN5	FBgn0051233	CG31233	26.3729	0.115848	25.952	0.356888	26.4091	0.768292	27.2715	0.615166	31.4281	0.0812313	31.2187	0.0993465	31.6663	0.11481	31.9149	0.127801
Q8MRT7	FBgn0038302	CG4210	25.9363	0.605509	26.4547	0.589758	26.8081	0.303861	24.6381	0.399055																	27.4842	0.377251	25.7582	0.525113	27.4962	0.169791	24.5488	0.82239
Q8MRW1	FBgn0058042	CG40042	27.8789	0.150723	27.6425	0.237583	27.8274	0.0794873	27.959	0.225709	25.6075	0.213256	25.7283	0.085891	25.9946	0.15641	25.5265	0.211101	25.2655	0.0947605	25.2328	0.0726359	25.3346	0.0952931	25.2115	0.192694	28.0158	0.093658	27.6036	0.0493498	27.7724	0.114018	27.4237	0.14215
Q8MS27	FBgn0038923	mRpL35	24.6027	0.159029	24.5037	0.219819	23.977	0.310035	24.3059	0.243952	26.3982	0.240229	26.4783	0.172579	24.3463	0.658905	25.5472	0.183974
Q8MS69	FBgn0031832	CG9596	26.1608	0.134404	26.4658	0.276664	26.0903	0.219327	26.6054	0.103506	24.8222	0.0850914	25.3027	0.0545735	25.3658	0.278976	25.5659	0.278441									24.7286	0.500463	24.8523	0.424639	25.0845	0.535562	25.1915	0.336492
Q8MSB1	FBgn0051357	CG31357	27.0454	0.10669	26.8197	0.228549	26.6308	0.148239	27.0179	0.136207	25.4362	0.136499	24.8248	0.156334	24.0196	0.386895	25.035	0.0839276
Q8MSC4	FBgn0038252	BigH1	22.485	0.657678	23.6543	0.521113	22.5153	0.473629	23.5107	0.467862
Q8MSI2	FBgn0020908	Scp1	32.4764	0.149435	33.8139	0.312294	33.2974	0.244646	33.4476	0.087505	24.2112	1.08594	25.6535	1.42456	28.2203	1.41507	25.1326	1.39644	26.6004	0.482432	28.5775	0.281813	29.794	0.368485	28.8723	0.447902	37.747	0.054416	37.6211	0.0255611	37.6577	0.0481821	37.5326	0.0468227
Q8MSS1	FBgn0029688	lva	29.7765	0.0147481	29.9484	0.136785	29.8802	0.0520064	30.1399	0.079859	29.4182	0.0873035	29.1681	0.0319121	29.3767	0.174899	29.4336	0.0835536	25.7185	0.133054	25.5759	0.134624	25.7902	0.199355	25.8737	0.207766	25.4422	0.45305	25.4967	0.416312	25.9403	0.20496	25.8949	0.0731895
Q8MST5	FBgn0003890	betaTub97EF	33.0137	0.132525	32.7301	0.0828636	33.6574	0.0941958	32.6875	0.238569																	31.908	0.118887	31.6722	0.0645359	31.9601	0.0294171	31.6918	0.13582
Q8MSU3	FBgn0034067	CG8399	28.852	0.143491	28.9515	0.103826	29.0916	0.220937	28.9001	0.204204	25.6656	0.638172	26.2528	0.211934	24.5176	0.82916	25.5389	0.17701	25.3936	0.617216	27.1958	0.313323	26.4573	0.0646807	26.85	0.144694	29.1918	0.199258	29.2146	0.168321	29.6101	0.155379	29.7356	0.0235299
Q8MSV1	FBgn0026749	Yippee	24.6521	0.121612	24.2753	0.330357	23.9599	0.515904	25.0167	0.169516
Q8MSV2	FBgn0052423	shep	26.0743	0.237626	26.2272	0.155265	25.7081	0.445667	26.4477	0.439461																	26.7067	0.165736	26.539	0.194801	26.5079	0.0987283	25.1425	0.859797
Q8MSW0	FBgn0027086	Aats-ile	31.0862	0.0947608	31.2086	0.0876058	30.873	0.113858	31.2954	0.0993945	29.8719	0.113116	29.3475	0.0398931	29.5407	0.0769637	29.5906	0.157842	27.2426	0.0419761	27.1196	0.125931	26.4527	0.325773	27.164	0.151045	28.5196	0.11063	28.4054	0.0803777	28.3983	0.200555	28.4418	0.0779459
Q8MSW9	FBgn0053505	U3-55K	25.6727	0.220202	26.0511	0.218954	24.745	0.468096	25.8427	0.0855521	23.7075	0.511788	24.3127	0.388967	24.1715	0.372568	22.6291	0.516442
Q8MT06	FBgn0038473	Ns1	28.0224	0.0504215	28.7672	0.134653	27.8754	0.10408	28.5991	0.136602	27.759	0.0704118	27.8791	0.0759657	27.0688	0.182019	27.1566	0.116894	25.0584	0.17652	25.8804	0.114859	25.5406	0.117978	25.3073	0.197592	24.4892	0.236811	25.3107	0.116288	23.6955	0.762563	24.7504	0.527326
Q8MT48	FBgn0034438	CG9416	24.9548	0.693069	24.8794	0.92521	24.9604	0.751213	24.0969	0.559663																	27.9766	0.279161	28.327	0.166267	27.7802	0.0601939	28.1955	0.184831
Q8MT58	FBgn0259979	CG17337	32.7562	0.0731955	32.8429	0.0907616	32.902	0.0753003	33.0173	0.091188	32.5782	0.0469562	32.58	0.0458457	32.8326	0.0698363	32.9168	0.0754417	31.2822	0.0433267	31.2546	0.0751273	31.3863	0.0509527	31.2895	0.0430584	32.0101	0.0596557	31.7325	0.0808918	32.0969	0.0435023	32.0946	0.0671203
Q8MT77	FBgn0051793	CG31793	27.3398	0.0809298	26.9488	0.104889	26.475	0.112423	27.3814	0.111598	25.4866	0.193084	24.7392	0.117399	25.4281	0.12652	24.8618	0.0910222
Q8MV48	FBgn0030930	GalNAc-T2	25.3346	0.258557	25.2805	0.259169	25.4416	0.167418	25.8115	0.144774																	24.871	0.429506	24.6576	0.262196	23.991	0.786801	24.4922	0.480599
Q8MYV9	FBgn0033308	CG8736	24.2634	0.884289	23.8825	0.636115	24.6367	0.587625	23.0234	0.420361																	28.2524	0.112112	27.0042	0.0912397	27.361	0.0807515	26.3425	0.183838
Q8MYY7	FBgn0051715	CG31715	25.1282	0.395341	24.6607	0.361207	26.4197	0.283192	24.3028	0.589909	23.288	0.496855	24.901	0.235389	26.4112	0.367961	26.3931	0.379453	24.3849	0.953955	25.4253	0.340966	26.6248	0.0847375	25.6349	0.282169
Q8MZG9	FBgn0033203	CG2070	29.2247	0.327546	28.6354	0.191768	29.2358	0.0891664	27.9093	0.300224
Q8MZI3	FBgn0035720	CG10077	28.771	0.0691409	28.9861	0.21593	28.6875	0.0985652	28.9115	0.130973																	25.0949	0.228101	24.9477	0.585037	25.1614	0.155095	25.2659	0.218613
Q8STG9	FBgn0086357	Sec61alpha	27.1687	0.294986	27.2788	0.365512	24.9392	0.8443	27.0079	0.424776	26.5668	0.80606	27.1657	0.142017	27.6346	0.239206	27.3443	0.177332									25.9177	0.217312	25.1859	0.537894	23.788	0.565329	23.8367	0.914135
Q8SWR8-2	FBgn0041188	Atx2	28.4163	0.222363	28.1501	0.10376	27.635	0.145662	28.1052	0.121816																	26.6907	0.146643	26.7984	0.141013	27.0903	0.190354	26.8706	0.0765799
Q8SWS2	FBgn0259143	CG42258	28.5253	0.108004	28.7965	0.156251	29.0549	0.178556	28.8498	0.24006									30.4435	0.0712808	30.5502	0.0587027	30.8667	0.0935809	30.6441	0.0716029	27.8931	0.0721472	27.7941	0.17592	27.9318	0.0998043	27.9432	0.130596
Q8SWS3	FBgn0036592	CG13049	31.2092	0.358248	32.1399	0.238828	32.0346	0.109933	31.2522	0.30321																	31.4303	0.0814994	31.3951	0.138951	31.2083	0.123489	30.9299	0.0934192
Q8SWS7	FBgn0052418	vito	24.7235	0.0737746	24.362	0.409462	24.1352	0.33712	23.523	0.406722	23.5862	0.3517	24.2578	0.165138	23.9429	0.331635	23.7856	0.243984	22.8484	0.355582	23.9618	0.0967546	23.9621	0.238185	23.6727	0.560973
Q8SWU4	FBgn0031306	CG4577	26.0232	0.301095	26.0616	0.24276	26.9239	0.24275	25.8116	0.112252									30.8073	0.0817684	30.2721	0.106165	31.5697	0.0882692	30.4868	0.0827177	27.7503	0.374235	27.1265	0.0992214	27.4419	0.31891	26.7491	0.107989
Q8SWU7	FBgn0030151	CG1354	31.5934	0.102209	31.7838	0.0639805	31.5328	0.0813113	31.8231	0.094184																	30.6416	0.142502	30.6242	0.105163	30.8441	0.0681093	30.6744	0.0347018
Q8SWW9	FBgn0023536	CG3156	26.1347	0.0783549	25.5753	0.510581	26.0052	0.138861	25.4908	0.342509	23.6939	0.18631	22.0658	0.615019	23.497	0.309472	23.0468	0.511629	25.224	0.12072	24.5496	0.359154	24.4696	0.407696	24.659	0.059843	27.3544	0.211689	27.0531	0.122023	27.0706	0.115124	26.9737	0.0939376
Q8SX32	FBgn0032329	Art8	24.4753	0.536391	25.2971	0.140825	24.0725	0.591498	24.7537	0.498069	23.0138	0.242009	22.9047	0.1004	22.9513	0.119703	23.6386	0.17484
Q8SX54	FBgn0038250	CG3505	26.0062	0.217001	24.7344	0.582549	25.9565	0.175392	25.2833	0.107326
Q8SX57	FBgn0051549	CG31549	30.8997	0.122129	30.8998	0.142155	31.2354	0.12988	30.7589	0.117472	28.8499	0.141094	28.7126	0.0630649	28.7401	0.151175	28.7302	0.129263	28.314	0.0755894	28.5198	0.145829	28.1421	0.0816921	28.5399	0.137888	27.8671	0.0698378	27.9988	0.133091	27.812	0.240649	28.0515	0.254821
Q8SX78			26.0616	0.0719396	26.2638	0.416523	26.3159	0.03815	25.7214	0.788721									24.3921	0.311267	24.3758	0.413494	23.6911	0.619938	24.8866	0.178117
Q8SX83-4	FBgn0016977	spen	27.7621	0.269303	26.4584	0.900591	28.711	0.169921	28.0991	0.43116
Q8SX89	FBgn0038476	kuk	24.9003	0.738079	24.6502	0.315454	25.4568	0.561096	26.4703	0.179658									27.8252	0.0671357	27.8093	0.0416279	28.439	0.109077	28.1706	0.0738017	24.7846	0.553307	24.5765	0.635557	25.0471	0.645109	24.0971	0.709864
Q8SXC0	FBgn0036759	CG5577	30.2401	0.160885	30.1032	0.129177	30.2818	0.153582	30.274	0.186171	28.3984	0.166184	27.9951	0.102876	28.3018	0.228289	28.365	0.154136	23.5212	0.458011	23.7402	0.487216	24.0657	0.163732	23.9256	0.526232	26.1988	0.10579	25.8862	0.827265	26.3765	0.180955	26.8117	0.174475
Q8SXC2	FBgn0037955	CG6950	31.5176	0.124451	31.5387	0.0909586	31.4883	0.0836158	31.3855	0.176228	28.4837	0.153424	28.4925	0.0583249	28.8789	0.0893072	28.9466	0.0480089	28.6328	0.076489	28.8069	0.0463601	28.3642	0.107231	28.7648	0.0160647	30.2351	0.0852366	30.1918	0.0602441	30.3591	0.0237916	30.3255	0.0685183
Q8SXD5	FBgn0043841	vir-1	29.0734	0.0680713	29.0589	0.227211	28.789	0.182225	28.7244	0.0648978																	28.5453	0.169913	28.5022	0.226254	27.8274	0.182685	28.92	0.31479
Q8SXF0	FBgn0037529	mRpS9	27.0614	0.103791	26.5456	0.179349	26.5868	0.209876	26.1336	0.137786	27.762	0.0941247	27.8085	0.119788	27.9604	0.165505	27.7891	0.144731	24.8767	0.14412	24.2565	0.0719389	24.6644	0.0557948	23.9469	0.373526	26.7124	0.160117	26.3392	0.149752	26.415	0.0616384	25.9307	0.468362
Q8SXG7	FBgn0031607	CG15440	24.7952	0.121991	23.9909	0.522113	24.3923	0.229583	25.2009	0.121272	23.7272	0.140164	24.3783	0.206968	24.0115	0.192632	24.1167	0.242395	23.997	0.353503	24.4066	0.114158	24.4872	0.14552	24.7046	0.238054
Q8SXJ8	FBgn0040010	CG17493	25.2971	0.301614	24.0658	0.473145	25.1786	0.224053	24.3472	0.937241	25.3887	0.278872	24.9242	0.0953407	25.0393	0.098204	24.7638	0.176455
Q8SXK2	FBgn0037526	CG10092	23.8226	0.234081	23.0282	0.275808	23.4128	0.469875	23.8319	0.370226	22.1274	0.249462	21.7981	0.206989	21.9729	0.140546	22.0982	0.366203	24.053	0.298321	23.3915	0.471763	23.6755	0.408594	23.4128	0.603985
Q8SXM8	FBgn0027084	Aats-lys	30.6531	0.138732	30.7406	0.114639	30.4302	0.077216	30.6231	0.0791529																	28.4148	0.0809356	28.3807	0.0657606	28.1385	0.0759522	28.4508	0.119177
Q8SXQ1	FBgn0036857	CG9629	33.1869	0.0547122	33.0433	0.112576	32.9639	0.0819766	33.0635	0.213969	30.3439	0.0634292	30.4895	0.176851	30.0664	0.106519	30.2401	0.148876	30.4668	0.0578293	30.5874	0.0654471	30.2505	0.0763018	30.4427	0.0770221	30.4829	0.0685145	30.4485	0.0473267	30.6639	0.0935652	30.4844	0.153302
Q8SXQ5	FBgn0030584	CG14407	29.5921	0.0524856	29.1243	0.124742	29.3252	0.244618	29.1397	0.354369	28.3116	0.205384	28.75	0.0951665	27.836	0.128639	28.0399	0.167713	30.0478	0.0589276	30.0191	0.0862319	30.039	0.0738503	29.9449	0.0435131	31.4257	0.120121	30.7125	0.121965	30.9543	0.0765061	30.6053	0.159288
Q8SXR1	FBgn0053126	NLaz	27.7677	0.0745029	28.4731	0.183786	28.5711	0.0989212	28.4586	0.198257	24.9037	0.375149	24.589	0.486129	24.1118	0.194266	23.3955	0.599621	25.1166	0.139174	25.6676	0.18413	26.0535	0.24092	25.5563	0.283313	29.3562	0.129392	28.9016	0.113717	29.2685	0.18224	28.8541	0.0759874
Q8SXR4	FBgn0050339	CG30339	24.0716	0.182731	23.7762	0.169476	23.2606	0.368247	23.9789	0.252176	29.1997	0.120186	28.7763	0.0243484	29.2549	0.208659	29.0223	0.171776
Q8SXU3	FBgn0034035	CG8207	27.0783	0.126483	26.6471	0.354924	27.128	0.21338	26.985	0.300513	27.3023	0.178681	27.0148	0.0940646	26.8867	0.206599	26.8677	0.191999	24.8488	0.133119	24.4815	0.165587	24.6354	0.166308	24.5023	0.159054	24.8914	0.506555	24.2716	0.758862	25.371	0.376352	24.4872	0.781745
Q8SXU5	FBgn0038419	CG14879	23.7823	0.33941	24.1364	0.218932	23.8466	0.336719	24.3088	0.258256																	24.481	0.374461	24.7339	0.522928	25.1898	0.425364	23.8742	0.539823
Q8SXV9	FBgn0030829	CG12998	30.1861	0.173105	30.4468	0.085006	30.8918	0.0768205	30.3272	0.163695
Q8SXX1	FBgn0039924	PIP4K	27.6759	0.0298201	27.4161	0.205281	27.4727	0.0798722	27.393	0.132107	27.079	0.0754316	26.9621	0.103882	26.8847	0.167178	27.2146	0.234457	30.4055	0.036041	30.2439	0.0874119	30.1514	0.0792995	30.1127	0.0630463	27.2645	0.102554	27.3149	0.115704	26.5067	0.895248	27.3063	0.1209
Q8SXY1	FBgn0038842	hdly	28.073	0.121021	28.551	0.15872	27.8352	0.194644	28.7861	0.177382																	28.2565	0.121713	28.5175	0.166252	28.1636	0.141698	28.4283	0.029574
Q8SXY6	FBgn0045866	bai	30.2212	0.0956454	30.0134	0.11202	29.7281	0.209413	29.882	0.306438	28.7072	0.112412	28.4503	0.105648	28.7149	0.112795	28.8342	0.142874	27.5355	0.0659947	27.7038	0.107255	27.326	0.0896296	27.949	0.109032	28.8234	0.12611	28.9919	0.0968669	28.7426	0.159412	28.8571	0.137676
Q8SXY8	FBgn0030586	CG12539	23.2695	0.465388	23.7288	0.416109	23.7893	0.323123	21.9622	0.152507
Q8SY00	FBgn0051102	CG31102	25.6389	0.130584	26.0042	0.252767	26.496	0.197394	26.0726	0.166404	24.6816	0.530588	24.9876	0.130929	25.1697	0.232638	25.2818	0.087247									23.7611	0.11125	23.3895	0.166282	24.1931	0.117525	23.8156	0.349001
Q8SY19	FBgn0025814	Mgstl	30.7719	0.284864	30.6713	0.26945	29.9541	0.251948	30.8634	0.274376																	25.9498	0.853223	27.4746	0.202998	27.9728	0.288593	28.5415	0.244408
Q8SY33	FBgn0051992	gw	26.9829	0.081979	26.5803	0.100052	26.7386	0.137239	26.5662	0.300121	25.9403	0.233567	26.2002	0.087683	24.863	0.838518	25.8942	0.314894	27.9675	0.139726	27.9032	0.0890667	28.2438	0.0434764	28.1896	0.0608708
Q8SY39	FBgn0052344	CG32344	25.1606	0.148911	25.7488	0.221961	23.6669	0.459636	25.4908	0.107981	24.5308	0.128187	24.9617	0.236871	24.3658	0.293761	24.7101	0.155179
Q8SY41	FBgn0266019	rudhira	23.7224	0.881056	23.9815	0.549792	25.4891	0.21386	25.1172	0.386501	23.1568	0.105078	23.3181	0.171267	23.0843	0.52667	23.0229	0.0956158	24.8641	0.316157	24.5128	0.262109	24.8344	0.159953	24.8345	0.11732
Q8SY53	FBgn0032015	Ostgamma	28.9063	0.469481	27.2455	0.389087	26.2504	0.131504	27.7359	0.367387	27.8772	0.348971	27.7411	0.202826	28.5886	0.382909	27.6591	0.398915	24.1223	0.431872	23.9421	0.404624	24.3416	0.123768	23.9077	0.441999	25.2324	0.617559	26.0213	0.252633	25.7919	0.157004	25.8455	0.622052
Q8SY58	FBgn0030799	CG4872	28.3684	0.128929	28.5698	0.176146	28.5566	0.193918	29.1054	0.176359	26.1081	0.170749	26.0812	0.096377	25.4833	0.238361	25.8343	0.104963	21.9045	0.377186	22.8976	0.211596	22.9846	0.141349	23.2701	0.570275
Q8SY61	FBgn0034470	Obp56d	31.3325	0.327579	31.7035	0.114345	31.6363	0.288205	31.2023	0.103971	25.9218	0.530124	26.1818	0.498269	26.1831	0.537332	26.1227	0.245727	27.9942	0.150786	28.0925	0.273397	28.0436	0.590842	27.5901	0.631227	31.492	0.307728	31.2647	0.360215	31.5656	0.115056	31.093	0.188152
Q8SY67	FBgn0046999	CG6429	24.8222	0.0711542	23.5784	0.521246	24.9287	0.213584	23.7151	0.576045
Q8SY69	FBgn0069923	CG41128	26.5918	0.731557	27.0324	0.600414	27.5033	0.312448	26.7201	0.260527	23.5483	0.439047	24.8459	0.784855	25.9875	0.513343	25.0442	0.392897	27.951	0.166654	28.1433	0.167863	27.2105	0.151171	27.8818	0.106259	26.0178	0.673807	26.8886	0.634705	27.641	0.311754	27.0299	1.09142
Q8SY96	FBgn0052500	CG32500	27.6103	0.0903035	27.4254	0.125565	27.2934	0.121278	27.1912	0.183006	26.3667	0.119999	25.8494	0.0649667	26.1573	0.234882	26.2653	0.221376	26.3942	0.18087	26.441	0.0310875	26.6562	0.128728	26.4384	0.117117	29.2383	0.148752	29.115	0.14473	28.9847	0.104552	28.4446	0.121585
Q8SY97	FBgn0053178	CG33178	22.5601	0.604997	24.4627	0.598546	23.0093	0.499407	25.3208	0.64241
Q8SYG2	FBgn0027055	CSN3	25.9933	0.0970204	25.409	0.616501	25.732	0.196844	25.9535	0.224023	25.0728	0.885642	24.4956	0.151934	25.1999	0.173077	24.6358	0.441425	24.8459	0.0992719	24.8794	0.147256	25.2484	0.191633	24.8957	0.291759	25.6646	0.0897116	25.3093	0.075875	24.4507	0.669604	23.9043	0.402013
Q8SYG3	FBgn0058045	CG40045	29.8647	0.145365	30.0072	0.228195	30.0424	0.162609	29.7049	0.157903	28.4725	0.150968	28.2061	0.0721307	28.0957	0.128227	28.294	0.211051	28.3939	0.101463	28.139	0.15052	27.9784	0.0565736	27.8509	0.0564949	28.5183	0.0950608	28.2271	0.157348	28.2059	0.145849	28.1673	0.0920631
Q8SYJ2	FBgn0052230	CG32230	32.6933	0.200447	32.489	0.107142	32.2508	0.273731	32.2302	0.0893396	32.3859	0.104608	32.3896	0.0675018	32.5284	0.0999964	32.4868	0.104212	33.3528	0.0235562	33.2145	0.0405649	33.397	0.0699178	33.2014	0.0730328	34.6847	0.172678	34.8572	0.112573	34.9564	0.120247	34.9768	0.10312
Q8SYL1	FBgn0022288	l(2)09851	26.2416	0.0978194	26.3215	0.300484	25.998	0.119919	26.2117	0.279551	26.5917	0.169708	26.8933	0.0922057	26.0345	0.167054	25.6873	0.194754
Q8SYP9	FBgn0044510	mRpS5	25.7373	0.352186	25.7931	0.244134	25.4434	0.329239	25.6856	0.119126	27.2988	0.0506188	27.2016	0.0778321	27.05	0.172913	27.1162	0.138258									27.3043	0.101827	26.2839	0.206264	26.8282	0.12139	26.5571	0.153377
Q8SYQ4	FBgn0051997	CG31997	28.3617	0.125806	28.6439	0.218957	28.3028	0.100948	28.6844	0.0718312
Q8SYQ8	FBgn0033100	CG3420	26.9193	0.175099	26.3815	0.436489	27.5311	0.27001	27.3573	0.282312	26.1017	0.129376	26.1632	0.152328	26.3602	0.213455	25.8639	0.0771112	27.085	0.0529431	26.7946	0.143428	26.8874	0.145693	26.8505	0.0952214	28.4022	0.155593	26.9402	0.254568	28.0619	0.258509	27.5515	0.10473
Q8SYS7-4	FBgn0262115	CG17683	27.5073	0.184479	27.4936	0.172317	28.0139	0.261736	27.5194	0.102325
Q8SZ72	FBgn0033763	CG8646	26.9633	0.119474	26.5554	0.28225	27.0472	0.130774	26.705	0.148477	27.0794	0.309932	26.307	0.138835	27.3949	0.210472	26.6696	0.321423	25.2858	0.168737	24.47	0.437385	24.6022	0.635462	24.9435	0.183776
Q8SZA8	FBgn0035529	CG1319	30.3294	0.0468629	30.3605	0.115341	31.0447	0.168914	30.3589	0.115938	27.9748	0.820546	29.5529	0.120947	29.2843	0.150837	29.7738	0.138161	29.2442	0.0598924	29.2827	0.120512	29.5075	0.15247	28.9947	0.0857634	29.5897	0.146021	29.6003	0.0991065	29.9964	0.175448	29.8839	0.103845
Q8SZK5	FBgn0051769	CG31769	28.9703	0.18654	29.0719	0.215129	27.8544	0.141711	28.6141	0.184126	23.4006	0.459261	25.181	0.11587	24.0348	0.191439	24.3198	0.249482									25.4601	0.525541	25.4574	0.743416	24.6547	0.479856	25.0824	0.618239
Q8SZK9	FBgn0031629	Clect27	30.8123	0.0646478	31.0795	0.182578	31.1128	0.0699117	31.1752	0.136994	26.5241	0.29664	26.1332	0.0493794	25.9508	0.0983987	25.8873	0.155309	29.1366	0.129597	29.0033	0.179726	28.9333	0.228798	28.8006	0.160523	29.4611	0.0928442	29.7212	0.148694	29.5589	0.0454555	29.6291	0.139648
Q8SZM2	FBgn0032538	CG16885	32.1263	0.0863379	31.6091	0.0963988	32.078	0.122786	31.5635	0.131691																	32.4599	0.0835026	32.2047	0.126854	32.6096	0.127404	32.1609	0.186601
Q8SZN1	FBgn0051313	CG31313	31.0211	0.139624	30.5983	0.184064	30.6285	0.122617	30.4619	0.239252									23.9443	0.375606	24.1271	0.278866	23.4376	0.643244	23.773	0.471407	28.1771	0.0817887	27.631	0.254036	28.4377	0.145517	27.7536	0.211997
Q8SZW5	FBgn0015571	alpha-Est3	28.1066	0.12895	28.1072	0.102388	27.874	0.15794	27.4315	0.521694	27.945	0.0977366	27.6791	0.108186	27.601	0.0281169	27.8064	0.0816477
Q8SZY4	FBgn0050104	NT5E-2	28.5336	0.319763	29.5766	0.102569	28.8355	0.144013	29.4608	0.0811085	28.5605	0.0773483	28.6137	0.0787486	29.2133	0.31289	29.2208	0.224142									27.1589	0.174618	26.7889	0.329023	27.0453	0.168563	26.6612	0.180845
Q8SZY9	FBgn0052075	CG32075	25.5672	0.350813	25.5919	0.318857	24.4329	0.159386	25.6425	0.494579	24.4673	0.153732	24.0668	0.518715	24.3049	0.174484	23.8643	0.620429
Q8T045	FBgn0086253	rumi	25.0395	0.261487	24.9373	0.193729	24.5981	0.412745	24.457	0.309833
Q8T079	FBgn0043456	CG4747	30.2541	0.178387	30.135	0.0574919	30.2402	0.0799235	30.3667	0.10008	29.27	0.0600944	29.4699	0.069345	29.349	0.100437	29.3546	0.162043	31.424	0.0235327	31.5067	0.0281772	31.7099	0.0830688	31.5777	0.0834194	30.4307	0.0814378	30.2324	0.105476	30.2263	0.0998866	30.2347	0.210196
Q8T0I9	FBgn0031850	Tsp	26.8359	0.164982	27.2562	0.126456	27.5056	0.163384	27.3938	0.0282141
Q8T0J5	FBgn0038610	CG7675	28.4963	0.169077	28.5826	0.182386	28.6849	0.226698	28.8411	0.131293																	27.4986	0.216569	27.7118	0.402908	27.7314	0.319768	28.1205	0.171708
Q8T0L3	FBgn0023143	Uba1	32.996	0.0744814	33.0481	0.0660624	33.2384	0.0902055	32.9583	0.0840207	31.4744	0.0834228	31.1973	0.0347063	30.8904	0.110479	31.046	0.106437	31.7141	0.0287193	31.6495	0.0698151	31.1864	0.0803289	31.6198	0.0824853	31.7048	0.0653607	31.5577	0.0171252	31.5877	0.0422088	31.3678	0.0303661
Q8T0N5	FBgn0033769	CG8768	28.752	0.121725	28.7255	0.136826	29.2656	0.0888527	28.9017	0.109579	28.7183	0.0839733	28.715	0.0405412	28.8398	0.172583	28.7728	0.164505	30.4623	0.0525248	30.449	0.0860562	30.653	0.0695472	30.59	0.0368587	32.4111	0.0917201	32.5678	0.0927921	32.2694	0.104672	32.3078	0.0759566
Q8T0Q4	FBgn0086656	shrb	29.6032	0.10598	29.2329	0.109158	29.4615	0.152113	29.6907	0.185164	27.7184	0.264714	28.3158	0.0922671	28.2554	0.165825	28.6	0.101283	29.0975	0.0372824	29.0565	0.0799056	29.442	0.0897371	29.044	0.0494285	28.8667	0.166053	28.6731	0.132209	28.8889	0.15128	28.6138	0.11277
Q8T0S6	FBgn0261456	hpo	24.6449	0.190763	23.9774	0.3379	24.3562	0.24128	25.0203	0.0349511									22.0544	0.497153	22.2855	0.260502	22.883	0.481185	22.4138	0.227206
Q9I7V7	FBgn0043070	MESK2	26.1181	0.0420156	25.6883	0.333362	25.6876	0.145977	26.2676	0.207339									22.3025	0.443484	23.158	0.132114	23.2427	0.262822	23.1548	0.439336
Q8T0V6	FBgn0031737	obst-E	28.4734	0.398388	27.8808	0.286644	28.2256	0.227801	26.9439	1.22119									23.1867	0.726671	21.6306	0.364962	22.628	0.355109	22.8645	0.497289
Q8T3L6	FBgn0036691	beg	27.5505	0.0510943	27.3576	0.252913	27.9955	0.0995619	27.5447	0.18261	26.9807	0.110745	26.919	0.0798707	26.9793	0.127493	26.7282	0.0935547	27.1411	0.0613024	26.8154	0.121892	26.7607	0.072295	26.9035	0.0847896	28.8339	0.0600051	28.5335	0.044856	28.6457	0.0434357	27.8802	0.150085
Q8T3U2	FBgn0033912	RpS23	33.3022	0.179779	33.665	0.161982	32.8086	0.127254	33.3242	0.0801318	32.5211	0.0766535	32.9423	0.0138444	33.037	0.180418	33.0583	0.0385144	31.8778	0.0649979	32.0368	0.131051	31.9332	0.140928	32.1179	0.174349	31.2649	0.128825	31.6232	0.0999347	31.2598	0.167729	31.9226	0.203845
Q8T3V6	FBgn0014023	mRpL47	26.3883	0.0422368	26.6298	0.225133	26.4836	0.113035	26.8543	0.138384																	26.0638	0.294705	25.8715	0.155593	25.6652	0.181992	25.5406	0.157528
Q8T3X9	FBgn0026666	l(1)G0136	25.6165	0.0495343	26.1776	0.231068	25.6672	0.160846	25.9879	0.16429	22.8167	0.46829	23.6408	0.395784	22.9901	0.209308	22.9139	0.486549	28.7343	0.0366624	28.5362	0.116501	28.7903	0.0570464	28.693	0.111084	30.0194	0.0330236	29.6951	0.144828	29.6394	0.235959	29.6521	0.136216
Q8T490	FBgn0039050	CG17110	26.2702	0.277384	26.6404	0.500924	26.1455	0.667324	26.8265	0.210135	27.0859	0.161176	26.8008	0.167382	27.2922	0.146278	27.495	0.094456
Q8T4A5	FBgn0037942	CG14721	25.2535	0.212407	24.8257	0.586572	24.68	0.401386	25.3579	0.416986	23.5848	0.658131	24.4306	0.239693	24.98	0.10536	24.6406	0.233572	25.3057	0.216514	23.8566	0.407936	24.8502	0.0720871	24.0053	0.282225
Q8T4A9	FBgn0030789	Rrp45	25.7686	0.137368	26.2804	0.111845	25.8447	0.152805	26.5184	0.164761	23.8482	0.634379	24.8203	0.283446	24.0148	0.502633	24.3466	0.190065
Q8T4G5	FBgn0036702	CG6512	31.2293	0.093104	31.177	0.0475965	31.3689	0.0780663	31.3668	0.108417																	32.5973	0.0607177	32.3088	0.085088	32.4979	0.0327813	32.3418	0.0240635
Q8T6B9	FBgn0028577	pUf68	27.5565	0.0488497	27.5427	0.190734	27.755	0.173817	27.8049	0.0882035																	25.0427	0.412849	24.339	0.366695	24.6105	0.256509	24.6805	0.0265684
Q8T6I0	FBgn0016693	Past1	33.7363	0.0296715	33.6263	0.123738	33.646	0.0602103	33.5394	0.0487311																	32.4177	0.0749384	32.4237	0.113775	32.3564	0.100904	32.195	0.0568657
Q8T8R1	FBgn0034802	CG3800	29.297	0.34434	29.021	0.297177	27.6066	0.523203	28.18	0.205155	29.2135	0.200553	29.3687	0.112206	29.1099	0.130198	29.1211	0.122559	29.8766	0.0897401	29.971	0.065915	28.7142	0.080005	29.1794	0.0620915	26.8915	0.667384	27.3128	0.0943573	27.3849	0.260361	26.6949	0.120705
Q8T9B6	FBgn0004132	boca	29.3514	0.109594	29.4714	0.168619	28.8981	0.2053	29.6384	0.163063	27.1728	0.161992	27.2121	0.154703	27.2609	0.255553	27.4768	0.164343	29.2713	0.0574648	29.2107	0.0581341	29.4085	0.067227	29.2153	0.0999669	28.4566	0.220224	28.326	0.11382	28.2733	0.148391	28.3494	0.0773427
Q8T9E6	FBgn0264494	CG17646	29.3781	0.142276	28.7288	0.0849829	28.5382	0.107617	28.6383	0.155944
Q9VIW1	FBgn0032785	CG10026	23.5959	0.460792	24.6101	0.384613	23.8858	0.396354	24.7335	0.299433
Q8WTC1	FBgn0026261	bonsai	27.5563	0.169716	27.495	0.215176	27.1784	0.0703656	27.1135	0.072858	27.6669	0.139954	27.5851	0.0432489	27.7526	0.0319117	27.71	0.178078	23.6712	0.0533726	23.577	0.15071	23.1219	0.270444	24.1201	0.419468	26.7038	0.19159	25.8389	0.47681	23.7546	0.408803	24.4754	0.569445
Q94514	FBgn0019624	CoVa	34.9353	0.0865097	34.9169	0.121639	35.3374	0.0539297	34.9561	0.104639	33.0984	0.0819288	33.5502	0.0433974	33.471	0.141194	33.5175	0.0781364	34.4826	0.0262796	34.4093	0.0782745	34.4918	0.0411934	34.2984	0.0551467	36.599	0.0495286	36.4599	0.077314	36.5935	0.0569876	36.3157	0.0387055
Q94516	FBgn0019644	ATPsyn-b	33.5162	0.145335	33.503	0.120299	33.5358	0.153033	33.3509	0.0507993																	35.3993	0.0678517	35.2405	0.0620258	35.1926	0.0444121	35.2332	0.0514861
Q94517	FBgn0015805	Rpd3	25.7433	0.190447	25.223	0.498143	24.0405	0.254935	25.0182	0.59096	24.5256	0.388586	24.6596	0.139305	25.3018	0.30589	24.9812	0.12927	24.0751	0.119806	23.7691	0.540454	23.1988	0.457052	24.1172	0.270932
Q94518	FBgn0086904	Nacalpha	32.173	0.153725	32.5084	0.147297	32.2623	0.113174	32.0728	0.146664	30.319	0.0644842	30.3987	0.0865648	29.4359	0.111355	29.6634	0.117857	30.1552	0.0437718	30.2287	0.121077	30.4695	0.074386	30.1627	0.074729	30.4428	0.127487	30.202	0.0494692	30.1725	0.0321735	30.1852	0.207392
Q94519	FBgn0011361	mtacp1	24.4288	1.18304	25.6797	0.404679	25.0846	0.804957	24.5613	0.640241	23.1142	0.71552	24.6403	0.313813	24.1723	0.253779	24.7444	0.297207	25.5235	0.173286	25.7159	0.171427	25.4638	0.0671719	24.5738	0.761649	24.428	1.07809	27.3419	0.368639	26.8738	0.581813	27.8975	0.200593
Q94519-2	FBgn0011361	mtacp1	31.2341	0.239796	30.6009	0.217031	30.1744	0.193196	30.228	0.19056	30.0356	0.127959	29.4543	0.148113	29.6077	0.281303	29.6464	0.161181	30.7781	0.0819507	30.9261	0.0854502	31.1397	0.0663617	30.9311	0.0480015	31.2084	0.2766	31.3865	0.11951	31.7734	0.217378	31.7921	0.0967893
Q94521-2	FBgn0019643	Dat	26.8153	0.0837813	26.3494	0.334675	26.7926	0.121432	27.4749	0.234284																	27.7138	0.154808	27.9119	0.136354	27.2336	0.232874	27.3459	0.299258
Q94522	FBgn0004888	Scsalpha	34.5989	0.0594235	34.273	0.103164	34.8462	0.107601	34.3916	0.027291																	35.7732	0.123627	35.7398	0.0757494	35.7912	0.120621	35.5141	0.127674
Q94523	FBgn0261439	SdhA	33.4826	0.0707908	33.7938	0.102082	33.8222	0.055246	33.505	0.0382134	32.6548	0.0879938	32.6607	0.027471	32.9054	0.0826294	33.0414	0.0566014	33.1098	0.0180103	33.097	0.0626307	32.8465	0.0401975	33.021	0.0311451	36.5354	0.04031	36.3788	0.0560381	36.3429	0.0255575	36.1139	0.0262096
Q94524	FBgn0024432	Dlc90F	26.9121	0.269109	26.0713	0.589634	27.27	0.0557349	26.8841	0.192455	24.1116	0.388104	24.9766	0.172542	25.8783	0.200228	25.8861	0.127868	24.7033	0.156301	25.3295	0.107148	25.4819	0.129925	25.0252	0.179731
Q94526	FBgn0017561	Ork1	27.7232	0.0866783	27.8572	0.214276	27.3097	0.24145	28.1197	0.189817									29.2588	0.036495	29.4267	0.0877014	29.5124	0.0370729	29.3567	0.0675279
Q94529	FBgn0019982	Gs1l	31.5383	0.148946	31.3959	0.163094	31.62	0.15174	31.14	0.185017	28.0185	0.187775	28.1708	0.0707234	28.0495	0.178201	28.0859	0.175412	30.2436	0.0481742	30.0364	0.0713364	29.8991	0.15048	29.8139	0.0518621	32.6019	0.0465765	32.2412	0.159667	32.4538	0.0707116	31.8228	0.121695
Q94533	FBgn0015806	S6k	30.5834	0.170073	30.8983	0.139703	30.7518	0.215876	31.1845	0.111715	27.7871	0.100938	27.5912	0.0857418	26.6408	0.36814	27.5011	0.213945	25.1095	0.0854878	24.5193	0.574946	24.2248	0.504714	25.1421	0.141552	27.4605	0.109952	27.3608	0.157097	27.4797	0.188622	26.6008	0.960677
Q94535	FBgn0017457	U2af38	26.9516	0.136037	26.9046	0.0597562	27.1722	0.0838141	26.5152	0.19549	24.1502	0.349289	25.426	0.159093	22.2706	0.42804	23.5435	0.519055	27.5542	0.260251	27.59	0.13422	27.6163	0.208838	27.1503	0.168123	25.493	0.585998	24.3224	0.734794	24.1704	0.657894	25.6346	0.697884
Q94547-2	FBgn0017550	Rga	26.0827	0.313055	24.8973	0.353065	25.1521	0.597694	24.1114	0.566939
Q94883	FBgn0015664	Dref	28.0985	0.0728397	28.306	0.119497	28.08	0.109835	28.2581	0.15581	25.7378	0.158574	25.7647	0.097478	25.626	0.0953781	25.6431	0.170992	28.5301	0.0611459	28.9453	0.0390842	28.7183	0.0329164	29.2611	0.0536136	25.8529	0.470678	26.4546	0.207035	26.3864	0.3043	26.7607	0.216312
Q94899	FBgn0013746	alien	26.4895	0.132006	26.2655	0.13188	26.4774	0.183678	26.3824	0.231131	23.9918	0.287391	23.8083	0.15853	22.8128	0.588584	23.5188	0.270846
Q94901	FBgn0011640	lark	29.5796	0.0733686	29.2408	0.20741	29.532	0.0574573	29.6392	0.133299	28.6	0.107033	28.6454	0.0366858	28.5003	0.109783	28.3852	0.142683	30.8863	0.0746907	30.979	0.0501086	30.7593	0.0932113	30.9121	0.0509017	27.3713	0.200821	27.5315	0.0612041	27.5871	0.151147	27.5355	0.238379
Q94915	FBgn0016715	Reg-2	31.739	0.118161	31.0696	0.164776	32.2504	0.150078	30.9945	0.163694	29.6624	0.106987	29.1342	0.0627498	29.4741	0.108345	29.0693	0.160142	26.1481	0.169114	25.6454	0.1944	25.9389	0.29763	25.5005	0.309772	28.074	0.196073	26.6773	0.229922	28.4208	0.104998	26.4936	0.66636
Q94920	FBgn0004363	porin	35.6512	0.0564575	35.6858	0.0476817	35.8417	0.0691694	35.7395	0.0507677	33.7661	0.0635704	33.9575	0.0602271	34.0344	0.0878427	34.0255	0.0323972	35.8096	0.0488215	35.8949	0.0518329	36.146	0.0838463	35.7832	0.048976	36.6271	0.0603574	36.7068	0.0601952	36.6884	0.0153827	36.6759	0.0908239
Q95028	FBgn0001258	ImpL3	31.2979	0.124167	31.5273	0.116314	32.0812	0.0907653	31.2006	0.15164	29.686	0.0480434	29.4243	0.0739203	29.0885	0.159416	29.2487	0.101373	27.1959	0.0879422	26.9402	0.16917	26.8984	0.136583	26.7602	0.104386	28.9449	0.116766	28.8494	0.113274	28.6033	0.0844963	28.5775	0.0672966
Q95029-2	FBgn0013770	Cp1	33.3508	0.105589	33.4551	0.102413	33.2198	0.117688	34.0343	0.131569																	30.458	0.0829844	30.6144	0.103746	29.9679	0.113231	30.9991	0.0284104
Q95083	FBgn0016697	Prosalpha5	31.8264	0.0732086	31.618	0.10553	31.9627	0.0673039	31.6442	0.0556947	28.8914	0.124267	29.0389	0.104865	28.1911	0.12566	28.495	0.0659282	28.8727	0.0634962	28.7416	0.0499949	28.6499	0.05127	28.6443	0.0835082	29.7053	0.127367	29.6133	0.0587202	29.5532	0.283184	29.2459	0.0914249
Q95NH6	FBgn0041579	AttC	24.1169	0.653005	24.8238	0.559464	23.1107	0.656824	25.9142	0.499982																	23.7056	0.302164	26.3979	0.124167	23.6057	0.0715427	25.059	0.713348
Q95R34	FBgn0023525	CG3191	25.6833	0.10138	25.7626	0.27952	25.942	0.0963888	25.4636	0.186721	22.4858	0.302353	22.2068	0.139062	21.7962	0.298469	21.8848	0.166319
Q95RA0	FBgn0040732	CG16926	24.413	0.632151	23.6971	0.439709	23.2414	0.417528	25.0606	0.698878
Q95RA8	FBgn0038965	mats	24.7048	0.120428	25.6768	0.333057	24.6317	0.382357	26.0301	0.433933	24.4075	0.295357	24.728	0.182635	23.7528	0.382229	23.2853	0.961813
Q95RA9	FBgn0038149	GILT1	30.4431	0.23399	30.2991	0.271198	30.9482	0.110827	29.8574	0.169472	26.121	0.169778	25.5049	0.185467	26.035	0.12594	26.0543	0.19026	28.8586	0.212526	28.7111	0.183718	28.2847	0.102388	28.5717	0.139259	30.189	0.168287	29.6698	0.152042	29.7748	0.0967407	29.4037	0.0462337
Q95RB2	FBgn0033728	Cpr49Ae	35.5949	0.0798564	35.5857	0.0511533	35.5083	0.128708	35.6472	0.116236	30.4477	0.217143	29.5447	0.253184	31.544	0.0895361	30.9835	0.254304	32.2608	0.0806132	32.1109	0.172642	32.4801	0.180111	31.9291	0.315544	34.0455	0.142436	34.0326	0.0636556	34.2175	0.139846	33.9863	0.112166
Q95RE4	FBgn0022959	yps	31.9856	0.201684	31.5804	0.172064	30.7288	0.284687	31.2832	0.2894	29.4095	0.0419326	29.1519	0.120907	29.9294	0.161941	29.6714	0.12992	30.1527	0.0913249	30.005	0.139559	30.5542	0.0281061	29.9744	0.0823165	29.4098	0.168411	29.6297	0.0950048	29.7699	0.117313	29.8163	0.109119
Q95RF6	FBgn0036928	Tom20	28.748	0.0814006	28.7568	0.123937	29.2716	0.100936	29.0959	0.0637332	26.81	0.196008	26.6803	0.102439	27.9153	0.0423593	27.8714	0.0549257	27.1966	0.121005	26.8679	0.139017	27.026	0.100786	27.1234	0.0465744	27.2831	0.601031	28.2477	0.299755	28.259	0.0500835	28.2644	0.0641884
Q95RI2	FBgn0036306	CG10973	27.1441	0.155315	27.3865	0.123456	26.7941	0.14536	27.9064	0.096442
Q95RJ9	FBgn0263933	ebi	25.1447	0.270577	24.5279	0.259079	23.9667	0.479258	24.466	0.902883	22.3574	0.456335	23.2027	0.172507	22.7793	0.766945	23.1242	0.399277	23.8147	0.0885701	23.723	0.216301	23.7448	0.120627	23.4641	0.689505
Q95RN0-2	FBgn0038013	CG10038	27.8492	0.15477	28.2207	0.103647	28.3022	0.168072	27.5137	0.26978	26.3315	0.129729	25.9559	0.13068	25.7244	0.318229	25.8313	0.280541
Q95RR1	FBgn0052446	Atox1	29.406	0.150671	29.5267	0.133516	29.8553	0.106974	29.3398	0.143339	27.6809	0.13997	27.8279	0.0764817	28.2913	0.170211	28.3475	0.113731	28.8323	0.138271	29.4363	0.0411399	29.0001	0.109869	28.6979	0.135136	28.3118	0.380735	28.1245	0.212594	27.5081	0.425706	27.3123	0.254963
Q95RR6	FBgn0022361	Pur-alpha	25.8193	0.317496	24.793	0.65983	27.0484	0.165735	25.3852	0.706091	26.8969	0.0886469	26.6919	0.0651904	27.1229	0.070806	26.6975	0.0576918	28.2313	0.286497	26.9376	0.654209	26.9435	0.53309	26.4475	0.205852
Q95RS6	FBgn0058160	CG40160	26.4915	0.234739	25.9599	0.58275	26.3322	0.279605	26.7415	0.223375																	25.382	0.199472	25.1675	0.298602	25.7614	0.284318	25.5064	0.208276
Q95RU0	FBgn0011204	cue	27.154	0.114164	27.1564	0.106993	26.4654	0.185913	27.4545	0.253169
Q95RV5	FBgn0050499	CG30499	30.8875	0.118176	30.6466	0.154005	31.065	0.190616	31.0021	0.233699	28.6138	0.197062	28.7919	0.0272026	29.1923	0.26744	28.824	0.0804842	27.2376	0.242334	27.1192	0.13971	27.2488	0.108047	26.9396	0.196975	27.6276	0.191197	27.1163	0.188493	27.402	0.166829	27.1857	0.205251
Q95RX5	FBgn0037655	CG11984	25.6476	0.37036	25.2967	0.460571	25.819	0.140707	24.713	0.507463	24.9296	0.186994	24.5614	0.04374	24.4788	0.257075	24.6979	0.340871	24.2063	0.497771	23.9844	0.570734	24.9018	0.18097	24.012	0.434637	25.4648	0.494013	25.9327	0.239138	26.3287	0.299062	24.5821	0.589892
Q95RY2	FBgn0036505	CG7945	26.9512	0.305048	27.0544	0.179982	26.6159	0.250097	26.8372	0.241197
Q95RZ5	FBgn0262508	CG43078	26.8711	0.123099	27.3827	0.206804	27.6654	0.166343	27.0926	0.146985																	31.744	0.0817944	31.5446	0.0970486	31.6712	0.10479	31.4359	0.0665043
Q95SE8	FBgn0036318	Wbp2	26.4571	0.0890183	26.0903	0.645046	26.6846	0.131396	26.9885	0.186289																	26.584	0.137233	26.8594	0.0622615	26.668	0.0581922	25.9963	0.800737
Q95SH2	FBgn0036805	Chmp1	26.6183	0.618315	25.9875	1.1586	26.2481	0.481868	26.312	0.755762	25.8567	0.592071	26.3686	0.208572	27.9996	0.296554	26.6718	0.60754	28.9821	0.0770004	29.2849	0.0487087	29.2026	0.112566	29.3205	0.0766456	23.6795	0.285458	23.9269	0.317267	24.1114	0.55224	25.2052	0.122755
Q95SH7	FBgn0035440	CG14969	24.9525	0.393176	26.7399	0.163956	25.1832	0.478098	26.5164	0.489043
Q95SI7	FBgn0038924	CG6028	33.0908	0.15872	33.0614	0.171752	33.0402	0.0817855	33.1284	0.162893	32.4011	0.0940586	31.8227	0.0656056	32.428	0.160204	32.2558	0.118689	31.2216	0.0768804	30.9765	0.0361538	30.9135	0.0763255	30.8536	0.0336879	31.4785	0.0667316	31.2589	0.0851249	31.2084	0.0508699	31.211	0.0284324
Q95SK3	FBgn0050291	CG30291	27.7203	0.196841	27.9516	0.101582	27.9293	0.0866242	28.6935	0.102978	27.2064	0.0946441	27.3869	0.0502523	27.214	0.183346	27.3601	0.0968606
Q95SN8	FBgn0051200	CG31200	28.0658	0.181373	27.9759	0.220385	27.6992	0.111956	26.894	0.20564																	27.8317	0.188813	27.9995	0.204177	27.9828	0.177325	26.6531	0.759089
Q95SP2	FBgn0039875	sip3	25.3826	0.373453	24.9331	0.188981	23.6129	0.335416	24.6339	0.19851	22.8872	0.324209	23.2501	0.101643	24.059	0.193093	24.412	0.0915232	23.546	0.134462	22.5898	0.269887	23.7543	0.381175	23.4396	0.471641
Q95T12	FBgn0261722	fwe	26.4306	0.239329	26.0279	0.216021	24.7387	0.505161	25.5936	0.14559	22.7776	0.322481	22.3718	0.30541	24.7205	0.406863	24.6407	0.386317
Q95T98	FBgn0051523	CG31523	31.127	0.0466754	30.2266	0.149569	31.4864	0.164927	30.8507	0.134563	29.9635	0.251838	30.2923	0.0317011	30.5547	0.186022	30.6565	0.216307	24.6857	0.621464	24.657	0.290082	25.559	0.151234	24.9906	0.568965	29.4083	0.196217	29.6221	0.172258	29.4232	0.319484	29.8293	0.205075
Q95TK5	FBgn0039854	CG1635	29.4231	0.0727078	29.4084	0.149554	29.5554	0.0578391	29.0791	0.0530488																	30.1653	0.0288817	30.0238	0.0481215	30.3931	0.0901752	29.9932	0.0778106
Q9VXI3	FBgn0030734	CG9911	29.7168	0.132458	29.6324	0.135017	29.5629	0.0995983	29.617	0.25917																	28.6247	0.0884401	28.5994	0.102247	28.4853	0.104662	28.4977	0.0303349
Q9VKD8	FBgn0032388	CG6686	24.5636	0.167757	24.724	0.272327	23.6379	0.160561	24.2536	0.301339
Q95TW4	FBgn0038826	Syp	31.5211	0.0841198	31.5206	0.0812928	31.3995	0.0628043	31.4313	0.103233	29.3528	0.0989147	29.0664	0.0534847	29.017	0.156404	28.8777	0.100691	31.2118	0.0334665	31.5223	0.0254527	31.3705	0.0449433	31.5639	0.0569118	30.9964	0.0596848	30.8664	0.0332171	30.9995	0.0259598	30.8593	0.0586207
Q95TZ7	FBgn0035917	Zasp66	33.0831	0.137144	33.2868	0.0720476	33.2046	0.110659	33.0366	0.121608																	35.9092	0.019822	35.7706	0.0329071	35.7326	0.0144202	35.4566	0.0548757
Q95U30	FBgn0261393	alpha-Est5	30.6786	0.157323	30.4477	0.129179	30.505	0.151434	30.5873	0.191652	30.4706	0.0631869	29.4095	0.069238	30.267	0.128762	29.675	0.145221									24.9319	0.619648	25.6506	0.247444	25.4324	0.903946	25.9061	0.20106
Q95U34	FBgn0263199	Galk	33.7941	0.207633	33.0172	0.178771	33.8784	0.208595	32.9015	0.206593	29.0174	0.0731982	28.8293	0.055425	29.6415	0.0866638	29.035	0.0754751	27.7126	0.107718	27.5224	0.176949	27.3766	0.186675	27.3671	0.222318	28.5984	0.0962465	27.6568	0.104363	28.6509	0.105455	27.5214	0.204265
Q95U54	FBgn0037301	Mms19	26.0587	0.224327	26.7852	0.2531	26.6325	0.327076	25.4826	0.36198	22.8768	0.33525	22.6816	0.410116	22.5062	0.385719	22.8472	0.543094	22.2257	0.229231	21.9535	0.27102	22.3756	0.315585	23.0201	0.529404	25.4243	0.3879	25.2267	0.0870467	25.2091	0.709245	24.9748	0.268843
Q95V55	FBgn0038197	foxo	24.5524	0.241141	23.364	0.301095	24.6538	0.305004	23.0729	0.51052
Q95WY3	FBgn0038964	Nop56	30.5053	0.0557606	30.83	0.142094	30.098	0.129292	31.1142	0.104268	29.1772	0.104698	28.9468	0.0975626	28.3673	0.303591	28.6639	0.109197	27.0957	0.0334416	27.289	0.102484	26.9832	0.15889	27.3612	0.121066	27.6738	0.979754	29.0105	0.194547	28.486	0.263119	29.7191	0.481022
Q960D3	FBgn0046214	vig2	28.1145	0.371155	28.1366	0.20641	27.4483	0.172423	27.9359	0.292178
Q960J9	FBgn0052633	CG32633	24.1842	0.905853	24.98	0.469567	25.5858	0.602465	26.4073	0.540146	31.3344	0.0674242	31.7668	0.0406542	31.4772	0.0831274	31.6467	0.110949	23.6705	0.804395	22.9593	0.549962	24.4301	0.726633	24.7884	0.620619	24.8761	0.502252	25.0143	0.511938	24.4497	0.484557	24.8551	0.215172
Q960M4	FBgn0038570	Prx5	33.1194	0.206255	33.0908	0.128442	33.744	0.151848	32.9828	0.257482	31.1558	0.127647	31.0636	0.0805219	30.9872	0.0974412	31.0281	0.0989536	33.3888	0.0665511	33.1856	0.0789864	33.3408	0.0694738	32.9666	0.0568428	34.6966	0.0580789	34.5477	0.107225	34.6726	0.0668912	34.5443	0.0587905
Q960R0	FBgn0034971	CG3209	28.4234	0.0585167	28.2003	0.117002	28.1442	0.0996237	28.5929	0.0995119																	25.5416	0.218929	25.2051	0.408441	24.0315	0.684121	24.4991	0.409295
Q960T2-5	FBgn0013334	Sap47	26.1572	0.115807	26.2504	0.133016	26.7701	0.302976	26.0204	0.229133																	31.8361	0.0859502	31.6887	0.106345	31.6752	0.118903	31.7099	0.0896582
Q960W6	FBgn0034142	CG8306	28.6214	0.259082	28.6251	0.209667	27.7427	0.208347	28.1083	0.204415	28.1023	0.0762447	27.3508	0.0614971	28.3483	0.163281	28.1817	0.222161	25.5265	0.263703	25.1528	0.555228	24.9885	0.173142	25.683	0.25137	28.7415	0.131225	28.377	0.152527	28.5568	0.183702	28.5989	0.110812
Q960X8	FBgn0031450	Hrs	28.7823	0.0104341	28.8297	0.0614394	28.6287	0.163295	28.5505	0.151462
Q960Y8	FBgn0038535	alt	31.7427	0.0934565	32.2264	0.0694505	31.6804	0.148501	32.4847	0.0678785									22.6015	0.491105	23.1062	0.602691	23.934	0.473894	24.1018	0.341654	29.7476	0.0698107	29.9653	0.0975822	29.6654	0.049692	30.0747	0.0884401
Q961A8	FBgn0020389	Papss	25.0485	0.248166	24.77	0.157525	24.8889	0.0851313	24.6114	0.437265																	28.4629	0.24391	28.1804	0.120189	28.2438	0.0625044	28.4272	0.276768
Q961B3	FBgn0035204	CG2277	25.0301	0.245851	24.4717	0.476807	24.5439	0.320551	24.3624	0.667139	22.9272	0.226171	22.4808	0.206437	22.7418	0.329308	23.1449	0.0758532	27.3221	0.11005	27.2676	0.069288	26.2322	0.0759641	27.1064	0.125691	24.6919	0.318692	25.4306	0.150483	24.0248	0.351158	25.3321	0.51601
Q961C4	FBgn0039226	Ude	28.4991	0.154495	28.3521	0.478608	28.5714	0.260779	28.6109	0.255487	25.9877	0.160333	25.9626	0.185245	25.8556	0.286294	26.2038	0.159311									25.3937	0.350319	25.0397	0.506781	24.1568	0.90562	24.7178	0.258297
Q961E7	FBgn0011754	PhKgamma	29.6467	0.157569	28.5719	0.208066	29.9661	0.174577	28.4505	0.186707																	31.0672	0.0726875	30.8305	0.0400223	30.6178	0.0684389	30.6702	0.0820182
Q961H2	FBgn0050344	CG30344	24.9036	0.690652	25.5213	0.529346	25.7666	0.194531	26.5202	0.104756	22.5152	0.334773	21.6812	0.347634	24.3193	0.615925	24.5379	0.225201
Q961K6	FBgn0035091	CG3829	25.8967	0.181166	26.4293	0.337026	27.2173	0.167615	26.8969	0.369226
Q961N0	FBgn0015570	alpha-Est2	28.9874	0.187121	28.8661	0.209921	29.1894	0.0738099	29.4242	0.0810265																	24.2276	0.270842	23.86	0.355442	24.2214	0.460834	23.7392	0.72832
Q961Q7	FBgn0052626	AMPdeam	27.425	0.254246	27.4394	0.207656	26.8423	0.987014	28.047	0.138485	26.354	0.424215	26.5153	0.0779865	26.56	0.236799	26.5255	0.207539	23.7147	0.37189	23.7774	0.184831	23.7418	0.547171	23.2586	0.518489
Q961Q8	FBgn0039326	CG10562	27.0675	0.328388	28.0728	0.144537	27.8341	0.121373	27.8797	0.144456	30.9565	0.0606676	30.9907	0.0390446	30.8658	0.0830783	30.8157	0.0353971	23.5987	0.47186	23.6731	0.380831	23.1327	0.161563	24.1322	0.411468	28.4548	0.210986	27.9865	0.166343	28.2266	0.0880322	28.5978	0.0376894
Q961Q9	FBgn0035293	CG5687	24.0186	1.0852	25.5045	0.679623	24.7969	0.670698	24.445	0.854099
Q961R8	FBgn0027088	Aats-gly	31.694	0.110755	31.8222	0.0434789	31.742	0.102945	31.7008	0.138514									31.0311	0.0404398	30.9943	0.0356539	30.8187	0.0470247	30.8298	0.0612272	30.8189	0.0578579	30.7257	0.0757487	30.6826	0.044077	30.6011	0.0782034
Q961R9	FBgn0038407	CG6126	28.5021	0.0466355	28.1786	0.182552	28.2601	0.206552	28.2628	0.135579	26.8776	0.132282	26.462	0.134714	27.2957	0.260399	27.1135	0.136344	27.2501	0.0505862	27.3822	0.182076	26.4378	0.0883536	27.0787	0.090213	26.0328	0.153103	26.0517	0.134404	24.7908	0.629866	26.0217	0.24399
Q961T9	FBgn0053307	CG33307	26.5534	0.22174	28.0225	0.188792	28.0793	0.117518	28.3448	0.173911									23.8238	0.513344	24.4913	0.49585	24.9901	0.125797	24.734	0.183901	26.423	0.311512	27.0994	0.21266	27.8181	0.198494	27.5975	0.161749
Q961X4	FBgn0036365	CG10732	28.5256	0.232314	29.0869	0.285535	29.1047	0.104825	28.9636	0.385922																	27.1019	1.05156	26.7715	0.981374	28.2617	1.10273	26.5665	1.84828
Q962I2	FBgn0015286	Rala	28.6777	0.0566605	28.7998	0.105417	28.4038	0.194181	28.8687	0.105905									24.3587	0.387644	24.7766	0.172617	24.4405	0.248848	24.7324	0.265989
Q966T5	FBgn0041789	Pax	24.2653	0.206825	24.0239	0.693005	24.9539	0.182042	22.9954	0.368713																	26.9707	0.108072	26.2653	0.131173	26.6398	0.162097	25.4367	0.202731
Q9VRZ1	FBgn0041194	Prat2	32.5468	0.0693242	32.6486	0.130803	33.0311	0.181105	33.3066	0.116296																	29.5467	0.116531	29.1502	0.155398	29.8003	0.0638259	29.75	0.0540267
Q99323-2	FBgn0265434	zip	26.665	0.201763	26.0686	0.30585	25.1726	0.35511	25.7032	0.326742																	24.0814	0.413077	24.5463	0.340522	25.5886	0.3168	24.2249	0.629114
Q9VGY6	FBgn0262717	Skeletor	27.1142	0.0998067	26.8071	0.187471	27.2392	0.228363	27.5267	0.204963
Q9GQR5	FBgn0266521	stai	24.6986	0.365651	24.6471	0.382324	23.4244	0.794662	23.8457	0.503497
Q9GU68	FBgn0034967	eIF-5A	33.3457	0.088308	33.3836	0.0740301	33.4061	0.101905	33.4301	0.0949628	31.0156	0.111792	30.8295	0.0250057	30.7953	0.242458	31.0437	0.16989	30.7137	0.0694755	30.7036	0.0860831	30.1566	0.0542107	30.4718	0.118005	31.6164	0.0984595	31.6026	0.0800316	31.8417	0.12592	31.5592	0.113321
Q9GYU8	FBgn0026207	mbo	26.639	0.170074	26.5561	0.0914931	25.0926	0.662802	25.8587	0.155349	25.1424	0.242774	25.6756	0.219264	25.6042	0.223165	25.4598	0.148906	25.5518	0.161877	25.8747	0.191791	25.794	0.147409	26.2188	0.0809297
Q9I7C6	FBgn0086900	Cpr65Ax1	25.2677	0.229872	24.4134	0.320131	25.2876	0.251609	25.5	0.207489
Q9I7D3	FBgn0042134	Capr	30.0169	0.238957	29.9952	0.113426	29.9814	0.149683	29.8341	0.185524	27.7672	0.214525	28.1987	0.0972139	27.8443	0.258842	27.8286	0.105416	29.0427	0.0713514	28.916	0.0990299	29.4161	0.0418502	29.0139	0.0868935	26.0349	0.282133	25.8677	0.463423	25.7694	0.177632	25.0104	0.813853
Q9I7I0	FBgn0015625	CycB3	25.0905	0.143137	24.1771	0.667805	25.3218	0.326109	24.8115	0.336902
Q9I7I3	FBgn0051199	CG31199	27.4392	0.275886	27.2137	0.621381	27.2689	0.13485	27.5275	0.059915																	27.2548	0.100245	27.4729	0.192737	26.925	0.0801061	27.2904	0.213965
Q9I7I7	FBgn0038788	Sirt2	24.6597	0.208933	23.6142	0.265129	23.4559	0.622661	23.7961	0.584911	24.3969	0.16917	23.9803	0.059389	23.4819	0.116493	23.9222	0.130079	26.8776	0.103729	26.2753	0.152311	26.253	0.10641	26.4083	0.0739179	24.5339	0.494048	25.7256	0.170271	25.4367	0.146348	25.4358	0.591082
Q9I7J0	FBgn0038774	CG5023	33.241	0.228314	33.6307	0.169421	33.66	0.217088	33.4023	0.166959	31.4636	0.144445	31.2859	0.149382	30.9898	0.170287	31.3391	0.173732	29.4965	0.229476	29.4139	0.346744	29.566	0.202359	29.2654	0.385222	34.129	0.0812249	33.7959	0.121353	33.8402	0.0428015	33.8544	0.0525693
Q9I7K0-6	FBgn0051363	Jupiter	26.9277	0.0714187	26.5085	0.238616	27.0684	0.102165	27.0263	0.165191
Q9I7K3	FBgn0037818	CG6465	28.3166	0.227288	29.4919	0.109537	28.2615	0.129645	28.5912	0.0728861	28.3083	0.129469	28.2961	0.201589	28.3971	0.121787	28.6773	0.194347	28.8986	0.129258	28.8176	0.159441	28.5134	0.178559	28.412	0.0975948	26.9089	0.571044	27.5326	0.093225	27.4346	0.206604	27.6156	0.339904
Q9I7K6	FBgn0037624	CG8223	27.694	0.302237	27.6391	0.546113	26.9182	0.278857	25.8068	0.60757	24.6545	0.267304	25.6845	0.172455	25.4523	0.375284	25.3768	0.109513	26.424	0.227228	26.2015	0.319455	26.7762	0.156845	26.5686	0.100428	25.9887	0.435142	24.9397	0.685128	24.9682	0.769677	23.589	1.04816
Q9I7L5	FBgn0015569	alpha-Est10	26.6957	0.145519	26.9938	0.191508	26.8984	0.136498	27.3361	0.166795	25.0424	0.214963	24.5642	0.108384	25.5712	0.25284	25.5278	0.155641
Q9Y168	FBgn0051683	CG31683	30.8326	0.215219	31.3059	0.136561	30.6808	0.0724464	30.7226	0.257																	28.0135	0.0788325	27.6733	0.187041	27.3732	0.241892	27.0484	0.440335
Q9I7M2	FBgn0032818	CG10628	24.6146	0.827453	24.7033	0.974228	25.8208	0.604055	24.3213	1.32671	24.6581	0.135797	24.1348	0.116287	22.7579	0.382899	23.9023	0.361411
Q9I7N2	FBgn0042125	CG18787	24.7596	0.180791	24.7243	0.654609	25.4546	0.188075	22.5834	0.362468
Q9I7P8	FBgn0037024	CG4365	31.1925	0.132713	31.1078	0.0792895	31.0588	0.0935161	31.0861	0.0791088	30.4611	0.0675677	30.3072	0.105811	30.7853	0.178778	30.8374	0.0888112									29.5503	0.0604518	29.7403	0.140168	29.7527	0.0731159	29.9246	0.157727
Q9I7Q5	FBgn0042119	Cpr65Au	31.8434	0.27171	32.2695	0.10979	32.2921	0.297362	32.2763	0.320988	25.7809	1.35371	24.9413	1.52329	23.4936	1.55281	24.9213	1.36297	27.7605	0.349262	28.8715	0.185202	29.7574	0.446246	29.752	0.474549	31.6729	0.0841558	31.7612	0.180742	31.1939	0.124646	31.7964	0.0949895
Q9I7Q9	FBgn0042112	mRpL36	25.6731	0.216212	25.3617	0.427079	24.2921	0.622713	24.5966	0.524578	26.5589	0.278677	27.2779	0.117184	26.2332	0.30466	26.2326	0.208448
Q9I7R0	FBgn0042138	CG18815	32.4829	0.168887	32.4364	0.109933	32.4031	0.167522	32.3639	0.181098	29.3042	0.0926502	29.0821	0.104609	29.197	0.0757712	29.4575	0.0736941	30.6387	0.0842545	30.5284	0.12414	30.1644	0.101045	30.2831	0.0627623	30.9107	0.0843373	30.7554	0.048742	30.8676	0.0597717	30.5603	0.0334322
Q9I7S2	FBgn0030511	CG11158	24.7049	0.524519	23.9785	0.624306	24.8275	0.761808	26.0596	0.111344
Q9I7S8	FBgn0020513	ade5	34.5412	0.149154	33.52	0.326925	35.061	0.147181	33.1385	0.0994834																	31.6925	0.115	30.4958	0.17423	32.3159	0.13055	30.5958	0.115495
Q9I7T7-2	FBgn0035424	CG11505	26.9397	0.184175	26.4924	0.151949	26.981	0.138269	26.9838	0.211179																	26.7869	0.0801847	25.3759	0.590279	26.4404	0.191239	24.0947	0.886893
Q9I7U4-3	FBgn0086906	sls	35.4	0.103197	35.5434	0.112471	35.6703	0.155157	35.3305	0.161052									29.4318	0.145883	29.5971	0.212219	30.1751	0.174364	30.2238	0.145392	37.7575	0.0166957	37.5971	0.0378115	37.754	0.048443	37.4323	0.0285624
Q9I7U4-5	FBgn0086906	sls	30.9108	0.104742	31.2963	0.147989	31.4611	0.116455	30.7356	0.174629																	33.8305	0.0697316	33.5775	0.0599224	33.8349	0.102527	33.3499	0.0402536
Q9I7W2	FBgn0030100	CG12106	24.5005	0.152234	24.2353	0.47592	24.5699	0.447824	24.1416	0.199997	22.2989	0.322272	22.6962	0.104829	21.7401	0.377309	21.4787	0.138614	25.1661	0.0850576	25.145	0.179369	25.2209	0.247294	25.2671	0.0876477	23.6318	0.377729	24.0326	0.363095	25.0952	0.108749	24.6949	0.182407
Q9NBK5-2	FBgn0003744	trc	27.364	0.0467002	26.8203	0.258142	26.3946	0.52788	26.9796	0.14234																	26.018	0.445864	27.2413	0.105915	27.4746	0.0504953	27.6212	0.0816712
Q9NCC3	FBgn0040475	SH3PX1	27.6753	0.0351056	27.907	0.0996127	27.0603	0.163606	27.9414	0.0898565	28.815	0.0930152	28.7651	0.0419084	28.7213	0.0693621	28.7218	0.105846	27.0649	0.178397	27.3599	0.166436	27.3027	0.158169	27.3006	0.0550635	24.4253	0.944193	25.5004	0.164718	25.1959	0.40547	25.0911	0.370267
Q9NEF6	FBgn0040377	Vha36-3	24.6082	0.283913	24.9598	0.286872	24.348	0.100435	23.9289	0.471883																	27.1239	0.100773	26.8656	0.0965427	27.0905	0.0471911	26.8371	0.12418
Q9NFP5	FBgn0035772	Sh3beta	29.999	0.0168948	29.9107	0.105555	29.6311	0.121	30.0811	0.0991685	29.1092	0.11786	29.5281	0.0715165	29.288	0.178982	29.2689	0.130103	30.0986	0.0950055	30.0388	0.071617	30.3948	0.0336913	30.0679	0.048918	31.2257	0.0259919	31.041	0.059998	31.1229	0.088877	30.8846	0.0676834
Q9NFU0-2	FBgn0028734	Fmr1	29.0592	0.185077	28.9549	0.14508	28.577	0.122875	28.08	0.197038
Q9NG60	FBgn0041588	ligatin	25.5855	0.0337696	25.5419	0.191755	25.811	0.0763111	25.4744	0.301219	24.5494	0.174864	24.4378	0.0813969	23.2969	0.783424	24.122	0.258917
Q9NHA8	FBgn0040321	GNBP3	24.6858	0.399418	25.0378	0.148197	24.556	0.267179	24.7199	0.645513																	25.9477	0.156757	26.0825	0.345971	25.035	0.815587	24.8064	0.890175
Q9NHD5	FBgn0024188	san	28.6854	0.331142	28.688	0.101634	28.0902	0.0823567	28.3942	0.132411	26.7841	0.25093	26.7207	0.126641	26.8459	0.143021	26.9934	0.144472	25.1257	0.854727	26.0167	0.17574	25.8328	0.207338	25.6461	0.259537
Q9NJH0	FBgn0029176	Ef1gamma	33.4971	0.0217382	33.5878	0.0667106	33.3734	0.0854696	33.8611	0.055506	32.1782	0.0524196	32.0303	0.0469387	31.8756	0.0770914	31.9025	0.012696	31.3371	0.0320722	31.4126	0.0882148	31.1522	0.0821565	31.2666	0.0816602	32.1466	0.0480279	31.9558	0.0776124	32.0232	0.0399088	32.1488	0.0739205
Q9NK57	FBgn0014092	CG4278	29.2243	0.173869	29.2388	0.191755	29.516	0.111213	28.9894	0.294418	27.1348	0.1215	27.045	0.0571728	27.0933	0.0670862	27.2145	0.216644	28.2524	0.0284079	28.3384	0.068918	28.2064	0.0765806	28.3416	0.0900731	29.2699	0.173432	29.225	0.146964	29.2586	0.0739812	28.9862	0.0554938
Q9TVM2	FBgn0020497	emb	26.3117	0.230778	26.3099	0.149382	26.1283	0.184045	25.6899	0.174942	24.0371	0.746094	26.231	0.173418	25.6625	0.262076	25.9912	0.229146									25.4421	0.129265	24.9023	0.399655	25.2943	0.193419	24.9082	0.25992
Q9TVP3-2	FBgn0027654	jdp	27.5148	0.178592	27.0236	0.228497	27.4592	0.187642	27.0387	0.0824554									28.5136	0.107869	28.3948	0.120829	28.7564	0.152325	28.274	0.168244	29.2392	0.0238021	29.0871	0.0681687	29.2019	0.0631293	29.289	0.0835943
Q9U1H9	FBgn0003321	sbr	25.8425	0.129313	25.6922	0.100299	25.293	0.4749	25.6076	0.20787	24.832	0.600838	25.3536	0.184298	24.8272	0.213698	25.1709	0.303922	24.5577	0.202255	24.8264	0.189397	24.3703	0.252503	25.011	0.036612	24.4762	0.238573	23.5236	0.349384	24.7617	0.363321	24.5463	0.188185
Q9U1K7	FBgn0040396	CG3939	27.1622	0.149612	27.5957	0.209798	27.3698	0.141762	27.8299	0.199179	28.0718	0.16162	28.3873	0.0375311	28.0002	0.282232	28.2565	0.196259	25.8558	0.148186	25.6289	0.2603	26.2729	0.106534	26.0322	0.172924	25.9418	0.372627	25.7989	0.155888	25.1675	0.377626	25.9928	0.27438
Q9U1L2	FBgn0040349	CG3699	32.7472	0.139545	32.5593	0.168488	32.809	0.198943	32.3909	0.262893	32.2299	0.137115	31.438	0.046612	32.2822	0.0979314	31.8403	0.0446453	27.7292	0.336915	27.1449	0.699024	26.7506	0.87686	26.7556	0.434119	30.6375	0.180318	30.3985	0.152901	30.1951	0.0795451	29.9057	0.156746
Q9U3Z7	FBgn0015393	hoip	32.1592	0.0853453	32.451	0.120879	32.0632	0.058893	32.4054	0.0947064	29.87	0.119108	29.2472	0.16431	28.7255	0.153669	28.9358	0.151141	29.5571	0.107141	29.8855	0.0537108	29.5647	0.0884544	29.8505	0.0600476	30.2896	0.0632229	30.1618	0.0930583	29.762	0.0841457	29.8577	0.090735
Q9U4F3	FBgn0029117	Surf1	26.6713	0.114724	26.8152	0.23118	26.6646	0.0929535	26.9597	0.149447	26.6963	0.214746	27.2554	0.0637732	27.0069	0.194887	27.0151	0.0128805	26.8815	0.151817	26.5318	0.137227	26.4878	0.116175	26.3948	0.149498	26.8381	0.515642	26.0933	0.28877	26.5295	0.377224	26.5814	0.392454
Q9U4L6	FBgn0016041	Tom40	29.8741	0.0614669	29.8822	0.0732965	29.8732	0.142282	29.9572	0.0864534																	28.7515	0.0494224	28.6767	0.0782119	28.7775	0.0895788	28.624	0.0717287
Q9U5L1	FBgn0010391	Gtp-bp	29.179	0.0212594	29.3163	0.241113	29.01	0.0991095	29.4743	0.121033	27.542	0.185193	28.188	0.0637518	28.4001	0.233106	28.1211	0.188655	25.8926	0.105172	26.1146	0.168361	25.8942	0.0878927	26.9872	0.101879	26.9043	0.342545	27.0201	0.263858	26.5407	0.213369	27.1968	0.234531
Q9U616	FBgn0027945	ppl	31.8334	0.108078	30.8012	0.181842	32.143	0.227736	31.6986	0.0447847	26.5795	0.093809	26.4616	0.116393	26.9657	0.104411	26.9967	0.178435	29.5701	0.0517988	28.9021	0.0926234	29.7504	0.0807086	29.3521	0.135404	29.1241	0.189636	28.8956	0.102268	29.4188	0.115292	28.7895	0.229588
Q9U6M0	FBgn0028436	ECSIT	24.3719	0.325729	23.8362	0.302473	23.4076	0.255017	23.5962	0.607085	24.2835	0.46376	24.8077	0.0568987	23.8102	0.296187	24.7951	0.171372	25.3375	0.0920632	24.9794	0.32905	24.3974	0.539973	24.1804	0.7427	28.4927	1.55129	23.8795	0.0773492	23.486	0.439235	24.2793	0.333274
Q9U6R9	FBgn0028552	gammaSnap1	26.2822	0.123824	25.8424	0.795871	26.5763	0.165806	26.6545	0.181954	25.7	0.228434	26.2473	0.119505	25.5633	0.0520475	25.9004	0.1024	31.3297	0.0298382	31.3361	0.0704597	31.2784	0.0887038	31.2987	0.0598776	27.8439	0.0526977	27.686	0.11432	27.7165	0.108019	27.8603	0.0852585
Q9U6Y9-2	FBgn0015925	csul	24.3873	0.198694	24.3603	0.475302	23.9003	0.198186	24.605	0.481526
Q9U915	FBgn0022708	Adk2	32.4813	0.0611137	32.2593	0.101598	32.4467	0.109443	32.4333	0.079322	31.8444	0.0934174	31.973	0.0484779	31.6484	0.0493828	31.7904	0.0635095	32.2958	0.0669619	32.1257	0.0773848	32.2518	0.0728401	32.3217	0.0492865	32.6149	0.033551	32.3014	0.0654333	32.3175	0.0251112	32.2264	0.0563903
Q9U9P7	FBgn0027872	rdgBbeta	24.3036	0.337217	23.7798	0.316873	23.7649	0.431872	23.4621	0.519131	23.4674	0.293271	24.1544	0.128533	23.3746	0.421069	23.8189	0.18149	27.3778	0.0351056	27.404	0.0705375	27.0296	0.105046	27.2902	0.0265122	24.3213	0.690828	24.8929	0.292156	23.378	0.437258	23.7314	0.55091
Q9U9Q4	FBgn0022023	eIF-3p40	30.5096	0.168342	30.8437	0.0721358	30.6908	0.0747344	30.4983	0.198449	28.0354	0.176522	28.0962	0.0548021	27.5999	0.160381	27.6677	0.0611882	25.9162	0.279698	26.3215	0.104094	26.2949	0.332799	25.7741	0.102871	28.4325	0.102043	27.6593	0.280834	28.2163	0.146982	27.6709	0.20716
Q9V393	FBgn0040206	krz	28.4585	0.144341	28.4466	0.181489	28.0487	0.137221	28.2569	0.104548	25.3359	0.101134	25.244	0.0919285	25.7614	0.335839	25.8854	0.281919	28.146	0.0872001	28.2788	0.111995	27.5746	0.0870372	28.2725	0.11151
Q9V396	FBgn0027844	CAH1	29.4107	0.423587	28.7606	0.34196	29.0097	0.518061	28.1353	0.185406	31.7234	0.059314	30.6454	0.0413779	31.496	0.0586439	30.7121	0.164618	31.4455	0.0525934	31.1934	0.0492001	31.2944	0.0809721	30.9962	0.0510626	30.2835	0.129483	29.1828	0.0749025	30.0655	0.10225	29.3281	0.135734
Q9V3A4	FBgn0002022	Catsup	24.7984	0.956419	24.2491	0.441221	23.4356	0.336226	22.9409	0.43223	22.0415	0.556498	22.2427	0.339169	23.3263	0.619868	22.2221	0.713987	24.1785	0.762956	24.1833	0.472958	23.9535	0.523042	23.7707	0.588495
Q9V3A8	FBgn0035909	ergic53	30.7563	0.0399303	30.8784	0.0666481	31.0631	0.0801752	31.2496	0.152826	29.256	0.125477	29.1257	0.0790963	28.7062	0.100031	28.9563	0.150871	27.4605	0.0677399	27.1725	0.131559	27.2375	0.0405291	27.267	0.127316	28.8754	0.105435	28.9619	0.0514138	28.7532	0.0633859	28.905	0.0640929
Q9V3C0	FBgn0015331	abs	24.1984	0.24661	24.2596	0.158374	23.9859	0.318423	24.0666	0.260598	24.278	0.264297	23.5824	0.428571	23.503	0.170398	23.5613	0.141806	24.958	0.0353663	25.2316	0.140034	24.5801	0.531694	25.3801	0.152884
Q9V3D0	FBgn0001995	mRpL4	27.0254	0.130375	27.1685	0.310933	26.3227	0.700332	27.4057	0.169965	27.5367	0.123148	27.6828	0.0559605	26.8796	0.13614	27.0553	0.0834761	25.175	0.129205	25.4669	0.213314	23.8252	0.496563	24.8085	0.0777329	26.4967	0.136972	25.1215	0.702925	25.2334	0.941313	26.1031	0.023669
Q9V3D1	FBgn0028540	CG9008	26.4961	0.222811	25.8004	0.35432	26.2749	0.182397	25.5272	0.493287
Q9V3D2	FBgn0021944	Coprox	29.8264	0.117584	29.5187	0.0942634	29.2573	0.0722069	29.3471	0.105785	29.3887	0.0682484	29.6355	0.0688981	29.9581	0.113905	29.5759	0.0767368	27.3431	0.146792	27.5959	0.0557017	27.4863	0.0501527	27.5499	0.0651746	29.6824	0.121006	29.4763	0.0863471	29.6425	0.0852679	29.5326	0.156078
Q9V3D4	FBgn0020415	Idgf2	29.8745	0.163745	30.207	0.11012	30.0053	0.103882	30.3072	0.0678674	24.831	0.357205	25.1785	0.340714	25.7169	0.492942	25.5287	0.52485	26.5288	0.217957	27.2524	0.168925	26.9539	0.193942	27.2824	0.154785	30.3131	0.103914	30.1485	0.0783233	30.383	0.136743	30.1901	0.051928
Q9VG16	FBgn0040493	grsm	31.3765	0.0873164	31.4649	0.0862983	31.4266	0.0860918	31.6175	0.119547																	29.8782	0.0501475	29.6479	0.088659	29.634	0.0464489	29.3761	0.129972
Q9V3D9	FBgn0010747	Srp54k	29.3863	0.220516	29.4331	0.104602	29.3782	0.0838121	29.5521	0.0853972	28.2087	0.133871	28.4169	0.0870756	28.7172	0.0772433	28.3452	0.0553827	26.1222	0.0966163	26.5452	0.217435	25.8805	0.160184	26.9988	0.24184	27.3408	0.144277	27.0642	0.241703	27.1087	0.245168	26.9891	0.179054
Q9V3E7	FBgn0010774	Ref1	30.1348	0.0470982	30.1667	0.137751	30.1161	0.10644	30.1779	0.099566	29.3156	0.167123	29.0499	0.0820106	29.0984	0.120409	29.059	0.212618	30.8359	0.0456262	31.0454	0.0256576	31.3323	0.0838965	31.1116	0.0439301	28.705	0.0805294	28.8078	0.0925027	28.801	0.077887	28.3214	0.181894
Q9V3E9	FBgn0015544	spag	26.8771	0.358886	26.4311	0.104639	26.0589	0.148372	26.0962	0.112089	26.7563	0.161292	26.4957	0.054742	26.2748	0.34879	26.5089	0.269574
Q9V3F3	FBgn0028530	mTTF	24.9022	1.07377	24.6441	0.406845	25.4579	0.425168	24.9926	0.331664	24.4849	0.236184	25.1409	0.209349	23.5018	0.74478	24.7187	0.878319	22.2542	0.377369	22.4905	0.376968	22.7377	0.358054	23.2748	0.124382
Q9V3F8	FBgn0015781	P5cr	29.8874	0.125277	29.5199	0.123614	29.8661	0.123552	29.6719	0.117717	28.1251	0.0682756	28.0479	0.0989429	27.7457	0.193465	27.6861	0.192827	29.3624	0.0395194	29.2987	0.102173	29.326	0.033181	29.6059	0.0898313	28.3718	0.100252	28.3022	0.169161	28.1688	0.149896	28.1016	0.0714095
Q9V3G1	FBgn0261602	RpL8	34.2028	0.0999979	34.1544	0.144793	33.6353	0.0697199	34.2527	0.139415	32.3601	0.127173	32.9687	0.0724515	32.4554	0.153578	32.3435	0.0668558	32.3806	0.0639058	32.517	0.146012	32.4361	0.103116	32.5441	0.131556	32.2138	0.130504	32.6034	0.0688745	32.2904	0.159737	32.5253	0.196753
Q9V3G6	FBgn0260444	Not10	23.9868	0.598504	24.1902	0.131633	24.5449	0.289146	24.5962	0.253062
Q9V3G7	FBgn0028688	Rpn7	31.6402	0.149591	31.4564	0.117881	31.3532	0.11107	31.474	0.102883	29.5665	0.0917644	29.3383	0.0529156	29.4753	0.0837864	29.3464	0.0350178	28.7049	0.0767865	28.5721	0.125732	28.4773	0.0338258	28.5899	0.0571662	29.1351	0.0485805	28.7911	0.0727109	28.9377	0.150511	28.8779	0.0889174
Q9V3G8	FBgn0028938	CG16886	25.2836	0.621487	24.7003	0.54144	25.3719	0.354996	24.9817	0.214856									28.1667	0.741839	29.7684	0.137161	28.49	0.382951	28.7138	0.155056	27.3237	0.278224	28.0344	0.105266	27.6914	0.0821311	28.2274	0.0319906
Q9V3H2	FBgn0028694	Rpn11	31.363	0.0978495	31.433	0.165518	31.4798	0.0683833	31.272	0.131046	28.5826	0.11193	28.7739	0.0561423	28.2757	0.0759991	28.3735	0.0466397	27.5149	0.0941621	27.5311	0.119702	27.2672	0.078681	27.5702	0.0342389	28.522	0.0951642	28.4001	0.047845	28.6722	0.125556	28.0282	0.344759
Q9V3H7	FBgn0014033	Sr-CI	25.0935	0.526074	24.872	0.494354	24.2212	0.343915	24.8148	0.613967									24.3811	0.205113	23.9396	0.186421	24.0079	0.12504	23.2472	0.428371
Q9V3I1	FBgn0250837	dUTPase	27.7123	0.63807	28.1959	0.457397	27.776	0.345948	27.435	0.43922
Q9V3I2	FBgn0014010	Rab5	29.5566	0.0680701	29.7574	0.130271	29.7828	0.106844	30.109	0.087926	27.8577	0.218108	27.7759	0.0628345	26.6068	0.264617	27.2719	0.153716	28.3288	0.118222	28.1156	0.071666	28.1658	0.0829629	28.1707	0.118095	28.2026	0.265691	28.0257	0.326534	27.9192	0.188467	28.148	0.357629
Q9V3J1	FBgn0027779	VhaSFD	30.7931	0.193629	31.2358	0.232094	30.8453	0.258045	30.5227	0.130233
Q9V3J4	FBgn0024509	Sec13	29.6776	0.233691	29.7281	0.122603	29.1476	0.151441	29.1866	0.128009	28.1868	0.0820623	27.8851	0.0826984	28.446	0.11297	28.5449	0.240771	26.8099	0.0546925	26.9455	0.177843	26.281	0.182349	26.7116	0.156435	27.5458	0.114938	27.7957	0.147556	27.5595	0.137221	27.9098	0.0963478
Q9V3J5	FBgn0040350	CG3690	25.8918	0.282124	26.4099	0.648794	26.1086	0.546867	26.5164	0.263066	25.3475	0.342125	25.4899	0.238255	23.7917	0.576345	25.9795	0.482039
Q9V3J8	FBgn0040066	wds	25.5862	0.271908	25.5179	0.200852	25.7238	0.206874	25.6769	0.617429	23.5167	0.163811	23.5447	0.176609	22.8818	0.210409	22.574	0.198431	26.3122	0.198728	26.2089	0.0785269	25.9438	0.0947474	26.1691	0.275603
Q9V3K3	FBgn0040075	rept	28.4198	0.138638	28.5379	0.161891	28.0675	0.0607974	28.2427	0.208924	28.336	0.0547723	28.2264	0.0719769	28.157	0.0887283	28.1931	0.127927	27.3524	0.096134	27.6974	0.0605859	27.6161	0.0936057	28.1532	0.0687866	25.8811	0.25983	26.2948	0.23991	25.6382	0.719961	26.3232	0.187238
Q9V3L6	FBgn0022943	Cbp20	25.0609	0.578243	24.4369	0.359533	24.6335	0.320624	25.4665	0.21891	22.9061	0.426526	23.9617	0.0981349	23.9056	0.519967	24.0607	0.0924822	23.4068	0.0594831	23.2533	0.397659	23.8841	0.121454	22.7734	0.383823
Q9V3L7	FBgn0027785	NP15.6	29.787	0.0809002	29.9436	0.105083	30.1039	0.102479	29.7843	0.0599931	26.9236	0.137993	25.7105	1.10041	24.9416	1.03591	26.6767	0.234919	28.2091	0.0741863	28.1255	0.106953	28.273	0.0878847	27.9735	0.142991	32.6011	0.0222561	32.3332	0.0401099	32.4226	0.0311098	32.306	0.0879547
Q9V3N1	FBgn0028990	Spn27A	28.4374	0.0805011	28.2058	0.0870607	28.0559	0.151187	28.4112	0.124202																	27.0318	0.185731	26.3404	0.598256	26.8977	0.144913	26.7491	0.063434
Q9V3N6	FBgn0028541	TM9SF4	25.7973	0.0437449	24.2867	0.574961	24.2525	0.529435	23.6407	0.57623	24.002	0.784075	25.8693	0.192415	25.7315	0.154287	25.6108	0.113094	23.4677	0.450292	22.8642	0.449093	22.8855	0.32563	23.2475	0.485037
Q9V3P0	FBgn0040309	Jafrac1	34.5753	0.163384	34.8147	0.160572	34.4587	0.0737357	35.0664	0.121802	32.4361	0.113413	32.2973	0.06053	32.812	0.157511	32.5719	0.136979	33.3094	0.0710347	33.2613	0.063427	33.0843	0.0728892	33.1287	0.0521595	33.9161	0.0811745	33.855	0.0843808	33.6084	0.0203037	33.8998	0.114729
Q9V3P3	FBgn0029133	REG	30.6992	0.116621	30.5145	0.154493	30.8154	0.0447903	30.7514	0.0541664	28.8725	0.0668069	28.8726	0.0440132	28.0884	0.181369	28.4436	0.111343	27.1153	0.220859	26.9495	0.228672	26.7676	0.138168	26.6618	0.148229	27.698	0.197532	27.1238	0.280062	27.1845	0.0897271	27.5314	0.210697
Q9V3P6	FBgn0028692	Rpn2	32.1192	0.0801485	32.0156	0.0868558	32.0835	0.0523088	32.1332	0.0807083																	29.627	0.117416	29.17	0.0526047	29.4903	0.162544	29.3275	0.104108
Q9V3Q4	FBgn0040308	Jafrac2	26.2926	0.270076	27.2764	0.178243	26.1274	0.0853911	28.0867	0.236843	27.5313	0.130747	27.6361	0.0563111	27.3962	0.13284	27.4552	0.11568
Q9V3R3	FBgn0040346	CG3704	25.7427	0.162775	25.6916	0.182291	25.9202	0.213492	26.0213	0.202874
Q9V3S0	FBgn0010019	Cyp4g1	36.2156	0.112846	35.9528	0.167009	35.9613	0.068923	36.0076	0.0728235									21.4391	0.724733	24.4903	0.053225	23.9699	0.250485	22.0073	0.442147	31.136	0.157652	30.8611	0.233114	30.9802	0.249294	31.0683	0.129531
Q9V3S7	FBgn0028480	CG17841	26.6819	0.129124	26.3772	0.209387	26.9879	0.187408	27.1992	0.299938
Q9V3S9	FBgn0027348	bgm	31.6234	0.134013	31.8354	0.0762265	32.0299	0.127701	32.0489	0.0311297	29.3204	0.09397	29.8174	0.0816739	30.0113	0.169194	30.5113	0.114621	28.1022	0.10854	27.7336	0.175062	28.3502	0.100356	28.0182	0.190482	29.1749	0.1161	28.2876	0.155592	28.9875	0.137659	27.9812	0.226981
Q9V3T2	FBgn0040383	CG5254	28.694	0.068798	28.4695	0.176596	28.9572	0.123605	28.9274	0.12504	28.7281	0.0748576	28.0915	0.0658222	29.1476	0.131656	28.866	0.148127	23.6758	0.356112	23.9363	0.221708	23.4426	0.484337	23.9289	0.553586	27.086	0.232541	26.9821	0.174029	27.0194	0.238906	26.6729	0.144179
Q9V3T8	FBgn0265298	SC35	26.28	0.291059	25.8214	0.591579	26.3533	0.158796	26.3696	0.28043	22.8109	0.314077	22.9319	0.487505	24.5808	0.0854031	24.4485	0.112801
Q9V3T9	FBgn0015582	dare	28.7972	0.0703627	28.3342	0.133478	28.5931	0.149237	28.5549	0.0707421	28.2803	0.13707	27.8867	0.0707134	28.0316	0.239391	28.1967	0.160582	27.2116	0.101203	27.0222	0.145994	27.3138	0.101467	27.5144	0.0995308	28.2442	0.100472	27.7633	0.0735339	27.9782	0.134466	28.0568	0.193003
Q9V3U2	FBgn0029148	NHP2	28.9658	0.0858755	29.1964	0.344437	28.3186	0.194925	29.5904	0.233996	28.5714	0.138963	28.3182	0.0877613	27.5586	0.203333	27.9279	0.201651	26.8044	0.079239	26.8546	0.216207	27.1666	0.237416	27.3094	0.239657	26.3874	0.225637	27.2011	0.243878	26.4479	0.348125	27.2251	0.154984
Q9V3U6	FBgn0250848	26-29-p	32.8743	0.155086	33.41	0.0532804	32.7984	0.107956	33.8962	0.0896551	29.5845	0.0867352	29.8594	0.0538288	29.4598	0.0867848	30.1238	0.100449	29.261	0.0473155	30.2939	0.0964201	29.4402	0.257488	30.1152	0.090442	30.1777	0.0927519	30.9567	0.123647	29.9781	0.248048	31.373	0.116517
Q9V3V0	FBgn0028554	x16	25.5014	0.25451	25.8923	0.518793	25.3577	0.432521	24.0449	0.762256	25.9879	0.0854353	26.4945	0.113307	25.7238	0.231219	25.967	0.130874	28.7365	0.0408025	29.0685	0.103834	29.15	0.140957	29.152	0.0594674
Q9V3V2	FBgn0010470	Fkbp14	31.4115	0.219934	31.2029	0.113085	31.061	0.153391	31.4815	0.172681	27.0296	0.366918	27.1268	0.0975133	26.8811	0.214236	27.0963	0.354844	27.332	0.26258	27.1446	0.192782	27.4169	0.142278	27.1312	0.130488	28.5234	0.135139	27.7377	0.143593	28.2473	0.0966907	27.9769	0.0402537
Q9V3V6	FBgn0028684	Rpt5	32.408	0.0650692	32.4968	0.0945378	32.5701	0.0593431	32.5214	0.100847	30.2262	0.0615174	30.1771	0.0512691	29.9391	0.107911	30.0561	0.0634941	30.0909	0.026674	30.1841	0.0787531	30.1866	0.0636381	30.3263	0.0300671	30.4312	0.0599535	30.1027	0.045194	30.1284	0.0612458	29.9635	0.0641626
Q9V3V9	FBgn0028515	EndoGI	30.5757	0.111977	30.5106	0.0466416	30.55	0.0685767	30.3145	0.0970848	29.6289	0.178339	29.468	0.0666178	29.1202	0.251532	29.2417	0.170323	28.8506	0.0381726	28.7767	0.0689432	28.6793	0.0578015	28.866	0.071991	29.2588	0.128175	29.1764	0.0831325	29.257	0.0854703	29.0933	0.0508411
Q9V3W0	FBgn0086691	UK114	34.7096	0.0938908	34.5185	0.176027	34.9305	0.204818	34.7477	0.176652	30.9063	0.0728821	31.1574	0.0582565	31.5553	0.110707	31.2364	0.113893	31.2777	0.0908655	30.9763	0.196098	31.306	0.124799	30.9119	0.223969	32.2647	0.0542441	31.6019	0.154469	32.4362	0.0536554	31.9976	0.105164
Q9V3W2	FBgn0001989	l(2)35Di	32.703	0.120676	32.3336	0.129548	32.5611	0.105304	32.3348	0.108314																	35.0399	0.0704926	35.0445	0.0992293	34.9976	0.08298	34.926	0.156632
[truncated: 5,422 more rows]

## Sheet: Legend
Dataset EV1. Genotype- and tissue-specific proteomes. Average LFQ intensities and associated SEM of all quantified proteins.
