# Supplementary material for: A proteomic atlas of insulin signalling reveals tissue‐specific mechanisms of longevity assurance
Source: Mol Syst Biol. 2017 Sep 15;13(9):939. doi: 10.15252/msb.20177663 (PMC5615923; doi:10.15252/msb.20177663)
Supplement: Supplementary file 3 — Dataset EV2 [file MSB-13-939-s003.xlsx]

## Sheet: Dataset EV2
	GO.ID	GO Term	Annotated	Significant	Expected	Rank in Elim	Fish	Elim	domain	enrichment	fish.adj	Ontology
	GO:0000022	mitotic spindle elongation	74	62	26.98	2	4.3e-17	2e-18	BP	1.20038	3.04822e-15	BP
	GO:0006120	mitochondrial electron transport, NADH t...	29	27	10.57	5	2.3e-10	5.5e-11	BP	1.35298	8.30604e-09	BP
	GO:0006457	protein folding	77	51	28.08	6	8.8e-08	1.1e-08	BP	0.860954	2.63175e-06	BP
	GO:0006413	translational initiation	49	35	17.87	7	6.1e-07	1.4e-07	BP	0.969815	1.53624e-05	BP
	GO:0006418	tRNA aminoacylation for protein translat...	35	27	12.76	8	1e-06	2.9e-07	BP	1.08133	2.36296e-05	BP
	GO:0051298	centrosome duplication	56	38	20.42	9	1.6e-06	3.4e-07	BP	0.896017	3.68964e-05	BP
	GO:0045454	cell redox homeostasis	30	24	10.94	10	1.3e-06	4.1e-07	BP	1.13342	3.03439e-05	BP
	GO:0006081	cellular aldehyde metabolic process	22	19	8.02	11	1.9e-06	7.6e-07	BP	1.24433	4.2286e-05	BP
	GO:0043161	proteasome-mediated ubiquitin-dependent ...	70	44	25.53	12	5.7e-06	1.1e-06	BP	0.78531	0.000113644	BP
	GO:0090307	mitotic spindle assembly	28	21	10.21	13	3.6e-05	1.4e-05	BP	1.04041	0.000594	BP
	GO:0006122	mitochondrial electron transport, ubiqui...	10	10	3.65	14	4.1e-05	2.4e-05	BP	1.45403	0.000659445	BP
	GO:0043648	dicarboxylic acid metabolic process	18	15	6.56	15	6.1e-05	2.9e-05	BP	1.19319	0.000941565	BP
	GO:0044272	sulfur compound biosynthetic process	27	20	9.85	16	7.5e-05	3.1e-05	BP	1.0218	0.0010958	BP
	GO:0008340	determination of adult lifespan	97	53	35.37	17	0.00017	3.4e-05	BP	0.583466	0.00222863	BP
	GO:0006096	glycolytic process	15	13	5.47	18	9.1e-05	4.7e-05	BP	1.2489	0.00129018	BP
	GO:0034599	cellular response to oxidative stress	17	14	6.2	19	0.00014	7.1e-05	BP	1.17509	0.00187385	BP
	GO:0000302	response to reactive oxygen species	14	12	5.11	20	0.00022	0.00012	BP	1.23164	0.00275216	BP
	GO:0009108	coenzyme biosynthetic process	43	27	15.68	21	0.00038	0.00014	BP	0.784034	0.00448963	BP
	GO:0043094	cellular metabolic compound salvage	11	10	4.01	22	0.0003	0.00018	BP	1.31833	0.00361132	BP
	GO:0006414	translational elongation	22	16	8.02	23	0.00058	0.00029	BP	0.996398	0.00645419	BP
	GO:0015986	ATP synthesis coupled proton transport	13	11	4.74	24	0.00052	0.0003	BP	1.21454	0.00585459	BP
	GO:0006099	tricarboxylic acid cycle	26	18	9.48	25	0.00068	0.00032	BP	0.925038	0.00748	BP
	GO:0006626	protein targeting to mitochondrion	19	14	6.93	28	0.00106	0.00057	BP	1.0145	0.0110866	BP
	GO:0006730	one-carbon metabolic process	12	10	4.38	29	0.00121	0.00074	BP	1.191	0.0121253	BP
	GO:0009069	serine family amino acid metabolic proce...	12	10	4.38	30	0.00121	0.00074	BP	1.191	0.0121253	BP
	GO:0009084	glutamine family amino acid biosynthetic...	12	10	4.38	31	0.00121	0.00074	BP	1.191	0.0121253	BP
	GO:0034637	cellular carbohydrate biosynthetic proce...	12	10	4.38	32	0.00121	0.00074	BP	1.191	0.0121253	BP
	GO:0006606	protein import into nucleus	42	25	15.32	33	0.0019	0.00078	BP	0.706512	0.0178265	BP
	GO:0035071	salivary gland cell autophagic cell deat...	47	27	17.14	36	0.00261	0.00105	BP	0.655592	0.0226043	BP
	GO:0006909	phagocytosis	142	67	51.78	37	0.00508	0.0011	BP	0.371766	0.03828	BP
	GO:0006612	protein targeting to membrane	20	14	7.29	40	0.00235	0.00129	BP	0.941436	0.0208236	BP
	GO:0006635	fatty acid beta-oxidation	20	14	7.29	41	0.00235	0.00129	BP	0.941436	0.0208236	BP
	GO:0007507	heart development	50	32	18.23	42	6.5e-05	0.00143	BP	0.811757	0.000964419	BP
	GO:0007349	cellularization	55	30	20.06	43	0.00451	0.00176	BP	0.580641	0.034391	BP
	GO:0002168	instar larval development	43	24	15.68	51	0.0073	0.00333	BP	0.614109	0.0517489	BP
	GO:0008360	regulation of cell shape	74	37	26.98	55	0.01125	0.00419	BP	0.455635	0.0752885	BP
	GO:0032507	maintenance of protein location in cell	26	16	9.48	60	0.008	0.00439	BP	0.755113	0.0554783	BP
	GO:0006974	cellular response to DNA damage stimulus	139	63	50.69	64	0.01829	0.00499	BP	0.313651	0.109056	BP
	GO:0030003	cellular cation homeostasis	35	20	12.76	65	0.0099	0.00501	BP	0.648372	0.0671936	BP
	GO:0008103	oocyte microtubule cytoskeleton polariza...	18	12	6.56	69	0.00886	0.00541	BP	0.871267	0.0605644	BP
	GO:0033627	cell adhesion mediated by integrin	18	12	6.56	70	0.00886	0.00541	BP	0.871267	0.0605644	BP
	GO:0015991	ATP hydrolysis coupled proton transport	25	15	9.12	81	0.0139	0.00803	BP	0.717857	0.088682	BP
	GO:0045214	sarcomere organization	25	15	9.12	82	0.0139	0.00803	BP	0.717857	0.088682	BP
	GO:0019318	hexose metabolic process	32	18	11.67	86	0.01737	0.0095	BP	0.625192	0.10422	BP
	GO:0030032	lamellipodium assembly	19	12	6.93	88	0.01615	0.01011	BP	0.792107	0.100036	BP
	GO:0031589	cell-substrate adhesion	17	11	6.2	92	0.01665	0.01071	BP	0.827163	0.100756	BP
	GO:0044403	symbiosis, encompassing mutualism throug...	17	11	6.2	93	0.01665	0.01071	BP	0.827163	0.100756	BP
	GO:1901606	alpha-amino acid catabolic process	24	14	8.75	106	0.02365	0.01437	BP	0.678072	0.135123	BP
	GO:0006749	glutathione metabolic process	40	21	14.59	109	0.02728	0.01451	BP	0.525409	0.15004	BP
	GO:0055059	asymmetric neuroblast division	22	13	8.02	112	0.02539	0.01585	BP	0.696837	0.142512	BP
	GO:0072593	reactive oxygen species metabolic proces...	22	13	8.02	113	0.02539	0.01585	BP	0.696837	0.142512	BP
	GO:0001700	embryonic development via the syncytial ...	102	46	37.19	114	0.04345	0.01672	BP	0.306719	0.218851	BP
	GO:0007317	regulation of pole plasm oskar mRNA loca...	20	12	7.29	115	0.02716	0.01742	BP	0.719044	0.14981	BP
	GO:0051489	regulation of filopodium assembly	20	12	7.29	116	0.02716	0.01742	BP	0.719044	0.14981	BP
	GO:0052548	regulation of endopeptidase activity	18	11	6.56	126	0.02889	0.01904	BP	0.745736	0.157537	BP
	GO:0070972	protein localization to endoplasmic reti...	18	11	6.56	127	0.02889	0.01904	BP	0.745736	0.157537	BP
	GO:0050832	defense response to fungus	27	15	9.85	130	0.03306	0.02005	BP	0.606767	0.169643	BP
	GO:0010038	response to metal ion	16	10	5.83	132	0.0305	0.02065	BP	0.778432	0.16398	BP
	GO:0014706	striated muscle tissue development	16	10	5.83	133	0.0305	0.02065	BP	0.778432	0.16398	BP
	GO:0042398	cellular modified amino acid biosyntheti...	16	10	5.83	134	0.0305	0.02065	BP	0.778432	0.16398	BP
	GO:0006900	membrane budding	25	14	9.12	143	0.03605	0.02245	BP	0.618321	0.18351	BP
	GO:0016203	muscle attachment	25	14	9.12	144	0.03605	0.02245	BP	0.618321	0.18351	BP
	GO:0006733	oxidoreduction coenzyme metabolic proces...	21	16	7.66	147	0.00024	0.02366	BP	1.06266	0.00292586	BP
	GO:0098771	inorganic ion homeostasis	47	23	17.14	167	0.05307	0.02888	BP	0.424267	0.25261	BP
	GO:0022416	chaeta development	52	25	18.96	169	0.05606	0.02972	BP	0.398969	0.261068	BP
	GO:0061572	actin filament bundle organization	19	11	6.93	172	0.04642	0.03131	BP	0.666576	0.229581	BP
	GO:1902692	regulation of neuroblast proliferation	19	11	6.93	173	0.04642	0.03131	BP	0.666576	0.229581	BP
	GO:0051261	protein depolymerization	26	14	9.48	177	0.05249	0.03347	BP	0.562468	0.250538	BP
	GO:0006936	muscle contraction	17	10	6.2	180	0.05029	0.03486	BP	0.68966	0.243732	BP
	GO:0035099	hemocyte migration	17	10	6.2	181	0.05029	0.03486	BP	0.68966	0.243732	BP
	GO:0035151	regulation of tube size, open tracheal s...	24	13	8.75	182	0.05774	0.0378	BP	0.571157	0.267455	BP
	GO:0042060	wound healing	53	25	19.33	185	0.07043	0.03826	BP	0.371086	0.297916	BP
	GO:0007591	molting cycle, chitin-based cuticle	36	18	13.13	192	0.06618	0.0399	BP	0.45513	0.285681	BP
	GO:0014902	myotube differentiation	36	18	13.13	193	0.06618	0.0399	BP	0.45513	0.285681	BP
	GO:0030041	actin filament polymerization	36	18	13.13	194	0.06618	0.0399	BP	0.45513	0.285681	BP
	GO:0032268	regulation of cellular protein metabolic...	173	71	63.08	201	0.11704	0.0418	BP	0.170636	0.423757	BP
	GO:0060446	branching involved in open tracheal syst...	29	15	10.57	204	0.06642	0.04226	BP	0.504987	0.285681	BP
	GO:0019991	septate junction assembly	22	12	8.02	211	0.06354	0.04272	BP	0.58136	0.278296	BP
	GO:0035011	melanotic encapsulation of foreign targe...	22	12	8.02	212	0.06354	0.04272	BP	0.58136	0.278296	BP
	GO:0070613	regulation of protein processing	22	12	8.02	213	0.06354	0.04272	BP	0.58136	0.278296	BP
	GO:0097305	response to alcohol	61	28	22.24	214	0.08109	0.04292	BP	0.33227	0.334087	BP
	GO:0007498	mesoderm development	34	17	12.4	217	0.07308	0.04521	BP	0.455195	0.307418	BP
	GO:0030866	cortical actin cytoskeleton organization	27	14	9.85	233	0.07341	0.04793	BP	0.507231	0.308129	BP
	GO:0048488	synaptic vesicle endocytosis	44	21	16.04	234	0.08204	0.04809	BP	0.388715	0.336241	BP
	GO:0031532	actin cytoskeleton reorganization	20	11	7.29	235	0.06996	0.0483	BP	0.593513	0.297563	BP
	GO:0071363	cellular response to growth factor stimu...	20	11	7.29	236	0.06996	0.0483	BP	0.593513	0.297563	BP
	GO:0008137	NADH dehydrogenase (ubiquinone) activity	24	24	8.75	3	2.7e-11	8.4e-12	MF	1.45568	1.1259e-09	MF
	GO:0016616	oxidoreductase activity, acting on the C...	57	41	20.78	4	4.7e-08	9.3e-09	MF	0.980428	1.15288e-06	MF
	GO:0051536	iron-sulfur cluster binding	28	24	10.21	5	1e-07	3.5e-08	MF	1.23305	2.085e-06	MF
	GO:0003743	translation initiation factor activity	42	31	15.31	6	8.4e-07	2.4e-07	MF	1.01779	1.251e-05	MF
	GO:0005525	GTP binding	114	66	41.56	7	2e-06	2.6e-07	MF	0.66727	2.60625e-05	MF
	GO:0004298	threonine-type endopeptidase activity	14	14	5.1	8	7.1e-07	3.6e-07	MF	1.45686	1.09656e-05	MF
	GO:0051082	unfolded protein binding	49	34	17.86	9	2.6e-06	7.1e-07	MF	0.928803	3.18882e-05	MF
	GO:0004812	aminoacyl-tRNA ligase activity	36	27	13.12	10	2.6e-06	8.7e-07	MF	1.04119	3.18882e-05	MF
	GO:0003924	GTPase activity	103	58	37.55	11	2.7e-05	4.8e-06	MF	0.62724	0.000261837	MF
	GO:0051287	NAD binding	24	19	8.75	12	2.3e-05	1e-05	MF	1.11864	0.000233927	MF
	GO:0016627	oxidoreductase activity, acting on the C...	28	21	10.21	13	3.6e-05	1.5e-05	MF	1.04041	0.0003336	MF
	GO:0015036	disulfide oxidoreductase activity	18	15	6.56	14	6e-05	3.1e-05	MF	1.19319	0.000454909	MF
	GO:0016836	hydro-lyase activity	27	20	9.84	15	7.5e-05	3.3e-05	MF	1.02327	0.000539224	MF
	GO:0009055	electron carrier activity	79	45	28.8	16	0.00015	3.8e-05	MF	0.643856	0.00106017	MF
	GO:0003779	actin binding	92	50	33.54	18	0.00031	7.7e-05	MF	0.576045	0.00201984	MF
	GO:0050660	flavin adenine dinucleotide binding	36	24	13.12	19	0.00021	8.8e-05	MF	0.871267	0.00143557	MF
	GO:0008553	hydrogen-exporting ATPase activity, phos...	16	13	5.83	20	0.00032	0.00018	MF	1.15694	0.00205292	MF
	GO:0016679	oxidoreductase activity, acting on diphe...	11	10	4.01	21	0.0003	0.00019	MF	1.31833	0.00198571	MF
	GO:0008320	protein transmembrane transporter activi...	18	14	6.56	23	0.00042	0.00023	MF	1.09366	0.00257559	MF
	GO:0016860	intramolecular oxidoreductase activity	25	17	9.11	28	0.00131	0.00069	MF	0.900012	0.0072836	MF
	GO:0030170	pyridoxal phosphate binding	34	21	12.39	29	0.00229	0.00112	MF	0.761213	0.0120877	MF
	GO:0005200	structural constituent of cytoskeleton	32	20	11.66	30	0.00237	0.00119	MF	0.778432	0.0123536	MF
	GO:0046961	proton-transporting ATPase activity, rot...	24	16	8.75	32	0.0025	0.00138	MF	0.870717	0.0128704	MF
	GO:0016209	antioxidant activity	27	17	9.84	35	0.00449	0.00248	MF	0.788805	0.021521	MF
	GO:0003746	translation elongation factor activity	15	11	5.47	36	0.00405	0.00259	MF	1.00789	0.0199772	MF
	GO:0043021	ribonucleoprotein complex binding	14	10	5.1	38	0.00831	0.00558	MF	0.971431	0.0389356	MF
	GO:0016645	oxidoreductase activity, acting on the C...	15	10	5.47	47	0.01685	0.01156	MF	0.870387	0.0709742	MF
	GO:0000287	magnesium ion binding	26	15	9.48	53	0.02189	0.01358	MF	0.662004	0.0894915	MF
	GO:0016877	ligase activity, forming carbon-sulfur b...	26	15	9.48	54	0.02189	0.01358	MF	0.662004	0.0894915	MF
	GO:0016620	oxidoreductase activity, acting on the a...	22	13	8.02	55	0.02532	0.01649	MF	0.696837	0.102509	MF
	GO:0008144	drug binding	16	10	5.83	57	0.03043	0.02134	MF	0.778432	0.120851	MF
	GO:0004364	glutathione transferase activity	34	18	12.39	58	0.0359	0.0217	MF	0.538821	0.133663	MF
	GO:0004866	endopeptidase inhibitor activity	28	15	10.21	67	0.0476	0.03088	MF	0.55498	0.168214	MF
	GO:0016831	carboxy-lyase activity	19	11	6.93	68	0.0463	0.03237	MF	0.666576	0.165018	MF
	GO:0016879	ligase activity, forming carbon-nitrogen...	33	17	12.03	69	0.05438	0.0344	MF	0.498898	0.190558	MF
	GO:0008234	cysteine-type peptidase activity	48	23	17.5	71	0.06749	0.03971	MF	0.394279	0.228808	MF
	GO:0019208	phosphatase regulator activity	22	12	8.02	74	0.06339	0.04418	MF	0.58136	0.21846	MF
	GO:0019887	protein kinase regulator activity	22	12	8.02	75	0.06339	0.04418	MF	0.58136	0.21846	MF
	GO:0005509	calcium ion binding	115	49	41.92	76	0.09936	0.04593	MF	0.225143	0.316283	MF
	GO:0005747	mitochondrial respiratory chain complex ...	36	34	13.41	7	5.5e-13	7.5e-14	CC	1.34223	4.52073e-12	CC
	GO:0022625	cytosolic large ribosomal subunit	50	42	18.63	8	1.1e-11	1.1e-12	CC	1.17276	8.62093e-11	CC
	GO:0022627	cytosolic small ribosomal subunit	36	33	13.41	9	1.1e-11	1.6e-12	CC	1.29916	8.62093e-11	CC
	GO:0005839	proteasome core complex	14	14	5.22	12	9.6e-07	4.1e-07	CC	1.42331	6.22154e-06	CC
	GO:0005852	eukaryotic translation initiation factor...	15	14	5.59	15	9.4e-06	4.2e-06	CC	1.32451	5.55754e-05	CC
	GO:0070069	cytochrome complex	19	16	7.08	17	3.5e-05	1.5e-05	CC	1.17625	0.000196583	CC
	GO:0030018	Z disc	27	20	10.06	18	0.00011	4e-05	CC	0.99137	0.000588413	CC
	GO:0005838	proteasome regulatory particle	22	20	8.2	19	2.4e-07	7.6e-05	CC	1.2863	1.58588e-06	CC
	GO:0005763	mitochondrial small ribosomal subunit	28	20	10.43	20	0.00024	9.3e-05	CC	0.939261	0.00124431	CC
	GO:0005753	mitochondrial proton-transporting ATP sy...	16	13	5.96	22	0.00041	0.00021	CC	1.12513	0.00203191	CC
	GO:0005604	basement membrane	13	11	4.84	23	0.00064	0.00035	CC	1.18442	0.00308114	CC
	GO:0033181	plasma membrane proton-transporting V-ty...	13	11	4.84	24	0.00064	0.00035	CC	1.18442	0.00308114	CC
	GO:0045169	fusome	30	20	11.18	25	0.00099	0.00041	CC	0.83908	0.0044484	CC
	GO:0030120	vesicle coat	23	16	8.57	29	0.00164	0.00078	CC	0.900705	0.00699595	CC
	GO:0030133	transport vesicle	20	14	7.45	30	0.00296	0.00153	CC	0.910114	0.0121649	CC
	GO:0048471	perinuclear region of cytoplasm	35	21	13.04	32	0.00506	0.0022	CC	0.687445	0.0193775	CC
	GO:0031672	A band	15	11	5.59	34	0.00491	0.00286	CC	0.976583	0.0190192	CC
	GO:0033178	proton-transporting two-sector ATPase co...	20	17	7.45	37	1.5e-05	0.00475	CC	1.19022	8.71552e-05	CC
	GO:0005777	peroxisome	62	31	23.1	42	0.02641	0.01069	CC	0.424375	0.0864094	CC
	GO:0043186	P granule	15	10	5.59	44	0.01983	0.01257	CC	0.83908	0.0675021	CC
	GO:0005884	actin filament	26	15	9.69	46	0.02683	0.0151	CC	0.630394	0.0869395	CC
	GO:0005703	polytene chromosome puff	20	12	7.45	48	0.03222	0.01978	CC	0.687722	0.102435	CC
	GO:0005925	focal adhesion	20	12	7.45	49	0.03222	0.01978	CC	0.687722	0.102435	CC
	GO:0072686	mitotic spindle	18	11	6.71	51	0.03393	0.02145	CC	0.713119	0.106864	CC
	GO:0019867	outer membrane	16	10	5.96	53	0.03546	0.02309	CC	0.746616	0.109633	CC
	GO:0005798	Golgi-associated vesicle	19	11	7.08	63	0.05398	0.03506	CC	0.635682	0.156821	CC
	GO:0005643	nuclear pore	38	19	14.16	65	0.07318	0.04112	CC	0.424178	0.203815	CC

## Sheet: Legend
	Dataset EV2. GO term enrichment for proteins detected in the intersection of all wild type tissues. One-sided elim Fisher procedure (adjusted) established significance. Column headers: Annotated # of proteins annotated within a GO term, Significant # of proteins found significantly enriched, Expected # of proteins expected by chance, Rank in Elim Rank of terms based on level of significance, Fish…
