# Supplementary material for: A proteomic atlas of insulin signalling reveals tissue‐specific mechanisms of longevity assurance
Source: Mol Syst Biol. 2017 Sep 15;13(9):939. doi: 10.15252/msb.20177663 (PMC5615923; doi:10.15252/msb.20177663)
Supplement: Supplementary file 4 — Dataset EV3 [file MSB-13-939-s004.xlsx]

## Sheet: Dataset EV3
tissuePCA_dim1_005min10_low	GO.ID	Term	Annotated	Significant	Expected	Rank in Elim	Fish	Elim	domain	enrichment	fish.adj	Ontology		tissuePCA_dim1_005min10_high	GO.ID	Term	Annotated	Significant	Expected	Rank in Elim	Fish	Elim	domain	enrichment	fish.adj	Ontology		tissuePCA_dim2_005min10_low	GO.ID	Term	Annotated	Significant	Expected	Rank in Elim	Fish	Elim	domain	enrichment	fish.adj	Ontology		tissuePCA_dim2_005min10_high	GO.ID	Term	Annotated	Significant	Expected	Rank in Elim	Fish
	GO:0007274	neuromuscular synaptic transmission	48	15	4.41	6	1.4e-05	4.7e-07	BP	1.76611	0.000924	BP			GO:0006412	translation	307	36	20.24	2	0.00043	3.9e-05	BP	0.830788	0.27753	BP			GO:0030239	myofibril assembly	34	14	2.84	2	2e-07	1.7e-08	BP	2.30146	4.23814e-05	BP			GO:0000398	mRNA splicing, via spliceosome	161	35	12.32	1	8.4e-09
	GO:0008355	olfactory learning	48	12	4.41	8	0.00101	1.8e-06	BP	1.44418	0.03333	BP			GO:0005975	carbohydrate metabolic process	160	16	10.55	9	0.06093	0.00543	BP	0.600829	1	BP			GO:0050832	defense response to fungus	27	10	2.26	3	3.5e-05	2.5e-07	BP	2.14561	0.001914	BP			GO:0007476	imaginal disc-derived wing morphogenesis	180	26	13.78	3	0.00111
	GO:0048488	synaptic vesicle endocytosis	44	11	4.04	11	0.00163	4.8e-06	BP	1.44508	0.0503197	BP			GO:0055114	oxidation-reduction process	343	32	22.61	11	0.02707	0.00715	BP	0.501111	1	BP			GO:0045087	innate immune response	89	19	7.44	8	0.0001	1.6e-05	BP	1.35262	0.00455714	BP			GO:0006338	chromatin remodeling	41	10	3.14	4	0.0008
	GO:0016079	synaptic vesicle exocytosis	56	19	5.14	14	2.4e-07	1e-05	BP	1.88616	2.871e-05	BP			GO:0006631	fatty acid metabolic process	61	12	4.02	12	0.00051	0.01339	BP	1.57777	0.27753	BP			GO:0044724	single-organism carbohydrate catabolic p...	21	10	1.76	20	2.3e-06	0.0019	BP	2.50635	0.000244567	BP			GO:0045893	positive regulation of transcription, DN...	101	16	7.73	7	0.0039
	GO:0035023	regulation of Rho protein signal transdu...	75	14	6.89	15	0.00748	1e-05	BP	1.02285	0.166919	BP			GO:0055085	transmembrane transport	232	19	15.29	18	0.1904	0.02045	BP	0.313411	1	BP			GO:0006959	humoral immune response	65	14	5.43	28	0.00076	0.00376	BP	1.3664	0.02541	BP			GO:0006357	regulation of transcription from RNA pol...	154	23	11.79	8	0.00134
	GO:0008582	regulation of synaptic growth at neuromu...	73	13	6.71	20	0.0144	3.5e-05	BP	0.954127	0.263038	BP			GO:0006508	proteolysis	330	25	21.75	19	0.25924	0.02097	BP	0.200913	1	BP			GO:0042775	mitochondrial ATP synthesis coupled elec...	55	14	4.6	32	0.00012	0.00659	BP	1.60572	0.00522	BP			GO:0046578	regulation of Ras protein signal transdu...	122	17	9.34	9	0.011
	GO:0007186	G-protein coupled receptor signaling pat...	95	19	8.73	25	0.00084	8.4e-05	BP	1.12195	0.0315247	BP			GO:0010033	response to organic substance	186	16	12.26	20	0.16413	0.0213	BP	0.384113	1	BP			GO:0007005	mitochondrion organization	98	11	8.19	34	0.19325	0.00761	BP	0.425568	1	BP			GO:0007293	germarium-derived egg chamber formation	68	12	5.21	10	0.00491
	GO:0006468	protein phosphorylation	152	18	13.96	35	0.15654	0.00032	BP	0.366698	0.902463	BP			GO:1901700	response to oxygen-containing compound	133	12	8.77	37	0.16537	0.03127	BP	0.452386	1	BP			GO:0006979	response to oxidative stress	66	12	5.52	36	0.00768	0.00814	BP	1.12029	0.172037	BP			GO:0051129	negative regulation of cellular componen...	82	12	6.28	18	0.02117
	GO:0050954	sensory perception of mechanical stimulu...	33	12	3.03	38	1.9e-05	0.00049	BP	1.98564	0.0012122	BP			GO:0016705	oxidoreductase activity, acting on paire...	79	16	5.55	2	9.1e-05	2.5e-06	MF	1.52751	0.021684	MF			GO:0040003	chitin-based cuticle development	89	10	7.44	45	0.2071	0.01065	BP	0.426625	1	BP			GO:0008582	regulation of synaptic growth at neuromu...	73	11	5.59	21	0.02191
	GO:0007411	axon guidance	133	16	12.22	40	0.15866	0.00058	BP	0.388828	0.906493	BP			GO:0005506	iron ion binding	76	15	5.33	3	0.0002	7.2e-06	MF	1.49276	0.021684	MF			GO:0042440	pigment metabolic process	77	12	6.44	48	0.02489	0.01516	BP	0.897902	0.363948	BP			GO:0070925	organelle assembly	123	15	9.42	23	0.04738
	GO:0051130	positive regulation of cellular componen...	124	15	11.39	42	0.1631	0.00081	BP	0.397195	0.926331	BP			GO:0020037	heme binding	67	14	4.7	4	0.00018	7.3e-06	MF	1.57469	0.021684	MF			GO:0008340	determination of adult lifespan	97	10	8.11	52	0.29048	0.01877	BP	0.302226	1	BP			GO:0050767	regulation of neurogenesis	88	12	6.74	24	0.03475
	GO:0050804	regulation of synaptic transmission	46	20	4.23	47	7.4e-10	0.001	BP	2.24127	2.02337e-07	BP			GO:0003735	structural constituent of ribosome	161	22	11.3	5	0.00179	3.1e-05	MF	0.961181	0.106633	MF			GO:0040011	locomotion	312	23	26.07	68	0.7708	0.02876	BP	-0.180757	1	BP			GO:0007283	spermatogenesis	102	13	7.81	27	0.04627
	GO:0030534	adult behavior	93	19	8.54	52	0.00064	0.00133	BP	1.15369	0.0259187	BP			GO:0009055	electron carrier activity	79	14	5.55	6	0.00103	5.2e-05	MF	1.33487	0.071585	MF			GO:0032504	multicellular organism reproduction	521	35	43.54	69	0.93707	0.02886	BP	-0.314986	1	BP			GO:0032535	regulation of cellular component size	86	15	6.58	38	0.00197
	GO:0008038	neuron recognition	68	10	6.25	53	0.09031	0.00137	BP	0.678072	0.720541	BP			GO:0042626	ATPase activity, coupled to transmembran...	82	12	5.76	9	0.01127	0.0011	MF	1.05889	0.287035	MF			GO:0003008	system process	234	22	19.56	70	0.31104	0.03006	BP	0.169597	1	BP			GO:0008595	anterior/posterior axis specification, e...	74	10	5.66	42	0.054
	GO:0009266	response to temperature stimulus	80	11	7.35	54	0.113	0.00141	BP	0.581687	0.795154	BP			GO:0008237	metallopeptidase activity	70	10	4.91	13	0.02316	0.00338	MF	1.02621	0.419901	MF			GO:0002064	epithelial cell development	168	14	14.04	77	0.54628	0.03333	BP	-0.00411611	1	BP			GO:0007015	actin filament organization	100	16	7.65	43	0.00352
	GO:0007613	memory	64	17	5.88	57	4.2e-05	0.00164	BP	1.53165	0.00242065	BP			GO:0050662	coenzyme binding	87	11	6.11	14	0.03976	0.00564	MF	0.848259	0.616388	MF			GO:0006909	phagocytosis	142	12	11.87	92	0.52878	0.04273	BP	0.0157145	1	BP			GO:0006468	protein phosphorylation	152	16	11.64	45	0.11847
	GO:0051493	regulation of cytoskeleton organization	70	10	6.43	60	0.10488	0.00172	BP	0.637109	0.763271	BP			GO:0016747	transferase activity, transferring acyl ...	84	10	5.9	18	0.06811	0.01231	MF	0.761213	0.842578	MF			GO:0004252	serine-type endopeptidase activity	68	13	5.53	5	0.00282	1.6e-05	MF	1.23316	0.0839957	MF			GO:0007163	establishment or maintenance of cell pol...	117	19	8.96	69	0.00128
	GO:0007476	imaginal disc-derived wing morphogenesis	180	21	16.53	65	0.14928	0.00225	BP	0.345303	0.886879	BP			GO:0016874	ligase activity	99	11	6.95	21	0.08533	0.01452	MF	0.662419	0.898322	MF			GO:0003779	actin binding	92	11	7.48	9	0.12484	0.00428	MF	0.556393	1	MF			GO:0002164	larval development	82	10	6.28	70	0.09419
	GO:0007626	locomotory behavior	122	26	11.21	66	3.2e-05	0.0025	BP	1.21373	0.001914	BP			GO:0016772	transferase activity, transferring phosp...	280	23	19.65	24	0.24202	0.02171	MF	0.227105	1	MF			GO:0004866	endopeptidase inhibitor activity	28	12	2.28	12	6.6e-07	0.00936	MF	2.39593	0.0002085	MF			GO:0046530	photoreceptor cell differentiation	108	12	8.27	71	0.12129
	GO:0051726	regulation of cell cycle	157	16	14.42	73	0.36891	0.00338	BP	0.150001	1	BP			GO:0016788	hydrolase activity, acting on ester bond...	246	20	17.27	31	0.2768	0.03423	MF	0.211732	1	MF			GO:0003954	NADH dehydrogenase activity	31	11	2.52	27	1.7e-05	0.03886	MF	2.12601	0.0011815	MF			GO:0030707	ovarian follicle cell development	155	19	11.87	74	0.02664
	GO:0009968	negative regulation of signal transducti...	143	15	13.14	74	0.33297	0.00341	BP	0.190997	1	BP			GO:0000166	nucleotide binding	675	46	47.38	34	0.6128	0.03762	MF	-0.0426443	1	MF			GO:0016887	ATPase activity	197	21	16.01	28	0.11895	0.04054	MF	0.391416	1	MF			GO:0051240	positive regulation of multicellular org...	85	10	6.51	87	0.11288
	GO:0080134	regulation of response to stress	131	14	12.03	79	0.31547	0.0039	BP	0.21879	1	BP			GO:0004553	hydrolase activity, hydrolyzing O-glycos...	62	10	4.35	42	0.01032	0.044	MF	1.20091	0.287035	MF			GO:0022891	substrate-specific transmembrane transpo...	285	26	23.17	31	0.29476	0.04403	MF	0.166254	1	MF			GO:0007059	chromosome segregation	66	12	5.05	110	0.00381
	GO:0000165	MAPK cascade	92	11	8.45	82	0.22129	0.00434	BP	0.38048	1	BP			GO:0005762	mitochondrial large ribosomal subunit	47	11	2.97	2	0.00012	4.5e-06	CC	1.88897	0.01011	CC			GO:0005811	lipid particle	201	33	17.09	2	0.00014	1.6e-10	CC	0.949314	0.00224667	CC			GO:0051049	regulation of transport	129	13	9.87	111	0.18633
	GO:0051129	negative regulation of cellular componen...	82	10	7.53	88	0.21754	0.00558	BP	0.409278	1	BP			GO:0005777	peroxisome	62	11	3.91	3	0.00148	7.2e-05	CC	1.49226	0.0712514	CC			GO:0005747	mitochondrial respiratory chain complex ...	36	12	3.06	3	2.3e-05	4.6e-08	CC	1.97143	0.000430611	CC			GO:0051253	negative regulation of RNA metabolic pro...	114	15	8.73	124	0.02634
	GO:0048813	dendrite morphogenesis	99	11	9.09	105	0.29864	0.00756	BP	0.275151	1	BP			GO:0098588	bounding membrane of organelle	166	18	10.48	5	0.01629	0.00036	CC	0.780358	0.422287	CC			GO:0005615	extracellular space	135	22	11.48	5	0.00203	2.6e-07	CC	0.938381	0.0263119	CC			GO:0001745	compound eye morphogenesis	147	14	11.25	128	0.23331
	GO:0007015	actin filament organization	100	11	9.19	107	0.31027	0.00814	BP	0.259367	1	BP			GO:0098589	membrane region	110	11	6.95	10	0.08545	0.0093	CC	0.662419	1	CC			GO:0030017	sarcomere	40	14	3.4	8	2.5e-06	9.9e-06	CC	2.04182	8.27182e-05	CC			GO:0000165	MAPK cascade	92	10	7.04	135	0.16393
	GO:0003002	regionalization	211	22	19.38	110	0.29565	0.00862	BP	0.182935	1	BP			GO:0005829	cytosol	352	25	22.23	11	0.29546	0.01256	CC	0.16942	1	CC			GO:0015629	actin cytoskeleton	80	14	6.8	18	0.00678	0.00483	CC	1.04182	0.076162	CC			GO:0044255	cellular lipid metabolic process	165	15	12.63	144	0.27999
	GO:0050790	regulation of catalytic activity	144	14	13.23	111	0.45332	0.00898	BP	0.0816138	1	BP			GO:0005576	extracellular region	305	21	19.26	20	0.37085	0.02912	CC	0.124782	1	CC			GO:0005875	microtubule associated complex	259	21	22.02	21	0.62608	0.01079	CC	-0.0684251	1	CC			GO:0044712	single-organism catabolic process	180	16	13.78	145	0.30191
	GO:0001700	embryonic development via the syncytial ...	102	11	9.37	115	0.33385	0.00941	BP	0.231383	1	BP			GO:0005783	endoplasmic reticulum	151	16	9.53	31	0.02765	0.04812	CC	0.747524	0.621203	CC			GO:0005759	mitochondrial matrix	136	12	11.56	23	0.49106	0.02748	CC	0.053893	1	CC			GO:0010927	cellular component assembly involved in ...	94	10	7.2	147	0.1803
	GO:0030537	larval behavior	29	10	2.66	116	0.00016	0.00962	BP	1.9105	0.007656	BP																															GO:0009968	negative regulation of signal transducti...	143	17	10.95	151	0.04474
	GO:0007169	transmembrane receptor protein tyrosine ...	89	10	8.18	117	0.29913	0.00988	BP	0.289827	1	BP																															GO:0046907	intracellular transport	371	31	28.4	152	0.32828
	GO:0009967	positive regulation of signal transducti...	146	20	13.41	125	0.04418	0.01095	BP	0.576691	0.511601	BP																															GO:0006461	protein complex assembly	185	20	14.16	171	0.07161
	GO:0009798	axis specification	115	15	10.56	144	0.10322	0.01384	BP	0.506353	0.763271	BP																															GO:0044089	positive regulation of cellular componen...	70	15	5.36	181	0.0002
	GO:0000226	microtubule cytoskeleton organization	258	24	23.7	148	0.50665	0.01454	BP	0.0181473	1	BP																															GO:0006909	phagocytosis	142	13	10.87	187	0.29039
	GO:0046331	lateral inhibition	98	10	9	165	0.41267	0.01868	BP	0.152003	1	BP																															GO:0007052	mitotic spindle organization	145	13	11.1	208	0.31666
	GO:0006955	immune response	147	13	13.5	191	0.60076	0.02392	BP	-0.0544478	1	BP																															GO:0019220	regulation of phosphate metabolic proces...	132	12	10.1	218	0.30952
	GO:0002682	regulation of immune system process	104	10	9.55	215	0.48913	0.0271	BP	0.0664274	1	BP																															GO:0016358	dendrite development	103	10	7.88	221	0.26215
	GO:0051049	regulation of transport	129	21	11.85	227	0.0065	0.02899	BP	0.825502	0.155512	BP																															GO:0007411	axon guidance	133	12	10.18	235	0.31877
	GO:0006355	regulation of transcription, DNA-templat...	282	21	25.9	228	0.87566	0.02926	BP	-0.302563	1	BP																															GO:0008104	protein localization	340	25	26.03	236	0.617
	GO:0006325	chromatin organization	136	12	12.49	236	0.60334	0.02983	BP	-0.0577391	1	BP																															GO:0051146	striated muscle cell differentiation	71	12	5.43	243	0.007
	GO:0060341	regulation of cellular localization	97	19	8.91	248	0.0011	0.0338	BP	1.0925	0.03509	BP																															GO:0022604	regulation of cell morphogenesis	105	10	8.04	246	0.28184
	GO:0048598	embryonic morphogenesis	110	10	10.1	263	0.56302	0.03795	BP	-0.0143553	1	BP																															GO:0010629	negative regulation of gene expression	174	18	13.32	252	0.11551
	GO:0022604	regulation of cell morphogenesis	105	15	9.65	276	0.05528	0.04022	BP	0.636362	0.580244	BP																															GO:0007417	central nervous system development	106	10	8.11	260	0.29184
	GO:0001738	morphogenesis of a polarized epithelium	58	11	5.33	277	0.01498	0.04038	BP	1.0453	0.265479	BP																															GO:0007622	rhythmic behavior	61	10	4.67	263	0.01634
	GO:0048592	eye morphogenesis	151	19	13.87	280	0.09668	0.04307	BP	0.454032	0.732918	BP																															GO:0016265	death	169	14	12.94	282	0.41941
	GO:0009416	response to light stimulus	71	11	6.52	282	0.05752	0.04414	BP	0.75456	0.580244	BP																															GO:0033554	cellular response to stress	316	23	24.19	290	0.6346
	GO:0016477	cell migration	145	12	13.32	291	0.69223	0.04552	BP	-0.15056	1	BP																															GO:0003729	mRNA binding	146	23	10.81	2	0.00039
	GO:0003729	mRNA binding	146	17	13.38	11	0.18019	0.00064	MF	0.345457	1	MF																															GO:0003682	chromatin binding	75	14	5.55	4	0.00102
	GO:0015081	sodium ion transmembrane transporter act...	48	11	4.4	12	0.00337	0.00092	MF	1.32193	0.131545	MF																															GO:0004674	protein serine/threonine kinase activity	98	17	7.25	9	0.00073
	GO:0004674	protein serine/threonine kinase activity	98	12	8.98	16	0.18378	0.00259	MF	0.418247	1	MF																															GO:0005524	ATP binding	371	34	27.46	10	0.10948
	GO:0005509	calcium ion binding	115	13	10.54	21	0.2529	0.00357	MF	0.302637	1	MF																															GO:0003779	actin binding	92	16	6.81	13	0.00102
	GO:0042578	phosphoric ester hydrolase activity	124	13	11.36	25	0.34724	0.00679	MF	0.194549	1	MF																															GO:0003677	DNA binding	234	20	17.32	17	0.28118
	GO:0004871	signal transducer activity	114	12	10.45	30	0.35107	0.00886	MF	0.199531	1	MF																															GO:0008289	lipid binding	107	10	7.92	28	0.26673
	GO:0003779	actin binding	92	10	8.43	32	0.33375	0.01315	MF	0.246395	1	MF																															GO:0019899	enzyme binding	110	13	8.14	31	0.06134
	GO:0003924	GTPase activity	103	10	9.44	38	0.47357	0.02706	MF	0.0831412	1	MF																															GO:0071011	precatalytic spliceosome	115	29	9.22	2	1.3e-08
	GO:0005543	phospholipid binding	59	11	5.41	39	0.01668	0.02788	MF	1.0238	0.434723	MF																															GO:0071013	catalytic step 2 spliceosome	95	25	7.61	3	5.5e-08
	GO:0098772	molecular function regulator	223	24	20.44	42	0.22978	0.03102	MF	0.231639	1	MF																															GO:0030532	small nuclear ribonucleoprotein complex	52	10	4.17	9	0.00728
	GO:0035639	purine ribonucleoside triphosphate bindi...	484	32	44.36	50	0.98601	0.04254	MF	-0.471187	1	MF																															GO:0015629	actin cytoskeleton	80	14	6.41	20	0.00402
	GO:0032550	purine ribonucleoside binding	485	32	44.45	53	0.98651	0.04358	MF	-0.474112	1	MF																															GO:0000785	chromatin	92	10	7.37	21	0.1997
	GO:0032555	purine ribonucleotide binding	485	32	44.45	54	0.98651	0.04358	MF	-0.474112	1	MF																															GO:1990234	transferase complex	134	16	10.74	26	0.06811
	GO:0008021	synaptic vesicle	58	21	5.68	2	4.5e-08	1.5e-13	CC	1.88643	1.5165e-06	CC																															GO:0030017	sarcomere	40	10	3.21	30	0.00093
	GO:0043195	terminal bouton	34	17	3.33	3	2.6e-09	1.4e-10	CC	2.35194	1.29986e-07	CC																															GO:0044451	nucleoplasm part	137	16	10.98	32	0.07975
	GO:0031594	neuromuscular junction	39	12	3.82	5	0.00023	2.4e-07	CC	1.65139	0.00407947	CC
	GO:0005887	integral component of plasma membrane	90	13	8.82	12	0.098	0.0005	CC	0.559661	0.805512	CC
	GO:0005938	cell cortex	91	12	8.91	14	0.17628	0.00185	CC	0.429537	1	CC
	GO:0005615	extracellular space	135	13	13.22	28	0.56995	0.01774	CC	-0.0242106	1	CC
	GO:0005856	cytoskeleton	392	32	38.4	33	0.89123	0.02195	CC	-0.263034	1	CC
[truncated: 5 more columns]

## Sheet: Lengend
Dataset EV3. Tissue-specific GO term enrichment for proteins identified in wild type tissues along the horizontal or vertical dimension of the PCA plot shown in Fig1D. One-sided elim Fisher procedure (adjusted) established significance. Column headers: Annotated # of proteins annotated within a GO term, Significant # of proteins found significantly enriched, Expected # of proteins expected by cha…
