# Supplementary material for: A proteomic atlas of insulin signalling reveals tissue‐specific mechanisms of longevity assurance
Source: Mol Syst Biol. 2017 Sep 15;13(9):939. doi: 10.15252/msb.20177663 (PMC5615923; doi:10.15252/msb.20177663)
Supplement: Supplementary file 5 — Dataset EV4 [file MSB-13-939-s005.xlsx]

## Sheet: Dataset EV4
UniProt ID	Gene.names	kegg.orthology	Sig.Count	F.score	RMS.LogFC	fat.AveExpr	brain.AveExpr	thorax.AveExpr	gut.AveExpr	fat.adjP	brain.adjP	thorax.adjP	gut.adjP	fat.logFC	brain.logFC	thorax.logFC	gut.logFC	fat.Imp	brain.Imp	thorax.Imp	gut.Imp	Flybase	Pathways	go
O97143	SAK	polo-like kinase 4 [EC:2.7.11.21]	1	9.85818e-08	3.30035				23.1904				9.85818e-08				3.30035				12	FBgn0026371	FoxO signaling pathway	protein phosphorylation (GO:0006468), centriole replication (GO:0007099), regulation of centriole replication (GO:0046599), protein autophosphorylation (GO:0046777), mitotic spindle organization (GO:0007052), male meiosis (GO:0007140), sperm axoneme assembly (GO:0007288), regulation of protein stability (GO:0031647), syncytial blastoderm mitotic cell cycle (GO:0035186), positive regulation of pro…
Q4V4H7	CG13323		1	4.32551e-07	4.13697	26.1374				4.32551e-07				-4.13697				6				FBgn0033788
Q9VLI0	CG9466	lysosomal alpha-mannosidase [EC:3.2.1.24]	1	9.71908e-07	1.73503				31.5506				9.71908e-07				1.73503				0	FBgn0032068	Other glycan degradation, Lysosome	mannose metabolic process (GO:0006013), lysosome (GO:0005764), alpha-mannosidase activity (GO:0004559), carbohydrate binding (GO:0030246), zinc ion binding (GO:0008270)
Q9VT52	Ilp3		1	7.25097e-06	4.63108		24.0585				7.25097e-06				-4.63108				11			FBgn0044050		insulin receptor signaling pathway (GO:0008286), female mating behavior (GO:0060180), extracellular region (GO:0005576), insulin receptor binding (GO:0005158), hormone activity (GO:0005179)
Q8IQJ4	CG10725		1	1.01567e-05	5.43621				23.7558				1.01567e-05				-5.43621				12	FBgn0036362		chitin metabolic process (GO:0006030), extracellular region (GO:0005576), structural constituent of peritrophic membrane (GO:0016490), chitin binding (GO:0008061)
Q9VLH9	CG9468	lysosomal alpha-mannosidase [EC:3.2.1.24]	1	1.01567e-05	1.30128				33.2454				1.01567e-05				1.30128				0	FBgn0032069	Other glycan degradation, Lysosome	mannose metabolic process (GO:0006013), lysosome (GO:0005764), alpha-mannosidase activity (GO:0004559), carbohydrate binding (GO:0030246), zinc ion binding (GO:0008270)
Q9VF86	CG6218	N-acetylglucosamine kinase [EC:2.7.1.59]	1	1.11019e-05	1.234		28.6427				1.11019e-05				-1.234				0			FBgn0038321	Amino sugar and nucleotide sugar metabolism
Q8T8R1	CG3800	cellular nucleic acid-binding protein	2	1.45008e-05	1.45059	28.4692	29.4269			0.095387	7.25097e-06			-1.69037	-1.16235			0	0			FBgn0034802		biological_process (GO:0008150), cellular_component (GO:0005575), nucleic acid binding (GO:0003676), zinc ion binding (GO:0008270)
Q9VYD1	Set2	histone-lysine N-methyltransferase SETD2 [EC:2.1.1.43]	1	1.48739e-05	3.52379				23.6907				1.48739e-05				3.52379				11	FBgn0030486	Lysine degradation	histone methylation (GO:0016571), instar larval development (GO:0002168), histone H3-K36 methylation (GO:0010452), wing disc development (GO:0035220), ecdysone receptor-mediated signaling pathway (GO:0035076), regulation of transcription, DNA-templated (GO:0006355), nucleus (GO:0005634), chromosome (GO:0005694), transcription cofactor activity (GO:0003712), transcription factor binding (GO:000813…
O46051	Cyp4d14	cytochrome P450, family 4 [EC:1.14.-.-]	1	1.48739e-05	1.43572				27.6675				1.48739e-05				1.43572				0	FBgn0023541		oxidation-reduction process (GO:0055114), membrane (GO:0016020), intracellular membrane-bounded organelle (GO:0043231), electron carrier activity (GO:0009055), iron ion binding (GO:0005506), oxidoreductase activity, acting on paired donors, with incorporation or reduction of molecular oxygen (GO:0016705), heme binding (GO:0020037)
Q9VYU9	CG9360		2	1.58749e-05	1.0761		32.297		32.7817		0.0177913		7.94097e-06		-0.477828		-1.44487		0		0	FBgn0030332		metabolic process (GO:0008152), oxidoreductase activity, acting on CH-OH group of donors (GO:0016614)
P84029	Cyt-c-p	cytochrome c	1	2.05209e-05	1.2595		33.0757				2.05209e-05				1.2595				0			FBgn0000409	Sulfur metabolism, Metabolic pathways	oxidative phosphorylation (GO:0006119), mitochondrial inner membrane (GO:0005743), mitochondrial matrix (GO:0005759), mitochondrion (GO:0005739), electron carrier activity (GO:0009055), electron transporter, transferring electrons from CoQH2-cytochrome c reductase complex and cytochrome c oxidase complex activity (GO:0045155), iron ion binding (GO:0005506), heme binding (GO:0020037)
Q9W2Y3	CG2974	NAD(P)H-hydrate epimerase [EC:5.1.99.6]	1	2.05392e-05	2.04579		26.6239				2.05392e-05				-2.04579				0			FBgn0030178		biological_process (GO:0008150), cellular_component (GO:0005575), molecular_function (GO:0003674)
Q9VCK6	CG10184	threonine aldolase [EC:4.1.2.5]	2	2.97337e-05	1.58288			24.408	26.8392			0.0313927	1.48739e-05			-1.72821	-1.42277			6	0	FBgn0039094	Glycine, serine and threonine metabolism, Metabolic pathways, Biosynthesis of amino acids	cellular amino acid metabolic process (GO:0006520), threonine aldolase activity (GO:0004793), pyridoxal phosphate binding (GO:0030170)
Q8MLV1-2	LBR		1	3.0657e-05	0.77625		29.7182				3.0657e-05				0.77625				0			FBgn0034657		nuclear envelope (GO:0005635), nuclear inner membrane (GO:0005637), lamin binding (GO:0005521), receptor activity (GO:0004872)
Q9VQV2	Reph		1	3.0657e-05	0.860365		25.5509				3.0657e-05				0.860365				0			FBgn0021800		peripheral nervous system development (GO:0007422), ephrin receptor signaling pathway (GO:0048013), cellular_component (GO:0005575), molecular_function (GO:0003674)
P33270	Cyp6a2	cytochrome P450, family 6 [EC:1.14.-.-]	1	4.94826e-05	3.42741				23.9611				4.94826e-05				3.42741				12	FBgn0000473		response to insecticide (GO:0017085), response to caffeine (GO:0031000), oxidation-reduction process (GO:0055114), membrane (GO:0016020), intracellular membrane-bounded organelle (GO:0043231), electron carrier activity (GO:0009055), iron ion binding (GO:0005506), oxidoreductase activity, acting on paired donors, with incorporation or reduction of molecular oxygen (GO:0016705), heme binding (GO:00…
Q9VHV9	CG7900		2	5.7783e-05	1.39403	27.0179			25.2022	0.0724695			2.8903e-05	-1.23			-1.54068	0			0	FBgn0037548		fatty acid amide hydrolase activity (GO:0017064), carbon-nitrogen ligase activity, with glutamine as amido-N-donor (GO:0016884)
Q9VMT5	Cyp28d1	cytochrome P450, family 28 [EC:1.14.-.-]	2	6.29538e-05	1.34975		30.0217		27.8465		0.000718012		3.29201e-05		-0.621086		1.80497		0		0	FBgn0031689		oxidation-reduction process (GO:0055114), membrane (GO:0016020), intracellular membrane-bounded organelle (GO:0043231), electron carrier activity (GO:0009055), iron ion binding (GO:0005506), oxidoreductase activity, acting on paired donors, with incorporation or reduction of molecular oxygen (GO:0016705), heme binding (GO:0020037)
Q9VVW3	CG6812		1	6.86763e-05	0.814009		30.2099				6.86763e-05				-0.814009				0			FBgn0036843		DNA repair (GO:0006281), cation transport (GO:0006812), transmembrane transport (GO:0055085), membrane (GO:0016020), DNA binding (GO:0003677), cation transmembrane transporter activity (GO:0008324)
Q961B3	CG2277		1	6.86763e-05	1.08991		26.961				6.86763e-05				-1.08991				0			FBgn0035204
E2QCZ0	Syn		1	7.68226e-05	1.18522		27.0538				7.68226e-05				1.18522				0			FBgn0004575		neurotransmitter secretion (GO:0007269), synaptic vesicle exocytosis (GO:0016079), memory (GO:0007613), male courtship behavior (GO:0008049), associative learning (GO:0008306), olfactory learning (GO:0008355), response to heat (GO:0009408), behavioral response to ethanol (GO:0048149), optomotor response (GO:0071632), synaptic vesicle (GO:0008021), terminal bouton (GO:0043195), synapse (GO:0045202…
Q9V4C1	CG1674		1	7.68226e-05	2.57326		26.5074				7.68226e-05				2.57326				0			FBgn0039897
B7Z107	CG42376	cytochrome c oxidase assembly factor 6	2	8.24175e-05	1.06235		27.8665		26.2586		0.0083944		4.1412e-05		0.550957		1.39772		0		0	FBgn0259722		mitochondrion (GO:0005739), cytochrome-c oxidase activity (GO:0004129)
Q7YTY6	Spn42Dd	serpin B	1	9.13212e-05	1.5762				27.7404				9.13212e-05				1.5762				0	FBgn0028988		negative regulation of proteolysis (GO:0045861), regulation of antimicrobial peptide production (GO:0002784), defense response to fungus (GO:0050832), multicellular organism reproduction (GO:0032504), negative regulation of endopeptidase activity (GO:0010951), regulation of proteolysis (GO:0030162), extracellular space (GO:0005615), serine-type endopeptidase inhibitor activity (GO:0004867)
E1JI91	UGP	UTP--glucose-1-phosphate uridylyltransferase [EC:2.7.7.9]	1	9.20254e-05	1.07106				31.0839				9.20254e-05				1.07106				0	FBgn0035978	Pentose and glucuronate interconversions, Galactose metabolism, Starch and sucrose metabolism, Amino sugar and nucleotide sugar metabolism, Metabolic pathways	metabolic process (GO:0008152), UTP:glucose-1-phosphate uridylyltransferase activity (GO:0003983)
P06754-2	Tm1	tropomyosin 1	2	0.000101788	0.969438		31.2922		28.9904		0.0168431		5.10482e-05		0.337447		-1.32882		0		0	FBgn0003721		pole plasm oskar mRNA localization (GO:0045451), oogenesis (GO:0048477), dendrite morphogenesis (GO:0048813), regulation of lamellipodium assembly (GO:0010591), muscle contraction (GO:0006936), pole plasm assembly (GO:0007315), sarcoplasmic reticulum (GO:0016529), sarcomere (GO:0030017), filamentous actin (GO:0031941), investment cone (GO:0070865), muscle thin filament tropomyosin (GO:0005862), a…
Q9VTJ8	CG7394	DnaJ homolog subfamily C member 19	1	0.00010245	0.836796		28.1083				0.00010245				0.836796				0			FBgn0036173		neurogenesis (GO:0022008)
Q9VRZ3	CG14820		1	0.000107467	2.5115				25.3986				0.000107467				2.5115				0	FBgn0035718		proteolysis (GO:0006508), metallocarboxypeptidase activity (GO:0004181), protein binding (GO:0005515), zinc ion binding (GO:0008270)
Q9VA41	Npc2h	Niemann-Pick C2 protein	1	0.000111867	2.62186	25.2153				0.000111867				-2.62186				4				FBgn0039801	Lysosome	sterol transport (GO:0015918), hemolymph coagulation (GO:0042381), extracellular region (GO:0005576), extracellular space (GO:0005615), sterol binding (GO:0032934), lipopolysaccharide binding (GO:0001530), lipid antigen binding (GO:0030882), peptidoglycan binding (GO:0042834), lipoteichoic acid binding (GO:0070891)
Q9VEM8	CG17475		1	0.000113205	2.77697				24.2794				0.000113205				2.77697				3	FBgn0038481		proteolysis (GO:0006508), serine-type endopeptidase activity (GO:0004252)
Q6WV16	pgant6	polypeptide N-acetylgalactosaminyltransferase [EC:2.4.1.41]	1	0.000113205	2.35457				25.0113				0.000113205				-2.35457				0	FBgn0035375	Mucin type O-Glycan biosynthesis, Metabolic pathways	oligosaccharide biosynthetic process (GO:0009312), endoplasmic reticulum (GO:0005783), Golgi stack (GO:0005795), polypeptide N-acetylgalactosaminyltransferase activity (GO:0004653)
Q24048	nrv2	sodium/potassium-transporting ATPase subunit beta	1	0.000132699	0.928242		32.6607				0.000132699				-0.928242				0			FBgn0015777		cation transport (GO:0006812), open tracheal system development (GO:0007424), sensory perception of sound (GO:0007605), septate junction assembly (GO:0019991), regulation of tube size, open tracheal system (GO:0035151), regulation of tube diameter, open tracheal system (GO:0035158), regulation of tube length, open tracheal system (GO:0035159), establishment of glial blood-brain barrier (GO:006085…
Q7JZB4	CG1129	mannose-1-phosphate guanylyltransferase [EC:2.7.7.13]	1	0.000149246	0.981478				28.0878				0.000149246				-0.981478				0	FBgn0037279	Fructose and mannose metabolism, Amino sugar and nucleotide sugar metabolism, Metabolic pathways	biological_process (GO:0008150), biosynthetic process (GO:0009058), cellular_component (GO:0005575), mannose-1-phosphate guanylyltransferase activity (GO:0004475)
P84051		histone H2A	1	0.000151808	1.09604		34.0098				0.000151808				1.09604				0			FBgn0001196		chromatin assembly or disassembly (GO:0006333), nucleosome assembly (GO:0006334), centrosome duplication (GO:0051298), nucleosome (GO:0000786), lipid particle (GO:0005811), nucleus (GO:0005634), DNA binding (GO:0003677), protein heterodimerization activity (GO:0046982)
P52034	Pfk	6-phosphofructokinase 1 [EC:2.7.1.11]	1	0.00017615	0.67547		31.6781				0.00017615				-0.67547				0			FBgn0003071	Glycolysis / Gluconeogenesis, Pentose phosphate pathway, Fructose and mannose metabolism, Galactose metabolism, Metabolic pathways, Carbon metabolism, Biosynthesis of amino acids	glycolytic process (GO:0006096), fructose 6-phosphate metabolic process (GO:0006002), 6-phosphofructokinase complex (GO:0005945), 6-phosphofructokinase activity (GO:0003872)
Q9VYK7	CG2540		1	0.0001952	2.20138				23.5162				0.0001952				2.20138				0	FBgn0030411		biological_process (GO:0008150), cellular_component (GO:0005575), molecular_function (GO:0003674)
Q9VF15	glob1		1	0.0001952	1.3782				29.4725				0.0001952				1.3782				0	FBgn0027657		oxygen transport (GO:0015671), oxygen transporter activity (GO:0005344), iron ion binding (GO:0005506), oxygen binding (GO:0019825), heme binding (GO:0020037)
Q9VYG2	Bap60	SWI/SNF-related matrix-associated actin-dependent regulator of chromatin subfamily D	1	0.000197548	0.747999		26.8209				0.000197548				0.747999				0			FBgn0025463		positive regulation of transcription, DNA-templated (GO:0045893), muscle organ development (GO:0007517), positive regulation of heterochromatin assembly (GO:0031453), neuron development (GO:0048666), dendrite morphogenesis (GO:0048813), positive regulation of gene expression (GO:0010628), nucleus (GO:0005634), brahma complex (GO:0035060), transcription factor binding (GO:0008134), DNA binding (GO…
Q9VH10	CG42795		1	0.000212379	0.667054		31.2679				0.000212379				0.667054				0			FBgn0261928		NA (NA), NA (NA)
Q9Y166	Dic1	solute carrier family 25 (mitochondrial dicarboxylate transporter), member 10	1	0.000228209	1.12654				29.5092				0.000228209				1.12654				0	FBgn0027610		sulfate transport (GO:0008272), thiosulfate transport (GO:0015709), oxaloacetate transport (GO:0015729), phosphate ion transmembrane transport (GO:0035435), succinate transmembrane transport (GO:0071422), malate transmembrane transport (GO:0071423), mitochondrion (GO:0005739), mitochondrial envelope (GO:0005740), transmembrane transporter activity (GO:0022857), dicarboxylic acid transmembrane tra…
Q5U117	Egm		2	0.000236578	0.69377		28.1397		27.661		0.000118767		0.0293873		-0.82457		-0.531714		0		0	FBgn0086712		response to oxidative stress (GO:0006979), multicellular organism reproduction (GO:0032504), compound eye morphogenesis (GO:0001745), oxidation-reduction process (GO:0055114), extracellular space (GO:0005615), long-chain-acyl-CoA dehydrogenase activity (GO:0004466), flavin adenine dinucleotide binding (GO:0050660)
Q9VHY6	CG2943		2	0.000250033	1.14898		25.9331		27.4864		0.000132699		0.00215928		-1.37993		-0.85795		0		0	FBgn0037530		ER membrane protein complex (GO:0072546)
Q961C9	Tango11		1	0.000256003	0.7635		28.2631				0.000256003				0.7635				0			FBgn0050404		protein secretion (GO:0009306), endoplasmic reticulum (GO:0005783), molecular_function (GO:0003674)
Q86BS3	Chro		1	0.000258069	0.516806		30.4103				0.000258069				0.516806				0			FBgn0044324		chromosome segregation (GO:0007059), chromosome organization (GO:0051276), mitotic anaphase (GO:0000090), mitotic spindle organization (GO:0007052), mitotic spindle assembly checkpoint (GO:0007094), metamorphosis (GO:0007552), metaphase plate congression (GO:0051310), chromatin organization (GO:0006325), nucleus (GO:0005634), polytene chromosome (GO:0005700), polytene chromosome interband (GO:000…
Q6NN28	Tm1	tropomyosin 1	1	0.000258069	0.67404		32.18				0.000258069				0.67404				0			FBgn0003721		pole plasm oskar mRNA localization (GO:0045451), oogenesis (GO:0048477), dendrite morphogenesis (GO:0048813), regulation of lamellipodium assembly (GO:0010591), muscle contraction (GO:0006936), pole plasm assembly (GO:0007315), sarcoplasmic reticulum (GO:0016529), sarcomere (GO:0030017), filamentous actin (GO:0031941), investment cone (GO:0070865), muscle thin filament tropomyosin (GO:0005862), a…
Q9VDE9	RhoGAP93B		1	0.000258069	0.658913		28.8439				0.000258069				0.658913				0			FBgn0038853		NA (NA), axon guidance (GO:0007411), axon midline choice point recognition (GO:0016199), cytoplasm (GO:0005737), cytoskeleton (GO:0005856), NA (NA), NA (NA)
Q0KHQ6	Pfrx	6-phosphofructo-2-kinase / fructose-2,6-bisphosphatase [EC:2.7.1.105 3.1.3.46]	1	0.000261686	1.26374		27.4083				0.000261686				-1.26374				0			FBgn0027621	Fructose and mannose metabolism	fructose metabolic process (GO:0006000), imaginal disc-derived wing morphogenesis (GO:0007476), fructose 2,6-bisphosphate metabolic process (GO:0006003), 6-phosphofructo-2-kinase activity (GO:0003873), fructose-2,6-bisphosphate 2-phosphatase activity (GO:0004331), ATP binding (GO:0005524)
Q9VS84	ltl		1	0.000261686	2.05564		23.4703				0.000261686				-2.05564				5			FBgn0052372		imaginal disc-derived wing vein specification (GO:0007474), imaginal disc-derived wing morphogenesis (GO:0007476), extracellular space (GO:0005615)
P02283		histone H2B	1	0.000261686	0.663699		34.9534				0.000261686				0.663699				0			FBgn0001198		nucleosome assembly (GO:0006334), lipid particle (GO:0005811), nucleosome (GO:0000786), nucleus (GO:0005634), DNA binding (GO:0003677), protein heterodimerization activity (GO:0046982)
Q9VDC6	e		1	0.000261686	1.20732		29.4384				0.000261686				-1.20732				0			FBgn0000527		melanin biosynthetic process from tyrosine (GO:0006583), pigment metabolic process (GO:0042440), developmental pigmentation (GO:0048066), dopamine metabolic process (GO:0042417), amino acid adenylylation by nonribosomal peptide synthase (GO:0043042), histamine metabolic process (GO:0001692), chitin-based cuticle sclerotization (GO:0007593), negative regulation of melanin biosynthetic process (GO:…
P19351-3	up	troponin T, fast skeletal muscle	2	0.000263659	1.70073		32.3087		28.4465		0.000132699		0.0201181		1.4104		-1.94826		0		0	FBgn0004169		cellular calcium ion homeostasis (GO:0006874), mitochondrion organization (GO:0007005), myofibril assembly (GO:0030239), skeletal muscle thin filament assembly (GO:0030240), sarcomere organization (GO:0045214), muscle cell cellular homeostasis (GO:0046716), muscle organ morphogenesis (GO:0048644), mesoderm development (GO:0007498), regulation of muscle contraction (GO:0006937), troponin complex (…
O97428	cib		1	0.000269278	0.978649				31.0985				0.000269278				-0.978649				0	FBgn0026084		brain development (GO:0007420), larval central nervous system remodeling (GO:0035193), cytoskeleton organization (GO:0007010), cytosol (GO:0005829), actin binding (GO:0003779), actin monomer binding (GO:0003785)
Q9U4G1	CG16857		1	0.000287345	1.24393		30.3007				0.000287345				-1.24393				0			FBgn0028482		cell adhesion (GO:0007155)
Q7KTA2	CG33306		1	0.000299597	1.89444				24.5141				0.000299597				1.89444				0	FBgn0053306		biological_process (GO:0008150), cellular_component (GO:0005575), molecular_function (GO:0003674)
Q8IM93	CG32017		1	0.000304834	0.628374		31.8181				0.000304834				0.628374				0			FBgn0052017		biological_process (GO:0008150), cellular_component (GO:0005575), molecular_function (GO:0003674)
Q9V4I1	Cyp9b2	cytochrome P450, family 9 [EC:1.14.-.-]	1	0.000316863	0.77234				30.5522				0.000316863				-0.77234				0	FBgn0015039		oxidation-reduction process (GO:0055114), membrane (GO:0016020), intracellular membrane-bounded organelle (GO:0043231), electron carrier activity (GO:0009055), monooxygenase activity (GO:0004497), iron ion binding (GO:0005506), oxidoreductase activity, acting on paired donors, with incorporation or reduction of molecular oxygen (GO:0016705), heme binding (GO:0020037)
Q9VMW9	Gmd	GDPmannose 4,6-dehydratase [EC:4.2.1.47]	1	0.000316863	1.05572				27.3795				0.000316863				-1.05572				0	FBgn0031661	Fructose and mannose metabolism, Amino sugar and nucleotide sugar metabolism, Metabolic pathways	'de novo' GDP-L-fucose biosynthetic process (GO:0042351), GDP-L-fucose biosynthetic process (GO:0042350), Notch signaling pathway (GO:0007219), oogenesis (GO:0048477), regulation of stem cell division (GO:2000035), GDP-mannose metabolic process (GO:0019673), intracellular (GO:0005622), GDP-mannose 4,6-dehydratase activity (GO:0008446), coenzyme binding (GO:0050662)
Q9VXT7	CG7860	beta-aspartyl-peptidase (threonine type) [EC:3.4.19.5]	2	0.000323336	1.21215		25.7586		29.0172		0.000186539		0.00121257		1.48106		-0.863187		0		0	FBgn0030653		autophagic cell death (GO:0048102), salivary gland cell autophagic cell death (GO:0035071), asparaginase activity (GO:0004067)
O76877	CG3719		2	0.000325122	2.24184		25.2985		23.5783		0.0654495		0.000162966		-0.515554		-3.12824		0		8	FBgn0024986		cell redox homeostasis (GO:0045454), glycerol ether metabolic process (GO:0006662), mitochondrion (GO:0005739), disulfide oxidoreductase activity (GO:0015036), protein disulfide oxidoreductase activity (GO:0015035)
P45594	tsr	cofilin	1	0.000331609	1.23723				31.8277				0.000331609				-1.23723				0	FBgn0011726		actomyosin contractile ring assembly (GO:0000915), mitotic cytokinesis (GO:0000281), cell morphogenesis (GO:0000902), establishment of planar polarity (GO:0001736), establishment of imaginal disc-derived wing hair orientation (GO:0001737), compound eye morphogenesis (GO:0001745), actin filament organization (GO:0007015), border follicle cell migration (GO:0007298), axonogenesis (GO:0007409), fema…
Q7PL91	CG40002	NADH dehydrogenase (ubiquinone) 1 beta subcomplex subunit 2	1	0.000336132	0.766933		28.9829				0.000336132				0.766933				0			FBgn0058002	Oxidative phosphorylation, Metabolic pathways	mitochondrial respiratory chain complex I (GO:0005747)
Q0E9G4	Drat		1	0.000339024	0.870512		28.8744				0.000339024				-0.870512				0			FBgn0033188		response to hypoxia (GO:0001666), cellular response to ethanol (GO:0071361), oxidation-reduction process (GO:0055114), oxidoreductase activity (GO:0016491), zinc ion binding (GO:0008270)
Q7KUD8	CG43897		1	0.000346962	1.43348		26.369				0.000346962				1.43348				0			FBgn0264489		lateral inhibition (GO:0046331), mesoderm development (GO:0007498)
A8JV25	CG4829		2	0.000348662	0.71416		30.3425	28.7923			0.000175006	0.0451776			0.68868	0.738761			0	0		FBgn0030796		neuron projection morphogenesis (GO:0048812), glutathione metabolic process (GO:0006749), protein-glutamine gamma-glutamyltransferase activity (GO:0003810), gamma-glutamyltransferase activity (GO:0003840)
E1JI01	CG42507		1	0.000355584	1.58893		23.2366				0.000355584				1.58893				0			FBgn0260233
Q8T6I0	Past1	EH domain-containing protein 1	1	0.000355584	0.737813		31.5537				0.000355584				-0.737813				0			FBgn0016693	Endocytosis	endocytosis (GO:0006897), sperm individualization (GO:0007291), oogenesis (GO:0048477), imaginal disc-derived wing vein specification (GO:0007474), imaginal disc-derived wing margin morphogenesis (GO:0008587), calcium ion binding (GO:0005509), GTPase activity (GO:0003924), GTP binding (GO:0005525)
Q7KK51	CG3530	myotubularin-related protein 6/7/8 [EC:3.1.3.-]	1	0.000355584	0.894126		25.3358				0.000355584				-0.894126				0			FBgn0028497		mitotic cell cycle (GO:0000278), protein dephosphorylation (GO:0006470), dephosphorylation (GO:0016311), protein tyrosine/serine/threonine phosphatase activity (GO:0008138), protein tyrosine phosphatase activity (GO:0004725), metal ion binding (GO:0046872)
Q95TZ7	Zasp66		1	0.000356798	1.35019		30.5119				0.000356798				1.35019				0			FBgn0035917		myofibril assembly (GO:0030239), mesoderm development (GO:0007498), Z disc (GO:0030018), protein phosphatase 1 binding (GO:0008157), muscle alpha-actinin binding (GO:0051371)
E2QCY2	CG3961	long-chain acyl-CoA synthetase [EC:6.2.1.3]	2	0.000386307	0.822395		26.5782		28.1082		0.000197548		0.00868314		-1.06424		0.4691		0		0	FBgn0036821	Fatty acid degradation, Metabolic pathways, Fatty acid metabolism, Peroxisome	long-chain fatty acid metabolic process (GO:0001676), long-chain fatty acid-CoA ligase activity (GO:0004467)
Q9VAW3	Gfat2	glucosamine--fructose-6-phosphate aminotransferase (isomerizing) [EC:2.6.1.16]	2	0.000387225	0.871624		27.8576		29.2378		0.0238032		0.0001952		-0.404436		-1.16443		0		0	FBgn0039580	Alanine, aspartate and glutamate metabolism, Amino sugar and nucleotide sugar metabolism, Metabolic pathways	carbohydrate biosynthetic process (GO:0016051), glutamine-fructose-6-phosphate transaminase (isomerizing) activity (GO:0004360), carbohydrate binding (GO:0030246)
Q9VG32	Men	malate dehydrogenase (oxaloacetate-decarboxylating)(NADP+) [EC:1.1.1.40]	2	0.00038941	0.812927		31.5195		30.7029		0.0766884		0.0001952		-0.372484		1.08764		0		0	FBgn0002719	Pyruvate metabolism, Metabolic pathways, Carbon metabolism	determination of adult lifespan (GO:0008340), regulation of cell death (GO:0010941), sleep (GO:0030431), malate metabolic process (GO:0006108), oxidation-reduction process (GO:0055114), malate dehydrogenase (decarboxylating) (NADP+) activity (GO:0004473), malate dehydrogenase (decarboxylating) (NAD+) activity (GO:0004471), NAD binding (GO:0051287)
Q7JXB5	CG10924	phosphoenolpyruvate carboxykinase (GTP) [EC:4.1.1.32]	2	0.000389454	1.58391	23.9123			26.6648	0.0802583			0.0001952	1.5643			1.60327	12			0	FBgn0034356	Glycolysis / Gluconeogenesis, Citrate cycle (TCA cycle), Pyruvate metabolism, Metabolic pathways, FoxO signaling pathway	gluconeogenesis (GO:0006094), mitochondrion (GO:0005739), phosphoenolpyruvate carboxykinase (GTP) activity (GO:0004613), GTP binding (GO:0005525)
A8JNK1	ens		2	0.000409712	0.570546		29.1364		27.8877		0.000205388		0.0790879		0.715405		0.37315		0		0	FBgn0264693		regulation of microtubule-based movement (GO:0060632), regulation of microtubule motor activity (GO:2000574), locomotion involved in locomotory behavior (GO:0031987), establishment of nucleus localization (GO:0040023), skeletal muscle fiber development (GO:0048741), microtubule cytoskeleton organization (GO:0000226), apical part of cell (GO:0045177), microtubule (GO:0005874), microtubule binding …
Q9W221	CG13510		1	0.000421257	3.45379				24.3652				0.000421257				-3.45379				6	FBgn0034758		cold acclimation (GO:0009631), cellular_component (GO:0005575), molecular_function (GO:0003674)
Q9VXY7	Lsd-2	perilipin-2	1	0.000421257	0.987817				30.1061				0.000421257				-0.987817				0	FBgn0030608		lipid metabolic process (GO:0006629), imaginal disc-derived wing morphogenesis (GO:0007476), lipid storage (GO:0019915), sequestering of triglyceride (GO:0030730), lipid particle transport along microtubule (GO:0031887), negative regulation of lipid catabolic process (GO:0050995), regulation of transport (GO:0051049), lipid particle (GO:0005811), microtubule associated complex (GO:0005875), prote…
Q9VHC8	CG8149		1	0.000433366	0.615505		30.0199				0.000433366				0.615505				0			FBgn0037700		autophagic cell death (GO:0048102), salivary gland cell autophagic cell death (GO:0035071), wing disc dorsal/ventral pattern formation (GO:0048190), nucleic acid binding (GO:0003676)
P06754	Tm1	tropomyosin 1	1	0.000433366	0.83926		33.5006				0.000433366				0.83926				0			FBgn0003721		pole plasm oskar mRNA localization (GO:0045451), oogenesis (GO:0048477), dendrite morphogenesis (GO:0048813), regulation of lamellipodium assembly (GO:0010591), muscle contraction (GO:0006936), pole plasm assembly (GO:0007315), sarcoplasmic reticulum (GO:0016529), sarcomere (GO:0030017), filamentous actin (GO:0031941), investment cone (GO:0070865), muscle thin filament tropomyosin (GO:0005862), a…
Q9VLV5	SmE	small nuclear ribonucleoprotein E	1	0.000433366	0.693444		27.6037				0.000433366				0.693444				0			FBgn0261790	Spliceosome	spliceosomal complex assembly (GO:0000245), mRNA splicing, via spliceosome (GO:0000398), small nuclear ribonucleoprotein complex (GO:0030532), spliceosomal complex (GO:0005681), nucleus (GO:0005634), precatalytic spliceosome (GO:0071011), catalytic step 2 spliceosome (GO:0071013)
Q9VKB2	Ced-12	engulfment and cell motility protein 1	1	0.000433366	0.864109		26.3601				0.000433366				-0.864109				0			FBgn0032409		actin filament organization (GO:0007015), border follicle cell migration (GO:0007298), central nervous system development (GO:0007417), myoblast fusion (GO:0007520), cell migration (GO:0016477), NA (NA), phagocytosis (GO:0006909), microtubule associated complex (GO:0005875)
Q8IPA7	CG33695		1	0.000433366	0.865534		27.3417				0.000433366				0.865534				0			FBgn0052831		DNA binding (GO:0003677), chromatin binding (GO:0003682)
Q9VK69	CG5525	T-complex protein 1 subunit delta	2	0.00044257	0.747274		29.0385		30.156		0.00428378		0.000233339		-0.501312		-0.930334		0		0	FBgn0032444		mitotic spindle organization (GO:0007052), neurogenesis (GO:0022008), cytoplasmic microtubule organization (GO:0031122), protein folding (GO:0006457), chaperonin-containing T-complex (GO:0005832), lipid particle (GO:0005811), microtubule associated complex (GO:0005875), ATPase activity, coupled (GO:0042623), unfolded protein binding (GO:0051082), ATP binding (GO:0005524)
Q9VWA1	Clc		1	0.000445031	0.670914		31.1913				0.000445031				0.670914				0			FBgn0024814		synaptic vesicle coating (GO:0016183), clathrin-mediated endocytosis (GO:0072583), neurotransmitter secretion (GO:0007269), intracellular protein transport (GO:0006886), coated pit (GO:0005905), clathrin vesicle coat (GO:0030125), clathrin complex (GO:0071439), synaptic vesicle (GO:0008021), coated vesicle (GO:0030135), clathrin coat of coated pit (GO:0030132), clathrin-coated vesicle (GO:0030136…
A8JNU6	Nc73EF	2-oxoglutarate dehydrogenase E1 component [EC:1.2.4.2]	1	0.000445031	0.657436		33.901				0.000445031				-0.657436				0			FBgn0010352	Citrate cycle (TCA cycle), Lysine degradation, Tryptophan metabolism, Metabolic pathways, Carbon metabolism	tricarboxylic acid cycle (GO:0006099), mitochondrial oxoglutarate dehydrogenase complex (GO:0009353), microtubule associated complex (GO:0005875), oxoglutarate dehydrogenase (succinyl-transferring) activity (GO:0004591), thiamine pyrophosphate binding (GO:0030976)
Q9VU92	CG8757		1	0.000445031	1.649		26.6591				0.000445031				-1.649				0			FBgn0036380		metabolic process (GO:0008152), oxidoreductase activity, acting on CH-OH group of donors (GO:0016614)
Q9VVI4	Jon74E	chymotrypsin [EC:3.4.21.1]	1	0.000449769	1.43784				27.3317				0.000449769				-1.43784				0	FBgn0023197		proteolysis (GO:0006508), serine-type endopeptidase activity (GO:0004252)
Q8SXS7	CG3734		1	0.000451076	1.20115				27.4066				0.000451076				1.20115				0	FBgn0038700		proteolysis (GO:0006508), serine-type peptidase activity (GO:0008236)
P29993-2	Itp-r83A	inositol 1,4,5-triphosphate receptor type 1	1	0.000451076	2.27374				22.5457				0.000451076				2.27374				3	FBgn0010051	Phosphatidylinositol signaling system, Phototransduction - fly	nuclear division (GO:0000280), sensory perception of taste (GO:0050909), cellular calcium ion homeostasis (GO:0006874), response to oxidative stress (GO:0006979), flight behavior (GO:0007629), larval feeding behavior (GO:0030536), mushroom body development (GO:0016319), release of sequestered calcium ion into cytosol (GO:0051209), molting cycle, chitin-based cuticle (GO:0007591), stabilization of…
Q7K332	CG30159		1	0.000451768	0.61711		27.9185				0.000451768				-0.61711				0			FBgn0050159
Q9VW70	CG7668		1	0.000455149	1.68867				23.4578				0.000455149				-1.68867				4	FBgn0036929		lateral inhibition (GO:0046331)
Q8IPP9	CG31551		1	0.000464774	3.45058				24.1916				0.000464774				3.45058				6	FBgn0051551
P29829	Gbeta76C	guanine nucleotide-binding protein subunit beta, other	1	0.000477338	1.35957		31.0687				0.000477338				-1.35957				0			FBgn0004623	Phototransduction - fly	deactivation of rhodopsin mediated signaling (GO:0016059), phototransduction (GO:0007602), activation of phospholipase C activity (GO:0007202), rhodopsin mediated signaling pathway (GO:0016056), G-protein coupled receptor signaling pathway (GO:0007186), rhabdomere (GO:0016028), plasma membrane (GO:0005886), heterotrimeric G-protein complex (GO:0005834), cytoplasm (GO:0005737), GTPase activity (GO…
P48461	Pp1alpha-96A	serine/threonine-protein phosphatase PP1 catalytic subunit [EC:3.1.3.16]	1	0.000477338	0.850082		28.0551				0.000477338				-0.850082				0			FBgn0003134	mRNA surveillance pathway	protein dephosphorylation (GO:0006470), defense response to Gram-negative bacterium (GO:0050829), positive regulation of innate immune response (GO:0045089), protein phosphatase type 1 complex (GO:0000164), protein serine/threonine phosphatase activity (GO:0004722), hydrolase activity (GO:0016787)
Q8MSI2	Scp1		1	0.000481038	3.19364		28.5269				0.000481038				3.19364				0			FBgn0020908		sarcoplasmic reticulum (GO:0016529), calcium ion binding (GO:0005509)
P09491-2	Tm2	tropomyosin 2	2	0.0004884	1.05641		32.0066		33.2093		0.000261686		0.00365463		1.28999		0.753624		0		0	FBgn0004117		heart development (GO:0007507), muscle thin filament tropomyosin (GO:0005862), actin binding (GO:0003779)
Q9VU76	CG10732		1	0.00049902	0.826076		28.9651				0.00049902				0.826076				0			FBgn0036365
Q00748	Mdr65		1	0.00049902	0.880801		30.8228				0.00049902				-0.880801				0			FBgn0004513		xenobiotic transport (GO:0042908), establishment of glial blood-brain barrier (GO:0060857), response to methotrexate (GO:0031427), transmembrane transport (GO:0055085), plasma membrane (GO:0005886), ATP-binding cassette (ABC) transporter complex (GO:0043190), pleated septate junction (GO:0005919), integral component of plasma membrane (GO:0005887), integral component of membrane (GO:0016021), dru…
A1Z843	CG1371		1	0.00049902	1.76104		26.9882				0.00049902				-1.76104				0			FBgn0033482		carbohydrate binding (GO:0030246)
P98081	Dab		1	0.00049902	0.553732		30.7583				0.00049902				0.553732				0			FBgn0000414		sevenless signaling pathway (GO:0045500), synaptic vesicle endocytosis (GO:0048488), clathrin-mediated endocytosis (GO:0072583), compound eye photoreceptor development (GO:0042051), cellularization (GO:0007349), dorsal closure (GO:0007391), motor neuron axon guidance (GO:0008045), neurogenesis (GO:0022008), nervous system development (GO:0007399), cytoplasm (GO:0005737), axon (GO:0030424), protei…
Q8MLS2	Rpi	ribose 5-phosphate isomerase A [EC:5.3.1.6]	1	0.000509922	1.23271				27.3264				0.000509922				1.23271				0	FBgn0050410	Pentose phosphate pathway, Metabolic pathways, Carbon metabolism, Biosynthesis of amino acids	age-dependent response to reactive oxygen species (GO:0001315), pentose-phosphate shunt, non-oxidative branch (GO:0009052), ribose-5-phosphate isomerase activity (GO:0004751)
P42281	Dbi		1	0.000509922	0.925791				32.6537				0.000509922				-0.925791				0	FBgn0010387		cellular acyl-CoA homeostasis (GO:0042049), fatty-acyl-CoA binding (GO:0000062), enzyme inhibitor activity (GO:0004857), diazepam binding (GO:0050809)
Q9Y105	Aats-gln	glutaminyl-tRNA synthetase [EC:6.1.1.18]	1	0.000516898	0.815187				29.4061				0.000516898				-0.815187				0	FBgn0027090	Aminoacyl-tRNA biosynthesis, Metabolic pathways	glutaminyl-tRNA aminoacylation (GO:0006425), dendrite morphogenesis (GO:0048813), microtubule associated complex (GO:0005875), cytoplasm (GO:0005737), glutamine-tRNA ligase activity (GO:0004819), ATP binding (GO:0005524)
Q9VGX3-3			1	0.000540828	1.15277		29.3896				0.000540828				1.15277				0			FBgn0020439
Q9VU45	Syx13		1	0.000541444	2.38363				24.4866				0.000541444				2.38363				2	FBgn0036341		vesicle-mediated transport (GO:0016192), vesicle fusion (GO:0006906), neurotransmitter secretion (GO:0007269), synaptic vesicle docking (GO:0016081), mitotic cytokinesis (GO:0000281), mitotic nuclear division (GO:0007067), meiosis I cytokinesis (GO:0007110), male meiosis (GO:0007140), female meiotic division (GO:0007143), intracellular protein transport (GO:0006886), plasma membrane (GO:0005886),…
Q8T4E1	CG4406	phosphatidylinositol glycan, class K [EC:2.6.-.-]	1	0.000541444	1.92313				22.542				0.000541444				-1.92313				10	FBgn0023545	Glycosylphosphatidylinositol(GPI)-anchor biosynthesis, Metabolic pathways	proteolysis (GO:0006508), attachment of GPI anchor to protein (GO:0016255), GPI-anchor transamidase complex (GO:0042765), GPI-anchor transamidase activity (GO:0003923), cysteine-type endopeptidase activity (GO:0004197)
Q9VLJ7	CG13091		1	0.000562838	1.59304	30.4847				0.000562838				1.59304				0				FBgn0032055		fatty-acyl-CoA reductase (alcohol-forming) activity (GO:0080019)
Q9VVK7	NUCB1		2	0.000564479	0.548504		28.5708		29.0495		0.000284425		0.0367244		0.630883		-0.45133		0		0	FBgn0052190		defense response to Gram-negative bacterium (GO:0050829), multicellular organism reproduction (GO:0032504), carbohydrate metabolic process (GO:0005975), Golgi apparatus (GO:0005794), extracellular space (GO:0005615), calcium ion binding (GO:0005509), DNA binding (GO:0003677), catalytic activity (GO:0003824)
Q9V3N4	htt	huntingtin	1	0.000585769	3.43154		25.5055				0.000585769				-3.43154				3			FBgn0027655		establishment of mitotic spindle orientation (GO:0000132), neuron projection morphogenesis (GO:0048812), cytoplasm (GO:0005737)
A8JV00	CG34417		1	0.000585839	0.767746		30.3366				0.000585839				0.767746				0			FBgn0085446		mesoderm development (GO:0007498), cytoskeleton (GO:0005856), microtubule associated complex (GO:0005875), actin binding (GO:0003779), structural constituent of cytoskeleton (GO:0005200)
Q9VB55	woc		1	0.000585839	0.530994		28.7366				0.000585839				0.530994				0			FBgn0010328		regulation of transcription, DNA-templated (GO:0006355), regulation of transcription from RNA polymerase II promoter (GO:0006357), ecdysone biosynthetic process (GO:0006697), telomere capping (GO:0016233), neurogenesis (GO:0022008), euchromatin (GO:0000791), heterochromatin (GO:0000792), nucleus (GO:0005634), polytene chromosome interband (GO:0005705), polytene chromosome, telomeric region (GO:00…
Q9W1A4	tamo	spermatogenesis-associated protein 2	1	0.000585839	0.74831		26.4268				0.000585839				0.74831				0			FBgn0041582		multicellular organismal development (GO:0007275), protein transport (GO:0015031), negative regulation of protein import into nucleus (GO:0042308), cytoplasm (GO:0005737), protein binding (GO:0005515), Ran GTPase binding (GO:0008536), nuclear localization sequence binding (GO:0008139), zinc ion binding (GO:0008270)
Q8MLS7	l(2)k09913		1	0.000585839	0.947173		28.1135				0.000585839				-0.947173				0			FBgn0021979		biological_process (GO:0008150), cellular_component (GO:0005575), molecular_function (GO:0003674)
Q9VGX3			1	0.000585839	1.25025		30.6455				0.000585839				1.25025				0			FBgn0020439
Q9VU15	CG10754	splicing factor 3A subunit 2	1	0.000585839	0.931914		26.0452				0.000585839				0.931914				0			FBgn0036314	Spliceosome	mRNA splicing, via spliceosome (GO:0000398), mitotic spindle organization (GO:0007052), neurogenesis (GO:0022008), spliceosomal complex (GO:0005681), U2 snRNP (GO:0005686), precatalytic spliceosome (GO:0071011), catalytic step 2 spliceosome (GO:0071013), nucleic acid binding (GO:0003676), zinc ion binding (GO:0008270)
Q9VAU5	CG10011		1	0.000585839	1.03434		26.1736				0.000585839				1.03434				0			FBgn0039590		biological_process (GO:0008150), cellular_component (GO:0005575), molecular_function (GO:0003674)
B7YZQ9	Nplp1		1	0.000585839	0.764774		30.8035				0.000585839				0.764774				0			FBgn0035092		positive regulation of cGMP-mediated signaling (GO:0010753), neuropeptide signaling pathway (GO:0007218), extracellular region (GO:0005576), extracellular space (GO:0005615), neuropeptide hormone activity (GO:0005184), receptor agonist activity (GO:0048018)
Q9VVA4	CG9674	glutamate synthase (NADPH/NADH) [EC:1.4.1.13 1.4.1.14]	1	0.000585839	0.50564		33.9576				0.000585839				-0.50564				0			FBgn0036663	Alanine, aspartate and glutamate metabolism, Nitrogen metabolism, Metabolic pathways, Biosynthesis of amino acids	oxidation-reduction process (GO:0055114), glutamate biosynthetic process (GO:0006537), glutamate synthase (NADPH) activity (GO:0004355), iron ion binding (GO:0005506), FMN binding (GO:0010181), glutamate synthase (NADH) activity (GO:0016040), flavin adenine dinucleotide binding (GO:0050660), iron-sulfur cluster binding (GO:0051536)
P15372	Arr1	arrestin-1	1	0.000585839	1.50018		30.1382				0.000585839				-1.50018				0			FBgn0000120		deactivation of rhodopsin mediated signaling (GO:0016059), endocytosis (GO:0006897), photoreceptor cell maintenance (GO:0045494), phototransduction (GO:0007602), metarhodopsin inactivation (GO:0016060), cytoplasm (GO:0005737), rhabdomere (GO:0016028), opsin binding (GO:0002046)
P29742	Chc	clathrin heavy chain	1	0.000585839	0.901817		32.0365				0.000585839				-0.901817				0			FBgn0000319	Lysosome, Endocytosis	synaptic vesicle coating (GO:0016183), endocytosis (GO:0006897), synaptic transmission (GO:0007268), sperm individualization (GO:0007291), puparial adhesion (GO:0007594), synaptic vesicle exocytosis (GO:0016079), extracellular matrix organization (GO:0030198), dsRNA transport (GO:0033227), secretory granule organization (GO:0033363), liquid clearance, open tracheal system (GO:0035002), regulation…
P40792	Rac1	Ras-related C3 botulinum toxin substrate 1	1	0.000585839	0.660106		29.6584				0.000585839				-0.660106				0			FBgn0010333	Phagosome, Wnt signaling pathway	actin cytoskeleton organization (GO:0030036), JNK cascade (GO:0007254), dorsal closure (GO:0007391), myoblast fusion (GO:0007520), morphogenesis of larval imaginal disc epithelium (GO:0016335), ovarian follicle cell development (GO:0030707), cell-cell junction organization (GO:0045216), dorsal closure, amnioserosa morphology change (GO:0046664), dendrite morphogenesis (GO:0048813), immune respons…
Q8IQW5	CG14207		1	0.000585839	0.451057		32.4107				0.000585839				0.451057				0			FBgn0031037		Z disc (GO:0030018)
A8JR72	CASK	calcium/calmodulin-dependent serine protein kinase [EC:2.7.11.1]	1	0.000585839	1.07896		28.03				0.000585839				-1.07896				0			FBgn0013759		regulation of neurotransmitter secretion (GO:0046928), cell adhesion (GO:0007155), border follicle cell migration (GO:0007298), anesthesia-resistant memory (GO:0007615), long-term memory (GO:0007616), adult walking behavior (GO:0007628), male courtship behavior (GO:0008049), adult locomotory behavior (GO:0008344), regulation of cell shape (GO:0008360), regulation of synaptic growth at neuromuscul…
Q9VG82-2	Cyp9f2	cytochrome P450, family 9 [EC:1.14.-.-]	1	0.000585839	0.961022		27.6154				0.000585839				-0.961022				0			FBgn0038037		wing disc development (GO:0035220), oxidation-reduction process (GO:0055114), membrane (GO:0016020), intracellular membrane-bounded organelle (GO:0043231), electron carrier activity (GO:0009055), iron ion binding (GO:0005506), oxidoreductase activity, acting on paired donors, with incorporation or reduction of molecular oxygen (GO:0016705), heme binding (GO:0020037)
Q8SY19	Mgstl	glutathione S-transferase [EC:2.5.1.18]	1	0.000591964	1.80749				28.9261				0.000591964				1.80749				0	FBgn0025814	Glutathione metabolism, Metabolism of xenobiotics by cytochrome P450, Drug metabolism - cytochrome P450	mitochondrial outer membrane (GO:0005741), intracellular membrane-bounded organelle (GO:0043231), lipid particle (GO:0005811), glutathione transferase activity (GO:0004364)
Q9VMJ5	Gal	beta-galactosidase [EC:3.2.1.23]	1	0.000608617	0.902888				29.5291				0.000608617				0.902888				0	FBgn0001089	Galactose metabolism, Other glycan degradation, Glycosaminoglycan degradation, Sphingolipid metabolism, Glycosphingolipid biosynthesis - ganglio series, Metabolic pathways, Lysosome	carbohydrate metabolic process (GO:0005975), lysosome (GO:0005764), beta-galactosidase activity (GO:0004565)
Q9VLV9	Proc		2	0.000620092	1.77293		27.9815		23.7163		0.00439821		0.00033356		0.589468		2.43702		0		3	FBgn0045038		neuropeptide signaling pathway (GO:0007218), positive regulation of heart rate (GO:0010460), extracellular space (GO:0005615), neuropeptide hormone activity (GO:0005184), proctolin receptor binding (GO:0071860)
Q9W3C8	CG11284	carbonic anhydrase [EC:4.2.1.1]	2	0.000630869	1.57322		22.5795		26.975		0.069985		0.000316863		1.53005		-1.61524		17		0	FBgn0030056	Nitrogen metabolism	carbonate dehydratase activity (GO:0004089)
Q9VTB4	CG6463	NADH dehydrogenase (ubiquinone) 1 alpha subcomplex subunit 5	2	0.000631636	0.690049	32.2187			30.5333	0.0957809			0.000316863	0.542838			0.810964	0			0	FBgn0047038	Oxidative phosphorylation, Metabolic pathways	mitochondrial electron transport, NADH to ubiquinone (GO:0006120), mitochondrial respiratory chain complex I (GO:0005747), NADH dehydrogenase activity (GO:0003954), NADH dehydrogenase (ubiquinone) activity (GO:0008137)
B7YZX2	Irk3	potassium inwardly-rectifying channel subfamily J, other	1	0.000636036	0.754554		27.3999				0.000636036				0.754554				0			FBgn0032706		potassium ion transport (GO:0006813), regulation of membrane potential (GO:0042391), wing disc development (GO:0035220), integral component of membrane (GO:0016021), inward rectifier potassium channel activity (GO:0005242)
P52029	Pgi	glucose-6-phosphate isomerase [EC:5.3.1.9]	1	0.000637035	0.909951		31.7311				0.000637035				-0.909951				0			FBgn0003074	Glycolysis / Gluconeogenesis, Pentose phosphate pathway, Starch and sucrose metabolism, Amino sugar and nucleotide sugar metabolism, Metabolic pathways, Carbon metabolism	gluconeogenesis (GO:0006094), glycolytic process (GO:0006096), lipid particle (GO:0005811), cytoplasm (GO:0005737), phosphogluconate dehydrogenase (decarboxylating) activity (GO:0004616), glucose-6-phosphate isomerase activity (GO:0004347)
P36188-3	wupA		1	0.000646735	1.36022		31.2179				0.000646735				1.36022				0			FBgn0004028		nuclear division (GO:0000280), nervous system development (GO:0007399), heart development (GO:0007507), muscle organ development (GO:0007517), skeletal muscle tissue development (GO:0007519), myofibril assembly (GO:0030239), sarcomere organization (GO:0045214), muscle cell cellular homeostasis (GO:0046716), cardiac muscle tissue development (GO:0048738), heart contraction (GO:0060047), nucleus (G…
Q9VRW2	CG10226		1	0.000646735	1.19353		28.8891				0.000646735				-1.19353				0			FBgn0035695		drug transport (GO:0015893), response to methotrexate (GO:0031427), transmembrane transport (GO:0055085), plasma membrane (GO:0005886), integral component of membrane (GO:0016021), ATPase activity, coupled (GO:0042623), drug transmembrane transporter activity (GO:0015238), ATPase activity, coupled to transmembrane movement of substances (GO:0042626), ATP binding (GO:0005524)
Q7KV27	CG1640	alanine transaminase [EC:2.6.1.2]	1	0.000646735	0.556603		33.2969				0.000646735				-0.556603				0			FBgn0030478	Alanine, aspartate and glutamate metabolism, Metabolic pathways, Carbon metabolism, 2-Oxocarboxylic acid metabolism, Biosynthesis of amino acids	biosynthetic process (GO:0009058), L-alanine:2-oxoglutarate aminotransferase activity (GO:0004021), pyridoxal phosphate binding (GO:0030170)
Q8SYH8	CG17162		1	0.000646735	0.637165		26.9283				0.000646735				0.637165				0			FBgn0039944		biological_process (GO:0008150), cellular_component (GO:0005575), molecular_function (GO:0003674)
P91938-2	Trxr-1	thioredoxin reductase (NADPH) [EC:1.8.1.9]	1	0.000646735	0.60813		31.6969				0.000646735				-0.60813				0			FBgn0020653	Pyrimidine metabolism, Selenocompound metabolism	determination of adult lifespan (GO:0008340), response to hypoxia (GO:0001666), cellular response to DNA damage stimulus (GO:0006974), neurogenesis (GO:0022008), cell redox homeostasis (GO:0045454), oxidation-reduction process (GO:0055114), mitochondrion (GO:0005739), cytoplasm (GO:0005737), microtubule associated complex (GO:0005875), thioredoxin-disulfide reductase activity (GO:0004791), antiox…
Q8IPB7	LM408	lysosomal alpha-mannosidase [EC:3.2.1.24]	2	0.000655593	0.714661	32.7595			31.4434	0.0285096			0.000331609	0.660413			0.765072	0			0	FBgn0027611	Other glycan degradation, Lysosome	mannose metabolic process (GO:0006013), lysosome (GO:0005764), extracellular region (GO:0005576), alpha-mannosidase activity (GO:0004559), carbohydrate binding (GO:0030246), zinc ion binding (GO:0008270)
Q9VLW1	lectin-28C		2	0.000671526	1.96757		24.0646	25.8296			0.000338089	0.0488046			-2.40082	-1.40669			12	9		FBgn0040099		carbohydrate binding (GO:0030246), galactose binding (GO:0005534)
Q9VLB7	Gdi	Rab GDP dissociation inhibitor	1	0.000671653	0.605133		33.008				0.000671653				-0.605133				0			FBgn0004868		vesicle-mediated transport (GO:0016192), neurotransmitter secretion (GO:0007269), protein transport (GO:0015031), microtubule associated complex (GO:0005875), synaptic vesicle (GO:0008021), GDP-dissociation inhibitor activity (GO:0005092), Rab GDP-dissociation inhibitor activity (GO:0005093)
Q9VLP3	CG7787		3	0.000675539	1.98231	27.0148	28.0145		26.2728	0.00412555	0.000256003		0.00342106	2.71826	1.64165		1.30564	3	0		0	FBgn0032020		vesicle-mediated transport (GO:0016192), small GTPase mediated signal transduction (GO:0007264), membrane (GO:0016020), cytosol (GO:0005829), guanyl-nucleotide exchange factor activity (GO:0005085), zinc ion binding (GO:0008270)
Q0E980	CG8547		1	0.000682028	1.04985		27.524				0.000682028				1.04985				0			FBgn0033919
P02255		histone H1/5	1	0.000682028	0.576817		34.5996				0.000682028				0.576817				0			FBgn0001195		chromatin assembly or disassembly (GO:0006333), nucleosome assembly (GO:0006334), nucleus (GO:0005634), nucleosome (GO:0000786), DNA binding (GO:0003677)
Q8I941	CG32485		2	0.000686844	0.883843	26.3979			27.7148	0.0321744			0.000347127	0.811248			-0.950913	0			0	FBgn0052485
P06605	alphaTub84D		2	0.000688501	0.653296		34.9556		33.1145		0.00036608		0.00577315		-0.709097		-0.592261		0		0	FBgn0003885		microtubule-based process (GO:0007017), mitotic cytokinesis (GO:0000281), cellular process (GO:0009987), NA (NA), protein polymerization (GO:0051258), microtubule (GO:0005874), lipid particle (GO:0005811), tubulin complex (GO:0045298), structural constituent of cytoskeleton (GO:0005200), myosin binding (GO:0017022), GTP binding (GO:0005525), GTPase activity (GO:0003924)
A1Z9E2	mip120		2	0.000708532	0.986036		29.5709		24.6739		0.000355584		0.0955973		0.624706		1.24671		0		2	FBgn0033846		negative regulation of transcription from RNA polymerase II promoter (GO:0000122), determination of adult lifespan (GO:0008340), sperm motility (GO:0030317), oogenesis (GO:0048477), eggshell chorion gene amplification (GO:0007307), chromatin (GO:0000785), polytene chromosome (GO:0005700), Myb complex (GO:0031523), DNA binding (GO:0003677), protein binding (GO:0005515)
Q00G30	Snoo		1	0.000711288	2.24061				23.6398				0.000711288				2.24061				6	FBgn0085450		negative regulation of decapentaplegic signaling pathway (GO:0090099), neuron development (GO:0048666), dendrite morphogenesis (GO:0048813), negative regulation of transforming growth factor beta receptor signaling pathway (GO:0030512), negative regulation of transcription from RNA polymerase II promoter (GO:0000122), nucleus (GO:0005634), cytoplasm (GO:0005737), SMAD binding (GO:0046332), nucleo…
Q9VEH2	CG7523		1	0.000711288	1.54674				27.3404				0.000711288				1.54674				0	FBgn0038533
Q8SWU4	CG4577		1	0.000714786	0.762396		30.7964				0.000714786				0.762396				0			FBgn0031306
Q95R98	CG5068	protein phosphatase methylesterase 1 [EC:3.1.1.89]	1	0.000718012	0.976578		26.7414				0.000718012				-0.976578				0			FBgn0035951		protein demethylation (GO:0006482), carboxylic ester hydrolase activity (GO:0052689)
P29613	Tpi	triosephosphate isomerase (TIM) [EC:5.3.1.1]	1	0.000718012	0.441137		33.6481				0.000718012				-0.441137				0			FBgn0086355	Glycolysis / Gluconeogenesis, Fructose and mannose metabolism, Inositol phosphate metabolism, Metabolic pathways, Carbon metabolism, Biosynthesis of amino acids	response to mechanical stimulus (GO:0009612), neurological system process (GO:0050877), determination of adult lifespan (GO:0008340), glycolytic process (GO:0006096), Z disc (GO:0030018), M band (GO:0031430), triose-phosphate isomerase activity (GO:0004807)
Q7KTV5	Nopp140	nucleolin	2	0.00072857	0.899492		28.6655	27.1459			0.00036608	0.074301			0.84935	-0.946983			0	0		FBgn0037137		nucleologenesis (GO:0017126), neurogenesis (GO:0022008), nucleolus (GO:0005730)
Q7K2N0	CG8735		2	0.000729487	0.812411		26.4309		26.2866		0.00036608		0.099931		0.93064		-0.673744		0		0	FBgn0033309
Q8IMH4	Sap-r	saposin	1	0.000741097	2.00457		28.2908				0.000741097				-2.00457				0			FBgn0000416	Lysosome	dsRNA transport (GO:0033227), sphingolipid metabolic process (GO:0006665), fusome (GO:0045169), lysosome (GO:0005764)
Q24491	Rsf1		1	0.000741097	0.563916		29.5516				0.000741097				0.563916				0			FBgn0011305		negative regulation of mRNA splicing, via spliceosome (GO:0048025), nucleus (GO:0005634), mRNA binding (GO:0003729), nucleotide binding (GO:0000166), nucleic acid binding (GO:0003676)
Q9VFC7	Mf		1	0.000767159	1.4583		32.507				0.000767159				1.4583				0			FBgn0038294		skeletal muscle myosin thick filament assembly (GO:0030241), chaeta development (GO:0022416), wing disc development (GO:0035220), A band (GO:0031672)
P04357	MtnA		1	0.000767648	2.53429				23.0306				0.000767648				2.53429				4	FBgn0002868		response to metal ion (GO:0010038), metal ion homeostasis (GO:0055065), cellular_component (GO:0005575), metal ion binding (GO:0046872)
A1ZB14	Elk		1	0.000767648	3.26306				23.3733				0.000767648				-3.26306				10	FBgn0011589		potassium ion transport (GO:0006813), phosphorelay signal transduction system (GO:0000160), transmembrane transport (GO:0055085), voltage-gated potassium channel complex (GO:0008076), voltage-gated cation channel activity (GO:0022843), voltage-gated potassium channel activity (GO:0005249), potassium channel activity (GO:0005267), phosphorelay sensor kinase activity (GO:0000155)
P02518	Hsp27		1	0.000771416	0.585344		30.2387				0.000771416				0.585344				0			FBgn0001226		response to heat (GO:0009408), defense response to bacterium (GO:0042742), defense response to fungus (GO:0050832), imaginal disc-derived wing morphogenesis (GO:0007476), determination of adult lifespan (GO:0008340), behavioral response to starvation (GO:0042595), protein refolding (GO:0042026), microtubule associated complex (GO:0005875), protein binding (GO:0005515)
Q9V3I1	dUTPase	dUTP pyrophosphatase [EC:3.6.1.23]	1	0.000771529	1.51013				26.829				0.000771529				-1.51013				0	FBgn0250837	Pyrimidine metabolism, Metabolic pathways	dUTP metabolic process (GO:0046080), dUTP diphosphatase activity (GO:0004170)
P05205	Su(var)205	chromobox protein 5	1	0.00077363	0.52172		30.4027				0.00077363				0.52172				0			FBgn0003607		positive regulation of transcription, DNA-templated (GO:0045893), gene silencing (GO:0016458), heterochromatin assembly (GO:0031507), positive regulation of histone H3-K9 dimethylation (GO:1900111), chromosome organization (GO:0051276), telomere maintenance (GO:0000723), chromatin silencing (GO:0006342), establishment of chromatin silencing (GO:0006343), regulation of transcription, DNA-templated…
Q9W003	Spn	neurabin	1	0.000807015	0.587302		29.5838				0.000807015				0.587302				0			FBgn0010905		inter-male aggressive behavior (GO:0002121), olfactory behavior (GO:0042048), protein phosphatase 1 binding (GO:0008157)
Q9VRD1	CG1304		1	0.000831319	1.78449				26.9196				0.000831319				1.78449				0	FBgn0031141		proteolysis (GO:0006508), serine-type endopeptidase activity (GO:0004252)
A8JNL5	sif	T-lymphoma invasion and metastasis-inducing protein 1	1	0.000857469	0.633743		29.164				0.000857469				0.633743				0			FBgn0085447		NA (NA), regulation of synapse structure or activity (GO:0050803), actin cytoskeleton organization (GO:0030036), regulation of axonogenesis (GO:0050770), positive regulation of filopodium assembly (GO:0051491), synaptic transmission (GO:0007268), synapse (GO:0045202), Rho guanyl-nucleotide exchange factor activity (GO:0005089), Rac guanyl-nucleotide exchange factor activity (GO:0030676), guanyl-n…
Q7JQH9	whd	carnitine O-palmitoyltransferase 1 [EC:2.3.1.21]	1	0.000860407	2.05664		25.6097				0.000860407				-2.05664				1			FBgn0261862	Fatty acid degradation, Fatty acid metabolism	response to oxidative stress (GO:0006979), response to metal ion (GO:0010038), response to starvation (GO:0042594), mitochondrion (GO:0005739), carnitine O-palmitoyltransferase activity (GO:0004095)
P20240	Ote		2	0.000874035	1.19079		29.4456		24.0864		0.000451768		0.013385		0.65672		-1.5507		0		3	FBgn0266420
P05661-22	Mhc	myosin heavy chain 6/7	1	0.000879061	1.24061		35.7154				0.000879061				1.24061				0			FBgn0264695		muscle contraction (GO:0006936), border follicle cell migration (GO:0007298), epithelial cell migration, open tracheal system (GO:0007427), muscle organ development (GO:0007517), adult somatic muscle development (GO:0007527), protein stabilization (GO:0050821), myofibril assembly (GO:0030239), skeletal muscle myosin thick filament assembly (GO:0030241), myosin filament organization (GO:0031033), …
Q9VSZ0	CG33926		1	0.000881433	4.7441				26.0579				0.000881433				-4.7441				5	FBgn0053926		biological_process (GO:0008150), cellular_component (GO:0005575), molecular_function (GO:0003674)
Q9VKM2	SCAR	WAS protein family	2	0.000888255	0.684356		29.8943		26.3386		0.000596569		0.00173806		0.487411		-0.836132		0		0	FBgn0041781		actin filament-based process (GO:0030029), Arp2/3 complex-mediated actin nucleation (GO:0034314), cell morphogenesis (GO:0000902), compound eye morphogenesis (GO:0001745), neuron migration (GO:0001764), actin cytoskeleton organization (GO:0030036), phagocytosis (GO:0006909), actin filament organization (GO:0007015), Golgi organization (GO:0007030), axonogenesis (GO:0007409), axonal fasciculation …
Q9VLX0	LKR	alpha-aminoadipic semialdehyde synthase [EC:1.5.1.8 1.5.1.9]	1	0.000889147	1.69637	31.9019				0.000889147				1.69637				0				FBgn0025687	Lysine degradation, Metabolic pathways	regulation of histone methylation (GO:0031060), histone arginine methylation (GO:0034969), oxidation-reduction process (GO:0055114), saccharopine dehydrogenase (NAD+, L-lysine-forming) activity (GO:0004754)
Q9VA71	CG2224	STAM-binding protein [EC:3.1.2.15]	1	0.000897254	1.80224				23.2369				0.000897254				1.80224				3	FBgn0039773	Endocytosis
Q5BI62	Mdr50	ATP-binding cassette, subfamily B (MDR/TAP), member 1 [EC:3.6.3.44]	1	0.000900811	0.767377				29.1157				0.000900811				0.767377				0	FBgn0010241	ABC transporters	drug transport (GO:0015893), response to methotrexate (GO:0031427), transmembrane transport (GO:0055085), plasma membrane (GO:0005886), integral component of membrane (GO:0016021), ATPase activity, coupled (GO:0042623), drug transmembrane transporter activity (GO:0015238), ATPase activity, coupled to transmembrane movement of substances (GO:0042626), ATP binding (GO:0005524)
O76927-2	RpS21	small subunit ribosomal protein S21e	1	0.000908047	1.09157				29.8613				0.000908047				1.09157				0	FBgn0015521	Ribosome	translation (GO:0006412), lymph gland development (GO:0048542), regulation of cell proliferation (GO:0042127), endonucleolytic cleavage in ITS1 to separate SSU-rRNA from 5.8S rRNA and LSU-rRNA from tricistronic rRNA transcript (SSU-rRNA, 5.8S rRNA, LSU-rRNA) (GO:0000447), endonucleolytic cleavage to generate mature 3'-end of SSU-rRNA from (SSU-rRNA, 5.8S rRNA, LSU-rRNA) (GO:0000461), translationa…
Q9VBN5	RpL27	large subunit ribosomal protein L27e	1	0.000947668	0.687169				32.6061				0.000947668				-0.687169				0	FBgn0039359	Ribosome	translation (GO:0006412), mitotic spindle elongation (GO:0000022), mitotic spindle organization (GO:0007052), centrosome organization (GO:0051297), centrosome duplication (GO:0051298), cytosolic large ribosomal subunit (GO:0022625), structural constituent of ribosome (GO:0003735)
Q9VNB9	RpL35A	large subunit ribosomal protein L35Ae	1	0.000947668	1.61029				30.7849				0.000947668				1.61029				0	FBgn0037328	Ribosome	translation (GO:0006412), cytosolic large ribosomal subunit (GO:0022625), ribosome (GO:0005840), structural constituent of ribosome (GO:0003735)
B7Z0T3	mtd		1	0.000949108	1.09337		27.7086				0.000949108				1.09337				0			FBgn0013576		activation of innate immune response (GO:0002218), imaginal disc-derived wing morphogenesis (GO:0007476), defense response to Gram-negative bacterium (GO:0050829), cell wall macromolecule catabolic process (GO:0016998), nucleus (GO:0005634), cytoplasm (GO:0005737)
A1Z7H3	Acsl	long-chain acyl-CoA synthetase [EC:6.2.1.3]	1	0.000965648	0.645435		31.2818				0.000965648				-0.645435				0			FBgn0263120	Fatty acid degradation, Metabolic pathways, Fatty acid metabolism, Peroxisome	long-chain fatty acid metabolic process (GO:0001676), synaptic transmission (GO:0007268), nervous system development (GO:0007399), axon guidance (GO:0007411), positive regulation of sequestering of triglyceride (GO:0010890), neurogenesis (GO:0022008), segmentation (GO:0035282), endoplasmic reticulum (GO:0005783), cytoplasm (GO:0005737), lipid particle (GO:0005811), long-chain fatty acid-CoA ligas…
Q9VBB3	IntS12	integrator complex subunit 12	1	0.000978114	2.93182		23.8825				0.000978114				2.93182				7			FBgn0039459		snRNA processing (GO:0016180), snRNA 3'-end processing (GO:0034472), neurogenesis (GO:0022008), integrator complex (GO:0032039), zinc ion binding (GO:0008270)
Q9W0Y6	pain		1	0.000986262	0.559556		29.8938				0.000986262				-0.559556				0			FBgn0060296		calcium ion transport (GO:0006816), response to heat (GO:0009408), detection of mechanical stimulus involved in sensory perception (GO:0050974), detection of temperature stimulus involved in thermoception (GO:0050960), calcium ion transmembrane transport (GO:0070588), copulation (GO:0007620), feeding behavior (GO:0007631), mechanosensory behavior (GO:0007638), regulation of heart contraction (GO:…
Q9VM14	CG5261	pyruvate dehydrogenase E2 component (dihydrolipoamide acetyltransferase) [EC:2.3.1.12]	1	0.000988111	0.894368				31.8833				0.000988111				0.894368				0	FBgn0031912	Glycolysis / Gluconeogenesis, Citrate cycle (TCA cycle), Pyruvate metabolism, Metabolic pathways, Carbon metabolism	acetyl-CoA biosynthetic process from pyruvate (GO:0006086), mitochondrial pyruvate dehydrogenase complex (GO:0005967), lipid particle (GO:0005811), dihydrolipoyllysine-residue acetyltransferase activity (GO:0004742)
Q9VZ00	CG1737		1	0.000992727	0.742582		29.2596				0.000992727				0.742582				0			FBgn0030293		DNA binding (GO:0003677)
Q7K569	Gpo-1	glycerol-3-phosphate dehydrogenase [EC:1.1.5.3]	3	0.000995681	0.507836	34.6363	32.6374		31.1347	0.0237964	0.000338089		0.0758064	0.616329	-0.530193		0.335748	0	0		0	FBgn0022160	Glycerophospholipid metabolism	glycerol metabolic process (GO:0006071), glycerophosphate shuttle (GO:0006127), flight behavior (GO:0007629), neurogenesis (GO:0022008), glycerol-3-phosphate metabolic process (GO:0006072), mitochondrion (GO:0005739), mitochondrial inner membrane (GO:0005743), lipid particle (GO:0005811), glycerol-3-phosphate dehydrogenase complex (GO:0009331), glycerol-3-phosphate dehydrogenase activity (GO:0004…
A1Z6P3	Eb1	microtubule-associated protein, RP/EB family	1	0.000996619	0.543333		28.121				0.000996619				0.543333				0			FBgn0027066		microtubule-based process (GO:0007017), mitotic spindle organization (GO:0007052), establishment of mitotic spindle localization (GO:0040001), mitotic spindle elongation (GO:0000022), chromosome segregation (GO:0007059), microtubule cytoskeleton organization (GO:0000226), spindle assembly (GO:0051225), sensory organ development (GO:0007423), sensory perception of sound (GO:0007605), locomotory be…
A8DYJ7	CG12484		1	0.00101158	0.462767		30.3696				0.00101158				0.462767				0			FBgn0086604		lateral inhibition (GO:0046331), plasma membrane (GO:0005886)
Q8IMP0	CG31064		1	0.00101158	0.741888		28.024				0.00101158				0.741888				0			FBgn0051064		phagocytosis (GO:0006909), metal ion binding (GO:0046872)
Q8MRG6	Prp3	U4/U6 small nuclear ribonucleoprotein PRP3	1	0.00101158	0.699804		27.0099				0.00101158				0.699804				0			FBgn0036915	Spliceosome	mRNA splicing, via spliceosome (GO:0000398), regulation of chromatin silencing (GO:0031935), small nuclear ribonucleoprotein complex (GO:0030532), spliceosomal complex (GO:0005681), U4 snRNP (GO:0005687), U6 snRNP (GO:0005688), nucleus (GO:0005634), precatalytic spliceosome (GO:0071011), U4/U6 x U5 tri-snRNP complex (GO:0046540)
P54622	mtSSB	single-strand DNA-binding protein	1	0.00101158	0.580782		28.5306				0.00101158				0.580782				0			FBgn0010438	DNA replication, Mismatch repair, Homologous recombination	mitochondrial genome maintenance (GO:0000002), DNA replication (GO:0006260), mitochondrion (GO:0005739), mitochondrial chromosome (GO:0000262), single-stranded DNA binding (GO:0003697)
Q9V3E7	Ref1	THO complex subunit 4	1	0.00101158	0.496456		31.0911				0.00101158				0.496456				0			FBgn0010774	RNA transport, mRNA surveillance pathway, Spliceosome	mRNA splicing, via spliceosome (GO:0000398), nucleoplasm (GO:0005654), nuclear membrane (GO:0031965), precatalytic spliceosome (GO:0071011), catalytic step 2 spliceosome (GO:0071013), transcription coactivator activity (GO:0003713), mRNA binding (GO:0003729), nucleotide binding (GO:0000166), nucleic acid binding (GO:0003676)
P18432	Mlc2		3	0.0010392	1.00082	35.767	31.2884		31.1392	0.062165	0.000355584		0.0171016	0.568834	1.56539		0.480563	0	0		0	FBgn0002773		muscle system process (GO:0003012), myofibril assembly (GO:0030239), flight (GO:0060361), myosin complex (GO:0016459), myofibril (GO:0030016), muscle myosin complex (GO:0005859), microfilament motor activity (GO:0000146), calcium ion binding (GO:0005509)
Q8MYY7	CG31715		2	0.00105381	2.71767		25.5636		25.1434		0.0196194		0.000541444		2.23986		3.12322		2		2	FBgn0051715		biological_process (GO:0008150), cellular_component (GO:0005575), molecular_function (GO:0003674)
P20478	Gs2	glutamine synthetase [EC:6.3.1.2]	2	0.00106366	1.53009		34.7551		27.4666		0.000947328		0.00121257		-0.495453		2.10639		0		0	FBgn0001145	Alanine, aspartate and glutamate metabolism, Arginine and proline metabolism, Glyoxylate and dicarboxylate metabolism, Nitrogen metabolism, Metabolic pathways, Biosynthesis of amino acids	glutamate catabolic process (GO:0006538), synapse assembly (GO:0007416), neurotransmitter receptor metabolic process (GO:0045213), glutamine biosynthetic process (GO:0006542), cytoplasm (GO:0005737), glutamate-ammonia ligase activity (GO:0004356)
Q2MGP0	CG43736		1	0.00107141	2.7964		23.6266				0.00107141				2.7964				3			FBgn0263993		imaginal disc-derived wing morphogenesis (GO:0007476)
Q9VEY5	CG5903		1	0.00107225	0.794485				29.171				0.00107225				0.794485				0	FBgn0038400
Q94518	Nacalpha	nascent polypeptide-associated complex subunit alpha	2	0.00107601	0.662797		30.2627		29.991		0.0847012		0.000541444		0.314314		-0.883067		0		0	FBgn0086904		regulation of pole plasm oskar mRNA localization (GO:0007317), neurogenesis (GO:0022008), oogenesis (GO:0048477), nascent polypeptide-associated complex (GO:0005854), protein binding (GO:0005515)
Q9VXR5	CG9281	ATP-binding cassette, subfamily F, member 2	2	0.00107619	0.670835		25.7508		29.2694		0.0870632		0.000541444		-0.371305		-0.873025		0		0	FBgn0030672		ATP-binding cassette (ABC) transporter complex (GO:0043190), ATPase activity, coupled to transmembrane movement of substances (GO:0042626), transporter activity (GO:0005215), ATP binding (GO:0005524)
Q95RF6	Tom20	mitochondrial import receptor subunit TOM20	2	0.00107682	0.864771	28.983			27.2671	0.0961684			0.000541444	0.523593			1.10522	0			0	FBgn0036928		protein targeting to mitochondrion (GO:0006626), mitochondrial outer membrane translocase complex (GO:0005742), mitochondrion (GO:0005739), P-P-bond-hydrolysis-driven protein transmembrane transporter activity (GO:0015450)
Q9VQQ6	Snx1	sorting nexin-1/2	1	0.00108848	1.34975				27.5087				0.00108848				-1.34975				0	FBgn0031534		intracellular protein transport (GO:0006886), phosphatidylinositol binding (GO:0035091)
Q9W379	Zpr1	zinc finger protein	1	0.00110789	1.85784				25.0355				0.00110789				-1.85784				1	FBgn0030096		transcription from RNA polymerase I promoter (GO:0006360), terminal branching, open tracheal system (GO:0007430), lumen formation, open tracheal system (GO:0035149), nucleolus (GO:0005730), zinc ion binding (GO:0008270)
O97066	twr	signal peptidase, endoplasmic reticulum-type [EC:3.4.-.-]	1	0.00110789	2.45544				24.1987				0.00110789				2.45544				3	FBgn0262801	Protein export	signal peptide processing (GO:0006465), signal peptidase complex (GO:0005787), integral component of membrane (GO:0016021), peptidase activity (GO:0008233), serine-type peptidase activity (GO:0008236)
Q9VCE3	Rox8	nucleolysin TIA-1/TIAR	1	0.00110789	1.39179				26.8452				0.00110789				-1.39179				0	FBgn0005649		mRNA splicing, via spliceosome (GO:0000398), regulation of alternative mRNA splicing, via spliceosome (GO:0000381), U1 snRNP (GO:0005685), nucleus (GO:0005634), mRNA binding (GO:0003729), poly(A) binding (GO:0008143), nucleotide binding (GO:0000166), nucleic acid binding (GO:0003676)
Q7K519	RagC-D	Ras-related GTP-binding protein C/D	1	0.00113569	0.920217				26.0338				0.00113569				0.920217				0	FBgn0033272	mTOR signaling pathway	cellular response to amino acid stimulus (GO:0071230), positive regulation of TOR signaling (GO:0032008), cellular_component (GO:0005575), nucleus (GO:0005634), cytoplasm (GO:0005737), GTPase activity (GO:0003924), protein heterodimerization activity (GO:0046982), GTP binding (GO:0005525)
Q9VBS5	CG10559		1	0.00113569	1.41653				23.4593				0.00113569				-1.41653				4	FBgn0039323		transferase activity, transferring phosphorus-containing groups (GO:0016772)
Q9VGT8	Ugt86Dd	glucuronosyltransferase [EC:2.4.1.17]	1	0.00113569	0.81266				30.8277				0.00113569				0.81266				0	FBgn0040256	Pentose and glucuronate interconversions, Ascorbate and aldarate metabolism, Starch and sucrose metabolism, Retinol metabolism, Porphyrin and chlorophyll metabolism, Metabolism of xenobiotics by cytochrome P450, Drug metabolism - cytochrome P450, Drug metabolism - other enzymes, Metabolic pathways	metabolic process (GO:0008152), glucuronosyltransferase activity (GO:0015020)
Q9VQF7	Bacc		1	0.00113569	1.43481				29.0217				0.00113569				1.43481				0	FBgn0031453		inter-male aggressive behavior (GO:0002121), behavioral response to ethanol (GO:0048149), nucleus (GO:0005634), nucleoplasm (GO:0005654)
Q9I7M2	CG10628		1	0.00113569	1.90022				23.9118				0.00113569				-1.90022				3	FBgn0032818		biological_process (GO:0008150), cellular_component (GO:0005575), molecular_function (GO:0003674), GTPase activity (GO:0003924), magnesium ion binding (GO:0000287), GTP binding (GO:0005525)
Q9VFS1	Adgf-D	adenosine deaminase [EC:3.5.4.4]	1	0.00113753	0.560574		29.0936				0.00113753				-0.560574				0			FBgn0038172	Purine metabolism, Metabolic pathways	adenosine catabolic process (GO:0006154), cell proliferation (GO:0008283), hypoxanthine salvage (GO:0043103), inosine biosynthetic process (GO:0046103), purine ribonucleoside monophosphate biosynthetic process (GO:0009168), extracellular space (GO:0005615), adenosine deaminase activity (GO:0004000), growth factor activity (GO:0008083)
Q8MST5	betaTub97EF	tubulin beta	1	0.00113753	0.738861		30.043				0.00113753				-0.738861				0			FBgn0003890	Phagosome	centrosome duplication (GO:0051298), NA (NA), protein polymerization (GO:0051258), microtubule (GO:0005874), structural constituent of cytoskeleton (GO:0005200), GTPase activity (GO:0003924), GTP binding (GO:0005525)
Q9V9S7-2	RhoGAP100F		1	0.00113923	0.498691		31.2866				0.00113923				0.498691				0			FBgn0039883		Rho protein signal transduction (GO:0007266), R7 cell development (GO:0045467), cytoskeletal matrix organization at active zone (GO:0048789), maintenance of presynaptic active zone structure (GO:0048790), axon extension involved in axon guidance (GO:0048846), signal transduction (GO:0007165), presynaptic active zone (GO:0048786), intracellular (GO:0005622), NA (NA), GTPase activator activity (GO:…
Q9VN77	CG12007	geranylgeranyl transferase type-2 subunit alpha [EC:2.5.1.60]	1	0.00114507	1.02302				26.1788				0.00114507				-1.02302				0	FBgn0037293		cell adhesion (GO:0007155), regulation of cell shape (GO:0008360), neurogenesis (GO:0022008), protein prenylation (GO:0018342), Rab-protein geranylgeranyltransferase complex (GO:0005968), Rab geranylgeranyltransferase activity (GO:0004663)
Q7K3M6	CG8654		1	0.00114507	2.32825				25.325				0.00114507				2.32825				3	FBgn0034479		transmembrane transport (GO:0055085), integral component of membrane (GO:0016021), secondary active organic cation transmembrane transporter activity (GO:0008513)
Q7K127	CG7997	alpha-galactosidase [EC:3.2.1.22]	1	0.00114584	1.32512				27.0633				0.00114584				1.32512				0	FBgn0034117	Galactose metabolism, Glycerolipid metabolism, Sphingolipid metabolism, Glycosphingolipid biosynthesis - globo series, Lysosome	oligosaccharide metabolic process (GO:0009311), glycoside catabolic process (GO:0016139), glycosylceramide catabolic process (GO:0046477), cytoplasm (GO:0005737), alpha-galactosidase activity (GO:0004557)
P04388	Ras64B	Ras-related protein R-Ras2	1	0.00118102	1.15742				26.5405				0.00118102				-1.15742				0	FBgn0003206		Ras protein signal transduction (GO:0007265), NA (NA), cellular_component (GO:0005575), membrane (GO:0016020), GTPase activity (GO:0003924), protein binding (GO:0005515), GDP binding (GO:0019003), GTP binding (GO:0005525)
Q9W2F1	CG15674		1	0.00118102	1.43519				23.8992				0.00118102				-1.43519				0	FBgn0034642
Q9W4P6	CG2930	solute carrier family 15 (oligopeptide transporter), member 1	1	0.00118728	1.11676				28.6773				0.00118728				1.11676				0	FBgn0028491		oligopeptide transport (GO:0006857), membrane (GO:0016020), proton-dependent oligopeptide secondary active transmembrane transporter activity (GO:0005427)
Q7JZW2	RpS15	small subunit ribosomal protein S15e	1	0.00118728	1.08073				30.9055				0.00118728				1.08073				0	FBgn0034138	Ribosome	translation (GO:0006412), mitotic spindle elongation (GO:0000022), mitotic spindle organization (GO:0007052), cytosolic small ribosomal subunit (GO:0022627), nuclear chromosome (GO:0000228), cytoplasm (GO:0005737), nucleolus (GO:0005730), structural constituent of ribosome (GO:0003735), RNA binding (GO:0003723)
Q9VU83	stv		1	0.00118886	0.99912		24.3182				0.00118886				0.99912				0			FBgn0086708		protein lipidation (GO:0006497), lateral inhibition (GO:0046331), proteolysis (GO:0006508), Z disc (GO:0030018), chaperone binding (GO:0051087), serine-type endopeptidase activity (GO:0004252)
Q9VF20	Hmt-1	mitochondrial ABC transporter ATM	1	0.00119796	1.7797				27.5824				0.00119796				1.7797				0	FBgn0038376	ABC transporters	heme transport (GO:0015886), response to cadmium ion (GO:0046686), detoxification of cadmium ion (GO:0071585), ATP-binding cassette (ABC) transporter complex (GO:0043190), mitochondrial inner membrane (GO:0005743), vacuolar membrane (GO:0005774), integral component of membrane (GO:0016021), ATPase activity, coupled to transmembrane movement of substances (GO:0042626), transporter activity (GO:000…
E1JJ33	cpx		1	0.00121016	0.553831		32.6052				0.00121016				0.553831				0			FBgn0041605		synaptic vesicle exocytosis (GO:0016079), neuromuscular synaptic transmission (GO:0007274), regulation of neurotransmitter secretion (GO:0046928), regulation of synaptic transmission (GO:0050804), synaptic growth at neuromuscular junction (GO:0051124), membrane (GO:0016020), terminal bouton (GO:0043195), presynaptic active zone (GO:0048786), neurotransmitter transporter activity (GO:0005326), syn…
O97125	Hsp68	heat shock 70kDa protein 1/8	1	0.00121257	2.39076				23.2993				0.00121257				-2.39076				10	FBgn0001230	Spliceosome, Protein processing in endoplasmic reticulum, Endocytosis	protein folding (GO:0006457), response to heat (GO:0009408), determination of adult lifespan (GO:0008340), neurogenesis (GO:0022008), response to starvation (GO:0042594), response to methotrexate (GO:0031427), mitochondrion (GO:0005739), lipid particle (GO:0005811), microtubule associated complex (GO:0005875), unfolded protein binding (GO:0051082)
P15425	ninaA	peptidylprolyl isomerase [EC:5.2.1.8]	1	0.00121596	2.22052		24.4898				0.00121596				-2.22052				2			FBgn0002936		'de novo' protein folding (GO:0006458), transport (GO:0006810), phototransduction (GO:0007602), rhodopsin biosynthetic process (GO:0016063), phototransduction, visible light (GO:0007603), intrinsic apoptotic signaling pathway in response to endoplasmic reticulum stress (GO:0070059), protein folding (GO:0006457), integral component of membrane (GO:0016021), endoplasmic reticulum lumen (GO:0005788)…
Q9V5P6	CG7637	H/ACA ribonucleoprotein complex subunit 3	1	0.00123571	1.58318				28.5418				0.00123571				1.58318				0	FBgn0033548	Ribosome biogenesis in eukaryotes	ribosome biogenesis (GO:0042254), pseudouridine synthesis (GO:0001522), box H/ACA RNP complex (GO:0072588), snoRNA binding (GO:0030515)
Q9VHF7	CG16749		1	0.00123571	1.06496				29.622				0.00123571				1.06496				0	FBgn0037678		proteolysis (GO:0006508), serine-type endopeptidase activity (GO:0004252)
Q59DP9	PMCA	Ca2+ transporting ATPase, plasma membrane [EC:3.6.3.8]	2	0.00125506	1.0968		25.7554		30.2394		0.000646735		0.0211355		1.44076		0.574595		0		0	FBgn0259214		cellular calcium ion homeostasis (GO:0006874), calcium ion transmembrane transport (GO:0070588), plasma membrane (GO:0005886), integral component of membrane (GO:0016021), calcium-transporting ATPase activity (GO:0005388), metal ion binding (GO:0046872), ATP binding (GO:0005524)
O96553	pug	methylenetetrahydrofolate dehydrogenase (NADP+) / methenyltetrahydrofolate cyclohydrolase / formyltetrahydrofolate synthetase [EC:1.5.1.5 3.5.4.9 6.3.4.3]	1	0.00126396	1.12621				28.9486				0.00126396				1.12621				0	FBgn0020385	One carbon pool by folate, Metabolic pathways	one-carbon metabolic process (GO:0006730), oxidation-reduction process (GO:0055114), folic acid-containing compound biosynthetic process (GO:0009396), cytoplasm (GO:0005737), lipid particle (GO:0005811), cytosol (GO:0005829), formate-tetrahydrofolate ligase activity (GO:0004329), methenyltetrahydrofolate cyclohydrolase activity (GO:0004477), methylenetetrahydrofolate dehydrogenase (NADP+) activit…
Q9VT51	Ilp2		2	0.00127436	3.43859		27.1914		22.5833		0.000649247		0.0342874		-4.62637		-1.49818		1		13	FBgn0036046		insulin receptor signaling pathway (GO:0008286), growth (GO:0040007), positive regulation of multicellular organism growth (GO:0040018), larval feeding behavior (GO:0030536), determination of adult lifespan (GO:0008340), regulation of cell size (GO:0008361), carbohydrate utilization (GO:0009758), positive regulation of cell growth (GO:0030307), regulation of growth rate (GO:0040009), regulation o…
Q9VDL7	att-ORFA	solute carrier family 25, member 42	2	0.00130101	1.43529	26.893			24.4285	0.0802583			0.000655819	1.22794			1.61627	0			3	FBgn0067783		defense response to Gram-negative bacterium (GO:0050829), positive regulation of innate immune response (GO:0045089), transmembrane transport (GO:0055085), integral component of membrane (GO:0016021), mitochondrial envelope (GO:0005740), mitochondrial inner membrane (GO:0005743), transmembrane transporter activity (GO:0022857)
Q9VRL3	CG10635	prefoldin subunit 4	2	0.00132915	0.966675		27.8739		26.1586		0.000703038		0.0121475		0.827429		-1.08825		0		0	FBgn0035603		'de novo' protein folding (GO:0006458), protein folding (GO:0006457), prefoldin complex (GO:0016272), chaperone binding (GO:0051087), unfolded protein binding (GO:0051082)
P84040		histone H4	2	0.00133219	0.431837		35.3217		33.2286		0.000671653		0.0805261		0.509481		-0.336743		0		0	FBgn0001200		chromosome organization (GO:0051276), nucleosome assembly (GO:0006334), nucleosome (GO:0000786), nucleus (GO:0005634), DNA binding (GO:0003677), protein heterodimerization activity (GO:0046982)
Q9VWQ3	CG6961		1	0.00137225	0.627157		28.9905				0.00137225				0.627157				0			FBgn0030959		regulation of response to DNA damage stimulus (GO:2001020), mRNA binding (GO:0003729), nucleotide binding (GO:0000166), nucleic acid binding (GO:0003676)
Q9VGK3	CG14715	FK506-binding protein 2 [EC:5.2.1.8]	1	0.00137225	0.860311		28.0585				0.00137225				0.860311				0			FBgn0037930		peptidyl-proline modification (GO:0018208), protein folding (GO:0006457), membrane (GO:0016020), peptidyl-prolyl cis-trans isomerase activity (GO:0003755), FK506 binding (GO:0005528)
P41073-3	Pep		1	0.00138885	0.495133		32.2096				0.00138885				0.495133				0			FBgn0004401		regulation of mRNA splicing, via spliceosome (GO:0048024), mRNA splicing, via spliceosome (GO:0000398), polytene chromosome puff (GO:0005703), microtubule associated complex (GO:0005875), precatalytic spliceosome (GO:0071011), catalytic step 2 spliceosome (GO:0071013), nucleus (GO:0005634), DNA binding (GO:0003677), single-stranded DNA binding (GO:0003697), single-stranded RNA binding (GO:0003727…
Q8SX89	kuk		1	0.00139301	0.613762		28.0668				0.00139301				0.613762				0			FBgn0038476		nucleus organization (GO:0006997), cellularization (GO:0007349), cell aging (GO:0007569), adult locomotory behavior (GO:0008344), morphogenesis of embryonic epithelium (GO:0016331), nuclear inner membrane (GO:0005637), lipid particle (GO:0005811)
Q04047	nonA	splicing factor, proline- and glutamine-rich	1	0.00140094	0.53058		30.5013				0.00140094				0.53058				0			FBgn0004227		mRNA splicing, via spliceosome (GO:0000398), visual perception (GO:0007601), male courtship behavior, veined wing generated song production (GO:0045433), visual behavior (GO:0007632), phototaxis (GO:0042331), spliceosomal complex (GO:0005681), nucleus (GO:0005634), precatalytic spliceosome (GO:0071011), catalytic step 2 spliceosome (GO:0071013), mRNA binding (GO:0003729), poly-pyrimidine tract bi…
Q9W2L6	CG9394		1	0.00141246	2.28463				24.2779				0.00141246				2.28463				1	FBgn0034588		glycerol metabolic process (GO:0006071), lipid metabolic process (GO:0006629), glycerophosphodiester phosphodiesterase activity (GO:0008889), starch binding (GO:2001070)
Q26365-2	sesB	solute carrier family 25 (mitochondrial adenine nucleotide translocator), member 4/5/6/31	1	0.00145845	0.616964		34.9891				0.00145845				-0.616964				0			FBgn0003360		ADP transport (GO:0015866), ATP transport (GO:0015867), action potential (GO:0001508), synaptic transmission (GO:0007268), synaptic vesicle transport (GO:0048489), mitochondrial transport (GO:0006839), response to mechanical stimulus (GO:0009612), flight behavior (GO:0007629), determination of adult lifespan (GO:0008340), cellular response to oxidative stress (GO:0034599), locomotion (GO:0040011)…
Q9VU02	SmD1	small nuclear ribonucleoprotein D1	2	0.00148239	0.988989		28.3322		26.7294		0.000893435		0.00434971		0.928262		-1.0462		0		0	FBgn0261933	Spliceosome	mRNA splicing, via spliceosome (GO:0000398), small nuclear ribonucleoprotein complex (GO:0030532), spliceosomal complex (GO:0005681), nucleus (GO:0005634), precatalytic spliceosome (GO:0071011), catalytic step 2 spliceosome (GO:0071013)
Q9VD58	CG6439	isocitrate dehydrogenase (NAD+) [EC:1.1.1.41]	1	0.00148649	0.51137		32.5504				0.00148649				-0.51137				0			FBgn0038922	Citrate cycle (TCA cycle), Metabolic pathways, Carbon metabolism, 2-Oxocarboxylic acid metabolism, Biosynthesis of amino acids	tricarboxylic acid cycle (GO:0006099), mitochondrion (GO:0005739), microtubule associated complex (GO:0005875), isocitrate dehydrogenase (NAD+) activity (GO:0004449), magnesium ion binding (GO:0000287), NAD binding (GO:0051287)
Q9VIH9	CG9338		1	0.00148975	1.00188		25.374				0.00148975				-1.00188				0			FBgn0032899
Q7KHI6	Damm		1	0.00150107	1.37348				29.4737				0.00150107				-1.37348				0	FBgn0033659		programmed cell death (GO:0012501), apoptotic process (GO:0006915), proteolysis (GO:0006508), cysteine-type endopeptidase activity (GO:0004197)
Q9VFW8	CG8774	glutamyl aminopeptidase [EC:3.4.11.7]	1	0.00151229	1.53444				26.0954				0.00151229				1.53444				0	FBgn0038136		proteolysis (GO:0006508), aminopeptidase activity (GO:0004177), metallopeptidase activity (GO:0008237), zinc ion binding (GO:0008270)
Q9VA78	CG15533		1	0.00151229	2.66915				26.3675				0.00151229				2.66915				0	FBgn0039768		sphingomyelin metabolic process (GO:0006684), sphingomyelin catabolic process (GO:0006685), sphingomyelin phosphodiesterase activity (GO:0004767)
Q8INH5	CG32473	glutamyl aminopeptidase [EC:3.4.11.7]	1	0.00151229	0.654812				29.4571				0.00151229				0.654812				0	FBgn0052473		proteolysis (GO:0006508), aminopeptidase activity (GO:0004177), metallopeptidase activity (GO:0008237), zinc ion binding (GO:0008270)
Q9VP02	CG32444	aldose 1-epimerase [EC:5.1.3.3]	1	0.00152117	1.16103				28.2557				0.00152117				1.16103				0	FBgn0043783	Glycolysis / Gluconeogenesis, Galactose metabolism, Metabolic pathways	hexose metabolic process (GO:0019318), aldose 1-epimerase activity (GO:0004034), carbohydrate binding (GO:0030246)
Q9VCW6	Gclm	glutamate--cysteine ligase regulatory subunit	1	0.00155607	0.680996				29.9078				0.00155607				0.680996				0	FBgn0046114	Glutathione metabolism, Metabolic pathways	glutathione biosynthetic process (GO:0006750), positive regulation of glutamate-cysteine ligase activity (GO:0035229), cellular response to DNA damage stimulus (GO:0006974), learning or memory (GO:0007611), long-term memory (GO:0007616), olfactory learning (GO:0008355), behavioral response to ethanol (GO:0048149), detoxification of arsenic-containing substance (GO:0071722), cytosol (GO:0005829), …
Q9VN95	CG12173	enolase-phosphatase E1 [EC:3.1.3.77]	1	0.00155607	1.40392				26.0146				0.00155607				-1.40392				0	FBgn0037305	Cysteine and methionine metabolism, Metabolic pathways	L-methionine biosynthetic process from methylthioadenosine (GO:0019509), magnesium ion binding (GO:0000287), acireductone synthase activity (GO:0043874)
Q7JYW9	Hex-C	hexokinase [EC:2.7.1.1]	1	0.00155607	0.791391				29.2175				0.00155607				0.791391				0	FBgn0001187	Glycolysis / Gluconeogenesis, Fructose and mannose metabolism, Galactose metabolism, Starch and sucrose metabolism, Amino sugar and nucleotide sugar metabolism, Metabolic pathways, Carbon metabolism	lateral inhibition (GO:0046331), cellular glucose homeostasis (GO:0001678), glycolytic process (GO:0006096), cytosol (GO:0005829), hexokinase activity (GO:0004396), glucokinase activity (GO:0004340), fructokinase activity (GO:0008865), mannokinase activity (GO:0019158), ATP binding (GO:0005524)
Q9VXQ5	Tcp-1zeta	T-complex protein 1 subunit zeta	1	0.00159073	0.674918				30.9754				0.00159073				-0.674918				0	FBgn0027329		protein folding (GO:0006457), mitotic spindle organization (GO:0007052), mitotic nuclear division (GO:0007067), centriole replication (GO:0007099), cytoplasmic microtubule organization (GO:0031122), chaperonin-containing T-complex (GO:0005832), lipid particle (GO:0005811), microtubule associated complex (GO:0005875), unfolded protein binding (GO:0051082), ATPase activity, coupled (GO:0042623), AT…
Q8IQC6	CG32039	small VCP/p97-interacting protein	1	0.00160341	1.4463		22.9556				0.00160341				1.4463				0			FBgn0052039	Protein processing in endoplasmic reticulum	biological_process (GO:0008150), cellular_component (GO:0005575), molecular_function (GO:0003674)
Q9VGG5	Cad87A		1	0.00161715	2.89605				23.8688				0.00161715				2.89605				6	FBgn0037963		calcium-dependent cell-cell adhesion via plasma membrane cell adhesion molecules (GO:0016339), homophilic cell adhesion via plasma membrane adhesion molecules (GO:0007156), integral component of plasma membrane (GO:0005887), integral component of membrane (GO:0016021), plasma membrane (GO:0005886), calcium ion binding (GO:0005509)
A1Z9K0	CG6701		1	0.00161715	0.949877				26.2668				0.00161715				-0.949877				0	FBgn0033889		dendrite morphogenesis (GO:0048813), RNA interference (GO:0016246), metal ion binding (GO:0046872)
Q03427	LamC	lamin B	1	0.00161989	0.567487		30.9154				0.00161989				0.567487				0			FBgn0010397		mitotic nuclear envelope reassembly (GO:0007084), chromatin silencing (GO:0006342), chromatin organization (GO:0006325), regulation of actin filament polymerization (GO:0030833), nuclear pore distribution (GO:0031081), tendon development (GO:0035989), muscle tissue morphogenesis (GO:0060415), lamin filament (GO:0005638), nuclear envelope (GO:0005635), nuclear lamina (GO:0005652), nuclear peripher…
Q9VJ19	RpL30	large subunit ribosomal protein L30e	1	0.00164092	1.04244				31.0573				0.00164092				-1.04244				0	FBgn0086710	Ribosome	translation (GO:0006412), mitotic spindle elongation (GO:0000022), mitotic spindle organization (GO:0007052), growth (GO:0040007), centrosome duplication (GO:0051298), peripheral nervous system development (GO:0007422), cytosolic large ribosomal subunit (GO:0022625), ribosome (GO:0005840), structural constituent of ribosome (GO:0003735)
Q9W0S6	mRpL17	large subunit ribosomal protein L17	1	0.00167081	0.936089				26.2911				0.00167081				-0.936089				0	FBgn0035122	Ribosome	translation (GO:0006412), mitochondrial large ribosomal subunit (GO:0005762), structural constituent of ribosome (GO:0003735)
Q9NFP1	vanin-like	biotinidase [EC:3.5.1.12]	1	0.00167653	1.0615				28.6952				0.00167653				-1.0615				0	FBgn0040069	Biotin metabolism, Metabolic pathways	nitrogen compound metabolic process (GO:0006807), extrinsic component of membrane (GO:0019898), pantetheine hydrolase activity (GO:0017159)
Q9VNH5	CG2091	scavenger mRNA-decapping enzyme DcpS [EC:3.-.-.-]	1	0.00167653	1.14261				22.4725				0.00167653				-1.14261				5	FBgn0037372	RNA degradation	lateral inhibition (GO:0046331), deadenylation-dependent decapping of nuclear-transcribed mRNA (GO:0000290), hydrolase activity (GO:0016787)
Q9VB93	CG6295		1	0.00167708	2.53063				23.4459				0.00167708				-2.53063				9	FBgn0039471		lipid catabolic process (GO:0016042), cellular_component (GO:0005575), lipase activity (GO:0016298), phosphatidylcholine 1-acylhydrolase activity (GO:0008970)
Q8INY3	ninaD		1	0.00167799	1.8999				23.4177				0.00167799				1.8999				10	FBgn0002939		carotenoid transport (GO:0046867), phototransduction (GO:0007602), phototransduction, visible light (GO:0007603), phototransduction, UV (GO:0007604), rhodopsin biosynthetic process (GO:0016063), defense response (GO:0006952), cell adhesion (GO:0007155), integral component of plasma membrane (GO:0005887), membrane (GO:0016020), scavenger receptor activity (GO:0005044)
O97454	l(1)10Bb	bud site selection protein 31	1	0.00168631	2.61126				24.5689				0.00168631				-2.61126				1	FBgn0001491	Spliceosome	neurogenesis (GO:0022008), mRNA splicing, via spliceosome (GO:0000398), nucleus (GO:0005634), precatalytic spliceosome (GO:0071011), catalytic step 2 spliceosome (GO:0071013)
Q9VAA9	CG7946		1	0.001699	0.527895		28.8231				0.001699				0.527895				0			FBgn0039743
Q9VXE7	CG9784	inositol-1,4,5-trisphosphate 5-phosphatase [EC:3.1.3.56]	1	0.0017202	1.79025				25.1914				0.0017202				1.79025				1	FBgn0030761	Inositol phosphate metabolism, Metabolic pathways, Phosphatidylinositol signaling system	dephosphorylation (GO:0016311), phosphatidylinositol dephosphorylation (GO:0046856), inositol trisphosphate phosphatase activity (GO:0046030)
Q9VTB3	CG11811	guanylate kinase [EC:2.7.4.8]	2	0.00173159	0.708207			29.7373	28.081			0.0488046	0.000881433			-0.527945	-0.851109			0	0	FBgn0036099	Purine metabolism, Metabolic pathways	purine nucleotide metabolic process (GO:0006163), guanylate kinase activity (GO:0004385)
Q9VHT9	CG11671		2	0.00173714	1.58618	25.2146			30.0732	0.0595288			0.000881433	-1.84599			-1.27445	2			0	FBgn0037562
Q95U34	Galk	galactokinase [EC:2.7.1.6]	1	0.00173806	0.624097				29.1119				0.00173806				0.624097				0	FBgn0263199	Galactose metabolism, Amino sugar and nucleotide sugar metabolism, Metabolic pathways	galactose metabolic process (GO:0006012), carbohydrate phosphorylation (GO:0046835), cytoplasm (GO:0005737), galactokinase activity (GO:0004335), ATP binding (GO:0005524)
P82910	Hsp70Aa	heat shock 70kDa protein 1/8	1	0.00175055	2.78806				22.7147				0.00175055				-2.78806				12	FBgn0013275	Spliceosome, Protein processing in endoplasmic reticulum, Endocytosis	response to heat (GO:0009408), response to hypoxia (GO:0001666), heat shock-mediated polytene chromosome puffing (GO:0035080), microtubule associated complex (GO:0005875)
Q9VPY8	Tgt	queuine tRNA-ribosyltransferase [EC:2.4.2.29]	1	0.00176745	1.38975				24.1396				0.00176745				-1.38975				0	FBgn0031321		queuosine biosynthetic process (GO:0008616), queuine tRNA-ribosyltransferase activity (GO:0008479)
Q9W0S2	RhoGEF3		1	0.00177329	0.678668		28.1646				0.00177329				0.678668				0			FBgn0264707		regulation of Rho protein signal transduction (GO:0035023), melanotic encapsulation of foreign target (GO:0035011), cellular_component (GO:0005575), Rho guanyl-nucleotide exchange factor activity (GO:0005089), signal transducer activity (GO:0004871)
Q8INA9	Fas1		1	0.00177329	1.03497		26.9543				0.00177329				-1.03497				0			FBgn0262742		neuron cell-cell adhesion (GO:0007158), homophilic cell adhesion via plasma membrane adhesion molecules (GO:0007156), neuron recognition (GO:0008038), calcium-independent cell-cell adhesion via plasma membrane cell-adhesion molecules (GO:0016338), axon guidance (GO:0007411), plasma membrane (GO:0005886), cell adhesion molecule binding (GO:0050839)
P08841	betaTub60D	tubulin beta	4	0.00178443	1.57879	27.4569	23.9507	27.4699	28.3712	0.0208282	0.0464555	0.0488046	0.000464774	-1.3139	-2.06978	-1.19801	-1.58895	0	9	0	0	FBgn0003888	Phagosome	microtubule-based process (GO:0007017), axonogenesis (GO:0007409), axon guidance (GO:0007411), larval behavior (GO:0030537), response to light stimulus (GO:0009416), neurogenesis (GO:0022008), heart development (GO:0007507), NA (NA), protein polymerization (GO:0051258), microtubule (GO:0005874), tubulin complex (GO:0045298), structural constituent of cytoskeleton (GO:0005200), GTP binding (GO:000…
Q9VCA9	Spase22-23	signal peptidase complex subunit 3 [EC:3.4.-.-]	1	0.00178558	1.74476				24.7304				0.00178558				-1.74476				2	FBgn0039172	Protein export	signal peptide processing (GO:0006465), signal peptidase complex (GO:0005787), integral component of membrane (GO:0016021), peptidase activity (GO:0008233)
Q9VU80	CG10089	atypical dual specificity phosphatase [EC:3.1.3.16 3.1.3.48]	1	0.00179118	0.859486		25.1655				0.00179118				0.859486				0			FBgn0036369		protein dephosphorylation (GO:0006470), cellular_component (GO:0005575), protein tyrosine/serine/threonine phosphatase activity (GO:0008138)
O44226	EloB	transcription elongation factor B, polypeptide 2	1	0.00179118	0.576932		29.7552				0.00179118				0.576932				0			FBgn0023212	Ubiquitin mediated proteolysis	imaginal disc-derived wing vein specification (GO:0007474), transcription elongation factor complex (GO:0008023), microtubule associated complex (GO:0005875), elongin complex (GO:0070449)
Q9W0Z3			1	0.00179271	0.717163		29.8535				0.00179271				0.717163				0
Q9VGH5	glo	heterogeneous nuclear ribonucleoprotein F/H	2	0.00180329	0.70448		30.9275		29.155		0.00161989		0.00203352		0.541145		-0.836509		0		0	FBgn0259139		chromosome organization (GO:0051276), regulation of translation (GO:0006417), maternal specification of dorsal/ventral axis, oocyte, germ-line encoded (GO:0007311), wound healing (GO:0042060), pole plasm oskar mRNA localization (GO:0045451), positive regulation of JAK-STAT cascade (GO:0046427), oogenesis (GO:0048477), intracellular mRNA localization involved in pattern specification process (GO:0…
Q9V4E0	CG1970	NADH dehydrogenase (ubiquinone) Fe-S protein 2 [EC:1.6.5.3 1.6.99.3]	1	0.00182132	0.594973		30.74				0.00182132				-0.594973				0			FBgn0039909	Oxidative phosphorylation, Metabolic pathways	mitochondrial electron transport, NADH to ubiquinone (GO:0006120), lateral inhibition (GO:0046331), neuron projection morphogenesis (GO:0048812), mitochondrial respiratory chain complex I (GO:0005747), mitochondrion (GO:0005739), NADH dehydrogenase activity (GO:0003954), NADH dehydrogenase (ubiquinone) activity (GO:0008137), quinone binding (GO:0048038), NAD binding (GO:0051287)
Q9U4L6	Tom40	mitochondrial import receptor subunit TOM40	2	0.00182455	1.67895		27.7848		27.0199		0.00101158		0.00929232		-0.743792		2.25488		0		1	FBgn0016041		protein targeting to mitochondrion (GO:0006626), cellular response to hypoxia (GO:0071456), transmembrane transport (GO:0055085), mitochondrial outer membrane translocase complex (GO:0005742), P-P-bond-hydrolysis-driven protein transmembrane transporter activity (GO:0015450)
Q7KN74	l(2)k14710		1	0.00183766	0.745147		27.966				0.00183766				-0.745147				0			FBgn0021847		neurogenesis (GO:0022008)
Q9VK18	CG16812		1	0.00187001	0.771892		25.2851				0.00187001				0.771892				0			FBgn0032488
Q8IRR0	CG3566		1	0.00187001	0.471337		30.0552				0.00187001				0.471337				0			FBgn0029854		electron carrier activity (GO:0009055), heme binding (GO:0020037)
E1JHT6	Rtnl1		1	0.00187281	0.470782		33.5212				0.00187281				0.470782				0			FBgn0053113		inter-male aggressive behavior (GO:0002121), olfactory behavior (GO:0042048), endoplasmic reticulum (GO:0005783), cytoplasm (GO:0005737), smooth endoplasmic reticulum (GO:0005790), lipid particle (GO:0005811), fusome (GO:0045169)
Q9VPE2	CG6020	NADH dehydrogenase (ubiquinone) 1 alpha subcomplex subunit 9	1	0.00191573	0.599882		32.1282				0.00191573				-0.599882				0			FBgn0037001	Oxidative phosphorylation, Metabolic pathways	mitochondrial electron transport, NADH to ubiquinone (GO:0006120), mitochondrial respiratory chain complex I (GO:0005747), NADH dehydrogenase activity (GO:0003954), NADH dehydrogenase (ubiquinone) activity (GO:0008137), coenzyme binding (GO:0050662)
Q9VDZ1	CG5555	BRCA1-associated protein [EC:6.3.2.19]	1	0.00191573	2.32398		21.5827				0.00191573				2.32398				11			FBgn0038686		zinc ion binding (GO:0008270)
Q9W5X1	CG9572		3	0.00193649	2.37869		25.3656	31.6755	24.7932		0.0220438	0.0775414	0.000670722		1.40771	0.869873	3.77309		1	0	4	FBgn0031089
Q24523	bun		1	0.00195445	0.482663		29.0077				0.00195445				0.482663				0			FBgn0259176		ovarian follicle cell development (GO:0030707), compound eye photoreceptor cell differentiation (GO:0001751), positive regulation of neuroblast proliferation (GO:0002052), ovarian follicle cell migration (GO:0007297), chorion-containing eggshell formation (GO:0007304), imaginal disc-derived wing morphogenesis (GO:0007476), negative regulation of apoptotic process (GO:0043066), positive regulation…
Q9VHL2	Tcp-1eta	T-complex protein 1 subunit eta	3	0.00195952	0.552241		29.908	30.3127	30.8434		0.00238274	0.0996414	0.000908047		-0.475791	-0.323089	-0.764295		0	0	0	FBgn0037632		protein folding (GO:0006457), mitotic spindle organization (GO:0007052), neurogenesis (GO:0022008), cytoplasmic microtubule organization (GO:0031122), chaperonin-containing T-complex (GO:0005832), microtubule associated complex (GO:0005875), ATPase activity, coupled (GO:0042623), unfolded protein binding (GO:0051082), ATP binding (GO:0005524)
Q9VXE6	Nup153	nuclear pore complex protein Nup153	2	0.00197921	0.917015		26.1302		24.5298		0.00149963		0.00290976		0.812884		-1.01047		0		0	FBgn0061200	RNA transport	protein import into nucleus (GO:0006606), NLS-bearing protein import into nucleus (GO:0006607), nuclear pore organization (GO:0006999), SMAD protein import into nucleus (GO:0007184), neurogenesis (GO:0022008), centrosome duplication (GO:0051298), nuclear pore (GO:0005643), nuclear envelope (GO:0005635), centrosome (GO:0005813), mitotic spindle (GO:0072686), nuclear pore central transport channel …
Q9VYA1	CG12177		2	0.00198645	1.59723		26.4843		22.9932		0.00223823		0.00178558		-0.880074		-2.08032		0		11	FBgn0030510
P05990	r	carbamoyl-phosphate synthase / aspartate carbamoyltransferase / dihydroorotase [EC:6.3.5.5 2.1.3.2 3.5.2.3]	1	0.00198768	0.869332				27.4823				0.00198768				-0.869332				0	FBgn0003189	Pyrimidine metabolism, Alanine, aspartate and glutamate metabolism, Metabolic pathways	'de novo' pyrimidine nucleobase biosynthetic process (GO:0006207), glutamine metabolic process (GO:0006541), glutamine catabolic process (GO:0006543), carbamoyl phosphate biosynthetic process (GO:0070409), cytoplasm (GO:0005737), aspartate carbamoyltransferase activity (GO:0004070), carbamoyl-phosphate synthase (ammonia) activity (GO:0004087), dihydroorotase activity (GO:0004151), carbamoyl-phosp…
P91621	sif	T-lymphoma invasion and metastasis-inducing protein 1	1	0.00198973	0.943774		27.8527				0.00198973				0.943774				0			FBgn0085447		NA (NA), regulation of synapse structure or activity (GO:0050803), actin cytoskeleton organization (GO:0030036), regulation of axonogenesis (GO:0050770), positive regulation of filopodium assembly (GO:0051491), synaptic transmission (GO:0007268), synapse (GO:0045202), Rho guanyl-nucleotide exchange factor activity (GO:0005089), Rac guanyl-nucleotide exchange factor activity (GO:0030676), guanyl-n…
Q7K014	CG17724		1	0.00198973	0.931608		24.4525				0.00198973				0.931608				1			FBgn0033802
A1Z847	CG2269		1	0.00199152	0.521352		32.975				0.00199152				0.521352				0			FBgn0033484
P55162	Hem	NCK-associated protein 1	1	0.00199546	0.783051		27.0753				0.00199546				-0.783051				0			FBgn0011771		cell morphogenesis (GO:0000902), neuron migration (GO:0001764), actin cytoskeleton organization (GO:0030036), cytoskeleton organization (GO:0007010), phagocytosis (GO:0006909), axonogenesis (GO:0007409), central nervous system development (GO:0007417), myoblast fusion (GO:0007520), neuromuscular junction development (GO:0007528), regulation of cell shape (GO:0008360), chaeta morphogenesis (GO:000…
Q9VBS7	CG10550		1	0.00200819	1.24866		27.1535				0.00200819				-1.24866				0			FBgn0039321		biological_process (GO:0008150), cellular_component (GO:0005575), molecular_function (GO:0003674), transferase activity, transferring phosphorus-containing groups (GO:0016772)
Q9VMR6	CG12512		1	0.00200819	0.595177		29.962				0.00200819				-0.595177				0			FBgn0031703		metabolic process (GO:0008152), peroxisome (GO:0005777), microtubule associated complex (GO:0005875), long-chain fatty acid-CoA ligase activity (GO:0004467)
Q94516	ATPsyn-b	F-type H+-transporting ATPase subunit b	1	0.00200819	0.626359		32.3177				0.00200819				-0.626359				0			FBgn0019644	Oxidative phosphorylation, Metabolic pathways	proton transport (GO:0015992), phagocytosis (GO:0006909), ATP synthesis coupled proton transport (GO:0015986), mitochondrial proton-transporting ATP synthase complex, coupling factor F(o) (GO:0000276), lipid particle (GO:0005811), hydrogen-exporting ATPase activity, phosphorylative mechanism (GO:0008553), proton-transporting ATP synthase activity, rotational mechanism (GO:0046933)
P35416	Prm		1	0.00200819	2.38338		27.2292				0.00200819				2.38338				0			FBgn0003149		myofibril assembly (GO:0030239), mesoderm development (GO:0007498), striated muscle myosin thick filament (GO:0005863), myosin complex (GO:0016459), structural constituent of muscle (GO:0008307), motor activity (GO:0003774)
Q7KUD5	Ilp5		1	0.00200894	2.0245		24.5685				0.00200894				-2.0245				4			FBgn0044048		insulin receptor signaling pathway (GO:0008286), female mating behavior (GO:0060180), extracellular region (GO:0005576), insulin receptor binding (GO:0005158), hormone activity (GO:0005179)
Q27597	Cpr	NADPH-ferrihemoprotein reductase [EC:1.6.2.4]	1	0.00204674	0.576514		30.3186				0.00204674				-0.576514				0			FBgn0015623		biological_process (GO:0008150), oxidation-reduction process (GO:0055114), lipid particle (GO:0005811), endoplasmic reticulum (GO:0005783), cytosol (GO:0005829), NADPH-hemoprotein reductase activity (GO:0003958), oxidoreductase activity, acting on paired donors, with incorporation or reduction of molecular oxygen, NAD(P)H as one donor, and incorporation of one atom of oxygen (GO:0016709), iron io…
Q9VHG4	VhaM8.9		1	0.00205648	2.14702				26.3064				0.00205648				-2.14702				1	FBgn0037671		ATP hydrolysis coupled proton transport (GO:0015991), establishment of imaginal disc-derived wing hair orientation (GO:0001737), Wnt signaling pathway (GO:0016055), endosomal transport (GO:0016197), imaginal disc-derived wing hair organization (GO:0035317), establishment of body hair or bristle planar orientation (GO:0048104), protein localization involved in establishment of planar polarity (GO:…
P19967	Cyt-b5-r		1	0.00209285	1.75546				25.7937				0.00209285				1.75546				0	FBgn0000406		oxidation-reduction process (GO:0055114), fatty acid biosynthetic process (GO:0006633), mitochondrion (GO:0005739), lipid particle (GO:0005811), electron carrier activity (GO:0009055), iron ion binding (GO:0005506), oxidoreductase activity, acting on paired donors, with oxidation of a pair of donors resulting in the reduction of molecular oxygen to two molecules of water (GO:0016717), heme bindin…
P80455	RpS12	small subunit ribosomal protein S12e	2	0.00211975	0.761165		31.134		31.9675		0.0231082		0.00111082		-0.590392		-0.900101		0		0	FBgn0260441	Ribosome	translation (GO:0006412), cytosolic small ribosomal subunit (GO:0022627), ribosome (GO:0005840), structural constituent of ribosome (GO:0003735)
A1Z877	Ndg	nidogen (entactin)	1	0.00212151	0.658846				27.6223				0.00212151				0.658846				0	FBgn0026403		cell-matrix adhesion (GO:0007160), basement membrane (GO:0005604), calcium ion binding (GO:0005509)
Q9VKC8	Tom70	mitochondrial import receptor subunit TOM70	1	0.00213439	0.588606		28.9476				0.00213439				-0.588606				0			FBgn0032397		protein targeting to mitochondrion (GO:0006626), mitochondrial outer membrane translocase complex (GO:0005742), P-P-bond-hydrolysis-driven protein transmembrane transporter activity (GO:0015450)
P13008	RpS26	small subunit ribosomal protein S26e	1	0.00213439	1.40521		30.1134				0.00213439				-1.40521				0			FBgn0261597	Ribosome	translation (GO:0006412), cytosolic small ribosomal subunit (GO:0022627), ribosome (GO:0005840), structural constituent of ribosome (GO:0003735)
Q9VQD8	Arpc5	actin related protein 2/3 complex, subunit 5	2	0.00213562	0.993799	27.6149			28.1876	0.0562226			0.00108848	0.917524			-1.06462	0			0	FBgn0031437		Arp2/3 complex-mediated actin nucleation (GO:0034314), cell morphogenesis (GO:0000902), phagocytosis (GO:0006909), Arp2/3 protein complex (GO:0005885), lamellipodium (GO:0030027), actin binding (GO:0003779), structural constituent of cytoskeleton (GO:0005200)
P21187	pAbp	polyadenylate-binding protein	2	0.00217089	0.764824			32.615	31.2079			0.0535735	0.00110789			-0.391199	-1.0084			0	0	FBgn0265297	RNA transport, mRNA surveillance pathway, RNA degradation
Q9VWT7	CG15043		2	0.00218356	2.68579	28.7888			26.7978	0.0282379			0.00113569	-1.5757			-3.45603	0			1	FBgn0030929
Q9W022	CG8993	thioredoxin 1	1	0.00219653	0.759682				30.6121				0.00219653				0.759682				0	FBgn0035334		cellular response to DNA damage stimulus (GO:0006974), cell redox homeostasis (GO:0045454), glycerol ether metabolic process (GO:0006662), mitochondrion (GO:0005739), disulfide oxidoreductase activity (GO:0015036), protein disulfide oxidoreductase activity (GO:0015035)
Q8INU6	CG31674		1	0.00219653	1.23057				27.4072				0.00219653				1.23057				0	FBgn0051674		oxidation-reduction process (GO:0055114), glyoxylate reductase (NADP) activity (GO:0030267), NAD binding (GO:0051287)
Q7K3E2	CG5080		2	0.00219715	0.643037			31.8351	27.0065			0.0996414	0.00111082			-0.573749	-0.705553			0	0	FBgn0031313		biological_process (GO:0008150), cellular_component (GO:0005575), molecular_function (GO:0003674)
Q9VZ01	CG11752		2	0.00221171	0.750064		28.7256		27.4278		0.0125654		0.00121257		-0.519234		0.92498		0		0	FBgn0030292		mitochondrial respiratory chain complex I (GO:0005747)
Q9V3P3	REG	proteasome activator subunit 3 (PA28 gamma)	1	0.00221966	0.784122				28.5969				0.00221966				-0.784122				0	FBgn0029133	Proteasome	regulation of proteasomal protein catabolic process (GO:0061136), regulation of G1/S transition of mitotic cell cycle (GO:2000045), mRNA splicing, via spliceosome (GO:0000398), nucleus (GO:0005634), cytoplasm (GO:0005737), polytene chromosome puff (GO:0005703), polytene chromosome interband (GO:0005705), precatalytic spliceosome (GO:0071011), catalytic step 2 spliceosome (GO:0071013), proteasome …
Q9VFN9	CG9922		1	0.00221966	0.908671				26.0641				0.00221966				-0.908671				0	FBgn0038196
Q961R8	Aats-gly	glycyl-tRNA synthetase [EC:6.1.1.14]	2	0.00223315	0.491586		30.9174		30.0531		0.0663367		0.00113569		-0.212466		-0.661945		0		0	FBgn0027088	Aminoacyl-tRNA biosynthesis	dendrite morphogenesis (GO:0048813), glycyl-tRNA aminoacylation (GO:0006426), mitochondrion (GO:0005739), cytoplasm (GO:0005737), glycine-tRNA ligase activity (GO:0004820), ATP binding (GO:0005524)
P20354-2	Galphas	guanine nucleotide-binding protein G(s) subunit alpha	1	0.00223823	0.529726		30.2187				0.00223823				-0.529726				0			FBgn0001123		G-protein coupled receptor signaling pathway (GO:0007186), synaptic transmission (GO:0007268), imaginal disc-derived wing morphogenesis (GO:0007476), neuromuscular junction development (GO:0007528), response to trehalose (GO:0010353), chaeta development (GO:0022416), wing disc development (GO:0035220), sensory perception of sweet taste (GO:0050916), instar larval or pupal development (GO:0002165)…
Q86NP2	Nelf-A	negative elongation factor A	1	0.00223823	0.488217		28.2955				0.00223823				0.488217				0			FBgn0038872		negative regulation of transcription from RNA polymerase II promoter during mitosis (GO:0007070), negative regulation of transcription elongation from RNA polymerase II promoter (GO:0034244), transcriptional repressor complex (GO:0017053), nucleus (GO:0005634), NELF complex (GO:0032021), mRNA binding (GO:0003729)
A1Z8S0	CG8298	glycerol kinase [EC:2.7.1.30]	1	0.00223823	1.14706		22.5658				0.00223823				-1.14706				7			FBgn0033673	Glycerolipid metabolism, Metabolic pathways	carbohydrate metabolic process (GO:0005975)
Q95U15	Mf		1	0.00223823	1.72779		26.4122				0.00223823				1.72779				0			FBgn0038294		skeletal muscle myosin thick filament assembly (GO:0030241), chaeta development (GO:0022416), wing disc development (GO:0035220), A band (GO:0031672)
Q9VA70	CDase	neutral ceramidase [EC:3.5.1.23]	1	0.00223823	0.599063		27.3404				0.00223823				-0.599063				0			FBgn0039774	Sphingolipid metabolism, Metabolic pathways	sphingolipid metabolic process (GO:0006665), ceramide catabolic process (GO:0046514), synaptic transmission (GO:0007268), synaptic vesicle exocytosis (GO:0016079), synaptic vesicle fusion to presynaptic membrane (GO:0031629), hatching behavior (GO:0035187), photoreceptor cell maintenance (GO:0045494), extracellular region (GO:0005576), cytoplasm (GO:0005737), ceramidase activity (GO:0017040)
Q9W0M4	CG13887	B-cell receptor-associated protein 31	1	0.00223823	0.616399		29.4758				0.00223823				0.616399				0			FBgn0035165	Protein processing in endoplasmic reticulum	intracellular protein transport (GO:0006886), integral component of membrane (GO:0016021), endoplasmic reticulum (GO:0005783)
Q9VZU7	CG12082	ubiquitin carboxyl-terminal hydrolase 5/13 [EC:3.1.2.15]	1	0.00223823	0.4258		30.7199				0.00223823				-0.4258				0			FBgn0035402		protein deubiquitination (GO:0016579), neuron projection morphogenesis (GO:0048812), ubiquitin-dependent protein catabolic process (GO:0006511), NA (NA), omega peptidase activity (GO:0008242), zinc ion binding (GO:0008270)
Q9U3Z7	hoip	U4/U6 small nuclear ribonucleoprotein SNU13	2	0.00224573	0.891093			30.0409	29.2277			0.0579131	0.00114507			-0.527549	-1.14446			0	0	FBgn0015393	Ribosome biogenesis in eukaryotes, Spliceosome	mRNA splicing, via spliceosome (GO:0000398), peripheral nervous system development (GO:0007422), nervous system development (GO:0007399), posttranscriptional regulation of gene expression (GO:0010608), muscle tissue morphogenesis (GO:0060415), ribosome biogenesis (GO:0042254), small nuclear ribonucleoprotein complex (GO:0030532), spliceosomal complex (GO:0005681), precatalytic spliceosome (GO:007…
Q7K221	Got1	aspartate aminotransferase, cytoplasmic [EC:2.6.1.1]	1	0.00225663	0.696072		31.0162				0.00225663				-0.696072				0			FBgn0001124	Alanine, aspartate and glutamate metabolism, Cysteine and methionine metabolism, Arginine and proline metabolism, Tyrosine metabolism, Phenylalanine metabolism, Phenylalanine, tyrosine and tryptophan biosynthesis, Metabolic pathways, Carbon metabolism, 2-Oxocarboxylic acid metabolism, Biosynthesis of amino acids	aspartate metabolic process (GO:0006531), glutamate biosynthetic process (GO:0006537), imaginal disc-derived wing morphogenesis (GO:0007476), peroxisome (GO:0005777), mitochondrial matrix (GO:0005759), L-aspartate:2-oxoglutarate aminotransferase activity (GO:0004069), pyridoxal phosphate binding (GO:0030170)
Q9VIQ0-2	sNPF		1	0.00225663	0.751061		30.1411				0.00225663				0.751061				0			FBgn0032840		neuropeptide signaling pathway (GO:0007218), larval feeding behavior (GO:0030536), determination of adult lifespan (GO:0008340), adult feeding behavior (GO:0008343), regulation of glucose metabolic process (GO:0010906), multicellular organism growth (GO:0035264), positive regulation of multicellular organism growth (GO:0040018), positive regulation of cell size (GO:0045793), positive regulation o…
Q9VAJ9	CG1907	solute carrier family 25 (mitochondrial oxoglutarate transporter), member 11	1	0.00225663	0.402806		30.4315				0.00225663				-0.402806				0			FBgn0039674		mitochondrial transport (GO:0006839), alpha-ketoglutarate transport (GO:0015742), malate transport (GO:0015743), mitochondrial envelope (GO:0005740), mitochondrial inner membrane (GO:0005743), mitochondrion (GO:0005739), lipid particle (GO:0005811), transmembrane transporter activity (GO:0022857), oxoglutarate:malate antiporter activity (GO:0015367)
Q9VW26	Oat	ornithine--oxo-acid transaminase [EC:2.6.1.13]	1	0.00225663	0.935028		27.8278				0.00225663				-0.935028				0			FBgn0022774	Arginine and proline metabolism, Metabolic pathways	ornithine metabolic process (GO:0006591), neurogenesis (GO:0022008), mitochondrial matrix (GO:0005759), mitochondrion (GO:0005739), ornithine-oxo-acid transaminase activity (GO:0004587), pyridoxal phosphate binding (GO:0030170)
P09208	InR	receptor protein-tyrosine kinase [EC:2.7.10.1]	1	0.0022588	1.36135		22.7514				0.0022588				1.36135				3			FBgn0013984		insulin receptor signaling pathway (GO:0008286), embryonic development via the syncytial blastoderm (GO:0001700), growth (GO:0040007), vitellogenesis (GO:0007296), germ-band shortening (GO:0007390), dorsal closure (GO:0007391), axon guidance (GO:0007411), response to nutrient (GO:0007584), determination of adult lifespan (GO:0008340), regulation of multicellular organism growth (GO:0040014), posi…
Q9VK58	Pih1D1		1	0.0022588	0.853642		26.1575				0.0022588				0.853642				0			FBgn0032455		microtubule associated complex (GO:0005875)
Q9V4N3	Cyt-b5		2	0.00227841	0.735816		29.3608		29.9424		0.0321734		0.00118102		0.428453		0.948303		0		0	FBgn0264294		instar larval development (GO:0002168), regulation of cell cycle (GO:0051726), regulation of hemocyte proliferation (GO:0035206), regulation of hemocyte differentiation (GO:0045610), intracellular membrane-bounded organelle (GO:0043231), lipid particle (GO:0005811), membrane (GO:0016020), electron carrier activity (GO:0009055), heme binding (GO:0020037)
Q960U8	mdy	diacylglycerol O-acyltransferase 1 [EC:2.3.1.20 2.3.1.75 2.3.1.76]	1	0.00231047	2.65362		22.8447				0.00231047				2.65362				13			FBgn0004797	Glycerolipid metabolism, Retinol metabolism, Metabolic pathways	triglyceride biosynthetic process (GO:0019432), negative regulation of lipid storage (GO:0010888), regulation of nurse cell apoptotic process (GO:0045477), oogenesis (GO:0048477), wing disc development (GO:0035220), diacylglycerol O-acyltransferase activity (GO:0004144), sterol O-acyltransferase activity (GO:0004772)
Q0E9Q5			1	0.00231047	0.522696		27.2054				0.00231047				-0.522696				0				NA
P32392	Arp3		2	0.00231978	0.586081		29.6547		29.9373		0.0831004		0.00117631		-0.366304		-0.743508		0		0	FBgn0262716		cytoskeleton organization (GO:0007010), Arp2/3 complex-mediated actin nucleation (GO:0034314), cell morphogenesis (GO:0000902), actin cytoskeleton organization (GO:0030036), intracellular protein transport (GO:0006886), phagocytosis (GO:0006909), axonal fasciculation (GO:0007413), myoblast fusion (GO:0007520), positive regulation of lamellipodium assembly (GO:0010592), chaeta development (GO:0022…
P47947	TpnC41C		1	0.00232972	2.1846		27.1125				0.00232972				2.1846				0			FBgn0013348		calcium ion binding (GO:0005509)
Q76NQ0	CG33303	oligosaccharyltransferase complex subunit alpha (ribophorin I)	1	0.0023373	0.55862		29.5295				0.0023373				-0.55862				0			FBgn0053303	N-Glycan biosynthesis, Metabolic pathways, Protein processing in endoplasmic reticulum	protein glycosylation (GO:0006486), oligosaccharyltransferase complex (GO:0008250), integral component of membrane (GO:0016021), dolichyl-diphosphooligosaccharide-protein glycotransferase activity (GO:0004579)
Q04448-2	Nmdmc	methylenetetrahydrofolate dehydrogenase(NAD+) / 5,10-methenyltetrahydrofolate cyclohydrolase [EC:1.5.1.15 3.5.4.9]	2	0.00234729	0.55345		28.436	28.7448			0.00119168	0.0775414			-0.609068	-0.491578			0	0		FBgn0010222	One carbon pool by folate, Metabolic pathways	carbohydrate metabolic process (GO:0005975), 10-formyltetrahydrofolate metabolic process (GO:0009256), one-carbon metabolic process (GO:0006730), oxidation-reduction process (GO:0055114), folic acid-containing compound biosynthetic process (GO:0009396), mitochondrion (GO:0005739), methenyltetrahydrofolate cyclohydrolase activity (GO:0004477), methylenetetrahydrofolate dehydrogenase (NADP+) activi…
Q9VHA8	P58IPK	DnaJ homolog subfamily C member 3	2	0.00235033	0.748163		27.3753		27.877		0.0617723		0.00119796		0.402034		-0.978706		0		0	FBgn0037718	Protein processing in endoplasmic reticulum	protein kinase inhibitor activity (GO:0004860)
Q9VBI2	Dak1	UMP-CMP kinase [EC:2.7.4.- 2.7.4.14]	1	0.00236604	0.475446		32.7585				0.00236604				-0.475446				0			FBgn0028833	Pyrimidine metabolism, Metabolic pathways	nucleotide phosphorylation (GO:0046939), cytidylate kinase activity (GO:0004127), uridylate kinase activity (GO:0009041), ATP binding (GO:0005524)
Q04499-2	slgA	proline dehydrogenase [EC:1.5.-.-]	1	0.00236604	0.567609		33.4134				0.00236604				-0.567609				0			FBgn0003423	Arginine and proline metabolism, Metabolic pathways	glutamate biosynthetic process (GO:0006537), proline catabolic process (GO:0006562), locomotory behavior (GO:0007626), phototaxis (GO:0042331), oxidation-reduction process (GO:0055114), mitochondrial matrix (GO:0005759), mitochondrion (GO:0005739), proline dehydrogenase activity (GO:0004657)
Q9W330	Hex-A	hexokinase [EC:2.7.1.1]	1	0.00236604	0.475415		29.3312				0.00236604				-0.475415				0			FBgn0001186	Glycolysis / Gluconeogenesis, Fructose and mannose metabolism, Galactose metabolism, Starch and sucrose metabolism, Amino sugar and nucleotide sugar metabolism, Metabolic pathways, Carbon metabolism	flight (GO:0060361), cellular glucose homeostasis (GO:0001678), glycolytic process (GO:0006096), cytosol (GO:0005829), hexokinase activity (GO:0004396), glucokinase activity (GO:0004340), fructokinase activity (GO:0008865), mannokinase activity (GO:0019158), ATP binding (GO:0005524)
Q7YU24	Marf	mitofusin [EC:3.6.5.-]	1	0.00236604	0.78899		27.9566				0.00236604				-0.78899				0			FBgn0029870		mitochondrial fusion (GO:0008053), mitochondrion organization (GO:0007005), positive regulation of mitochondrial fusion (GO:0010636), NA (NA), mitochondrial envelope (GO:0005740), plasma membrane (GO:0005886), integral component of membrane (GO:0016021), mitochondrial outer membrane (GO:0005741), GTPase activity (GO:0003924), GTP binding (GO:0005525)
Q9W255	qkr58E-1		1	0.00239973	0.533417		29.8041				0.00239973				0.533417				0			FBgn0022986		neurogenesis (GO:0022008), mRNA splicing, via spliceosome (GO:0000398), precatalytic spliceosome (GO:0071011), catalytic step 2 spliceosome (GO:0071013), mRNA binding (GO:0003729), RNA binding (GO:0003723)
Q9VA09	Gycbeta100B	guanylate cyclase soluble subunit beta [EC:4.6.1.2]	1	0.00239973	0.582138		29.0004				0.00239973				-0.582138				0			FBgn0013973	Purine metabolism	cGMP biosynthetic process (GO:0006182), intracellular signal transduction (GO:0035556), guanylate cyclase complex, soluble (GO:0008074), guanylate cyclase activity (GO:0004383), heme binding (GO:0020037)
Q9VWX8	Frq2		1	0.00240403	0.779271		28.1257				0.00240403				0.779271				0			FBgn0083228		synaptic transmission (GO:0007268), neuromuscular junction development (GO:0007528), vesicle-mediated transport (GO:0016192), neurotransmitter secretion (GO:0007269), regulation of neurotransmitter secretion (GO:0046928), synaptic vesicle (GO:0008021), calcium ion binding (GO:0005509)
Q8MSB1	CG31357		1	0.00243139	1.41662				24.8563				0.00243139				-1.41662				1	FBgn0051357		biological_process (GO:0008150), cellular_component (GO:0005575), molecular_function (GO:0003674)
Q9VH26	CG3940	carbonic anhydrase [EC:4.2.1.1]	1	0.00243139	1.25492				23.6334				0.00243139				1.25492				1	FBgn0037788	Nitrogen metabolism	one-carbon metabolic process (GO:0006730), carbonate dehydratase activity (GO:0004089), zinc ion binding (GO:0008270)
Q9VVJ7	CG7484		1	0.00243139	2.85265				24.0052				0.00243139				-2.85265				3	FBgn0036745		cell redox homeostasis (GO:0045454), disulfide oxidoreductase activity (GO:0015036)
Q9VZI1	Chd64		1	0.00246154	0.382458		32.5091				0.00246154				-0.382458				0			FBgn0035499		smooth muscle contraction (GO:0006939), juvenile hormone mediated signaling pathway (GO:0035626), striated muscle thin filament (GO:0005865), actin binding (GO:0003779), juvenile hormone response element binding (GO:0070594), protein binding (GO:0005515)
Q0KI98	Aats-trp	tryptophanyl-tRNA synthetase [EC:6.1.1.2]	1	0.00250735	0.994225				28.1418				0.00250735				-0.994225				0	FBgn0010803	Aminoacyl-tRNA biosynthesis	tryptophanyl-tRNA aminoacylation (GO:0006436), neurogenesis (GO:0022008), dendrite morphogenesis (GO:0048813), cytoplasm (GO:0005737), tryptophan-tRNA ligase activity (GO:0004830), ATP binding (GO:0005524)
Q9V3I2	Rab5	Ras-related protein Rab-5C	1	0.00250735	1.25095				27.418				0.00250735				-1.25095				0	FBgn0014010	Endocytosis, Phagosome	vesicle-mediated transport (GO:0016192), Rab protein signal transduction (GO:0032482), synaptic vesicle to endosome fusion (GO:0016189), synaptic vesicle endocytosis (GO:0048488), chromatin organization (GO:0006325), endocytosis (GO:0006897), mitotic nuclear division (GO:0007067), Notch receptor processing (GO:0007220), border follicle cell migration (GO:0007298), cellularization (GO:0007349), ax…
Q7JVI3	Tango7	translation initiation factor 3 subunit M	1	0.00250735	1.43789				27.5091				0.00250735				1.43789				0	FBgn0033902		Golgi organization (GO:0007030), sperm individualization (GO:0007291), protein secretion (GO:0009306), neuron projection morphogenesis (GO:0048812), regulation of apoptotic signaling pathway (GO:2001233), positive regulation of cysteine-type endopeptidase activity involved in execution phase of apoptosis (GO:2001272), cytosol (GO:0005829), Golgi apparatus (GO:0005794), microtubule associated comp…
Q9VRJ4	CG10672	dehydrogenase/reductase SDR family member 4 [EC:1.1.-.-]	1	0.00250735	0.555585				30.6763				0.00250735				0.555585				0	FBgn0035588	Retinol metabolism, Metabolic pathways, Peroxisome	metabolic process (GO:0008152), peroxisome (GO:0005777), oxidoreductase activity, acting on CH-OH group of donors (GO:0016614)
Q9VH76	Snap24	synaptosomal-associated protein 25	1	0.00250735	0.888182				27.0913				0.00250735				0.888182				0	FBgn0266720
Q9VB69	Men-b	malate dehydrogenase (oxaloacetate-decarboxylating)(NADP+) [EC:1.1.1.40]	2	0.00253078	0.627528		32.5966		29.3285		0.00200819		0.00342106		-0.512436		0.724564		0		0	FBgn0029155	Pyruvate metabolism, Metabolic pathways, Carbon metabolism	pyruvate metabolic process (GO:0006090), malate metabolic process (GO:0006108), oxidation-reduction process (GO:0055114), mitochondrion (GO:0005739), malate dehydrogenase (decarboxylating) (NADP+) activity (GO:0004473), malate dehydrogenase (decarboxylating) (NAD+) activity (GO:0004471), NAD binding (GO:0051287)
Q961R9	CG6126		1	0.00253376	0.812287		27.0256				0.00253376				-0.812287				0			FBgn0038407		transmembrane transport (GO:0055085), integral component of membrane (GO:0016021), organic cation transmembrane transporter activity (GO:0015101)
Q9VPJ9	CG3164		1	0.0025454	1.01533				29.164				0.0025454				1.01533				0	FBgn0025683		ATP-binding cassette (ABC) transporter complex (GO:0043190), ATPase activity, coupled to transmembrane movement of substances (GO:0042626), transporter activity (GO:0005215), ATP binding (GO:0005524)
Q9V6U8	Uba3	ubiquitin-activating enzyme E1 C [EC:6.3.2.19]	1	0.0025506	1.59028				23.3257				0.0025506				-1.59028				2	FBgn0263697	Ubiquitin mediated proteolysis	protein neddylation (GO:0045116), negative regulation of smoothened signaling pathway (GO:0045879), protein complex (GO:0043234), NEDD8 activating enzyme activity (GO:0019781), ATP binding (GO:0005524), acid-amino acid ligase activity (GO:0016881)
E1JGY7	l(2)01289		1	0.00257864	2.72935		22.9477				0.00257864				2.72935				10			FBgn0010482		cell redox homeostasis (GO:0045454), plasma membrane (GO:0005886), protein disulfide isomerase activity (GO:0003756)
Q9VT68	CG6707	phosphatidylinositol-4,5-bisphosphate 4-phosphatase [EC:3.1.3.78]	2	0.00258881	2.12015		24.1522		24.3907		0.0013819		0.0204449		-2.72532		1.25009		7		2	FBgn0036058
Q7K110	OstDelta	oligosaccharyltransferase complex subunit delta (ribophorin II)	2	0.0025905	0.61703		29.2775		29.7748		0.0435613		0.00133494		-0.448697		-0.748413		0		0	FBgn0034277	N-Glycan biosynthesis, Metabolic pathways, Protein processing in endoplasmic reticulum	encapsulation of foreign target (GO:0035010), protein N-linked glycosylation (GO:0006487), integral component of membrane (GO:0016021), oligosaccharyltransferase complex (GO:0008250), dolichyl-diphosphooligosaccharide-protein glycotransferase activity (GO:0004579)
A1Z9A8	CG4679	pentatricopeptide repeat domain-containing protein 3	2	0.00260107	1.27014			27.0756	26.8124			0.00712899	0.00159073			-1.25428	-1.28579			0	0	FBgn0033816		biological_process (GO:0008150), cellular_component (GO:0005575), molecular_function (GO:0003674)
Q9VHV6	CG9667	pre-mRNA-splicing factor ISY1	1	0.0026481	1.28683		25.5843				0.0026481				1.28683				0			FBgn0037550	Spliceosome	mRNA splicing, via spliceosome (GO:0000398), precatalytic spliceosome (GO:0071011), catalytic step 2 spliceosome (GO:0071013)
Q9VWP8	CG42450	regulator of G-protein signaling	1	0.00265633	0.534265		30.2304				0.00265633				0.534265				0			FBgn0259927		regulation of G-protein coupled receptor protein signaling pathway (GO:0008277), intracellular signal transduction (GO:0035556), termination of G-protein coupled receptor signaling pathway (GO:0038032), heterotrimeric G-protein complex (GO:0005834), signal transducer activity (GO:0004871)
P48604	Roe1	molecular chaperone GrpE	1	0.00266107	0.894786				28.7661				0.00266107				-0.894786				0	FBgn0014877		protein folding (GO:0006457), protein targeting to mitochondrion (GO:0006626), neurogenesis (GO:0022008), mitochondrion (GO:0005739), mitochondrial matrix (GO:0005759), unfolded protein binding (GO:0051082), adenyl-nucleotide exchange factor activity (GO:0000774), chaperone binding (GO:0051087), protein homodimerization activity (GO:0042803)
Q9VLT5	poe	E3 ubiquitin-protein ligase UBR4 [EC:6.3.2.19]	2	0.00266674	0.701328		26.1045		25.9978		0.00137225		0.0470527		-0.796756		0.59068		0		0	FBgn0011230		spermatid development (GO:0007286), sperm individualization (GO:0007291), perineurial glial growth (GO:0042066), calmodulin binding (GO:0005516), ubiquitin-protein transferase activity (GO:0004842), zinc ion binding (GO:0008270)
Q8T0M9			1	0.00266979	0.428031		33.5194				0.00266979				-0.428031				0				NA
Q9V979	Cyp6u1		1	0.00271473	0.752139				24.4024				0.00271473				-0.752139				0	FBgn0033121		oxidation-reduction process (GO:0055114), membrane (GO:0016020), intracellular membrane-bounded organelle (GO:0043231), electron carrier activity (GO:0009055), iron ion binding (GO:0005506), oxidoreductase activity, acting on paired donors, with incorporation or reduction of molecular oxygen (GO:0016705), heme binding (GO:0020037)
Q9VT05	CG3408		1	0.00271636	3.42836				27.2616				0.00271636				3.42836				3	FBgn0036008		muscle cell cellular homeostasis (GO:0046716), cellular_component (GO:0005575)
Q9W4F8	CG4041	TBC domain-containing protein kinase-like protein	1	0.00271717	1.51038		22.4873				0.00271717				-1.51038				2			FBgn0029736		NA (NA), Golgi organization (GO:0007030), NA (NA), protein kinase activity (GO:0004672), ATP binding (GO:0005524)
P11046	LanB1	laminin, beta 1	1	0.00271717	0.415026		30.4776				0.00271717				0.415026				0			FBgn0261800	ECM-receptor interaction	defense response to Gram-negative bacterium (GO:0050829), gonad development (GO:0008406), cell migration (GO:0016477), positive regulation of innate immune response (GO:0045089), organ development (GO:0048513), basement membrane assembly (GO:0070831), organ morphogenesis (GO:0009887), tissue development (GO:0009888), embryonic morphogenesis (GO:0048598), basement membrane (GO:0005604), basal lami…
Q8MSV1	Yippee		1	0.00273062	1.96049				23.1882				0.00273062				-1.96049				3	FBgn0026749		biological_process (GO:0008150), cellular_component (GO:0005575), metal ion binding (GO:0046872), zinc ion binding (GO:0008270)
Q7K511	CG3835		2	0.0027427	0.680197		29.4852		31.8058		0.00140094		0.0649272		-0.8994		-0.341196		0		0	FBgn0023507		oxidation-reduction process (GO:0055114), UDP-N-acetylmuramate dehydrogenase activity (GO:0008762), flavin adenine dinucleotide binding (GO:0050660)
P13678	Pkc98E	novel protein kinase C epsilon type [EC:2.7.11.13]	2	0.00277978	0.895977	23.6516	30.1255			0.0295674	0.00145845			-1.08912	-0.647591			14	0			FBgn0003093		protein phosphorylation (GO:0006468), response to ethanol (GO:0045471), Golgi organization (GO:0007030), I-kappaB phosphorylation (GO:0007252), long-term memory (GO:0007616), negative regulation of cell proliferation (GO:0008285), dorsal/ventral axis specification (GO:0009950), lipid particle organization (GO:0034389), neuron projection morphogenesis (GO:0048812), protein kinase C activity (GO:00…
Q9VKD3	CG12264	cysteine desulfurase [EC:2.8.1.7]	1	0.00279404	0.745107				28.0242				0.00279404				0.745107				0	FBgn0032393	Thiamine metabolism, Sulfur relay system	alanine biosynthetic process (GO:0006523), iron-sulfur cluster assembly (GO:0016226), cysteine metabolic process (GO:0006534), mitochondrion (GO:0005739), cytoplasm (GO:0005737), microtubule associated complex (GO:0005875), cystathionine gamma-lyase activity (GO:0004123), pyridoxal phosphate binding (GO:0030170), cysteine desulfurase activity (GO:0031071)
Q9W5A5-3	CG3638		1	0.00282119	0.542281		29.6065				0.00282119				0.542281				0			FBgn0261444		chloride transport (GO:0006821), inter-male aggressive behavior (GO:0002121), phagocytosis (GO:0006909), mushroom body development (GO:0016319), chloride channel activity (GO:0005254)
Q7K180	Map60		1	0.00282436	0.570925		29.2055				0.00282436				0.570925				0			FBgn0010342		microtubule-based process (GO:0007017), microtubule associated complex (GO:0005875), nucleus (GO:0005634), centrosome (GO:0005813), microtubule binding (GO:0008017), protein binding (GO:0005515)
Q9VQY8	CG3338		1	0.00282674	1.50067				26.6631				0.00282674				1.50067				0	FBgn0031598
E1JHU5			1	0.00284234	0.637632		27.3915				0.00284234				0.637632				0				NA
P61851	Sod	superoxide dismutase, Cu-Zn family [EC:1.15.1.1]	1	0.00285565	0.424707		33.4658				0.00285565				-0.424707				0			FBgn0003462	Peroxisome	aging (GO:0007568), determination of adult lifespan (GO:0008340), response to oxidative stress (GO:0006979), superoxide metabolic process (GO:0006801), removal of superoxide radicals (GO:0019430), oxidation-reduction process (GO:0055114), peroxisome (GO:0005777), cytoplasm (GO:0005737), mitochondrion (GO:0005739), cytosol (GO:0005829), nucleus (GO:0005634), superoxide dismutase activity (GO:00047…
Q9VNW8	CG7458		1	0.00290408	0.721899				24.5054				0.00290408				0.721899				0	FBgn0037144		transmembrane transport (GO:0055085), integral component of membrane (GO:0016021), secondary active organic cation transmembrane transporter activity (GO:0008513)
P34082-3	Fas2	neural cell adhesion molecule	1	0.00290976	0.781885				31.1063				0.00290976				0.781885				0	FBgn0000635		axonal fasciculation (GO:0007413), neuromuscular junction development (GO:0007528), learning (GO:0007612), short-term memory (GO:0007614), olfactory learning (GO:0008355), regulation of tube architecture, open tracheal system (GO:0035152), behavioral response to ethanol (GO:0048149), regulation of synapse structure or activity (GO:0050803), homophilic cell adhesion via plasma membrane adhesion mo…
Q9W5U8	CG17571		1	0.00291009	0.693403				27.6487				0.00291009				0.693403				0	FBgn0259998		proteolysis (GO:0006508), serine-type endopeptidase activity (GO:0004252)
Q9VBT1	CG31098		1	0.00292446	0.81386				28.5565				0.00292446				-0.81386				0	FBgn0051098		transferase activity, transferring phosphorus-containing groups (GO:0016772)
Q9VPN7	CG11912		1	0.00292446	2.24941				22.395				0.00292446				-2.24941				16	FBgn0031248		proteolysis (GO:0006508), serine-type endopeptidase activity (GO:0004252)
Q9VZN2	CG32264	phosphatase and actin regulator 4	1	0.00293533	0.664726		28.3143				0.00293533				0.664726				0			FBgn0052264
Q94524	Dlc90F	dynein light chain Tctex-type 1	2	0.00294478	1.36518		25.1596		25.1523		0.0083944		0.00178558		0.778635		1.76668		0		1	FBgn0024432		microtubule-based movement (GO:0007018), mitotic nuclear division (GO:0007067), spermatid development (GO:0007286), determination of adult lifespan (GO:0008340), positive regulation of retrograde axon cargo transport (GO:2001019), microtubule associated complex (GO:0005875), dynein complex (GO:0030286), ATPase activity, coupled (GO:0042623), protein homodimerization activity (GO:0042803), dynein …
E1JGK8	CG42518		1	0.00294861	0.650674		24.7989				0.00294861				0.650674				0			FBgn0260392		mediator complex (GO:0016592)
Q8IQH0	Nrx-IV		1	0.00294861	0.654627		28.3316				0.00294861				-0.654627				0			FBgn0013997		protein localization (GO:0008104), dorsal closure (GO:0007391), cell-cell junction organization (GO:0045216), heart process (GO:0003015), synaptic target recognition (GO:0008039), axon ensheathment (GO:0008366), septate junction assembly (GO:0019991), nerve maturation (GO:0021682), regulation of tube size, open tracheal system (GO:0035151), establishment of glial blood-brain barrier (GO:0060857),…
Q9VTN9	CG10361	glycine C-acetyltransferase [EC:2.3.1.29]	1	0.00294861	0.730616		29.4634				0.00294861				-0.730616				0			FBgn0036208	Glycine, serine and threonine metabolism	cellular amino acid metabolic process (GO:0006520), biosynthetic process (GO:0009058), mitochondrion (GO:0005739), glycine C-acetyltransferase activity (GO:0008890), pyridoxal phosphate binding (GO:0030170)
Q7KTW5	CG9391	myo-inositol-1(or 4)-monophosphatase [EC:3.1.3.25]	1	0.00297452	0.585231				30.8949				0.00297452				0.585231				0	FBgn0037063	Inositol phosphate metabolism, Metabolic pathways, Phosphatidylinositol signaling system	dephosphorylation (GO:0016311), phosphatidylinositol phosphorylation (GO:0046854), inositol monophosphate 1-phosphatase activity (GO:0008934)
Q9VE20	CG42613		1	0.00299646	0.615693		27.445				0.00299646				-0.615693				0			FBgn0261262		biological_process (GO:0008150), cellular_component (GO:0005575), molecular_function (GO:0003674)
Q9W3R8	CG2059		2	0.00301252	0.863401	27.33	27.9767			0.0971264	0.00152998			0.967139	-0.745363			0	0			FBgn0029942		biological_process (GO:0008150), cellular_component (GO:0005575), carboxylic ester hydrolase activity (GO:0052689)
Q9I7T7-2	CG11505		2	0.00308225	0.919134		27.383		25.3621		0.0494239		0.00159073		0.383194		-1.24209		0		0	FBgn0035424		biological_process (GO:0008150), cellular_component (GO:0005575), molecular_function (GO:0003674), nucleotide binding (GO:0000166), nucleic acid binding (GO:0003676)
Q9VLT8	CG7429		1	0.00311145	1.53653				23.0144				0.00311145				1.53653				6	FBgn0031979		WASH complex (GO:0071203)
Q9VWL0	Mec2	erythrocyte band 7 integral membrane protein	2	0.00311385	1.71505	25.412			26.8262	0.041804			0.00161715	-2.10914			-1.19761	8			0	FBgn0030993		nephrocyte diaphragm (GO:0005917), membrane (GO:0016020), protein binding (GO:0005515)
Q9VS22	CG8628		1	0.00313796	0.968923				31.1959				0.00313796				-0.968923				0	FBgn0250836		cellular acyl-CoA homeostasis (GO:0042049), fatty-acyl-CoA binding (GO:0000062), enzyme inhibitor activity (GO:0004857), diazepam binding (GO:0050809)
Q9VA36	cindr		2	0.00317826	0.602415		29.17		29.8002		0.0016233		0.0754938		0.657154		-0.542179		0		0	FBgn0027598		cytokinesis (GO:0000910), compound eye morphogenesis (GO:0001745), actin filament organization (GO:0007015), border follicle cell migration (GO:0007298), intercellular bridge organization (GO:0043063), lateral inhibition (GO:0046331), compound eye development (GO:0048749), positive regulation of receptor-mediated endocytosis (GO:0048260), midbody (GO:0030496), cleavage furrow (GO:0032154), interc…
Q9VLL5	CG13397	alpha-N-acetylglucosaminidase [EC:3.2.1.50]	1	0.00317999	1.86507				24.7101				0.00317999				1.86507				1	FBgn0014417	Glycosaminoglycan degradation, Metabolic pathways, Lysosome	alpha-N-acetylglucosaminidase activity (GO:0004561)
Q8T0L3	Uba1	ubiquitin-activating enzyme E1 [EC:6.3.2.19]	2	0.00320741	0.556497		31.5311		31.1687		0.00223823		0.0056569		-0.527646		-0.583924		0		0	FBgn0023143	Ubiquitin mediated proteolysis	lipid storage (GO:0019915), protein ubiquitination (GO:0016567), cell proliferation (GO:0008283), mushroom body development (GO:0016319), neuron remodeling (GO:0016322), regulation of growth (GO:0040008), regulation of programmed cell death (GO:0043067), regulation of Ras protein signal transduction (GO:0046578), dendrite (GO:0030425), ubiquitin activating enzyme activity (GO:0004839), ubiquitin-…
Q9VA18	l(3)03670	coiled-coil-helix-coiled-coil-helix domain-containing protein 3, mitochondrial	1	0.00321354	0.476167		31.6413				0.00321354				0.476167				0			FBgn0010808		biological_process (GO:0008150), cellular_component (GO:0005575), molecular_function (GO:0003674)
Q9VK35	DnaJ-H		1	0.00323984	0.882047				24.2816				0.00323984				-0.882047				1	FBgn0032474		protein folding (GO:0006457), unfolded protein binding (GO:0051082), heat shock protein binding (GO:0031072)
Q9VIV0	CG10188	A-kinase anchor protein 13	1	0.00325167	0.507052		28.605				0.00325167				0.507052				0			FBgn0032796		positive regulation of Rho protein signal transduction (GO:0035025), cellular_component (GO:0005575), Rho guanyl-nucleotide exchange factor activity (GO:0005089)
Q9VQU8	CG43707		1	0.00325167	0.751154		26.4976				0.00325167				0.751154				0			FBgn0263846
P83097	Wsck		1	0.00325167	1.30696		25.4459				0.00325167				-1.30696				0			FBgn0046685		protein phosphorylation (GO:0006468), plasma membrane (GO:0005886), protein tyrosine kinase activity (GO:0004713), ATP binding (GO:0005524)
Q9V3S0	Cyp4g1	cytochrome P450, family 4 [EC:1.14.-.-]	1	0.00325167	2.53076		23.0906				0.00325167				2.53076				13			FBgn0010019		lipid metabolic process (GO:0006629), oxidation-reduction process (GO:0055114), membrane (GO:0016020), intracellular membrane-bounded organelle (GO:0043231), electron carrier activity (GO:0009055), iron ion binding (GO:0005506), oxidoreductase activity, acting on paired donors, with incorporation or reduction of molecular oxygen (GO:0016705), heme binding (GO:0020037)
E1JGY5	l(2)01289		1	0.00325897	0.823111				27.9953				0.00325897				0.823111				0	FBgn0010482		cell redox homeostasis (GO:0045454), plasma membrane (GO:0005886), protein disulfide isomerase activity (GO:0003756)
Q9VR33	tank	etoposide-induced 2.4 mRNA	1	0.00325901	1.66799				27.6729				0.00325901				1.66799				0	FBgn0031635		positive regulation of response to ethanol (GO:1901418)
P36188-9	wupA		1	0.00325991	2.14962		26.9095				0.00325991				2.14962				0			FBgn0004028		nuclear division (GO:0000280), nervous system development (GO:0007399), heart development (GO:0007507), muscle organ development (GO:0007517), skeletal muscle tissue development (GO:0007519), myofibril assembly (GO:0030239), sarcomere organization (GO:0045214), muscle cell cellular homeostasis (GO:0046716), cardiac muscle tissue development (GO:0048738), heart contraction (GO:0060047), nucleus (G…
Q9VJZ7	Nnp-1	ribosomal RNA-processing protein 1	1	0.00326504	1.49932				25.8831				0.00326504				-1.49932				0	FBgn0022069		rRNA processing (GO:0006364), mitotic spindle elongation (GO:0000022), rRNA metabolic process (GO:0016072), nucleus (GO:0005634), preribosome, small subunit precursor (GO:0030688)
Q9W0H6	CG9149	acetyl-CoA C-acetyltransferase [EC:2.3.1.9]	2	0.00327813	0.635105		29.716		28.3572		0.00223823		0.00612285		-0.508968		-0.740046		0		0	FBgn0035203	Fatty acid degradation, Synthesis and degradation of ketone bodies, Valine, leucine and isoleucine degradation, Lysine degradation, Tryptophan metabolism, Pyruvate metabolism, Glyoxylate and dicarboxylate metabolism, Propanoate metabolism, Butanoate metabolism, Terpenoid backbone biosynthesis, Metabolic pathways, Carbon metabolism, Fatty acid metabolism	fatty acid beta-oxidation (GO:0006635), peroxisome (GO:0005777), acetyl-CoA C-acyltransferase activity (GO:0003988)
Q8T4F7-2	ena		1	0.00328667	1.89158				28.6797				0.00328667				1.89158				0	FBgn0000578		cytoskeleton organization (GO:0007010), dorsal closure (GO:0007391), regulation of actin polymerization or depolymerization (GO:0008064), positive regulation of cell projection organization (GO:0031346), actin cytoskeleton organization (GO:0030036), actin filament organization (GO:0007015), border follicle cell migration (GO:0007298), cytoplasmic transport, nurse cell to oocyte (GO:0007303), germ…
Q9V3W0	UK114		1	0.00329287	0.648954				31.1973				0.00329287				0.648954				0	FBgn0086691		negative regulation of translation (GO:0017148), protein folding (GO:0006457), deaminase activity (GO:0019239)
Q9VHW4	unc-45		1	0.00329287	0.972476				26.1181				0.00329287				-0.972476				0	FBgn0010812		cellular response to heat (GO:0034605), chaperone-mediated protein folding (GO:0061077), somatic muscle development (GO:0007525), defense response to Gram-negative bacterium (GO:0050829), myosin filament assembly (GO:0031034), negative regulation of innate immune response (GO:0045824)
Q9VGS9	Ugt35a	glucuronosyltransferase [EC:2.4.1.17]	2	0.00329578	1.00967		22.2142		28.4612		0.0391999		0.0017202		1.25459		0.681818		15		0	FBgn0026315	Pentose and glucuronate interconversions, Ascorbate and aldarate metabolism, Starch and sucrose metabolism, Retinol metabolism, Porphyrin and chlorophyll metabolism, Metabolism of xenobiotics by cytochrome P450, Drug metabolism - cytochrome P450, Drug metabolism - other enzymes, Metabolic pathways	metabolic process (GO:0008152), glucuronosyltransferase activity (GO:0015020), UDP-glycosyltransferase activity (GO:0008194)
O62619-2		pyruvate kinase [EC:2.7.1.40]	1	0.00329613	0.362049		34.7741				0.00329613				-0.362049				0			FBgn0003178	Glycolysis / Gluconeogenesis, Purine metabolism, Pyruvate metabolism, Metabolic pathways, Carbon metabolism, Biosynthesis of amino acids	phosphorylation (GO:0016310), glycolytic process (GO:0006096), cytosol (GO:0005829), lipid particle (GO:0005811), pyruvate kinase activity (GO:0004743), magnesium ion binding (GO:0000287), potassium ion binding (GO:0030955)
Q7KES3	heph	polypyrimidine tract-binding protein 2	1	0.00330073	1.32947				22.8276				0.00330073				-1.32947				6	FBgn0011224		mRNA splicing, via spliceosome (GO:0000398), cellular response to DNA damage stimulus (GO:0006974), Notch signaling pathway (GO:0007219), spermatid development (GO:0007286), sperm individualization (GO:0007291), negative regulation of oskar mRNA translation (GO:0007319), oocyte microtubule cytoskeleton polarization (GO:0008103), imaginal disc-derived wing vein morphogenesis (GO:0008586), imaginal…
Q9VXX8	RpL37a	large subunit ribosomal protein L37e	1	0.00330073	2.46776				29.0577				0.00330073				2.46776				0	FBgn0030616	Ribosome	translation (GO:0006412), cytosolic large ribosomal subunit (GO:0022625), ribosome (GO:0005840), structural constituent of ribosome (GO:0003735)
D1YSG0	bt		1	0.00331012	1.13272		30.9216				0.00331012				1.13272				0			FBgn0005666		sarcomere organization (GO:0045214), mesoderm development (GO:0007498), protein phosphorylation (GO:0006468), cytoplasm (GO:0005737), Z disc (GO:0030018), structural constituent of cytoskeleton (GO:0005200), structural constituent of muscle (GO:0008307), protein serine/threonine kinase activity (GO:0004674), myosin light chain kinase activity (GO:0004687), ATP binding (GO:0005524)
E1JGZ7	CG1399		1	0.00331423	1.1263		25.1898				0.00331423				1.1263				1			FBgn0033212		cilium assembly (GO:0042384), myosin I binding (GO:0017024)
Q9VJE5-2	CLIP-190		1	0.00331634	0.331415		30.6194				0.00331634				0.331415				0			FBgn0020503		microtubule-based process (GO:0007017), cellularization (GO:0007349), microtubule associated complex (GO:0005875), kinetochore (GO:0000776), Golgi apparatus (GO:0005794), spindle microtubule (GO:0005876), cell cortex (GO:0005938), microtubule plus-end (GO:0035371), fusome (GO:0045169), microtubule binding (GO:0008017), actin binding (GO:0003779), microtubule plus-end binding (GO:0051010), protein…
Q9VCX4	EF-G2	elongation factor G	1	0.00331634	1.47936		24.8482				0.00331634				-1.47936				2			FBgn0051159		translational elongation (GO:0006414), mitochondrion (GO:0005739), translation elongation factor activity (GO:0003746), GTPase activity (GO:0003924), GTP binding (GO:0005525)
Q9VVG5	CG7630		1	0.00331634	0.944232		31.5753				0.00331634				0.944232				0			FBgn0040793		lipid particle (GO:0005811)
Q9VPR5	CG2807	splicing factor 3B subunit 1	1	0.00331634	0.557995		27.5545				0.00331634				0.557995				0			FBgn0031266	Spliceosome	mRNA splicing, via spliceosome (GO:0000398), spliceosomal complex (GO:0005681), U2 snRNP (GO:0005686), precatalytic spliceosome (GO:0071011), catalytic step 2 spliceosome (GO:0071013)
Q9VXG0	CG9947		1	0.00332375	0.651208		26.5803				0.00332375				0.651208				0			FBgn0030752		membrane (GO:0016020)
Q8IQ87			1	0.00332375	0.47559		30.6515				0.00332375				0.47559				0				NA
A1Z9A2	CG4646		2	0.00333143	0.910258		28.7133		26.1807		0.0248129		0.00178558		-0.389789		-1.22687		0		0	FBgn0033810		biological_process (GO:0008150), cellular_component (GO:0005575), molecular_function (GO:0003674)
A1Z979	CG13324		1	0.00334612	1.38765				28.5004				0.00334612				-1.38765				0	FBgn0033789
Q59E58	zip	myosin heavy chain	3	0.00336053	1.30493		31.2758	31.1991	26.0214		0.0017366	0.0996414	0.00325901		0.427034	-0.321096	-2.19615		0	0	1	FBgn0265434
Q9VES8	CG10340	ATP synthase mitochondrial F1 complex assembly factor 1	1	0.00336465	0.458507		28.0104				0.00336465				0.458507				0			FBgn0022344		protein complex assembly (GO:0006461), mitochondrion (GO:0005739)
Q8MLS0	CG13551		1	0.00336861	0.435413		32.5618				0.00336861				0.435413				0			FBgn0040660		defense response to Gram-positive bacterium (GO:0050830), negative regulation of nucleotide metabolic process (GO:0045980), mitochondrion (GO:0005739), enzyme inhibitor activity (GO:0004857)
Q7KJA9	sxc	protein O-GlcNAc transferase [EC:2.4.1.255]	1	0.00336861	0.554507		27.3508				0.00336861				-0.554507				0			FBgn0261403	Other types of O-glycan biosynthesis	protein glycosylation (GO:0006486), wing disc development (GO:0035220), locomotor rhythm (GO:0045475), acetylglucosaminyltransferase activity (GO:0008375), transferase activity, transferring glycosyl groups (GO:0016757)
Q9W486	CG32758	sorting nexin-27	1	0.00336861	0.997		25.8899				0.00336861				-0.997				0			FBgn0052758		signal transduction (GO:0007165), phosphatidylinositol binding (GO:0035091)
Q9VBT8	CG11878		1	0.00340461	0.589151				29.9122				0.00340461				-0.589151				0	FBgn0039310		transferase activity, transferring phosphorus-containing groups (GO:0016772)
Q7K088	Obp56e		1	0.00342106	1.16639				24.0589				0.00342106				1.16639				3	FBgn0034471		sensory perception of chemical stimulus (GO:0007606), multicellular organism reproduction (GO:0032504), extracellular region (GO:0005576), extracellular space (GO:0005615), odorant binding (GO:0005549)
Q9VIJ9	Ns4		1	0.00342106	1.18166				24.3453				0.00342106				-1.18166				0	FBgn0032882		ribosome biogenesis (GO:0042254), cytosol (GO:0005829), GTP binding (GO:0005525), GTPase activity (GO:0003924)
Q9W2C4	CG4377		1	0.00342106	3.74256				23.4633				0.00342106				3.74256				0	FBgn0034664
Q9V429-2	Trx-2	thioredoxin 1	1	0.00342106	0.796972				29.525				0.00342106				0.796972				0	FBgn0040070		cell redox homeostasis (GO:0045454), defense response to fungus (GO:0050832), cellular response to DNA damage stimulus (GO:0006974), response to oxidative stress (GO:0006979), determination of adult lifespan (GO:0008340), glycerol ether metabolic process (GO:0006662), nucleus (GO:0005634), disulfide oxidoreductase activity (GO:0015036), protein disulfide oxidoreductase activity (GO:0015035)
Q9VGZ2	Rrp46	exosome complex component RRP46	1	0.00342106	1.25958				24.5607				0.00342106				-1.25958				0	FBgn0037815	RNA degradation	mRNA processing (GO:0006397), regulation of gene expression (GO:0010468), nuclear exosome (RNase complex) (GO:0000176), cytoplasmic exosome (RNase complex) (GO:0000177), cytoplasm (GO:0005737), 3'-5'-exoribonuclease activity (GO:0000175)
Q5U191	CG1882		1	0.00342106	0.83665				29.0042				0.00342106				-0.83665				0	FBgn0033226		peroxisome (GO:0005777), lipid particle (GO:0005811), epoxide hydrolase activity (GO:0004301), carboxylic ester hydrolase activity (GO:0052689)
Q8MLQ0	HSPC300	chromosome 3 open reading frame 10	1	0.00342106	0.892688				24.7848				0.00342106				0.892688				0	FBgn0061198		regulation of cell shape (GO:0008360), regulation of synaptic growth at neuromuscular junction (GO:0008582), positive regulation of lamellipodium assembly (GO:0010592), central nervous system morphogenesis (GO:0021551), positive regulation of filopodium assembly (GO:0051491), cellular_component (GO:0005575), molecular_function (GO:0003674)
Q9VQX3	lectin-24Db		2	0.0034447	2.11486	24.8216	25.4069			0.0448206	0.00179118			-2.59661	-1.4842			5	0			FBgn0040102		carbohydrate binding (GO:0030246), galactose binding (GO:0005534), mannose binding (GO:0005537), fucose binding (GO:0042806)
P19351-5	up	troponin T, fast skeletal muscle	1	0.00347438	1.69142		26.4932				0.00347438				1.69142				0			FBgn0004169		cellular calcium ion homeostasis (GO:0006874), mitochondrion organization (GO:0007005), myofibril assembly (GO:0030239), skeletal muscle thin filament assembly (GO:0030240), sarcomere organization (GO:0045214), muscle cell cellular homeostasis (GO:0046716), muscle organ morphogenesis (GO:0048644), mesoderm development (GO:0007498), regulation of muscle contraction (GO:0006937), troponin complex (…
Q9I7I7	Sirt2	NAD-dependent deacetylase sirtuin 2 [EC:3.5.1.-]	2	0.0034894	0.783364		26.4363		23.9675		0.0111206		0.00206936		-0.624606		-0.914979		0		0	FBgn0038788		protein deacetylation (GO:0006476), determination of adult lifespan (GO:0008340), dendrite morphogenesis (GO:0048813), NAD-dependent histone deacetylase activity (GO:0017136), zinc ion binding (GO:0008270), NAD+ binding (GO:0070403)
Q9VKX2	Mdh1	malate dehydrogenase [EC:1.1.1.37]	1	0.003553	0.698619				32.3137				0.003553				0.698619				0	FBgn0262782	Citrate cycle (TCA cycle), Cysteine and methionine metabolism, Pyruvate metabolism, Glyoxylate and dicarboxylate metabolism, Metabolic pathways, Carbon metabolism	lateral inhibition (GO:0046331), malate metabolic process (GO:0006108), oxidation-reduction process (GO:0055114), cellular carbohydrate metabolic process (GO:0044262), peroxisome (GO:0005777), cytosol (GO:0005829), cytoplasm (GO:0005737), lipid particle (GO:0005811), L-malate dehydrogenase activity (GO:0030060)
B7Z060	Taf4	transcription initiation factor TFIID subunit 4	1	0.00361087	0.467674		26.6355				0.00361087				0.467674				0			FBgn0010280	Basal transcription factors	transcription initiation from RNA polymerase II promoter (GO:0006367), positive regulation of transcription from RNA polymerase II promoter (GO:0045944), muscle organ development (GO:0007517), neurogenesis (GO:0022008), dendrite morphogenesis (GO:0048813), regulation of transcription, DNA-templated (GO:0006355), transcription factor TFIID complex (GO:0005669), nucleus (GO:0005634), RNA polymerase…
Q9VXX5			1	0.00362879	1.21134		27.3104				0.00362879				1.21134				0				NA
A8JUQ3			1	0.00362879	0.746014		25.428				0.00362879				0.746014				0				NA
Q7K3N4	CG8888		1	0.00362879	0.926739		26.1431				0.00362879				0.926739				0			FBgn0033679		metabolic process (GO:0008152), oxidoreductase activity, acting on CH-OH group of donors (GO:0016614)
Q7KVI9	CG9812		1	0.00364111	0.603783		30.6822				0.00364111				0.603783				0			FBgn0034860
P22058	D1		1	0.00364611	0.602028		31.8374				0.00364611				0.602028				0			FBgn0000412		nucleus (GO:0005634), satellite DNA binding (GO:0003696), AT DNA binding (GO:0003680), double-stranded DNA binding (GO:0003690)
P10987	Act5C	actin beta/gamma 1	1	0.00365463	0.571253				33.2138				0.00365463				0.571253				0	FBgn0000042	Phagosome, Hippo signaling pathway - fly, Phototransduction - fly	cytoskeleton organization (GO:0007010), mitotic cytokinesis (GO:0000281), inter-male aggressive behavior (GO:0002121), phagocytosis (GO:0006909), mushroom body development (GO:0016319), maintenance of protein location in cell (GO:0032507), sperm individualization (GO:0007291), actin filament (GO:0005884), lipid particle (GO:0005811), microtubule associated complex (GO:0005875), Ino80 complex (GO:…
Q9V3U2	NHP2	H/ACA ribonucleoprotein complex subunit 2	1	0.00365463	1.01283				28.1259				0.00365463				-1.01283				0	FBgn0029148	Ribosome biogenesis in eukaryotes	rRNA processing (GO:0006364), rRNA pseudouridine synthesis (GO:0031118), small nucleolar ribonucleoprotein complex (GO:0005732), nucleolus (GO:0005730), snoRNA binding (GO:0030515), rRNA pseudouridylation guide activity (GO:0030559)
Q9GU68	eIF-5A	translation initiation factor 5A	1	0.00368837	0.557083		30.504				0.00368837				-0.557083				0			FBgn0034967		translational initiation (GO:0006413), autophagic cell death (GO:0048102), multicellular organism reproduction (GO:0032504), salivary gland cell autophagic cell death (GO:0035071), wing disc development (GO:0035220), peptidyl-lysine modification to peptidyl-hypusine (GO:0008612), translational frameshifting (GO:0006452), positive regulation of translational elongation (GO:0045901), positive regul…
P21914	SdhB	succinate dehydrogenase (ubiquinone) iron-sulfur subunit [EC:1.3.5.1]	1	0.00368837	0.457273		32.7426				0.00368837				-0.457273				0			FBgn0014028	Citrate cycle (TCA cycle), Oxidative phosphorylation, Metabolic pathways, Carbon metabolism	tricarboxylic acid cycle (GO:0006099), mitochondrial electron transport, succinate to ubiquinone (GO:0006121), mitochondrial respiratory chain complex II, succinate dehydrogenase complex (ubiquinone) (GO:0005749), microtubule associated complex (GO:0005875), succinate dehydrogenase (ubiquinone) activity (GO:0008177), electron carrier activity (GO:0009055), 2 iron, 2 sulfur cluster binding (GO:005…
Q4V5I9	CG14757	succinate dehydrogenase assembly factor 2	2	0.00373784	1.26011		27.5098		23.5208		0.0312793		0.00198768		0.614628		-1.67272		0		3	FBgn0033274
Q9VIE7	bur	GMP synthase (glutamine-hydrolysing) [EC:6.3.5.2]	1	0.00380653	0.630734		27.7827				0.00380653				-0.630734				0			FBgn0000239	Purine metabolism, Drug metabolism - other enzymes, Metabolic pathways	GMP biosynthetic process (GO:0006177), histone deubiquitination (GO:0016578), regulation of ubiquitin-specific protease activity (GO:2000152), axon guidance (GO:0007411), polytene chromosome (GO:0005700), protein complex (GO:0043234), GMP synthase activity (GO:0003921), GMP synthase (glutamine-hydrolyzing) activity (GO:0003922), deubiquitinase activator activity (GO:0035800), ATP binding (GO:0005…
Q9VVW6	MESR6		1	0.00383718	1.93048				22.8001				0.00383718				-1.93048				12	FBgn0036846		negative regulation of Ras protein signal transduction (GO:0046580), cellular_component (GO:0005575), molecular_function (GO:0003674)
Q9VI13	Pak	p21-activated kinase 1 [EC:2.7.11.1]	2	0.00384492	1.11003		25.6938		25.9322		0.0585864		0.00198768		-0.685545		-1.41221		0		0	FBgn0014001		dorsal closure (GO:0007391), axon guidance (GO:0007411), cell adhesion (GO:0007155), regulation of cell shape (GO:0008360), septate junction assembly (GO:0019991), positive regulation of synaptic growth at neuromuscular junction (GO:0045887), regulation of synapse structure or activity (GO:0050803), protein phosphorylation (GO:0006468), JNK cascade (GO:0007254), Rac protein signal transduction (G…
A1ZA47-5	Zasp52		1	0.0038659	1.06938		29.7749				0.0038659				1.06938				0			FBgn0265991
Q9XZL8	sra		1	0.00389936	0.567667		28.7014				0.00389936				0.567667				0			FBgn0086370		sleep (GO:0030431), mitochondrion organization (GO:0007005), female meiotic division (GO:0007143), egg activation (GO:0007343), long-term memory (GO:0007616), olfactory learning (GO:0008355), male pronucleus assembly (GO:0035039), regulation of female receptivity (GO:0045924), regulation of female receptivity, post-mating (GO:0046008), meiosis I (GO:0007127), meiotic nuclear division (GO:0007126)…
Q9V9M8	CG3262		1	0.00390771	0.711889		26.5878				0.00390771				0.711889				0			FBgn0032986		nucleotide binding (GO:0000166), ATP binding (GO:0005524)
A1ZAB5	clu	protein TIF31	1	0.00391119	2.11491		24.5303				0.00391119				-2.11491				3			FBgn0034087		translational initiation (GO:0006413), mitochondrion localization (GO:0051646), asymmetric neuroblast division (GO:0055059), intracellular distribution of mitochondria (GO:0048312), eukaryotic translation initiation factor 3 complex (GO:0005852), cytoplasm (GO:0005737), mitotic spindle (GO:0072686), translation initiation factor activity (GO:0003743)
Q867Z4-2	lola		1	0.00392045	1.20863		24.343				0.00392045				1.20863				0			FBgn0005630		positive regulation of transcription, DNA-templated (GO:0045893), startle response (GO:0001964), inter-male aggressive behavior (GO:0002121), regulation of transcription, DNA-templated (GO:0006355), axonogenesis (GO:0007409), axon guidance (GO:0007411), R3/R4 cell fate commitment (GO:0007464), gonad development (GO:0008406), axon midline choice point recognition (GO:0016199), antimicrobial humora…
Q9VKW1	CG5168		1	0.00392045	0.480511		28.4429				0.00392045				-0.480511				0			FBgn0032246		metal ion binding (GO:0046872)
Q9VGF7	GC1	solute carrier family 25 (mitochondrial glutamate transporter), member 18/22	1	0.00399138	0.6129		30.5929				0.00399138				-0.6129				0			FBgn0260743		transmembrane transport (GO:0055085), mitochondrial envelope (GO:0005740), transmembrane transporter activity (GO:0022857)
P35415	Prm		1	0.00399138	1.00229		32.4536				0.00399138				1.00229				0			FBgn0003149		myofibril assembly (GO:0030239), mesoderm development (GO:0007498), striated muscle myosin thick filament (GO:0005863), myosin complex (GO:0016459), structural constituent of muscle (GO:0008307), motor activity (GO:0003774)
Q9V477	Tollo		1	0.00404843	2.10505		24.9121				0.00404843				-2.10505				1			FBgn0029114		signal transduction (GO:0007165), innate immune response in mucosa (GO:0002227), peripheral nervous system neuron development (GO:0048935), regulation of protein glycosylation (GO:0060049), defense response (GO:0006952), plasma membrane (GO:0005886), integral component of membrane (GO:0016021), transmembrane signaling receptor activity (GO:0004888)
Q9VCJ4	CG31148	glucosylceramidase [EC:3.2.1.45]	1	0.00409858	1.79137				27.4789				0.00409858				1.79137				0	FBgn0051148	Other glycan degradation, Sphingolipid metabolism, Metabolic pathways, Lysosome	cellular response to unfolded protein (GO:0034620), carbohydrate metabolic process (GO:0005975), sphingolipid metabolic process (GO:0006665), glucosylceramidase activity (GO:0004348)
Q9VXC1	CG34325		1	0.00411166	1.58455	28.314				0.00411166				1.58455				0				FBgn0085354		zinc ion binding (GO:0008270)
P36179	Pp2A-29B	serine/threonine-protein phosphatase 2A regulatory subunit A	2	0.00412336	0.81407		31.5118		28.7905		0.0160264		0.00236606		-0.381157		1.08634		0		0	FBgn0260439	mRNA surveillance pathway, TGF-beta signaling pathway, Hippo signaling pathway - fly	protein dephosphorylation (GO:0006470), chromosome segregation (GO:0007059), phagocytosis (GO:0006909), autophagy (GO:0006914), mitotic spindle organization (GO:0007052), centrosome cycle (GO:0007098), centriole replication (GO:0007099), neurogenesis (GO:0022008), spindle assembly (GO:0051225), centrosome organization (GO:0051297), centrosome duplication (GO:0051298), protein phosphatase type 2A …
Q9VTJ4	Fuca	alpha-L-fucosidase [EC:3.2.1.51]	1	0.00414075	1.04554				26.8079				0.00414075				1.04554				0	FBgn0036169	Other glycan degradation	fucose metabolic process (GO:0006004), glycoside catabolic process (GO:0016139), defense response to bacterium (GO:0042742), cellular_component (GO:0005575), alpha-L-fucosidase activity (GO:0004560), fucose binding (GO:0042806)
Q9VWS2	CG6540	nuclear pore complex protein Nup53	2	0.00419012	0.99191		27.0437		24.6663		0.00223823		0.0327523		0.815945		-1.14105		0		1	FBgn0030943	RNA transport	nuclear pore organization (GO:0006999), imaginal disc-derived wing morphogenesis (GO:0007476), transmembrane transport (GO:0055085), nuclear pore central transport channel (GO:0044613), lipid particle (GO:0005811), nuclear membrane (GO:0031965), nucleocytoplasmic transporter activity (GO:0005487)
Q9VSU3	CG13315		2	0.00421749	1.42384		26.7367		24.9313		0.0022588		0.0317444		1.48018		1.36518		0		0	FBgn0040827
Q7K3Z3	p47	UBX domain-containing protein 1	1	0.00424819	0.421975		30.4073				0.00424819				0.421975				0			FBgn0033179	Protein processing in endoplasmic reticulum	nuclear envelope reassembly (GO:0031468), rhabdomere development (GO:0042052)
A8DYU5	CG34176		1	0.00425013	2.69108				25.3847				0.00425013				2.69108				0	FBgn0085205
P15215		laminin, gamma 1	1	0.0042523	0.336953		31.491				0.0042523				0.336953				0			FBgn0002528	ECM-receptor interaction	salivary gland morphogenesis (GO:0007435), organ morphogenesis (GO:0009887), tissue development (GO:0009888), embryonic morphogenesis (GO:0048598), basement membrane (GO:0005604), basal lamina (GO:0005605), extracellular matrix (GO:0031012)
Q24211	stnA		1	0.00428378	0.494778		31.8481				0.00428378				0.494778				0			FBgn0016976		neurotransmitter secretion (GO:0007269), synaptic vesicle exocytosis (GO:0016079), response to mechanical stimulus (GO:0009612), flight behavior (GO:0007629), synaptic vesicle endocytosis (GO:0048488), synaptic vesicle transport (GO:0048489), plasma membrane (GO:0005886), endocytic vesicle (GO:0030139), synaptic vesicle (GO:0008021), protein binding (GO:0005515)
Q9VR44	CG3036	MFS transporter, ACS family, solute carrier family 17 (sodium-dependent inorganic phosphate cotransporter), other	2	0.00428935	2.06167			26.032	23.8215			0.0908464	0.00219653			1.95985	2.15869			4	7	FBgn0031645		phosphate ion transport (GO:0006817), transmembrane transport (GO:0055085), integral component of membrane (GO:0016021), sodium:phosphate symporter activity (GO:0005436)
Q0KIE7	Ank	ankyrin	1	0.00428976	0.465301		30.3028				0.00428976				-0.465301				0			FBgn0011747		cytoskeletal anchoring at plasma membrane (GO:0007016), signal transduction (GO:0007165), spectrosome (GO:0045170), plasma membrane (GO:0005886), fusome (GO:0045169), structural constituent of cytoskeleton (GO:0005200), cytoskeletal protein binding (GO:0008092)
Q8SXY1	hdly		1	0.00428976	0.926523		26.9405				0.00428976				0.926523				0			FBgn0038842
Q9VCY3	CSN6	COP9 signalosome complex subunit 6	1	0.00430714	1.22268				25.3215				0.00430714				-1.22268				0	FBgn0028837		protein stabilization (GO:0050821), lateral inhibition (GO:0046331), mitotic G2 DNA damage checkpoint (GO:0007095), COP9 signalosome (GO:0008180)
Q9VMU4	RpL37A	large subunit ribosomal protein L37Ae	1	0.00430714	0.717392				30.0375				0.00430714				-0.717392				0	FBgn0261608	Ribosome	translation (GO:0006412), mitotic spindle elongation (GO:0000022), mitotic spindle organization (GO:0007052), cytosolic large ribosomal subunit (GO:0022625), structural constituent of ribosome (GO:0003735)
Q6IKG0	CG34301		1	0.00430714	0.620485				28.8869				0.00430714				-0.620485				0	FBgn0085330
Q9VZZ6	CG16985	acyl-coenzyme A thioesterase 13 [EC:3.1.2.-]	2	0.00433521	0.51188		29.3705		30.9551		0.00223823		0.0686943		0.607391		-0.393851		0		0	FBgn0035355
P42278	thetaTry	trypsin [EC:3.4.21.4]	1	0.00434469	2.23034				24.5829				0.00434469				2.23034				4	FBgn0011555	Neuroactive ligand-receptor interaction	proteolysis (GO:0006508), extracellular region (GO:0005576), serine-type endopeptidase activity (GO:0004252)
A1Z7X8	CG12926		1	0.00436482	0.806223				27.6087				0.00436482				-0.806223				0	FBgn0033437		transport (GO:0006810), intracellular (GO:0005622), vitamin E binding (GO:0008431), transporter activity (GO:0005215)
Q9VTR6	prc		1	0.0043761	1.61521		27.0185				0.0043761				1.61521				0			FBgn0028573		morphogenesis of an epithelium (GO:0002009), heart development (GO:0007507), cell migration (GO:0016477), establishment or maintenance of apical/basal cell polarity (GO:0035088), larval heart development (GO:0007508), cell adhesion involved in heart morphogenesis (GO:0061343), proteinaceous extracellular matrix (GO:0005578), basal lamina (GO:0005605)
A8JQV3	CG17816		1	0.0043761	0.4368		33.0411				0.0043761				0.4368				0			FBgn0037525		membrane (GO:0016020)
Q9W5C2	TRAM	translocating chain-associated membrane protein 1	1	0.00444562	2.75236				25.7576				0.00444562				2.75236				3	FBgn0040340	Protein processing in endoplasmic reticulum	SRP-dependent cotranslational protein targeting to membrane (GO:0006614), phagocytosis (GO:0006909), endoplasmic reticulum (GO:0005783), lipid particle (GO:0005811), integral component of membrane (GO:0016021)
A1Z7S0	Rme-8	DnaJ homolog subfamily C member 13	1	0.00444562	0.645963				26.613				0.00444562				-0.645963				0	FBgn0015477		receptor-mediated endocytosis (GO:0006898), border follicle cell migration (GO:0007298), endocytosis (GO:0006897), microtubule associated complex (GO:0005875), SNARE complex (GO:0031201)
Q9VDI3	CG17272		1	0.00445049	0.962867				26.4136				0.00445049				-0.962867				0	FBgn0038830		calcium ion binding (GO:0005509)
Q7KMP8	Rpn9	26S proteasome regulatory subunit N9	1	0.00448596	0.779762				26.6516				0.00448596				-0.779762				0	FBgn0028691	Proteasome	proteolysis (GO:0006508), regulation of exit from mitosis (GO:0007096), proteasome-mediated ubiquitin-dependent protein catabolic process (GO:0043161), proteasome regulatory particle (GO:0005838), proteasome regulatory particle, lid subcomplex (GO:0008541), endopeptidase activity (GO:0004175)
Q9VW68	CG7433	4-aminobutyrate aminotransferase / (S)-3-amino-2-methylpropionate transaminase [EC:2.6.1.19 2.6.1.22]	1	0.00449932	0.606979		33.9744				0.00449932				-0.606979				0			FBgn0036927	Alanine, aspartate and glutamate metabolism, Valine, leucine and isoleucine degradation, beta-Alanine metabolism, Propanoate metabolism, Butanoate metabolism, Metabolic pathways	cellular amino acid metabolic process (GO:0006520), gamma-aminobutyric acid metabolic process (GO:0009448), mitochondrion (GO:0005739), mitochondrial matrix (GO:0005759), 4-aminobutyrate transaminase activity (GO:0003867), pyridoxal phosphate binding (GO:0030170)
P22465	AnxB10		1	0.00451387	0.538903		31.5781				0.00451387				-0.538903				0			FBgn0000084		biological_process (GO:0008150), membrane (GO:0016020), calcium ion binding (GO:0005509), actin binding (GO:0003779), phospholipid binding (GO:0005543), calcium-dependent phospholipid binding (GO:0005544)
Q9VWJ2	CG8028		1	0.00452867	1.25961				27.1818				0.00452867				1.25961				0	FBgn0031010		transmembrane transport (GO:0055085), integral component of membrane (GO:0016021), monocarboxylic acid transmembrane transporter activity (GO:0008028)
Q9W2G8	Acox57D-d	acyl-CoA oxidase [EC:1.3.3.6]	1	0.00456945	0.66253				29.9504				0.00456945				0.66253				0	FBgn0034629	Fatty acid degradation, alpha-Linolenic acid metabolism, Biosynthesis of unsaturated fatty acids, Metabolic pathways, Fatty acid metabolism, Peroxisome	fatty acid beta-oxidation (GO:0006635), peroxisome (GO:0005777), acyl-CoA oxidase activity (GO:0003997), palmitoyl-CoA oxidase activity (GO:0016401), acyl-CoA dehydrogenase activity (GO:0003995), flavin adenine dinucleotide binding (GO:0050660)
A1Z9M5	CG30069		1	0.00458633	0.559559		29.3903				0.00458633				0.559559				0			FBgn0050069
Q9VK59	CG5787		1	0.00460003	0.485813		29.632				0.00460003				0.485813				0			FBgn0032454		microtubule associated complex (GO:0005875)
Q9VKG4	CG31705		1	0.00460003	0.853458		28.5821				0.00460003				0.853458				0			FBgn0028490
A1ZBE9	CG15100	methionyl-tRNA synthetase [EC:6.1.1.10]	1	0.00460805	0.627093				30.1989				0.00460805				-0.627093				0	FBgn0034401	Selenocompound metabolism, Aminoacyl-tRNA biosynthesis	methionyl-tRNA aminoacylation (GO:0006431), neurogenesis (GO:0022008), microtubule associated complex (GO:0005875), cytoplasm (GO:0005737), methionine-tRNA ligase activity (GO:0004825), ATP binding (GO:0005524)
Q9VZF6	CG14997	sulfide:quinone oxidoreductase [EC:1.8.5.-]	2	0.0046408	0.600433		28.3876		27.9454		0.00627164		0.00368308		-0.599027		-0.601835		0		0	FBgn0035515	Sulfur metabolism	oxidation-reduction process (GO:0055114), oxidoreductase activity (GO:0016491)
Q9VB96	CG31075	aldehyde dehydrogenase (NAD+) [EC:1.2.1.3]	2	0.00464953	1.02788	29.6011			27.2343	0.00725459			0.00342106	1.01447			1.04111	0			0	FBgn0051075	Glycolysis / Gluconeogenesis, Pentose and glucuronate interconversions, Ascorbate and aldarate metabolism, Fatty acid degradation, Valine, leucine and isoleucine degradation, Lysine degradation, Arginine and proline metabolism, Histidine metabolism, Tryptophan metabolism, beta-Alanine metabolism, Glycerolipid metabolism, Pyruvate metabolism, Propanoate metabolism, Metabolic pathways	pyruvate metabolic process (GO:0006090), oxidation-reduction process (GO:0055114), mitochondrion (GO:0005739), mitochondrial matrix (GO:0005759), aldehyde dehydrogenase (NAD) activity (GO:0004029)
Q8IND7	CG44014		1	0.0046737	1.02905				26.3561				0.0046737				-1.02905				0	FBgn0264776		biological_process (GO:0008150), cellular_component (GO:0005575), molecular_function (GO:0003674)
Q9VU22	CG14120		1	0.00468391	1.0839				28.1014				0.00468391				1.0839				0	FBgn0036321		nucleic acid binding (GO:0003676), metal ion binding (GO:0046872), hydrolase activity (GO:0016787)
Q7KBL8	ix	mediator of RNA polymerase II transcription subunit 29	1	0.00468391	0.942535				22.8121				0.00468391				-0.942535				8	FBgn0001276		sex differentiation (GO:0007548), female somatic sex determination (GO:0019101), regulation of transcription from RNA polymerase II promoter (GO:0006357), sex determination (GO:0007530), somatic sex determination (GO:0018993), mediator complex (GO:0016592), RNA polymerase II transcription cofactor activity (GO:0001104), transcription factor binding (GO:0008134)
Q0E9B2	Dyb		1	0.00469403	0.522675		28.0643				0.00469403				0.522675				0			FBgn0033739		dystrophin-associated glycoprotein complex (GO:0016010), dystrobrevin complex (GO:0016014), cytoskeletal protein binding (GO:0008092), structural constituent of muscle (GO:0008307), calcium ion binding (GO:0005509), zinc ion binding (GO:0008270)
Q9V8R9	cora	erythrocyte membrane protein band 4.1	1	0.00469535	0.284789		33.8175				0.00469535				0.284789				0			FBgn0010434		cytoskeleton organization (GO:0007010), protein targeting to membrane (GO:0006612), dorsal closure (GO:0007391), salivary gland morphogenesis (GO:0007435), chitin-based embryonic cuticle biosynthetic process (GO:0008362), septate junction assembly (GO:0019991), cell-cell junction organization (GO:0045216), heart process (GO:0003015), adult somatic muscle development (GO:0007527), regulation of tu…
Q8INA0	CG31267		1	0.00471154	1.6103				23.0197				0.00471154				1.6103				7	FBgn0051267		proteolysis (GO:0006508), serine-type endopeptidase activity (GO:0004252)
Q9VQK7	CG3605	splicing factor 3B subunit 2	1	0.0047216	0.568801		28.4203				0.0047216				0.568801				0			FBgn0031493	Spliceosome	mRNA splicing, via spliceosome (GO:0000398), spliceosomal complex (GO:0005681), U2 snRNP (GO:0005686), precatalytic spliceosome (GO:0071011), catalytic step 2 spliceosome (GO:0071013)
Q9Y128	cert	collagen type IV alpha-3-binding protein	1	0.00473171	0.807934				25.5084				0.00473171				-0.807934				0	FBgn0027569		ER to Golgi ceramide transport (GO:0035621), ceramide transport (GO:0035627), sphingolipid metabolic process (GO:0006665), endoplasmic reticulum (GO:0005783), Golgi apparatus (GO:0005794), protein serine/threonine kinase activity (GO:0004674), phosphatidylinositol-4-phosphate binding (GO:0070273), ceramide transporter activity (GO:0035620), ceramide binding (GO:0097001)
Q9W0P5	Gale	UDP-glucose 4-epimerase [EC:5.1.3.2]	1	0.00474681	0.691626				30.4294				0.00474681				-0.691626				0	FBgn0035147	Galactose metabolism, Amino sugar and nucleotide sugar metabolism, Metabolic pathways	galactose metabolic process (GO:0006012), cellular metabolic process (GO:0044237), UDP-glucose 4-epimerase activity (GO:0003978), coenzyme binding (GO:0050662)
Q9VLI2	CG9463	lysosomal alpha-mannosidase [EC:3.2.1.24]	1	0.00474681	2.27831				26.3615				0.00474681				2.27831				2	FBgn0032066	Other glycan degradation, Lysosome	mannose metabolic process (GO:0006013), lysosome (GO:0005764), alpha-mannosidase activity (GO:0004559), carbohydrate binding (GO:0030246), zinc ion binding (GO:0008270)
Q8MS27	mRpL35	large subunit ribosomal protein L35	1	0.00475878	2.05195				25.7603				0.00475878				-2.05195				1	FBgn0038923	Ribosome	translation (GO:0006412), mitochondrial translation (GO:0032543), mitochondrial large ribosomal subunit (GO:0005762), mitochondrion (GO:0005739), structural constituent of ribosome (GO:0003735)
Q9VK68	CG6153		1	0.0047744	2.06105	26.0314				0.0047744				-2.06105				4				FBgn0032445		cellular response to DNA damage stimulus (GO:0006974), cellular_component (GO:0005575), molecular_function (GO:0003674)
Q9VZ82	Aats-leu	leucyl-tRNA synthetase [EC:6.1.1.4]	1	0.00478552	1.37971		24.3593				0.00478552				-1.37971				2			FBgn0027085	Aminoacyl-tRNA biosynthesis	leucyl-tRNA aminoacylation (GO:0006429), mitochondrion (GO:0005739), mitochondrial matrix (GO:0005759), leucine-tRNA ligase activity (GO:0004823), aminoacyl-tRNA editing activity (GO:0002161), ATP binding (GO:0005524)
P39736	Bx42	SNW domain-containing protein 1	1	0.00478552	0.457062		28.052				0.00478552				0.457062				0			FBgn0004856	Spliceosome, Notch signaling pathway	embryonic development via the syncytial blastoderm (GO:0001700), eye-antennal disc development (GO:0035214), mRNA splicing, via spliceosome (GO:0000398), precatalytic spliceosome (GO:0071011), catalytic step 2 spliceosome (GO:0071013), nuclear chromatin (GO:0000790), nucleus (GO:0005634), protein binding (GO:0005515)
Q9V3B6	c12.1	protein CWC15	1	0.00478552	0.673564		25.703				0.00478552				0.673564				0			FBgn0040235	Spliceosome	mitotic spindle organization (GO:0007052), mRNA splicing, via spliceosome (GO:0000398), precatalytic spliceosome (GO:0071011), catalytic step 2 spliceosome (GO:0071013), molecular_function (GO:0003674)
Q9VYE3	CG15747	coiled-coil domain-containing protein 55	1	0.00479367	0.857268		25.0451				0.00479367				0.857268				0			FBgn0030474		mRNA splicing, via spliceosome (GO:0000398), precatalytic spliceosome (GO:0071011), catalytic step 2 spliceosome (GO:0071013)
Q9V8M5	CG15093	3-hydroxyisobutyrate dehydrogenase [EC:1.1.1.31]	1	0.00479367	0.512358		30.5279				0.00479367				-0.512358				0			FBgn0034390	Pentose phosphate pathway, Valine, leucine and isoleucine degradation, Glutathione metabolism, Metabolic pathways, Carbon metabolism	cellular amino acid metabolic process (GO:0006520), pentose-phosphate shunt (GO:0006098), valine metabolic process (GO:0006573), mitochondrion (GO:0005739), lipid particle (GO:0005811), 3-hydroxyisobutyrate dehydrogenase activity (GO:0008442), phosphogluconate dehydrogenase (decarboxylating) activity (GO:0004616), NAD binding (GO:0051287)
Q9V9E3	CG3107	NA K06972	1	0.00479367	0.559205		29.108				0.00479367				-0.559205				0			FBgn0033005		proteolysis (GO:0006508), mitochondrial matrix (GO:0005759), metalloendopeptidase activity (GO:0004222), metal ion binding (GO:0046872)
Q0E993	Aats-val	valyl-tRNA synthetase [EC:6.1.1.9]	1	0.00479732	0.560377		28.4754				0.00479732				-0.560377				0			FBgn0027079	Aminoacyl-tRNA biosynthesis	valyl-tRNA aminoacylation (GO:0006438), neurogenesis (GO:0022008), cytoplasm (GO:0005737), glutamate-tRNA ligase activity (GO:0004818), valine-tRNA ligase activity (GO:0004832), aminoacyl-tRNA editing activity (GO:0002161), ATP binding (GO:0005524)
P08182	CkIIbeta	casein kinase II subunit beta	1	0.00482764	0.732816		28.0881				0.00482764				-0.732816				0			FBgn0000259	Ribosome biogenesis in eukaryotes, Wnt signaling pathway	rhythmic behavior (GO:0007622), eclosion rhythm (GO:0008062), protein phosphorylation (GO:0006468), circadian rhythm (GO:0007623), mushroom body development (GO:0016319), neurogenesis (GO:0022008), locomotor rhythm (GO:0045475), cytosol (GO:0005829), nucleus (GO:0005634), cytoplasm (GO:0005737), protein kinase CK2 complex (GO:0005956), protein kinase regulator activity (GO:0019887), protein serin…
Q9V427	Inx2		1	0.00489782	0.646242		30.0102				0.00489782				-0.646242				0			FBgn0027108		intercellular transport (GO:0010496), cell communication (GO:0007154), germarium-derived egg chamber formation (GO:0007293), foregut morphogenesis (GO:0007440), morphogenesis of embryonic epithelium (GO:0016331), germarium-derived female germ-line cyst formation (GO:0030727), olfactory behavior (GO:0042048), gap junction (GO:0005921), apical plasma membrane (GO:0016324), apicolateral plasma membr…
P29413	Crc	calreticulin	1	0.00494067	0.679448			32.1584				0.00494067				-0.679448				0		FBgn0005585	Protein processing in endoplasmic reticulum, Phagosome	peripheral nervous system development (GO:0007422), startle response (GO:0001964), central nervous system development (GO:0007417), imaginal disc-derived wing morphogenesis (GO:0007476), neurogenesis (GO:0022008), sleep (GO:0030431), locomotion involved in locomotory behavior (GO:0031987), olfactory behavior (GO:0042048), brain morphogenesis (GO:0048854), protein folding (GO:0006457), endoplasmic…
Q9VBC1	CG14246		1	0.00494067	2.91169			25.3757				0.00494067				2.91169				9		FBgn0040608
O46052	CG3630		1	0.00494067	0.565293			31.0328				0.00494067				-0.565293				0		FBgn0023540
Q9VQF4	CG9961	phosphoglycerate kinase [EC:2.7.2.3]	1	0.00495088	1.71775				25.3728				0.00495088				1.71775				1	FBgn0031451	Glycolysis / Gluconeogenesis, Metabolic pathways, Carbon metabolism, Biosynthesis of amino acids	glycolytic process (GO:0006096), phosphoglycerate kinase activity (GO:0004618)
Q9VZY0	Non2	upstream activation factor subunit UAF30	2	0.00496141	0.690946		31.9982		28.8566		0.00999785		0.00329935		0.312289		-0.925899		0		0	FBgn0035370		biological_process (GO:0008150), cellular_component (GO:0005575), molecular_function (GO:0003674), DNA binding (GO:0003677)
B7Z0W3	Dmtn		1	0.00496866	0.714593		27.158				0.00496866				0.714593				0			FBgn0037443		brain development (GO:0007420), cellular_component (GO:0005575), molecular_function (GO:0003674)
Q7K0S5	Gint3	UBX domain-containing protein 6	1	0.00498437	0.457563		28.2653				0.00498437				-0.457563				0			FBgn0034372	Protein processing in endoplasmic reticulum	protein binding (GO:0005515)
A8JUZ7	CG15894		1	0.00499247	0.52833		31.7189				0.00499247				0.52833				0			FBgn0029864
P13060	EF2	elongation factor 2	1	0.00499247	0.615576		32.7971				0.00499247				-0.615576				0			FBgn0000559		translational elongation (GO:0006414), mitotic spindle elongation (GO:0000022), mitotic spindle organization (GO:0007052), translation (GO:0006412), cytosol (GO:0005829), lipid particle (GO:0005811), microtubule associated complex (GO:0005875), cytoplasm (GO:0005737), translation elongation factor activity (GO:0003746), GTPase activity (GO:0003924), GTP binding (GO:0005525)
Q7KTY3	isoQC	glutaminyl-peptide cyclotransferase [EC:2.3.2.5]	1	0.0050013	0.867866				26.1475				0.0050013				-0.867866				0	FBgn0036999		peptidyl-pyroglutamic acid biosynthetic process, using glutaminyl-peptide cyclotransferase (GO:0017186), proteolysis (GO:0006508), mitochondrion (GO:0005739), extracellular region (GO:0005576), glutaminyl-peptide cyclotransferase activity (GO:0016603), peptidase activity (GO:0008233)
Q7KWG3	Sdic2	dynein intermediate chain, cytosolic	1	0.0050013	1.1891				25.4372				0.0050013				-1.1891				0	FBgn0053497	Phagosome	microtubule-based movement (GO:0007018), axonemal dynein complex (GO:0005858), sperm flagellum (GO:0036126), cytoplasmic dynein complex (GO:0005868), microtubule motor activity (GO:0003777)
Q9VA73-2	aralar1	solute carrier family 25 (mitochondrial aspartate/glutamate transporter), member 12/13	2	0.00501178	1.43401		30.568		26.6815		0.00401196		0.00667532		-0.530448		-1.9574		0		0	FBgn0028646		mitochondrial transport (GO:0006839), wound healing (GO:0042060), transport (GO:0006810), transmembrane transport (GO:0055085), mitochondrial envelope (GO:0005740), mitochondrial inner membrane (GO:0005743), lipid particle (GO:0005811), integral component of membrane (GO:0016021), calcium ion binding (GO:0005509), transmembrane transporter activity (GO:0022857)
Q29QY7	CG33170		1	0.00511306	2.32818				25.3925				0.00511306				2.32818				1	FBgn0053170
Q9VG69	CG5844		1	0.00511306	0.59774				29.0427				0.00511306				-0.59774				0	FBgn0038049		phagocytosis (GO:0006909), cellular response to hypoxia (GO:0071456), metabolic process (GO:0008152), dodecenoyl-CoA delta-isomerase activity (GO:0004165)
Q9VEN6	mRpS11	small subunit ribosomal protein S11	1	0.00511306	0.990607				27.2287				0.00511306				-0.990607				0	FBgn0038474	Ribosome	translation (GO:0006412), mitochondrial small ribosomal subunit (GO:0005763), structural constituent of ribosome (GO:0003735)
Q9VM12	CG5958		1	0.00511306	0.711936				31.5661				0.00511306				0.711936				0	FBgn0031913		transport (GO:0006810), lipid particle (GO:0005811), retinal binding (GO:0016918), transporter activity (GO:0005215)
Q8ML70-1	CG33470		3	0.00511411	1.2861	32.6079	28.4665	31.9569		0.00209957	0.0105357	0.0649012		-1.61469	-1.40832	-0.609575		0	0	0		FBgn0053470		biological_process (GO:0008150), cellular_component (GO:0005575), molecular_function (GO:0003674)
Q9VW12	CG9231		1	0.0051182	1.43743				28.0259				0.0051182				1.43743				0	FBgn0036887		biological_process (GO:0008150), cellular_component (GO:0005575), molecular_function (GO:0003674)
Q08694	LysB	lysozyme [EC:3.2.1.17]	1	0.00515013	3.12996				28.4131				0.00515013				3.12996				1	FBgn0004425		antimicrobial humoral response (GO:0019730), cell wall macromolecule catabolic process (GO:0016998), lysozyme activity (GO:0003796)
Q9VDH8	RpS30	small subunit ribosomal protein S30e	2	0.00519265	1.09127	31.616			29.938	0.0595288			0.00271473	-0.59552			-1.42377	0			0	FBgn0038834	Ribosome	mitotic spindle elongation (GO:0000022), mitotic spindle organization (GO:0007052), translation (GO:0006412), cytosolic small ribosomal subunit (GO:0022627), structural constituent of ribosome (GO:0003735)
Q07093	Gycalpha99B	guanylate cyclase soluble subunit alpha [EC:4.6.1.2]	1	0.0052308	0.577311		28.0675				0.0052308				-0.577311				0			FBgn0013972	Purine metabolism	rhodopsin mediated signaling pathway (GO:0016056), positive phototaxis (GO:0046956), intracellular signal transduction (GO:0035556), cGMP biosynthetic process (GO:0006182), guanylate cyclase complex, soluble (GO:0008074), cytoplasm (GO:0005737), guanylate cyclase activity (GO:0004383), heme binding (GO:0020037)
Q9VHQ8	CG45263		1	0.00525971	2.11863		23.7681				0.00525971				-2.11863				6			FBgn0266801
Q9VV52	RAF2		1	0.00531787	0.540583		27.5663				0.00531787				0.540583				0			FBgn0036624		PcG protein complex (GO:0031519)
Q8MLQ5	kcc	solute carrier family 12 (potassium/chloride transporter), member 4/5/6	1	0.00532625	0.56127		32.9209				0.00532625				-0.56127				0			FBgn0261794		amino acid transmembrane transport (GO:0003333), transport (GO:0006810), response to mechanical stimulus (GO:0009612), mechanosensory behavior (GO:0007638), integral component of membrane (GO:0016021), amino acid transmembrane transporter activity (GO:0015171), potassium:chloride symporter activity (GO:0015379)
Q9VGL0	CG14712	nuclear pore complex protein Nup121	1	0.00532625	0.923131		25.3768				0.00532625				0.923131				0			FBgn0037924	RNA transport	neurogenesis (GO:0022008)
Q7JYZ9	GstE2	glutathione S-transferase [EC:2.5.1.18]	1	0.00532625	0.721637		27.0021				0.00532625				-0.721637				0			FBgn0063498	Glutathione metabolism, Metabolism of xenobiotics by cytochrome P450, Drug metabolism - cytochrome P450	glutathione metabolic process (GO:0006749), cytoplasm (GO:0005737), glutathione transferase activity (GO:0004364)
Q27415	Nlp	nucleophosmin 3	1	0.00534296	0.428042		31.075				0.00534296				0.428042				0			FBgn0016685		nucleosome positioning (GO:0016584), nucleus (GO:0005634), nucleolus (GO:0005730), histone binding (GO:0042393), ATPase activity, coupled (GO:0042623), nucleic acid binding (GO:0003676)
Q8MLN4	CG9380		1	0.00535313	0.557281				31.3528				0.00535313				0.557281				0	FBgn0035094		peptidoglycan catabolic process (GO:0009253), N-acetylmuramoyl-L-alanine amidase activity (GO:0008745)
P45889	Arp1	alpha-centractin	1	0.00547256	0.41102		29.1894				0.00547256				-0.41102				0			FBgn0011745		cytoskeleton organization (GO:0007010), mitotic nuclear division (GO:0007067), anterograde axon cargo transport (GO:0008089), retrograde axon cargo transport (GO:0008090), axon transport of mitochondrion (GO:0019896), dynactin complex (GO:0005869), actin filament (GO:0005884), microtubule associated complex (GO:0005875), actin cytoskeleton (GO:0015629), actin binding (GO:0003779), structural cons…
Q9VJ26	Swip-1		1	0.00549232	0.503536		27.3906				0.00549232				0.503536				0			FBgn0032731		mesoderm development (GO:0007498), plasma membrane (GO:0005886), muscle tendon junction (GO:0005927), calcium ion binding (GO:0005509)
Q05913	TfIIFalpha	transcription initiation factor TFIIF subunit alpha	1	0.00549689	0.945324		25.8436				0.00549689				0.945324				0			FBgn0010282	Basal transcription factors	transcription initiation from RNA polymerase II promoter (GO:0006367), positive regulation of transcription elongation from RNA polymerase II promoter (GO:0032968), positive regulation of transcription from RNA polymerase II promoter (GO:0045944), positive regulation of transcription initiation from RNA polymerase II promoter (GO:0060261), neurogenesis (GO:0022008), transcription from RNA polymer…
Q9W236	Vps20	charged multivesicular body protein 6	1	0.00549803	0.441501		28.7864				0.00549803				0.441501				0			FBgn0034744	Endocytosis	regulation of Notch signaling pathway (GO:0008593), negative regulation of epidermal growth factor receptor signaling pathway (GO:0042059), ubiquitin-dependent protein catabolic process via the multivesicular body sorting pathway (GO:0043162), protein transport (GO:0015031), ESCRT III complex (GO:0000815), molecular_function (GO:0003674)
Q9W1B0	gek	serine/threonine-protein kinase MRCK [EC:2.7.11.1]	1	0.00549803	0.723325		25.5127				0.00549803				0.723325				0			FBgn0023081		protein phosphorylation (GO:0006468), synaptic target recognition (GO:0008039), actin polymerization or depolymerization (GO:0008154), regulation of actin polymerization or depolymerization (GO:0008064), intracellular signal transduction (GO:0035556), actin cytoskeleton reorganization (GO:0031532), axon (GO:0030424), growth cone (GO:0030426), protein serine/threonine kinase activity (GO:0004674),…
Q9W260	wrapper		1	0.00549803	0.551556		26.6953				0.00549803				-0.551556				0			FBgn0025878		axonogenesis (GO:0007409), gliogenesis (GO:0042063), nervous system development (GO:0007399), extrinsic component of plasma membrane (GO:0019897), plasma membrane (GO:0005886)
Q9VMI3	CG9140	NADH dehydrogenase (ubiquinone) flavoprotein 1 [EC:1.6.5.3 1.6.99.3]	1	0.00549803	0.476663		31.8925				0.00549803				-0.476663				0			FBgn0031771	Oxidative phosphorylation, Metabolic pathways	mitochondrial electron transport, NADH to ubiquinone (GO:0006120), mitochondrial respiratory chain complex I (GO:0005747), NADH dehydrogenase activity (GO:0003954), NADH dehydrogenase (ubiquinone) activity (GO:0008137), FMN binding (GO:0010181), NAD binding (GO:0051287), 4 iron, 4 sulfur cluster binding (GO:0051539)
Q9VEF9	CG43102		1	0.00549803	0.668161		26.575				0.00549803				-0.668161				0			FBgn0262562		positive regulation of Rho protein signal transduction (GO:0035025), cellular_component (GO:0005575), Rho guanyl-nucleotide exchange factor activity (GO:0005089)
P08928	Lam	lamin B	1	0.00549803	0.42595		34.1919				0.00549803				0.42595				0			FBgn0002525		chromatin silencing (GO:0006342), mitotic nuclear envelope reassembly (GO:0007084), nuclear membrane organization (GO:0071763), compound eye morphogenesis (GO:0001745), nuclear envelope organization (GO:0006998), nuclear migration (GO:0007097), spermatogenesis (GO:0007283), central nervous system development (GO:0007417), terminal branching, open tracheal system (GO:0007430), cell aging (GO:00075…
Q9VKD8	CG6686	U4/U6.U5 tri-snRNP-associated protein 1	1	0.00550173	0.780586		26.077				0.00550173				0.780586				0			FBgn0032388	Spliceosome	neurogenesis (GO:0022008), mRNA splicing, via spliceosome (GO:0000398), precatalytic spliceosome (GO:0071011)
A1Z6N4	Tdc2		1	0.00551652	0.539629		27.8165				0.00551652				0.539629				0			FBgn0050446		locomotory behavior (GO:0007626), behavioral response to cocaine (GO:0048148), oviposition (GO:0018991), cellular amino acid metabolic process (GO:0006520), aromatic-L-amino-acid decarboxylase activity (GO:0004058), tyrosine decarboxylase activity (GO:0004837), pyridoxal phosphate binding (GO:0030170)
Q9W0B8	alphaCOP	coatomer protein complex, subunit alpha (xenin)	2	0.00552191	0.631573		27.5124		29.9236		0.00479732		0.00650433		-0.765343		-0.460455		0		0	FBgn0025725		retrograde vesicle-mediated transport, Golgi to ER (GO:0006890), regulation of lipid storage (GO:0010883), cell morphogenesis (GO:0000902), phagocytosis (GO:0006909), male meiosis cytokinesis (GO:0007112), neuron projection morphogenesis (GO:0048812), vesicle-mediated transport (GO:0016192), intracellular protein transport (GO:0006886), COPI vesicle coat (GO:0030126), structural molecule activity…
Q9VVL5	CG5567	4-nitrophenyl phosphatase [EC:3.1.3.41]	1	0.00553153	0.979024		26.935				0.00553153				-0.979024				0			FBgn0036760		metabolic process (GO:0008152), phosphatase activity (GO:0016791)
Q9VL68	CG4598	3,2-trans-enoyl-CoA isomerase, mitochondrial [EC:5.3.3.8]	1	0.00553338	0.397528		30.5384				0.00553338				0.397528				0			FBgn0032160	Fatty acid degradation	metabolic process (GO:0008152), mitochondrion (GO:0005739), dodecenoyl-CoA delta-isomerase activity (GO:0004165)
E1JJA4	shi	dynamin GTPase [EC:3.6.5.5]	1	0.0055345	0.425863		34.4854				0.0055345				-0.425863				0			FBgn0003392	Endocytosis	vesicle-mediated transport (GO:0016192), endocytosis (GO:0006897), cellularization (GO:0007349), memory (GO:0007613), synaptic vesicle budding from presynaptic membrane (GO:0016185), synaptic vesicle endocytosis (GO:0048488), olfactory learning (GO:0008355), synaptic vesicle transport (GO:0048489), mitotic cytokinesis (GO:0000281), conditioned taste aversion (GO:0001661), morphogenesis of a polar…
P22979	Hsp67Bc		1	0.0055345	0.623437		29.9948				0.0055345				0.623437				0			FBgn0001229		response to heat (GO:0009408), protein lipidation (GO:0006497), regulation of autophagy (GO:0010506), regulation of translational initiation by eIF2 alpha phosphorylation (GO:0010998), response to methotrexate (GO:0031427)
Q8INK7	CG17734		1	0.00555416	0.691323		27.3977				0.00555416				0.691323				0			FBgn0037890		behavioral response to ethanol (GO:0048149)
E1JH49	Mdr49		1	0.00555478	0.604264				27.8412				0.00555478				0.604264				0	FBgn0004512		drug transport (GO:0015893), response to hypoxia (GO:0001666), germ cell migration (GO:0008354), response to methotrexate (GO:0031427), drug transmembrane transport (GO:0006855), transmembrane transport (GO:0055085), integral component of plasma membrane (GO:0005887), plasma membrane (GO:0005886), integral component of membrane (GO:0016021), ATPase activity, coupled (GO:0042623), drug transmembra…
P91929	ND42	NADH dehydrogenase (ubiquinone) 1 alpha subcomplex subunit 10	1	0.00555834	0.40765		32.1342				0.00555834				-0.40765				0			FBgn0019957	Oxidative phosphorylation, Metabolic pathways	mitochondrial electron transport, NADH to ubiquinone (GO:0006120), nucleobase-containing compound metabolic process (GO:0006139), mitochondrial respiratory chain complex I (GO:0005747), mitochondrion (GO:0005739), lipid particle (GO:0005811), mitochondrial matrix (GO:0005759), NADH dehydrogenase activity (GO:0003954), NADH dehydrogenase (ubiquinone) activity (GO:0008137), ATP binding (GO:0005524)…
Q9VFF3	Rrp6	exosome complex exonuclease RRP6 [EC:3.1.13.-]	2	0.00556025	1.741		24.7153		23.9533		0.0624036		0.00290976		1.21381		-2.14216		3		5	FBgn0038269	RNA degradation	mRNA polyadenylation (GO:0006378), regulation of gene expression (GO:0010468), nuclear RNA surveillance (GO:0071027), nuclear exosome (RNase complex) (GO:0000176), nucleus (GO:0005634), nuclear lamina (GO:0005652), nucleolus (GO:0005730), nucleotide binding (GO:0000166), nucleic acid binding (GO:0003676), 3'-5' exonuclease activity (GO:0008408)
Q0E9E2	CG1516	pyruvate carboxylase [EC:6.4.1.1]	1	0.00560614	0.386042		34.4696				0.00560614				-0.386042				0			FBgn0027580	Citrate cycle (TCA cycle), Pyruvate metabolism, Metabolic pathways, Carbon metabolism, Biosynthesis of amino acids	pyruvate metabolic process (GO:0006090), gluconeogenesis (GO:0006094), mitochondrial matrix (GO:0005759), lipid particle (GO:0005811), microtubule associated complex (GO:0005875), pyruvate carboxylase activity (GO:0004736), DNA binding (GO:0003677), biotin carboxylase activity (GO:0004075), metal ion binding (GO:0046872), ATP binding (GO:0005524)
Q9VKV1	LM408	lysosomal alpha-mannosidase [EC:3.2.1.24]	2	0.00562834	0.648163		29.4901		24.6564		0.00625913		0.00511306		0.447156		0.800176		0		0	FBgn0027611	Other glycan degradation, Lysosome	mannose metabolic process (GO:0006013), lysosome (GO:0005764), extracellular region (GO:0005576), alpha-mannosidase activity (GO:0004559), carbohydrate binding (GO:0030246), zinc ion binding (GO:0008270)
Q9VT38	CG18178		1	0.0056569	1.02767				26.5912				0.0056569				-1.02767				0	FBgn0036035		nucleotide binding (GO:0000166)
O62530	AP-2mu	AP-2 complex subunit mu-1	3	0.00568377	0.721829	29.2364	31.7901	28.6473		0.0595288	0.00200819	0.0765788		-0.964115	-0.51543	0.606569		0	0	0		FBgn0263351	Endocytosis	vesicle coating (GO:0006901), synaptic vesicle coating (GO:0016183), endocytosis (GO:0006897), dsRNA transport (GO:0033227), neurotransmitter secretion (GO:0007269), intracellular protein transport (GO:0006886), synaptic vesicle (GO:0008021), coated vesicle (GO:0030135), AP-2 adaptor complex (GO:0030122), protein transporter activity (GO:0008565)
Q53ZT0	DnaJ-1	DnaJ homolog subfamily B member 4	1	0.00574486	0.623121				28.7918				0.00574486				-0.623121				0	FBgn0263106		protein folding (GO:0006457), response to heat (GO:0009408), microtubule associated complex (GO:0005875), cytoplasm (GO:0005737), unfolded protein binding (GO:0051082)
Q9VNZ3	Rpb8	DNA-directed RNA polymerases I, II, and III subunit RPABC3	1	0.00577676	0.995384				26.5055				0.00577676				0.995384				0	FBgn0037121	Purine metabolism, Pyrimidine metabolism, Metabolic pathways, RNA polymerase	transcription from RNA polymerase II promoter (GO:0006366), mitotic G2 DNA damage checkpoint (GO:0007095), DNA-directed RNA polymerase II, core complex (GO:0005665), DNA-directed RNA polymerase activity (GO:0003899)
Q9W335	l(1)G0320	translocon-associated protein subunit alpha	2	0.00578012	0.809492		27.1538		28.9688		0.00299646		0.0813885		0.97666		0.597237		0		0	FBgn0028327	Protein processing in endoplasmic reticulum	signal recognition particle receptor complex (GO:0005785), lipid particle (GO:0005811), fusome (GO:0045169), signal sequence binding (GO:0005048)
Q24478	Cp190		2	0.00579213	0.868044		30.1991		27.0798		0.0297729		0.00320813		0.361308		1.17322		0		0	FBgn0000283		microtubule-based process (GO:0007017), nuclear axial expansion (GO:0035191), gene looping (GO:0090202), microtubule associated complex (GO:0005875), nucleus (GO:0005634), polytene chromosome (GO:0005700), polytene chromosome band (GO:0005704), centrosome (GO:0005813), microtubule binding (GO:0008017), DNA binding (GO:0003677), chromatin binding (GO:0003682), chromatin insulator sequence binding …
Q9VN86	CG2604		2	0.00581801	0.763319	31.2012	28.2083			0.0971264	0.00299882			0.437368	-0.986925			0	0			FBgn0037298		chaeta development (GO:0022416), wing disc development (GO:0035220), oxidation-reduction process (GO:0055114), lipid particle (GO:0005811), oxidoreductase activity (GO:0016491)
Q08473-3	sqd	squid	1	0.00584228	0.464536		30.7596				0.00584228				0.464536				0			FBgn0263396	Dorso-ventral axis formation	nuclear-transcribed mRNA catabolic process, nonsense-mediated decay (GO:0000184), RNA export from nucleus (GO:0006405), intracellular mRNA localization (GO:0008298), dorsal/ventral pattern formation (GO:0009953), negative regulation of translation (GO:0017148), oogenesis (GO:0048477), regulation of alternative mRNA splicing, via spliceosome (GO:0000381), germarium-derived egg chamber formation (G…
P12613	T-cp1	T-complex protein 1 subunit alpha	2	0.00591527	0.568148		29.2768		30.6625		0.00652368		0.00541067		-0.525804		-0.607547		0		0	FBgn0003676		protein folding (GO:0006457), phagocytosis (GO:0006909), mitotic spindle organization (GO:0007052), chaperonin-containing T-complex (GO:0005832), microtubule associated complex (GO:0005875), mitochondrial proton-transporting ATP synthase complex (GO:0005753), unfolded protein binding (GO:0051082), ATP binding (GO:0005524), hydrogen-exporting ATPase activity, phosphorylative mechanism (GO:0008553)
Q95083	Prosalpha5	20S proteasome subunit alpha 5 [EC:3.4.25.1]	1	0.0059511	0.700382				28.6824				0.0059511				-0.700382				0	FBgn0016697	Proteasome	cellular process (GO:0009987), proteolysis (GO:0006508), ubiquitin-dependent protein catabolic process (GO:0006511), proteasome-mediated ubiquitin-dependent protein catabolic process (GO:0043161), proteasome core complex (GO:0005839), proteasome complex (GO:0000502), proteasome core complex, alpha-subunit complex (GO:0019773), endopeptidase activity (GO:0004175), threonine-type endopeptidase acti…
Q9XYN7	Prosbeta3	20S proteasome subunit beta 3 [EC:3.4.25.1]	1	0.0059511	1.22514				25.2889				0.0059511				1.22514				0	FBgn0026380	Proteasome	cellular response to DNA damage stimulus (GO:0006974), neurogenesis (GO:0022008), proteolysis (GO:0006508), proteasome-mediated ubiquitin-dependent protein catabolic process (GO:0043161), proteolysis involved in cellular protein catabolic process (GO:0051603), proteasome core complex (GO:0005839), proteasome complex (GO:0000502), endopeptidase activity (GO:0004175), threonine-type endopeptidase a…
Q9VPB8	Pex14	peroxin-14	1	0.0059511	0.949354				27.6032				0.0059511				0.949354				0	FBgn0037020	Peroxisome	protein targeting to peroxisome (GO:0006625), peroxisome organization (GO:0007031), protein import into peroxisome matrix, docking (GO:0016560), peroxisome (GO:0005777), peroxisomal membrane (GO:0005778), molecular_function (GO:0003674)
Q8MKW7	JhI-1	ribonuclease Z [EC:3.1.26.11]	1	0.0059511	1.38729				23.8254				0.0059511				-1.38729				2	FBgn0028426	RNA transport	tRNA 3'-trailer cleavage (GO:0042779), regulation of cell growth (GO:0001558), tRNA splicing, via endonucleolytic cleavage and ligation (GO:0006388), tRNA export from nucleus (GO:0006409), positive regulation of translation (GO:0045727), neurogenesis (GO:0022008), positive regulation of cell growth (GO:0030307), germ cell proliferation (GO:0036093), tRNA 3'-end processing (GO:0042780), lateral in…
Q9V3W7	SF2	splicing factor, arginine/serine-rich 1/9	2	0.00595438	0.356119		31.4158		30.1072		0.00315728		0.0521957		0.370544		-0.341085		0		0	FBgn0040284	Spliceosome	mRNA splicing, via spliceosome (GO:0000398), mRNA splice site selection (GO:0006376), neurogenesis (GO:0022008), mitotic G2 DNA damage checkpoint (GO:0007095), spliceosomal complex (GO:0005681), nucleus (GO:0005634), precatalytic spliceosome (GO:0071011), catalytic step 2 spliceosome (GO:0071013), mRNA binding (GO:0003729), protein binding (GO:0005515), nucleotide binding (GO:0000166), nucleic ac…
Q9V637	PI31	proteasome inhibitor subunit 1 (PI31)	1	0.00600925	0.67368		26.7719				0.00600925				0.67368				0			FBgn0033669	Proteasome	positive regulation of proteasomal ubiquitin-dependent protein catabolic process (GO:0032436), proteasome assembly (GO:0043248), cellular response to DNA damage stimulus (GO:0006974), male meiosis (GO:0007140), male gonad development (GO:0008584), sperm individualization complex (GO:0070864), molecular_function (GO:0003674)
Q7K2G1-2	Rpn13		1	0.00602696	0.436739		29.031				0.00602696				0.436739				0			FBgn0033886		ubiquitin-dependent protein catabolic process (GO:0006511), proteasome assembly (GO:0043248), lateral inhibition (GO:0046331), proteasome-mediated ubiquitin-dependent protein catabolic process (GO:0043161), proteasome complex (GO:0000502), proteasome regulatory particle, lid subcomplex (GO:0008541), proteasome regulatory particle (GO:0005838), nucleus (GO:0005634), cytoplasm (GO:0005737), endopep…
Q7KN62	TER94	transitional endoplasmic reticulum ATPase	2	0.00605416	0.430937		32.8091		32.5378		0.0477937		0.00323177		-0.232655		-0.563281		0		0	FBgn0261014	Protein processing in endoplasmic reticulum	endoplasmic reticulum membrane fusion (GO:0016320), microtubule cytoskeleton organization (GO:0000226), protein localization (GO:0008104), proteolysis (GO:0006508), ubiquitin-dependent protein catabolic process (GO:0006511), endoplasmic reticulum organization (GO:0007029), Golgi organization (GO:0007030), regulation of pole plasm oskar mRNA localization (GO:0007317), oocyte microtubule cytoskelet…
Q9VVA0	CG9705		1	0.00605421	0.602187		27.8997				0.00605421				0.602187				0			FBgn0036661		dendrite morphogenesis (GO:0048813), regulation of transcription, DNA-templated (GO:0006355), cellular_component (GO:0005575), DNA binding (GO:0003677)
Q9VYT1	CG11802		1	0.00605421	0.776492		26.0835				0.00605421				0.776492				0			FBgn0030346
Q95NU8	jeb		1	0.00605421	0.745229		28.9956				0.00605421				0.745229				0			FBgn0086677		mesoderm migration involved in gastrulation (GO:0007509), compound eye photoreceptor development (GO:0042051), axon guidance (GO:0007411), salivary gland morphogenesis (GO:0007435), visceral muscle development (GO:0007522), positive regulation of MAPK cascade (GO:0043410), synaptic growth at neuromuscular junction (GO:0051124), negative regulation of neuromuscular synaptic transmission (GO:190007…
Q9VCH5	Nup98-96	nuclear pore complex protein Nup98-Nup96	1	0.00605421	0.384606		29.9723				0.00605421				0.384606				0			FBgn0039120	RNA transport	phagocytosis (GO:0006909), SMAD protein import into nucleus (GO:0007184), germ-line stem cell maintenance (GO:0030718), nuclear pore (GO:0005643), nuclear pore central transport channel (GO:0044613), nucleocytoplasmic transporter activity (GO:0005487), protein binding (GO:0005515)
A1ZBL7	par-1	tau-protein kinase [EC:2.7.11.26]	1	0.00606471	0.402774		29.9334				0.00606471				0.402774				0			FBgn0260934		protein phosphorylation (GO:0006468), germarium-derived oocyte fate determination (GO:0007294), oocyte anterior/posterior axis specification (GO:0007314), anterior/posterior axis specification (GO:0009948), oocyte differentiation (GO:0009994), oocyte microtubule cytoskeleton organization (GO:0016325), regulation of Wnt signaling pathway (GO:0030111), maintenance of protein location (GO:0045185), …
Q9VPQ3	CG4133		1	0.00606471	0.931091		27.7285				0.00606471				0.931091				0			FBgn0031257		metal ion binding (GO:0046872)
Q4V4I9	CCHa1		1	0.00606471	1.21869		23.9938				0.00606471				1.21869				0			FBgn0038199		neuropeptide signaling pathway (GO:0007218), extracellular space (GO:0005615), neuropeptide hormone activity (GO:0005184)
Q24208	eIF-2gamma	histone-lysine N-methyltransferase SUV39H [EC:2.1.1.43]	2	0.0060904	0.488193	32.1728	29.3371			0.0857836	0.00315728			-0.516543	-0.458092			0	0			FBgn0263740	Lysine degradation	GTPase activity (GO:0003924), GTP binding (GO:0005525)
O97418	CG3621	NADH dehydrogenase (ubiquinone) 1 alpha subcomplex subunit 7	1	0.00609885	0.692512				29.688				0.00609885				0.692512				0	FBgn0025839	Oxidative phosphorylation, Metabolic pathways	mitochondrial electron transport, NADH to ubiquinone (GO:0006120), mitochondrial respiratory chain complex I (GO:0005747), NADH dehydrogenase activity (GO:0003954), NADH dehydrogenase (ubiquinone) activity (GO:0008137)
Q9VA37	dj-1beta		1	0.00612285	1.0706				26.9182				0.00612285				-1.0706				0	FBgn0039802		response to oxidative stress (GO:0006979), adult locomotory behavior (GO:0008344)
P10981	Act87E	actin beta/gamma 1	1	0.00616002	1.13486				29.6311				0.00616002				1.13486				0	FBgn0000046	Phagosome, Hippo signaling pathway - fly, Phototransduction - fly	cytoskeleton organization (GO:0007010), actin filament (GO:0005884), lipid particle (GO:0005811), structural constituent of cytoskeleton (GO:0005200)
A1ZB84	CG12263	phosphatidylinositol glycan, class O	1	0.00620248	2.17298				26.3918				0.00620248				2.17298				1	FBgn0034346	Glycosylphosphatidylinositol(GPI)-anchor biosynthesis, Metabolic pathways	metabolic process (GO:0008152), catalytic activity (GO:0003824)
Q0E8B8	nrm		1	0.00620248	0.738873				25.4642				0.00620248				-0.738873				0	FBgn0262509		synaptic target recognition (GO:0008039), cell adhesion (GO:0007155), plasma membrane (GO:0005886), molecular_function (GO:0003674)
A8JQT5	Cdep	FERM, RhoGEF and pleckstrin domain protein 2	1	0.00627164	0.436145		31.2031				0.00627164				0.436145				0			FBgn0265082		Rac protein signal transduction (GO:0016601), regulation of Rho protein signal transduction (GO:0035023), cellular_component (GO:0005575), extrinsic component of membrane (GO:0019898), cytoplasm (GO:0005737), cytoskeleton (GO:0005856), actin binding (GO:0003779), Rho guanyl-nucleotide exchange factor activity (GO:0005089), cytoskeletal protein binding (GO:0008092), DNA binding (GO:0003677)
Q9VUY9	Pgm	phosphoglucomutase [EC:5.4.2.2]	2	0.00629107	0.490093		30.4881		30.596		0.0482426		0.00336494		-0.454306		0.52344		0		0	FBgn0003076	Glycolysis / Gluconeogenesis, Pentose phosphate pathway, Galactose metabolism, Purine metabolism, Starch and sucrose metabolism, Amino sugar and nucleotide sugar metabolism, Metabolic pathways	glycogen biosynthetic process (GO:0005978), lateral inhibition (GO:0046331), flight (GO:0060361), trehalose biosynthetic process (GO:0005992), galactose catabolic process (GO:0019388), cytosol (GO:0005829), phosphoglucomutase activity (GO:0004614), phosphoglycerate mutase activity (GO:0004619), magnesium ion binding (GO:0000287)
Q9W5W8	CG9577	delta(3,5)-Delta(2,4)-dienoyl-CoA isomerase [EC:5.3.3.-]	2	0.00633838	0.549285		30.7373		29.8421		0.00364365		0.0243379		-0.506743		-0.588761		0		0	FBgn0031092	Peroxisome	fatty acid beta-oxidation (GO:0006635), metabolic process (GO:0008152), peroxisome (GO:0005777), lipid particle (GO:0005811), delta5-delta2,4-dienoyl-CoA isomerase activity (GO:0008416)
Q9VCI3-3	Lsd-1		3	0.00635396	1.43924	30.6958		33.3894	29.4931	0.0526442		0.0488046	0.00231128	1.73529		0.50403	1.71726	0		0	0	FBgn0039114		positive regulation of triglyceride catabolic process (GO:0010898), triglyceride mobilization (GO:0006642), regulation of lipid storage (GO:0010883), neurogenesis (GO:0022008), lipid particle organization (GO:0034389), protein localization to lipid particle (GO:1990044), lipid storage (GO:0019915), lipid particle (GO:0005811), protein-lipid complex (GO:0032994)
Q9VH72	CG9471		2	0.00635515	0.584484		29.4087	29.865			0.00341798	0.0451776			-0.476885	-0.675147			0	0		FBgn0037749		multicellular organism reproduction (GO:0032504), NADPH dehydrogenase activity (GO:0003959), biliverdin reductase activity (GO:0004074)
Q9VIQ5	CG10680		2	0.00636047	1.52718			28.2599	24.359			0.0451776	0.00342106			-1.04132	-1.89214			0	5	FBgn0032836		biological_process (GO:0008150), cellular_component (GO:0005575), molecular_function (GO:0003674)
Q9W2R3	sktl	1-phosphatidylinositol-4-phosphate 5-kinase [EC:2.7.1.68]	1	0.00640863	1.64388				24.3858				0.00640863				1.64388				0	FBgn0016984	Inositol phosphate metabolism, Metabolic pathways, Phosphatidylinositol signaling system, Endocytosis	spermatid development (GO:0007286), peripheral nervous system development (GO:0007422), oocyte microtubule cytoskeleton polarization (GO:0008103), cortical actin cytoskeleton organization (GO:0030866), maintenance of oocyte nucleus location involved in oocyte dorsal/ventral axis specification (GO:0042070), autophagic cell death (GO:0048102), salivary gland cell autophagic cell death (GO:0035071),…
Q9VXU2	Gmap		1	0.00644145	1.08062				26.824				0.00644145				-1.08062				0	FBgn0027287		vesicle-mediated transport (GO:0016192), Golgi organization (GO:0007030), protein targeting to Golgi (GO:0000042), Golgi cis cisterna (GO:0000137), Golgi stack (GO:0005795), Rab GTPase binding (GO:0017137)
P22464-3	AnxB9	annexin A7/11	1	0.00644831	0.639353		30.5642				0.00644831				-0.639353				0			FBgn0000083		basolateral protein localization (GO:0061467), regulation of multivesicular body size involved in endosome transport (GO:0010797), maintenance of cell polarity (GO:0030011), endosome transport via multivesicular body sorting pathway (GO:0032509), wing disc dorsal/ventral pattern formation (GO:0048190), cell cortex (GO:0005938), endomembrane system (GO:0012505), calcium ion binding (GO:0005509), a…
P26686-3	B52	splicing factor, arginine/serine-rich 4/5/6	1	0.0064697	0.450219		32.0359				0.0064697				0.450219				0			FBgn0004587	Spliceosome	mRNA splice site selection (GO:0006376), mRNA splicing, via spliceosome (GO:0000398), regulation of alternative mRNA splicing, via spliceosome (GO:0000381), mitotic nuclear division (GO:0007067), regulation of mRNA splicing, via spliceosome (GO:0048024), nucleus (GO:0005634), polytene chromosome (GO:0005700), nuclear speck (GO:0016607), transcriptionally active chromatin (GO:0035327), precatalyti…
Q9VGX3-2			1	0.0064697	2.08877		24.7581				0.0064697				2.08877				3			FBgn0020439
Q9W4Z2	mRpL14	large subunit ribosomal protein L14	1	0.00647281	0.936079				25.4761				0.00647281				0.936079				0	FBgn0040389	Ribosome	translation (GO:0006412), mitochondrial large ribosomal subunit (GO:0005762), structural constituent of ribosome (GO:0003735)
Q9W322	CG3106		1	0.00647281	1.73008				26.1426				0.00647281				1.73008				0	FBgn0030148		transferase activity, transferring acyl groups other than amino-acyl groups (GO:0016747)
P00408	mt:CoII	cytochrome c oxidase subunit 2	1	0.0064917	1.18848		29.3135				0.0064917				-1.18848				0			FBgn0013675	Oxidative phosphorylation, Metabolic pathways	mitochondrial electron transport, cytochrome c to oxygen (GO:0006123), electron transport chain (GO:0022900), mitochondrion (GO:0005739), mitochondrial inner membrane (GO:0005743), mitochondrial respiratory chain complex IV (GO:0005751), integral component of membrane (GO:0016021), cytochrome-c oxidase activity (GO:0004129), copper ion binding (GO:0005507)
Q9VB13	tau	microtubule-associated protein tau	2	0.0065152	0.529177		32.4917		27.2847		0.00336861		0.0988544		0.492867		0.563151		0		0	FBgn0266579
Q9VIX7	fon		1	0.00652368	0.974362		29.7337				0.00652368				0.974362				0			FBgn0032773		hemolymph coagulation (GO:0042381), metamorphosis (GO:0007552), extracellular region (GO:0005576), lipid particle (GO:0005811)
Q8MQI6	CG40228		1	0.00653323	2.06637		23.515				0.00653323				-2.06637				9			FBgn0063670		biological_process (GO:0008150), cellular_component (GO:0005575), molecular_function (GO:0003674)
Q9W4A6	CG42492		1	0.00653323	0.462804		32.9077				0.00653323				0.462804				0			FBgn0259994
Q86BA1	Mical		1	0.00653471	0.854545		26.0535				0.00653471				0.854545				0			FBgn0053208		axon guidance (GO:0007411), actin filament depolymerization (GO:0030042), sulfur oxidation (GO:0019417), NADPH oxidation (GO:0070995), neuron remodeling (GO:0016322), sarcomere organization (GO:0045214), dendrite morphogenesis (GO:0048813), plasma membrane (GO:0005886), terminal bouton (GO:0043195), cytosol (GO:0005829), actin binding (GO:0003779), NADPH:sulfur oxidoreductase activity (GO:0043914…
P41572	Pgd	6-phosphogluconate dehydrogenase [EC:1.1.1.44]	2	0.00654388	0.771591		28.1031		31.4965		0.0750644		0.00342106		-0.872298		-0.655591		0		0	FBgn0004654	Pentose phosphate pathway, Glutathione metabolism, Metabolic pathways, Carbon metabolism	pentose-phosphate shunt (GO:0006098), phosphogluconate dehydrogenase (decarboxylating) activity (GO:0004616), NADP binding (GO:0050661)
Q9VV49	CG4753	lysophosphatidic acid acyltransferase / lysophosphatidylinositol acyltransferase [EC:2.3.1.51 2.3.1.-]	1	0.00656798	1.41036		24.2948				0.00656798				-1.41036				3			FBgn0036622	Glycerolipid metabolism, Glycerophospholipid metabolism, Metabolic pathways	metabolic process (GO:0008152), 1-acylglycerol-3-phosphate O-acyltransferase activity (GO:0003841)
Q9VE49	CG7702		1	0.00657833	0.539638				27.8363				0.00657833				-0.539638				0	FBgn0038638
Q9VRY6	CG10103		1	0.00662548	0.625918		26.6257				0.00662548				0.625918				0			FBgn0035715		endosome transport via multivesicular body sorting pathway (GO:0032509), endosome (GO:0005768), molecular_function (GO:0003674)
Q7JPS2	igl		1	0.00663935	0.453458		33.8085				0.00663935				0.453458				0			FBgn0013467		cell cortex (GO:0005938), myosin light chain binding (GO:0032027), calmodulin binding (GO:0005516)
P91926	AP-2alpha	AP-2 complex subunit alpha	1	0.00664059	0.396861		32.3991				0.00664059				-0.396861				0			FBgn0264855	Endocytosis	vesicle coating (GO:0006901), asymmetric cell division (GO:0008356), synaptic vesicle coating (GO:0016183), synaptic vesicle transport (GO:0048489), regulation of endocytosis (GO:0030100), protein localization (GO:0008104), endocytosis (GO:0006897), neurogenesis (GO:0022008), positive regulation of endocytosis (GO:0045807), vesicle-mediated transport (GO:0016192), neurotransmitter secretion (GO:0…
Q9VWK4	CG14195		1	0.0066673	2.3292				24.4411				0.0066673				-2.3292				3	FBgn0030998
P42787	svr	carboxypeptidase D [EC:3.4.17.22]	1	0.00667532	1.61806				23.2858				0.00667532				1.61806				9	FBgn0004648		phagocytosis (GO:0006909), imaginal disc-derived wing morphogenesis (GO:0007476), long-term memory (GO:0007616), chitin-based cuticle development (GO:0040003), proteolysis (GO:0006508), extracellular region (GO:0005576), perinuclear region of cytoplasm (GO:0048471), carboxypeptidase activity (GO:0004180), metallocarboxypeptidase activity (GO:0004181), zinc ion binding (GO:0008270)
Q7JWI7	CG11665		1	0.00667532	1.92732				23.7696				0.00667532				-1.92732				6	FBgn0033028		transmembrane transport (GO:0055085), integral component of membrane (GO:0016021), monocarboxylic acid transmembrane transporter activity (GO:0008028)
Q9VN21	lost		1	0.00667532	0.515223				30.7104				0.00667532				-0.515223				0	FBgn0263594		oocyte dorsal/ventral axis specification (GO:0007310), intracellular mRNA localization (GO:0008298), anterior/posterior pattern specification (GO:0009952), pole plasm mRNA localization (GO:0019094), pole cell development (GO:0007277), pole plasm oskar mRNA localization (GO:0045451), mRNA splicing, via spliceosome (GO:0000398), folic acid-containing compound biosynthetic process (GO:0009396), ribo…
Q9VVU5	CSN1b	COP9 signalosome complex subunit 1	1	0.00669105	1.84927				23.2578				0.00669105				-1.84927				8	FBgn0027057		regulation of G-protein coupled receptor protein signaling pathway (GO:0008277), regulation of cell cycle (GO:0051726), protein stabilization (GO:0050821), neurogenesis (GO:0022008), lateral inhibition (GO:0046331), mitotic G2 DNA damage checkpoint (GO:0007095), COP9 signalosome (GO:0008180)
P18053	Prosalpha3	20S proteasome subunit alpha 3 [EC:3.4.25.1]	1	0.00669105	0.647545				29.4344				0.00669105				-0.647545				0	FBgn0261394	Proteasome	mitotic spindle elongation (GO:0000022), mitotic spindle organization (GO:0007052), cell proliferation (GO:0008283), proteolysis (GO:0006508), ubiquitin-dependent protein catabolic process (GO:0006511), proteasome-mediated ubiquitin-dependent protein catabolic process (GO:0043161), proteasome core complex (GO:0005839), nucleus (GO:0005634), cytoplasm (GO:0005737), microtubule associated complex (…
P06742	Mlc1		2	0.00674486	0.854257	34.93	26.646			0.0289905	0.00381639			0.689998	0.991672			0	0			FBgn0002772		mesoderm development (GO:0007498), muscle contraction (GO:0006936), myosin complex (GO:0016459), muscle myosin complex (GO:0005859), microfilament motor activity (GO:0000146), calcium ion binding (GO:0005509)
O16130	RpL39	large subunit ribosomal protein L39e	1	0.00675926	1.18928				30.2085				0.00675926				1.18928				0	FBgn0023170	Ribosome	translation (GO:0006412), mitotic spindle elongation (GO:0000022), mitotic spindle organization (GO:0007052), cytosolic large ribosomal subunit (GO:0022625), ribosome (GO:0005840), structural constituent of ribosome (GO:0003735)
A1Z9W2	CG33506		1	0.00682146	1.86148		23.0343				0.00682146				1.86148				10			FBgn0053506		biological_process (GO:0008150), cellular_component (GO:0005575), molecular_function (GO:0003674)
Q7KW14	CG32809		1	0.00682146	0.374312		29.6183				0.00682146				0.374312				0			FBgn0023531		biological_process (GO:0008150), cellular_component (GO:0005575), molecular_function (GO:0003674)
P40796	La	lupus La protein	2	0.00683988	0.604492		28.6388		28.499		0.053256		0.00365463		0.34859		-0.78058		0		0	FBgn0011638		RNA processing (GO:0006396), nucleus (GO:0005634), ribonucleoprotein complex (GO:0030529), mRNA binding (GO:0003729), 5S rRNA primary transcript binding (GO:0008098), nucleotide binding (GO:0000166)
Q9VM75	l(2)k09022	U3 small nucleolar RNA-associated protein 10	1	0.00687085	0.7177				24.9445				0.00687085				-0.7177				0	FBgn0086451	Ribosome biogenesis in eukaryotes	neurogenesis (GO:0022008), cellular_component (GO:0005575), molecular_function (GO:0003674)
P48605	Cctgamma	T-complex protein 1 subunit gamma	2	0.00690436	0.392235		29.9572	30.4502			0.00362039	0.074301			-0.409758	-0.373891			0	0		FBgn0015019		protein folding (GO:0006457), mitotic spindle organization (GO:0007052), terminal branching, open tracheal system (GO:0007430), trachea morphogenesis (GO:0060439), chaperonin-containing T-complex (GO:0005832), microtubule associated complex (GO:0005875), cytoplasm (GO:0005737), unfolded protein binding (GO:0051082), ATPase activity, coupled (GO:0042623), ATP binding (GO:0005524)
Q9W0H3	CG9186		3	0.00696823	0.846349	29.1114	26.4405		27.3341	0.0802583	0.0889443		0.00245807	-1.07332	-0.542151		-0.838434	0	0		0	FBgn0035206		sequestering of triglyceride (GO:0030730), lipid particle organization (GO:0034389), endoplasmic reticulum (GO:0005783), lipid particle (GO:0005811)
Q9W423	schlank	ceramide synthetase [EC:2.3.1.24]	2	0.00697856	2.282	26.7984			25.5407	0.0802583			0.00364787	-2.40647			2.15033	2			1	FBgn0040918	Sphingolipid metabolism, Metabolic pathways	triglyceride metabolic process (GO:0006641), positive regulation of lipid biosynthetic process (GO:0046889), SREBP signaling pathway (GO:0032933), ceramide biosynthetic process (GO:0046513), negative regulation of lipid catabolic process (GO:0050995), integral component of membrane (GO:0016021), plasma membrane (GO:0005886), sphingosine N-acyltransferase activity (GO:0050291), sequence-specific D…
O77237	Pli	pellino	1	0.00698848	0.463395		26.9826				0.00698848				-0.463395				0			FBgn0025574		immune response (GO:0006955), Toll signaling pathway (GO:0008063), regulation of phosphorylation (GO:0042325), defense response (GO:0006952), signal transduction (GO:0007165), cellular_component (GO:0005575), kinase regulator activity (GO:0019207)
Q9VV43	CG45057		3	0.00699732	0.535278		32.9986	28.9777	30.4933		0.0085652	0.0908464	0.00332252		0.327486	0.54273	-0.676582		0	0	0	FBgn0266417
Q9W2M2-2	Treh	alpha,alpha-trehalase [EC:3.2.1.28]	1	0.00700472	0.870583		28.0082				0.00700472				-0.870583				0			FBgn0003748	Starch and sucrose metabolism, Metabolic pathways	trehalose metabolic process (GO:0005991), anchored component of plasma membrane (GO:0046658), alpha,alpha-trehalase activity (GO:0004555), trehalase activity (GO:0015927)
A1ZBA5	mRpS28	small subunit ribosomal protein S28, mitochondrial	1	0.00700472	0.890665		24.5574				0.00700472				-0.890665				0			FBgn0034361		translation (GO:0006412), mitochondrial small ribosomal subunit (GO:0005763), structural constituent of ribosome (GO:0003735)
Q9VJ90	CG5790	cell division control protein 7 [EC:2.7.11.1]	1	0.00700472	1.08127		27.6151				0.00700472				1.08127				0			FBgn0032677		phagocytosis (GO:0006909), regulation of cell shape (GO:0008360), protein phosphorylation (GO:0006468), protein serine/threonine kinase activity (GO:0004674), receptor signaling protein serine/threonine kinase activity (GO:0004702), ATP binding (GO:0005524)
Q9VG51	Snx3	sorting nexin-3/12	1	0.00700472	0.497615		29.6286				0.00700472				0.497615				0			FBgn0038065		intracellular protein transport (GO:0006886), phagocytosis (GO:0006909), protein stabilization (GO:0050821), wing disc development (GO:0035220), canonical Wnt signaling pathway (GO:0060070), Wnt protein secretion (GO:0061355), positive regulation of Wnt protein secretion (GO:0061357), regulation of Wnt signaling pathway by Wnt protein secretion (GO:0061359), positive regulation of canonical Wnt s…
Q0KHZ6	CG7834	electron transfer flavoprotein beta subunit	2	0.0070073	0.363276		33.5736		32.6371		0.0049348		0.0120811		0.365122		0.36142		0		0	FBgn0039697		oxidative phosphorylation (GO:0006119), mitochondrial electron transfer flavoprotein complex (GO:0017133), mitochondrion (GO:0005739), lipid particle (GO:0005811), microtubule associated complex (GO:0005875), electron carrier activity (GO:0009055)
P08182-3	CkIIbeta	casein kinase II subunit beta	2	0.00702659	1.16568			25.4731	28.024			0.0908464	0.00365463			1.38179	0.899037			1	0	FBgn0000259	Ribosome biogenesis in eukaryotes, Wnt signaling pathway	rhythmic behavior (GO:0007622), eclosion rhythm (GO:0008062), protein phosphorylation (GO:0006468), circadian rhythm (GO:0007623), mushroom body development (GO:0016319), neurogenesis (GO:0022008), locomotor rhythm (GO:0045475), cytosol (GO:0005829), nucleus (GO:0005634), cytoplasm (GO:0005737), protein kinase CK2 complex (GO:0005956), protein kinase regulator activity (GO:0019887), protein serin…
Q9VND7	CG2931		2	0.00709549	0.995911		27.2425		22.3796		0.00377291		0.0594484		0.524867		1.30698		0		12	FBgn0037342		neurogenesis (GO:0022008), mRNA splicing, via spliceosome (GO:0000398), precatalytic spliceosome (GO:0071011), catalytic step 2 spliceosome (GO:0071013), mRNA binding (GO:0003729), nucleotide binding (GO:0000166), nucleic acid binding (GO:0003676)
O76742	Rab7	Ras-related protein Rab-7A	2	0.00709812	0.622041		27.8215		28.0656		0.0201411		0.00430821		-0.515764		-0.712642		0		0	FBgn0015795	Endocytosis, Phagosome	vesicle-mediated transport (GO:0016192), Rab protein signal transduction (GO:0032482), endosome to lysosome transport (GO:0008333), endosomal transport (GO:0016197), endosome to lysosome transport via multivesicular body sorting pathway (GO:0032510), endocytosis (GO:0006897), dsRNA transport (GO:0033227), negative regulation of growth of symbiont in host (GO:0044130), wing disc dorsal/ventral pat…
Q9VK20	CG5705	peptide chain release factor 1	1	0.0071305	1.41646		22.0412				0.0071305				1.41646				8			FBgn0032486		translational termination (GO:0006415), mitochondrion (GO:0005739), translation release factor activity, codon specific (GO:0016149)
Q9VH64	CG8507		1	0.00716665	0.432115		29.5447				0.00716665				0.432115				0			FBgn0037756		microtubule associated complex (GO:0005875), endoplasmic reticulum (GO:0005783), heparin binding (GO:0008201), low-density lipoprotein particle receptor binding (GO:0050750)
Q7K3X8	CG1809	alkaline phosphatase [EC:3.1.3.1]	1	0.00717118	1.08625				25.9765				0.00717118				1.08625				0	FBgn0033423	Folate biosynthesis, Metabolic pathways	metabolic process (GO:0008152), alkaline phosphatase activity (GO:0004035)
Q9VFJ3	HtrA2	HtrA serine peptidase 2 [EC:3.4.21.108]	1	0.00719531	0.680582		25.6276				0.00719531				0.680582				0			FBgn0038233		mitochondrion organization (GO:0007005), spermatogenesis (GO:0007283), regulation of apoptotic process (GO:0042981), ectopic germ cell programmed cell death (GO:0035234), proteolysis (GO:0006508), mitochondrion (GO:0005739), mitochondrial intermembrane space (GO:0005758), Nebenkern (GO:0016006), peptidase activity (GO:0008233), serine-type endopeptidase activity (GO:0004252)
Q8SY53	Ostgamma	oligosaccharyltransferase complex subunit gamma	1	0.00720344	2.6559	27.3943				0.00720344				-2.6559				0				FBgn0032015	N-Glycan biosynthesis, Metabolic pathways, Protein processing in endoplasmic reticulum	encapsulation of foreign target (GO:0035010)
Q9W4J4	CG11444		1	0.00720516	0.423723		28.331				0.00720516				0.423723				0			FBgn0029715
Q9VDU4	CG6300		1	0.00722176	0.587079				26.3333				0.00722176				-0.587079				0	FBgn0038730		metabolic process (GO:0008152), long-chain fatty acid transporter activity (GO:0005324), catalytic activity (GO:0003824)
Q9VA42	Npc2g	Niemann-Pick C2 protein	1	0.0072329	1.28052		26.1828				0.0072329				-1.28052				1			FBgn0039800	Lysosome	sterol transport (GO:0015918), mesoderm development (GO:0007498), hemolymph coagulation (GO:0042381), extracellular region (GO:0005576), sterol binding (GO:0032934)
Q9Y091	fl(2)d		1	0.00725006	0.771149		24.8251				0.00725006				0.771149				0			FBgn0000662		RNA splicing, via transesterification reactions (GO:0000375), lateral inhibition (GO:0046331), regulation of alternative mRNA splicing, via spliceosome (GO:0000381), sex determination (GO:0007530), primary sex determination, soma (GO:0007539), female germ-line sex determination (GO:0019099), nucleus (GO:0005634)
Q7KJ08	Alk	anaplastic lymphoma kinase [EC:2.7.10.1]	1	0.00725006	0.960175		27.3286				0.00725006				-0.960175				0			FBgn0040505		activation of MAPKK activity (GO:0000186), compound eye photoreceptor development (GO:0042051), axon guidance (GO:0007411), mesoderm development (GO:0007498), visceral muscle development (GO:0007522), regulation of growth (GO:0040008), positive regulation of MAPK cascade (GO:0043410), regulation of hemocyte differentiation (GO:0045610), negative regulation of cell size (GO:0045792), digestive tra…
Q9VD01	Pebp1		1	0.00727267	0.60572				33.1349				0.00727267				-0.60572				0	FBgn0038973		regulation of antimicrobial humoral response (GO:0002759), defense response to Gram-positive bacterium (GO:0050830), defense response to Gram-negative bacterium (GO:0050829)
P56538	eIF6	translation initiation factor 6	1	0.00729183	1.33807				26.1302				0.00729183				1.33807				0	FBgn0034915	Ribosome biogenesis in eukaryotes	translational initiation (GO:0006413), translation (GO:0006412), mature ribosome assembly (GO:0042256), cytosol (GO:0005829), translation initiation factor activity (GO:0003743), ribosome binding (GO:0043022)
Q9VIH1	RPA2	replication factor A2	1	0.00729183	1.08709				24.6706				0.00729183				-1.08709				0	FBgn0032906	DNA replication, Nucleotide excision repair, Mismatch repair, Homologous recombination, Fanconi anemia pathway	DNA-dependent DNA replication (GO:0006261), neurogenesis (GO:0022008), DNA replication factor A complex (GO:0005662), DNA binding (GO:0003677)
Q8MT06	Ns1	nuclear GTP-binding protein	1	0.00729183	0.69021				27.498				0.00729183				-0.69021				0	FBgn0038473	Ribosome biogenesis in eukaryotes	NA (NA), NA (NA), CTP catabolic process (GO:0006254), UTP catabolic process (GO:0046052), salivary gland development (GO:0007431), midgut development (GO:0007494), regulation of multicellular organism growth (GO:0040014), ribosomal large subunit biogenesis (GO:0042273), regulation of insulin receptor signaling pathway (GO:0046626), developmental cell growth (GO:0048588), positive regulation of ri…
Q9VKF6	Vha100-5	V-type H+-transporting ATPase subunit a	1	0.00730243	0.532609				30.7697				0.00730243				0.532609				0	FBgn0032373	Oxidative phosphorylation, Metabolic pathways, Lysosome, Phagosome	ATP hydrolysis coupled proton transport (GO:0015991), vacuolar proton-transporting V-type ATPase, V0 domain (GO:0000220), proton-transporting ATPase activity, rotational mechanism (GO:0046961)
A1Z8D4	CG18004	INO80 complex subunit E	1	0.00731837	0.773964		25.3083				0.00731837				0.773964				0			FBgn0033566		DNA replication (GO:0006260), DNA repair (GO:0006281), Ino80 complex (GO:0031011)
Q9VC30	sosie		1	0.00734726	1.65173		24.3994				0.00734726				-1.65173				1			FBgn0039232		germarium-derived egg chamber formation (GO:0007293), ovarian follicle cell migration (GO:0007297), sensory perception of sound (GO:0007605), plasma membrane (GO:0005886), apical plasma membrane (GO:0016324), female germline ring canal (GO:0035324)
Q9W2J4	CG4302	glucuronosyltransferase [EC:2.4.1.17]	1	0.00736517	1.8186		24.9275				0.00736517				-1.8186				1			FBgn0027073	Pentose and glucuronate interconversions, Ascorbate and aldarate metabolism, Starch and sucrose metabolism, Retinol metabolism, Porphyrin and chlorophyll metabolism, Metabolism of xenobiotics by cytochrome P450, Drug metabolism - cytochrome P450, Drug metabolism - other enzymes, Metabolic pathways	metabolic process (GO:0008152), glucuronosyltransferase activity (GO:0015020)
Q9VIJ3	CG9328		1	0.00737064	0.468945		28.6676				0.00737064				0.468945				0			FBgn0032886
Q9NBD7	chb	CLIP-associating protein 1/2	1	0.00738395	0.384954		28.0606				0.00738395				0.384954				0			FBgn0021760		mitotic spindle elongation (GO:0000022), mitotic sister chromatid segregation (GO:0000070), spindle organization (GO:0007051), mitotic spindle organization (GO:0007052), mitotic nuclear division (GO:0007067), cystoblast division (GO:0007282), axon guidance (GO:0007411), oocyte microtubule cytoskeleton organization (GO:0016325), stem cell maintenance (GO:0019827), ovarian fusome organization (GO:0…
Q7JVH6	CG9436	aldehyde reductase [EC:1.1.1.21]	1	0.00739278	0.882477		29.5329				0.00739278				-0.882477				0			FBgn0033101	Pentose and glucuronate interconversions, Fructose and mannose metabolism, Galactose metabolism, Glycerolipid metabolism, Pyruvate metabolism, Metabolic pathways	oxidation-reduction process (GO:0055114), alditol:NADP+ 1-oxidoreductase activity (GO:0004032)
P43332	snf		1	0.00743235	0.722762		27.6921				0.00743235				0.722762				0			FBgn0003449		mRNA splicing, via spliceosome (GO:0000398), RNA splicing (GO:0008380), oogenesis (GO:0048477), regulation of alternative mRNA splicing, via spliceosome (GO:0000381), primary sex determination, soma (GO:0007539), female germ-line sex determination (GO:0019099), small nuclear ribonucleoprotein complex (GO:0030532), spliceosomal complex (GO:0005681), U1 snRNP (GO:0005685), U2 snRNP (GO:0005686), U1…
Q9W1A9	enok	histone acetyltransferase MYST4 [EC:2.3.1.48]	1	0.00743235	1.96887		22.9752				0.00743235				1.96887				10			FBgn0034975		neuroblast proliferation (GO:0007405), mushroom body development (GO:0016319), dorsal/ventral axon guidance (GO:0033563), female germ-line stem cell maintenance (GO:0036099), regulation of JAK-STAT cascade (GO:0046425), negative regulation of stem cell differentiation (GO:2000737), nucleosome assembly (GO:0006334), regulation of transcription, DNA-templated (GO:0006355), histone acetyltransferase…
Q8IRD0	CG32267		1	0.00743235	0.862655		27.0714				0.00743235				0.862655				0			FBgn0052267		biological_process (GO:0008150), cellular_component (GO:0005575), molecular_function (GO:0003674)
Q7KQM6-2	CG11148		1	0.00743235	0.498579		26.6238				0.00743235				0.498579				0			FBgn0039936		biological_process (GO:0008150), centrosome (GO:0005813), mitotic spindle (GO:0072686), molecular_function (GO:0003674)
Q9W1R3	Golgin245		1	0.00743235	0.823403		26.6005				0.00743235				0.823403				0			FBgn0034854		Golgi vesicle transport (GO:0048193), protein targeting to Golgi (GO:0000042), Golgi trans cisterna (GO:0000138), protein homodimerization activity (GO:0042803), Rab GTPase binding (GO:0017137), ADP-ribosylation factor binding (GO:0030306)
Q9V470	Sucb	succinyl-CoA synthetase beta subunit [EC:6.2.1.4 6.2.1.5]	1	0.00744317	0.630923				29.6464				0.00744317				-0.630923				0	FBgn0029118	Citrate cycle (TCA cycle), Propanoate metabolism, Metabolic pathways, Carbon metabolism	tricarboxylic acid cycle (GO:0006099), succinate-CoA ligase complex (GDP-forming) (GO:0045244), lipid particle (GO:0005811), succinate-CoA ligase (GDP-forming) activity (GO:0004776), ATP binding (GO:0005524)
Q9VJG2	CG12288	nucleolar protein 12	1	0.00750386	0.641399		28.3927				0.00750386				0.641399				0			FBgn0032620		microtubule associated complex (GO:0005875), mRNA binding (GO:0003729), poly(A) binding (GO:0008143), nucleotide binding (GO:0000166)
Q9VHC3	by	tensin	1	0.00752142	0.641452		26.9022				0.00752142				0.641452				0			FBgn0000244		cytoskeletal anchoring at plasma membrane (GO:0007016), apposition of dorsal and ventral imaginal disc-derived wing surfaces (GO:0007475), imaginal disc-derived wing morphogenesis (GO:0007476), focal adhesion (GO:0005925), actin binding (GO:0003779)
Q9VTX3	CG32103	solute carrier family 25 (mitochondrial phosphate transporter), member 23/24/25/41	1	0.00753882	0.715475		26.8053				0.00753882				-0.715475				0			FBgn0052103		transport (GO:0006810), transmembrane transport (GO:0055085), peroxisomal membrane (GO:0005778), mitochondrial envelope (GO:0005740), mitochondrial inner membrane (GO:0005743), transmembrane transporter activity (GO:0022857), calcium ion binding (GO:0005509)
Q95SZ9	mub	poly(rC)-binding protein 2/3/4	1	0.0075597	0.414402		29.8499				0.0075597				-0.414402				0			FBgn0262737		regulation of alternative mRNA splicing, via spliceosome (GO:0000381), thermosensory behavior (GO:0040040), nucleus (GO:0005634), poly(C) RNA binding (GO:0017130)
Q9V778	CG10253	alkyldihydroxyacetonephosphate synthase [EC:2.5.1.26]	1	0.00757831	1.10158				26.2124				0.00757831				1.10158				0	FBgn0033983	Ether lipid metabolism, Metabolic pathways, Peroxisome	lipid biosynthetic process (GO:0008610), ether lipid biosynthetic process (GO:0008611), oxidation-reduction process (GO:0055114), peroxisome (GO:0005777), alkylglycerone-phosphate synthase activity (GO:0008609), UDP-N-acetylmuramate dehydrogenase activity (GO:0008762), flavin adenine dinucleotide binding (GO:0050660)
P07191	Mal-A2	alpha-glucosidase [EC:3.2.1.20]	1	0.00757831	0.679118				28.9657				0.00757831				0.679118				0	FBgn0002569	Galactose metabolism, Starch and sucrose metabolism, Metabolic pathways	glucose metabolic process (GO:0006006), carbohydrate metabolic process (GO:0005975), alpha-1,4-glucosidase activity (GO:0004558), catalytic activity (GO:0003824), cation binding (GO:0043169)
Q9W350	c11.1		1	0.00758368	0.650887		27.2915				0.00758368				-0.650887				0			FBgn0040236		biological_process (GO:0008150), cellular_component (GO:0005575), molecular_function (GO:0003674)
Q9W1H9	CG5569	NADH dehydrogenase [ubiquinone] 1 alpha subcomplex assembly factor 3	2	0.00764407	1.50907	24.3213			25.0601	0.0496558			0.00414075	-1.98606			0.781127	9			0	FBgn0034919		neurogenesis (GO:0022008)
Q961T9	CG33307		2	0.00766113	1.46198	27.8357		27.1819		0.00412555		0.0535735		1.52589		1.39514		0		0		FBgn0053307		biological_process (GO:0008150), cellular_component (GO:0005575), molecular_function (GO:0003674)
Q07327	Rop	syntaxin-binding protein 1	2	0.0077092	0.463223		33.7606		29.1425		0.004054		0.0783676		-0.524713		-0.392209		0		0	FBgn0004574		vesicle-mediated transport (GO:0016192), exocytosis (GO:0006887), synaptic transmission (GO:0007268), neurotransmitter secretion (GO:0007269), synaptic vesicle transport (GO:0048489), secretion by cell (GO:0032940), mitotic cytokinesis (GO:0000281), regulation of pole plasm oskar mRNA localization (GO:0007317), response to light stimulus (GO:0009416), synaptic vesicle priming (GO:0016082), vesicl…
P48609	Cdk5	cyclin-dependent kinase 5 [EC:2.7.11.22]	1	0.00774844	1.20821				26.2656				0.00774844				-1.20821				0	FBgn0013762		protein phosphorylation (GO:0006468), mitotic cell cycle (GO:0000278), axonogenesis (GO:0007409), flight behavior (GO:0007629), motor neuron axon guidance (GO:0008045), determination of adult lifespan (GO:0008340), adult locomotory behavior (GO:0008344), regulation of synaptic growth at neuromuscular junction (GO:0008582), melanotic encapsulation of foreign target (GO:0035011), centrosome localiz…
Q9W3C7	Ppt1	palmitoyl-protein thioesterase [EC:3.1.2.22]	1	0.00774844	1.93281				27.2565				0.00774844				1.93281				0	FBgn0030057	Fatty acid elongation, Metabolic pathways, Fatty acid metabolism, Lysosome	endocytosis (GO:0006897), protein depalmitoylation (GO:0002084), determination of adult lifespan (GO:0008340), lysosome (GO:0005764), palmitoyl-(protein) hydrolase activity (GO:0008474)
Q24117	ctp	dynein light chain LC8-type	1	0.00774844	0.912883				26.9206				0.00774844				0.912883				0	FBgn0011760		microtubule-based movement (GO:0007018), establishment of mitotic spindle orientation (GO:0000132), actin filament bundle assembly (GO:0051017), autophagy (GO:0006914), spermatogenesis (GO:0007283), spermatid nucleus elongation (GO:0007290), sperm individualization (GO:0007291), imaginal disc-derived wing morphogenesis (GO:0007476), chaeta morphogenesis (GO:0008407), neurogenesis (GO:0022008), ch…
Q9VIQ8	CoIV	cytochrome c oxidase subunit 4	2	0.00776431	0.776005	33.6071			32.3313	0.00411166			0.0695488	0.928161			-0.585563	0			0	FBgn0032833	Oxidative phosphorylation, Metabolic pathways	mitochondrial electron transport, cytochrome c to oxygen (GO:0006123), mitotic cell cycle (GO:0000278), Golgi organization (GO:0007030), cell proliferation (GO:0008283), mitochondrion (GO:0005739), mitochondrial respiratory chain complex IV (GO:0005751), lipid particle (GO:0005811), cytochrome-c oxidase activity (GO:0004129)
O02649	Hsp60	chaperonin GroEL	1	0.00776621	0.370569		33.3141				0.00776621				0.370569				0			FBgn0015245	RNA degradation	protein folding (GO:0006457), 'de novo' protein folding (GO:0006458), protein targeting to mitochondrion (GO:0006626), response to heat (GO:0009408), mitochondrion organization (GO:0007005), cellular response to heat (GO:0034605), protein refolding (GO:0042026), mitochondrial matrix (GO:0005759), mitochondrion (GO:0005739), mitochondrial inner membrane (GO:0005743), lipid particle (GO:0005811), m…
Q9W1H8	Thiolase	acetyl-CoA acyltransferase [EC:2.3.1.16]	2	0.00779213	0.693639	34.8389		33.4005		0.00411166		0.074301		0.929267		0.31422		0		0		FBgn0025352	Fatty acid elongation, Fatty acid degradation, Valine, leucine and isoleucine degradation, Metabolic pathways, Fatty acid metabolism	fatty acid beta-oxidation (GO:0006635), determination of adult lifespan (GO:0008340), mitochondrion (GO:0005739), mitochondrial fatty acid beta-oxidation multienzyme complex (GO:0016507), lipid particle (GO:0005811), microtubule associated complex (GO:0005875), acetyl-CoA C-acyltransferase activity (GO:0003988), long-chain-3-hydroxyacyl-CoA dehydrogenase activity (GO:0016509)
Q9W5N0	CG13865	cytochrome c oxidase assembly factor 7	1	0.00783447	0.433873		28.3068				0.00783447				0.433873				0			FBgn0039965		biological_process (GO:0008150), cellular_component (GO:0005575), molecular_function (GO:0003674)
Q8IRG6	dre4		1	0.00785191	0.776055		25.7841				0.00785191				0.776055				0			FBgn0002183		DNA unwinding involved in DNA replication (GO:0006268), regulation of chromatin assembly or disassembly (GO:0001672), neurogenesis (GO:0022008), positive regulation of transcription elongation from RNA polymerase II promoter (GO:0032968), FACT complex (GO:0035101), nucleus (GO:0005634), DNA binding (GO:0003677), chromatin binding (GO:0003682)
B7Z006	pgant4	polypeptide N-acetylgalactosaminyltransferase [EC:2.4.1.41]	1	0.00787493	1.23565				27.7085				0.00787493				1.23565				0	FBgn0051956	Mucin type O-Glycan biosynthesis, Metabolic pathways	polypeptide N-acetylgalactosaminyltransferase activity (GO:0004653)
A0ZWY4	CG12780		1	0.00787493	0.843576				29.6207				0.00787493				-0.843576				0	FBgn0033301		detection of biotic stimulus (GO:0009595), defense response to virus (GO:0051607), cell surface (GO:0009986), carbohydrate binding (GO:0030246)
Q94533	S6k	p70 ribosomal S6 kinase [EC:2.7.11.1]	1	0.00787493	1.14623				27.4081				0.00787493				-1.14623				0	FBgn0015806	mTOR signaling pathway, TGF-beta signaling pathway	response to nutrient (GO:0007584), regulation of cell size (GO:0008361), positive regulation of cell growth (GO:0030307), positive regulation of multicellular organism growth (GO:0040018), positive regulation of cell size (GO:0045793), positive regulation of growth (GO:0045927), positive regulation of organ growth (GO:0046622), cellular response to stress (GO:0033554), phagocytosis (GO:0006909), …
Q9VKB9-2	Rab3-GAP		1	0.00787493	2.52357				23.3728				0.00787493				2.52357				10	FBgn0027505		border follicle cell migration (GO:0007298), vesicle-mediated transport (GO:0016192), neurotransmitter secretion (GO:0007269), regulation of GTPase activity (GO:0043087), synaptic vesicle (GO:0008021), NA (NA)
Q9V3S9	bgm	long-chain-fatty-acid--CoA ligase ACSBG [EC:6.2.1.3]	1	0.00787493	0.690884				29.8836				0.00787493				0.690884				0	FBgn0027348	Fatty acid degradation, Metabolic pathways, Fatty acid metabolism	long-chain fatty acid metabolic process (GO:0001676), cellular_component (GO:0005575), long-chain fatty acid-CoA ligase activity (GO:0004467)
Q9VMM2	CG11034	dipeptidyl-peptidase 4 [EC:3.4.14.5]	1	0.00795018	0.993309				26.5687				0.00795018				0.993309				0	FBgn0031741		proteolysis (GO:0006508), membrane (GO:0016020), dipeptidyl-peptidase activity (GO:0008239), serine-type peptidase activity (GO:0008236)
Q9V428	ics		1	0.00795018	0.858753				26.734				0.00795018				-0.858753				0	FBgn0028546		apposition of dorsal and ventral imaginal disc-derived wing surfaces (GO:0007475), negative regulation of JUN kinase activity (GO:0043508), integrin-mediated signaling pathway (GO:0007229), negative regulation of JNK cascade (GO:0046329), NA (NA)
B7Z0C9	CG42307		1	0.00798953	0.770662		25.2768				0.00798953				0.770662				0			FBgn0259203
A1Z6Z3	Aldh-III	aldehyde dehydrogenase (NAD(P)+) [EC:1.2.1.5]	1	0.00808605	0.414592		29.4134				0.00808605				-0.414592				0			FBgn0010548	Glycolysis / Gluconeogenesis, Histidine metabolism, Tyrosine metabolism, Phenylalanine metabolism, beta-Alanine metabolism, Metabolism of xenobiotics by cytochrome P450, Drug metabolism - cytochrome P450, Metabolic pathways	cellular aldehyde metabolic process (GO:0006081), oxidation-reduction process (GO:0055114), lipid particle (GO:0005811), oxidoreductase activity, acting on the aldehyde or oxo group of donors, NAD or NADP as acceptor (GO:0016620), aldehyde dehydrogenase [NAD(P)+] activity (GO:0004030)
P18289	Jra		1	0.00810924	1.01174				26.2112				0.00810924				-1.01174				0	FBgn0001291		MAPK cascade (GO:0000165), JNK cascade (GO:0007254), dorsal closure (GO:0007391), R3/R4 cell fate commitment (GO:0007464), R7 cell fate commitment (GO:0007465), positive regulation of transcription from RNA polymerase II promoter (GO:0045944), phagocytosis (GO:0006909), negative regulation of antimicrobial humoral response (GO:0008348), wound healing (GO:0042060), imaginal disc fusion, thorax clo…
Q8INK6-2	PGRP-LB	N-acetylmuramoyl-L-alanine amidase [EC:3.5.1.28]	1	0.00810924	0.735779				28.9526				0.00810924				0.735779				0	FBgn0037906		immune response (GO:0006955), peptidoglycan catabolic process (GO:0009253), defense response to Gram-positive bacterium (GO:0050830), negative regulation of peptidoglycan recognition protein signaling pathway (GO:0061060), peptidoglycan metabolic process (GO:0000270), defense response (GO:0006952), detection of bacterium (GO:0016045), extracellular region (GO:0005576), integral component of plasm…
A1ZAU8-2	Patronin	calmodulin-regulated spectrin-associated protein	1	0.00811763	0.905997		26.5394				0.00811763				0.905997				0			FBgn0263197		mitotic spindle elongation (GO:0000022), negative regulation of microtubule depolymerization (GO:0007026), microtubule severing (GO:0051013), centrosome (GO:0005813), spindle (GO:0005819), midbody (GO:0030496), microtubule binding (GO:0008017), microtubule minus-end binding (GO:0051011)
P37276	Dhc64C	dynein heavy chain 1, cytosolic	1	0.00812553	0.502563		30.1951				0.00812553				-0.502563				0			FBgn0261797	Phagosome	microtubule-based movement (GO:0007018), germarium-derived oocyte fate determination (GO:0007294), female germline ring canal formation (GO:0007301), oocyte nucleus migration involved in oocyte dorsal/ventral axis specification (GO:0007312), intracellular mRNA localization (GO:0008298), establishment of mitotic spindle localization (GO:0040001), fusome organization (GO:0045478), germ-line cyst fo…
Q9VN39	CG9775		1	0.00815573	0.633978		29.4381				0.00815573				0.633978				0			FBgn0037261
Q9NFZ3		guanine nucleotide-binding protein G(I)/G(S)/G(O) subunit gamma-13	1	0.00816336	0.509123		32.6405				0.00816336				0.509123				0			FBgn0028433	Phototransduction - fly
Q9VWN4	CG7358		1	0.00816983	1.22721		22.7546				0.00816983				1.22721				1			FBgn0030974
Q9VNI9	CG2023	protein transport protein SEC20	1	0.00816983	1.0233		25.5042				0.00816983				1.0233				0			FBgn0037383	SNARE interactions in vesicular transport	endoplasmic reticulum membrane fusion (GO:0016320), endoplasmic reticulum (GO:0005783), SNARE complex (GO:0031201), SNAP receptor activity (GO:0005484)
Q9VJQ6	dyn-p25	dynactin 5	2	0.00817905	0.578354		25.0226		26.1695		0.0176502		0.00532281		0.405121		-0.710538		0		0	FBgn0040228		microtubule-based movement (GO:0007018), spermatogenesis (GO:0007283), positive regulation of retrograde axon cargo transport (GO:2001019), dynactin complex (GO:0005869)
Q02645-2	hts		1	0.00825072	0.386956		34.029				0.00825072				0.386956				0			FBgn0263391		germarium-derived oocyte fate determination (GO:0007294), female germline ring canal formation, actin assembly (GO:0008302), spectrosome organization (GO:0030721), fusome organization (GO:0045478), germ-line cyst formation (GO:0048134), female germ-line cyst formation (GO:0048135), meiotic spindle organization (GO:0000212), cystoblast division (GO:0007282), axon guidance (GO:0007411), adult somat…
Q9VHS2	CG9603	cytochrome c oxidase subunit 7a	1	0.00825072	0.410303		33.8034				0.00825072				0.410303				0			FBgn0040529	Oxidative phosphorylation	mitochondrial electron transport, cytochrome c to oxygen (GO:0006123), mitochondrial respiratory chain complex IV (GO:0005751), cytochrome-c oxidase activity (GO:0004129), electron carrier activity (GO:0009055)
Q9W452	CG6067		2	0.0083027	2.18167	28.6069	25.0117			0.0886021	0.00435542			-0.763233	-2.98946			0	4			FBgn0029828		proteolysis (GO:0006508), serine-type endopeptidase activity (GO:0004252)
Q24154	RpL29	large subunit ribosomal protein L29e	2	0.00831146	1.91721	30.1816			29.759	0.0517428			0.00451865	-1.85448			1.97795	0			0	FBgn0016726	Ribosome	translation (GO:0006412), cytosolic large ribosomal subunit (GO:0022625), ribosome (GO:0005840), structural constituent of ribosome (GO:0003735), chromatin binding (GO:0003682)
Q9W3Y3	CG3226	calcyclin binding protein	1	0.0083944	0.343468		28.8875				0.0083944				0.343468				0			FBgn0029882	Wnt signaling pathway	heart development (GO:0007507), microtubule associated complex (GO:0005875)
Q7YU08	A2bp1	RNA binding protein fox-1	1	0.0083944	0.406836		27.4815				0.0083944				0.406836				0			FBgn0052062		nervous system development (GO:0007399), imaginal disc-derived wing vein specification (GO:0007474), positive regulation of transcription, DNA-templated (GO:0045893), oogenesis (GO:0048477), nucleus (GO:0005634), cytoplasm (GO:0005737), mRNA binding (GO:0003729), transcription regulatory region DNA binding (GO:0044212), transcription factor binding (GO:0008134), nucleotide binding (GO:0000166)
P23226-3	Map205		1	0.0083944	0.394627		28.9507				0.0083944				0.394627				0			FBgn0002645		microtubule-based process (GO:0007017), mitotic cell cycle (GO:0000278), centrosome organization (GO:0051297), microtubule associated complex (GO:0005875), spindle (GO:0005819), midbody (GO:0030496), spindle microtubule (GO:0005876), cytoplasmic microtubule (GO:0005881), microtubule binding (GO:0008017)
Q9VK85	Elf	peptide chain release factor subunit 3	1	0.00839859	0.601053				29.7527				0.00839859				-0.601053				0	FBgn0020443	mRNA surveillance pathway	translational termination (GO:0006415), cytosol (GO:0005829), translation release factor activity (GO:0003747), GTP binding (GO:0005525), translation termination factor activity (GO:0008079), GTPase activity (GO:0003924)
P48375	FK506-bp2	FK506-binding protein 1 [EC:5.2.1.8]	2	0.00840392	0.625038		33.6677		32.1454		0.0366079		0.00474681		0.263495		-0.843751		0		0	FBgn0013954		protein folding (GO:0006457), cellular response to DNA damage stimulus (GO:0006974), peptidyl-proline modification (GO:0018208), cytoplasm (GO:0005737), membrane (GO:0016020), peptidyl-prolyl cis-trans isomerase activity (GO:0003755), FK506 binding (GO:0005528)
Q9VG96	GstD4	glutathione S-transferase [EC:2.5.1.18]	1	0.00842767	0.901533				29.4492				0.00842767				-0.901533				0	FBgn0010040	Glutathione metabolism, Metabolism of xenobiotics by cytochrome P450, Drug metabolism - cytochrome P450	glutathione metabolic process (GO:0006749), cytoplasm (GO:0005737), glutathione transferase activity (GO:0004364)
Q9VV38	CG4998		1	0.0084295	2.05941		24.8278				0.0084295				-2.05941				5			FBgn0036612		proteolysis (GO:0006508), serine-type endopeptidase activity (GO:0004252)
Q9I7Q5	Cpr65Au		1	0.00846581	1.99688		29.0607				0.00846581				1.99688				0			FBgn0042119		chitin-based cuticle development (GO:0040003), extracellular matrix (GO:0031012), structural constituent of chitin-based larval cuticle (GO:0008010), structural constituent of chitin-based cuticle (GO:0005214)
Q7KNS5	qkr54B	KH domain-containing, RNA-binding, signal transduction-associated protein 3	1	0.00849063	0.619493		26.9744				0.00849063				0.619493				0			FBgn0022987		cytoplasm (GO:0005737), RNA binding (GO:0003723), mRNA binding (GO:0003729)
Q9V393	krz	beta-arrestin	1	0.00849063	0.571366		28.0551				0.00849063				-0.571366				0			FBgn0040206	Endocytosis	instar larval development (GO:0002168), gastrulation (GO:0007369), regulation of protein stability (GO:0031647), locomotory exploration behavior (GO:0035641), cuticle development (GO:0042335), negative regulation of Notch signaling pathway (GO:0045746), negative regulation of protein tyrosine kinase activity (GO:0061099), cytoplasm (GO:0005737)
Q9VQX4	CG3714	nicotinate phosphoribosyltransferase [EC:6.3.4.21]	1	0.00849063	0.809216		27.0396				0.00849063				-0.809216				0			FBgn0031589	Nicotinate and nicotinamide metabolism, Metabolic pathways	NAD biosynthetic process (GO:0009435), nicotinate nucleotide salvage (GO:0019358), nicotinate phosphoribosyltransferase activity (GO:0004516), nicotinate-nucleotide diphosphorylase (carboxylating) activity (GO:0004514)
B6IDV6	Pvr	FMS-like tyrosine kinase 1 [EC:2.7.10.1]	1	0.00851761	0.521938				26.5744				0.00851761				0.521938				0	FBgn0032006	Endocytosis	vascular endothelial growth factor receptor signaling pathway (GO:0048010), border follicle cell migration (GO:0007298), hemocyte migration (GO:0035099), hemocyte proliferation (GO:0035172), mitotic spindle elongation (GO:0000022), actin cytoskeleton organization (GO:0030036), cellular response to DNA damage stimulus (GO:0006974), actin filament organization (GO:0007015), ventral cord development…
Q9XY35	ox	ubiquinol-cytochrome c reductase subunit 9	2	0.00852747	1.04885		30.1809		27.2216		0.00562399		0.0176285		0.782727		-1.25996		0		0	FBgn0011227	Oxidative phosphorylation, Metabolic pathways	mitochondrial electron transport, ubiquinol to cytochrome c (GO:0006122), spermatid development (GO:0007286), mitochondrial respiratory chain complex III (GO:0005750), ubiquinol-cytochrome-c reductase activity (GO:0008121)
Q9VKZ7	CG4972		1	0.0085652	1.53335		24.9326				0.0085652				-1.53335				2			FBgn0032217		regulation of signal transduction (GO:0009966), membrane (GO:0016020)
Q9VCP4	CG4467		1	0.0085652	0.585556		29.5861				0.0085652				-0.585556				0			FBgn0039064		proteolysis (GO:0006508), cellular_component (GO:0005575), aminopeptidase activity (GO:0004177), metallopeptidase activity (GO:0008237), zinc ion binding (GO:0008270)
P35128	ben	ubiquitin-conjugating enzyme E2 N [EC:6.3.2.19]	1	0.0085652	0.487882		29.422				0.0085652				0.487882				0			FBgn0000173	Ubiquitin mediated proteolysis	grooming behavior (GO:0007625), axonogenesis (GO:0007409), axon target recognition (GO:0007412), flight behavior (GO:0007629), jump response (GO:0007630), photoreceptor cell morphogenesis (GO:0008594), response to anesthetic (GO:0072347), protein ubiquitination (GO:0016567), ubiquitin-protein transferase activity (GO:0004842), acid-amino acid ligase activity (GO:0016881)
Q9VMD3	CG9531	[EC:2.1.1.-]	1	0.00858534	0.66697		27.6487				0.00858534				-0.66697				0			FBgn0031817	Histidine metabolism, Tyrosine metabolism	protein methylation (GO:0006479), oxygen-dependent protoporphyrinogen oxidase activity (GO:0004729), nucleic acid binding (GO:0003676), protein methyltransferase activity (GO:0008276)
Q9W3L4	CG2233		3	0.00863368	1.13656	34.3858	30.674		28.573	0.0047744	0.063415		0.0081795	-1.3236	-0.519581		-1.3614	0	0		0	FBgn0029990
A1ZB71	GstE6	glutathione S-transferase [EC:2.5.1.18]	1	0.00868314	0.854572				26.954				0.00868314				0.854572				0	FBgn0063494	Glutathione metabolism, Metabolism of xenobiotics by cytochrome P450, Drug metabolism - cytochrome P450	glutathione metabolic process (GO:0006749), cytoplasm (GO:0005737), glutathione transferase activity (GO:0004364)
Q9VYG3	CG4332		1	0.00870512	0.980425				22.0626				0.00870512				0.980425				13	FBgn0030456
Q9VEH0	alt		1	0.00873055	0.368763		30.5022				0.00873055				0.368763				0			FBgn0038535		lipid particle (GO:0005811)
Q7K3B7	CG11208	2-hydroxyacyl-CoA lyase 1 [EC:4.1.-.-]	1	0.00880854	0.518891				30.787				0.00880854				0.518891				0	FBgn0034488	Peroxisome	fatty acid alpha-oxidation (GO:0001561), peroxisome (GO:0005777), oxalyl-CoA decarboxylase activity (GO:0008949), magnesium ion binding (GO:0000287), thiamine pyrophosphate binding (GO:0030976)
Q9VM49	Caper	RNA-binding protein 39	1	0.00880854	1.82468				23.6272				0.00880854				-1.82468				3	FBgn0031883		RNA splicing (GO:0008380), regulation of alternative mRNA splicing, via spliceosome (GO:0000381), mRNA splicing, via spliceosome (GO:0000398), spliceosomal complex (GO:0005681), precatalytic spliceosome (GO:0071011), catalytic step 2 spliceosome (GO:0071013), nucleus (GO:0005634), mRNA binding (GO:0003729), nucleotide binding (GO:0000166), RNA binding (GO:0003723)
Q9VRG4	CG1718	ATP-binding cassette, subfamily A (ABC1), member 3	1	0.00880854	1.05741				25.5101				0.00880854				1.05741				0	FBgn0031170	ABC transporters	ATP-binding cassette (ABC) transporter complex (GO:0043190), ATPase activity, coupled to transmembrane movement of substances (GO:0042626), transporter activity (GO:0005215), ATP binding (GO:0005524)
Q9VW57	Grasp65		1	0.00880854	0.91175				26.208				0.00880854				-0.91175				0	FBgn0036919		Golgi organization (GO:0007030), wing disc morphogenesis (GO:0007472), morphogenesis of follicular epithelium (GO:0016333), Golgi membrane (GO:0000139), plasma membrane (GO:0005886), endoplasmic reticulum (GO:0005783), Golgi apparatus (GO:0005794), Golgi stack (GO:0005795), Golgi-associated vesicle (GO:0005798)
Q00174	LanA	laminin, alpha 3/5	1	0.00881134	0.371383		31.7288				0.00881134				0.371383				0			FBgn0002526	ECM-receptor interaction	startle response (GO:0001964), inter-male aggressive behavior (GO:0002121), axon guidance (GO:0007411), imaginal disc-derived wing morphogenesis (GO:0007476), heart development (GO:0007507), female meiosis chromosome segregation (GO:0016321), locomotion involved in locomotory behavior (GO:0031987), dorsal trunk growth, open tracheal system (GO:0035001), melanotic encapsulation of foreign target (…
Q9Y119	Tps1	trehalose 6-phosphate synthase/phosphatase [EC:2.4.1.15 3.1.3.12]	1	0.00884313	0.749032				30.8198				0.00884313				0.749032				0	FBgn0027560	Starch and sucrose metabolism, Metabolic pathways	trehalose biosynthetic process (GO:0005992), lipid particle (GO:0005811), alpha,alpha-trehalose-phosphate synthase (UDP-forming) activity (GO:0003825)
Q9VL00	CG4968	ubiquitin thioesterase protein OTUB1 [EC:3.4.19.12]	1	0.00884313	1.03419				24.6129				0.00884313				-1.03419				0	FBgn0032214		protein metabolic process (GO:0019538), cellular_component (GO:0005575), omega peptidase activity (GO:0008242)
Q7K4Y8	CG1909		1	0.00891343	0.557768		27.2909				0.00891343				-0.557768				0			FBgn0039911		synaptic transmission (GO:0007268), cytoskeleton (GO:0005856), cell junction (GO:0030054), postsynaptic membrane (GO:0045211), plasma membrane (GO:0005886), zinc ion binding (GO:0008270), acetylcholine receptor binding (GO:0033130)
Q9VZF1	CG1309		1	0.00892761	0.947478		26.5353				0.00892761				-0.947478				0			FBgn0035519
Q9XZH6	Vha13	V-type H+-transporting ATPase subunit G	3	0.00894047	0.844387		33.4355	32.5646	31.1328		0.00499247	0.0313927	0.00967148		0.480184	-0.556809	1.26426		0	0	0	FBgn0026753	Oxidative phosphorylation, Metabolic pathways, Phagosome	proton transport (GO:0015992), embryonic development via the syncytial blastoderm (GO:0001700), ATP hydrolysis coupled proton transport (GO:0015991), vacuolar proton-transporting V-type ATPase, V1 domain (GO:0000221), plasma membrane proton-transporting V-type ATPase complex (GO:0033181), vacuolar proton-transporting V-type ATPase complex (GO:0016471), proton-transporting ATPase activity, rotatio…
Q9VUQ5	AGO2	eukaryotic translation initiation factor 2C	1	0.00900518	0.580735				27.2948				0.00900518				-0.580735				0	FBgn0087035		translational initiation (GO:0006413), RNA interference (GO:0016246), targeting of mRNA for destruction involved in RNA interference (GO:0030423), production of siRNA involved in RNA interference (GO:0030422), siRNA loading onto RISC involved in RNA interference (GO:0035087), pole cell formation (GO:0007279), cellularization (GO:0007349), dsRNA transport (GO:0033227), syncytial nuclear migration …
Q9W112	CG3894	neuralized-like protein 2	1	0.00900518	1.01565				22.4918				0.00900518				-1.01565				5	FBgn0035059		intracellular signal transduction (GO:0035556)
Q9VA54	Rpt6R	26S proteasome regulatory subunit T6	1	0.00900518	1.36488				24.1621				0.00900518				1.36488				3	FBgn0039788	Proteasome	proteolysis (GO:0006508), neurogenesis (GO:0022008), protein catabolic process (GO:0030163), proteasome regulatory particle, base subcomplex (GO:0008540), microtubule associated complex (GO:0005875), cytoplasm (GO:0005737), ATPase activity (GO:0016887), ATP binding (GO:0005524)
Q9VI53	CG1105		1	0.00900518	0.797378				25.1638				0.00900518				0.797378				0	FBgn0037465
Q9W2N0	cpa	capping protein (actin filament) muscle Z-line, alpha	1	0.00900518	0.523194				29.2741				0.00900518				-0.523194				0	FBgn0034577		barbed-end actin filament capping (GO:0051016), microtubule-based movement (GO:0007018), cell morphogenesis (GO:0000902), actin cytoskeleton organization (GO:0030036), phagocytosis (GO:0006909), actin filament organization (GO:0007015), germarium-derived oocyte fate determination (GO:0007294), regulation of lamellipodium assembly (GO:0010591), negative regulation of actin filament polymerization …
Q8IPT6	Rab26		1	0.00901514	0.878524		25.9622				0.00901514				0.878524				0			FBgn0086913		vesicle-mediated transport (GO:0016192), regulation of exocytosis (GO:0017157), Rab protein signal transduction (GO:0032482), protein transport (GO:0015031), intrinsic component of plasma membrane (GO:0031226), vesicle (GO:0031982), synapse (GO:0045202), recycling endosome (GO:0055037), GTPase activity (GO:0003924), GTP binding (GO:0005525)
Q9W294	CG11073		1	0.00904382	1.74399		24.9456				0.00904382				1.74399				3			FBgn0034693
Q9W1R8	CG3500		1	0.00904907	1.79843				23.6335				0.00904907				-1.79843				6	FBgn0034849
Q8I0J3	mRpS21	small subunit ribosomal protein S21	1	0.00915109	0.663236				27.6474				0.00915109				-0.663236				0	FBgn0044511	Ribosome	translation (GO:0006412), mitochondrial small ribosomal subunit (GO:0005763), structural constituent of ribosome (GO:0003735)
Q9W2E7	Rae1	mRNA export factor	1	0.00920259	0.377349		29.1642				0.00920259				-0.377349				0			FBgn0034646	RNA transport	regulation of cell cycle (GO:0051726), regulation of autophagy (GO:0010506), negative regulation of synaptic growth at neuromuscular junction (GO:0045886), centrosome organization (GO:0051297), regulation of G1/S transition of mitotic cell cycle (GO:2000045), nucleus (GO:0005634), nuclear envelope (GO:0005635), nuclear pore (GO:0005643), protein binding (GO:0005515)
Q9VC31	RabX4	Rab family, other	1	0.00922639	0.765165		26.1984				0.00922639				-0.765165				0			FBgn0051118		vesicle-mediated transport (GO:0016192), Rab protein signal transduction (GO:0032482), protein transport (GO:0015031), vesicle (GO:0031982), neuronal cell body (GO:0043025), synapse (GO:0045202), recycling endosome (GO:0055037), GTPase activity (GO:0003924), GTP binding (GO:0005525)
Q9VB81	Cpr97Eb		1	0.00922639	1.35263		26.6113				0.00922639				1.35263				0			FBgn0039481		chitin-based cuticle development (GO:0040003), extracellular matrix (GO:0031012), structural constituent of chitin-based larval cuticle (GO:0008010), structural constituent of chitin-based cuticle (GO:0005214)
Q7YU88	CG14442		1	0.00922639	1.47096		24.7132				0.00922639				1.47096				1			FBgn0029893
P91927	Letm1	LETM1 and EF-hand domain-containing protein 1, mitochondrial	1	0.00927614	0.354151		30.855				0.00927614				0.354151				0			FBgn0019886		mitochondrial calcium ion transport (GO:0006851), cellular response to hypoxia (GO:0071456), mitochondrion (GO:0005739), mitochondrial membrane (GO:0031966), calcium:sodium antiporter activity (GO:0005432), potassium:proton antiporter activity (GO:0015386), calcium ion binding (GO:0005509)
Q9VPA1	CG32432		1	0.00927614	0.644353		27.8283				0.00927614				-0.644353				0			FBgn0052432
D2A6J6	CG42596		1	0.00931779	2.10365		22.9657				0.00931779				2.10365				14			FBgn0260995
Q9W0T7	CG16940		1	0.00931779	0.606477		27.9109				0.00931779				-0.606477				0			FBgn0035111		nuclear exosome (RNase complex) (GO:0000176), cytoplasmic exosome (RNase complex) (GO:0000177), exoribonuclease II activity (GO:0008859)
Q7K568	hebe		1	0.00931779	0.898895		27.2741				0.00931779				0.898895				0			FBgn0033448		determination of adult lifespan (GO:0008340)
Q9VXN2	sun	F-type H+-transporting ATPase subunit epsilon	1	0.00934103	0.49063		32.5782				0.00934103				0.49063				0			FBgn0014391	Oxidative phosphorylation, Metabolic pathways	proton transport (GO:0015992), response to oxidative stress (GO:0006979), determination of adult lifespan (GO:0008340), lateral inhibition (GO:0046331), ATP synthesis coupled proton transport (GO:0015986), mitochondrial proton-transporting ATP synthase complex, catalytic core F(1) (GO:0000275), hydrogen-exporting ATPase activity, phosphorylative mechanism (GO:0008553), proton-transporting ATPase …
Q7K3Y9	CG17739		1	0.00936919	1.64704		23.6995				0.00936919				-1.64704				6			FBgn0033710		extracellular region (GO:0005576), serine-type endopeptidase inhibitor activity (GO:0004867)
O96299	Sodh-2	L-iditol 2-dehydrogenase [EC:1.1.1.14]	2	0.00938064	0.897608	29.6296	27.3973			0.0595288	0.00509148			-0.943025	-0.849767			0	0			FBgn0022359	Fructose and mannose metabolism, Metabolic pathways	oxidation-reduction process (GO:0055114), L-iditol 2-dehydrogenase activity (GO:0003939), zinc ion binding (GO:0008270)
Q9W2D6	Tim10	mitochondrial import inner membrane translocase subunit TIM10	2	0.00940246	1.08026		28.4491		26.3514		0.0358546		0.00541067		0.509411		1.44029		0		0	FBgn0027360		protein targeting to mitochondrion (GO:0006626), defense response to Gram-negative bacterium (GO:0050829), negative regulation of innate immune response (GO:0045824), protein transport (GO:0015031), protein import into mitochondrial inner membrane (GO:0045039), mitochondrial inner membrane presequence translocase complex (GO:0005744), P-P-bond-hydrolysis-driven protein transmembrane transporter a…
Q9VK84	Oatp33Ea		1	0.00942605	2.02951				22.7008				0.00942605				-2.02951				8	FBgn0032433		organic anion transport (GO:0015711), transport (GO:0006810), membrane (GO:0016020), transporter activity (GO:0005215), organic anion transmembrane transporter activity (GO:0008514)
Q9VFF0	CG3731	mitochondrial-processing peptidase subunit beta [EC:3.4.24.64]	2	0.00944026	0.470202	34.7613	33.9851			0.0483482	0.0052308			0.519864	-0.414633			0	0			FBgn0038271		mitochondrial electron transport, ubiquinol to cytochrome c (GO:0006122), protein processing (GO:0016485), cytoplasmic microtubule organization (GO:0031122), proteolysis (GO:0006508), mitochondrial respiratory chain complex III (GO:0005750), mitochondrial matrix (GO:0005759), mitochondrial processing peptidase complex (GO:0017087), mitochondrion (GO:0005739), lipid particle (GO:0005811), microtub…
P82712	Cyp12d1-p	cytochrome P450, family 12 [EC:1.14.-.-]	2	0.00948409	0.90585	28.7464			29.9815	0.0233409			0.0059511	1.01836			0.777225	0			0	FBgn0050489		response to insecticide (GO:0017085), response to DDT (GO:0046680), oxidation-reduction process (GO:0055114), mitochondrion (GO:0005739), electron carrier activity (GO:0009055), iron ion binding (GO:0005506), oxidoreductase activity, acting on paired donors, with incorporation or reduction of molecular oxygen (GO:0016705), heme binding (GO:0020037)
Q7JWD3	CG1598	arsenite-transporting ATPase [EC:3.6.3.16]	1	0.00952261	0.996322		23.0997				0.00952261				-0.996322				8			FBgn0033191		arsenite-transmembrane transporting ATPase activity (GO:0015446), ATP binding (GO:0005524)
Q9VC66	CG6607	protein phosphatase 1 regulatory subunit 21	1	0.00960495	0.681998		26.4837				0.00960495				0.681998				0			FBgn0039204
P32748	Dhod	dihydroorotate dehydrogenase [EC:1.3.5.2]	1	0.00961691	0.579056				28.6403				0.00961691				0.579056				0	FBgn0000447	Pyrimidine metabolism, Metabolic pathways	'de novo' pyrimidine nucleobase biosynthetic process (GO:0006207), oxidation-reduction process (GO:0055114), UMP biosynthetic process (GO:0006222), mitochondrial inner membrane (GO:0005743), mitochondrial intermembrane space (GO:0005758), dihydroorotate dehydrogenase activity (GO:0004152), dihydroorotate oxidase activity (GO:0004158)
B7Z0B2	CG10359		1	0.00962369	0.676332				28.382				0.00962369				-0.676332				0	FBgn0035452
Q9VWW2	CG6123		1	0.00964951	0.498294		29.4688				0.00964951				0.498294				0			FBgn0030913
O76861	CG2685	WW domain-binding protein 11	1	0.00964951	0.94101		25.6369				0.00964951				0.94101				0			FBgn0024998	Spliceosome	mRNA splicing, via spliceosome (GO:0000398), RNA processing (GO:0006396), precatalytic spliceosome (GO:0071011), catalytic step 2 spliceosome (GO:0071013)
Q7KKI0	Cct5	T-complex protein 1 subunit epsilon	1	0.00970257	0.615052		28.7824				0.00970257				-0.615052				0			FBgn0010621		protein folding (GO:0006457), mitotic spindle organization (GO:0007052), neurogenesis (GO:0022008), chaperonin-containing T-complex (GO:0005832), microtubule associated complex (GO:0005875), unfolded protein binding (GO:0051082), ATPase activity, coupled (GO:0042623), ATP binding (GO:0005524)
Q9V3C7	I-2	protein phosphatase inhibitor 2	1	0.00972884	0.582455		28.0658				0.00972884				0.582455				0			FBgn0028429		negative regulation of protein dephosphorylation (GO:0035308), regulation of signal transduction (GO:0009966), regulation of phosphoprotein phosphatase activity (GO:0043666), protein phosphatase type 1 complex (GO:0000164), protein phosphatase inhibitor activity (GO:0004864), protein phosphatase 1 binding (GO:0008157)
Q9I7K0	Jupiter		1	0.00974421	0.441563		30.1898				0.00974421				0.441563				0			FBgn0051363		positive regulation of microtubule polymerization (GO:0031116), cytosol (GO:0005829), nucleus (GO:0005634), microtubule associated complex (GO:0005875), microtubule cytoskeleton (GO:0015630), structural constituent of cytoskeleton (GO:0005200), microtubule binding (GO:0008017), nucleic acid binding (GO:0003676), metal ion binding (GO:0046872)
P04755	nAChRbeta1	nicotinic acetylcholine receptor, invertebrate	1	0.00979415	1.6215		24.3734				0.00979415				1.6215				0			FBgn0000038		synaptic transmission, cholinergic (GO:0007271), ion transport (GO:0006811), acetylcholine-gated channel complex (GO:0005892), postsynaptic membrane (GO:0045211), integral component of plasma membrane (GO:0005887), acetylcholine-activated cation-selective channel activity (GO:0004889)
Q9VAC9	CG7903		2	0.0099898	0.744599		29.0763		23.5586		0.00583059		0.0348494		0.511494		0.92045		0		3	FBgn0039730		mRNA binding (GO:0003729), nucleotide binding (GO:0000166), nucleic acid binding (GO:0003676)
Q7JRC0	CG12384		1	0.00999785	0.865971		29.9564				0.00999785				0.865971				0			FBgn0033624
Q9VJ12	Acn	apoptotic chromatin condensation inducer in the nucleus	1	0.0100406	0.482792		28.5884				0.0100406				0.482792				0			FBgn0263198	RNA transport, mRNA surveillance pathway, Spliceosome	apoptotic process (GO:0006915), protein targeting to lysosome (GO:0006622), regulation of autophagy (GO:0010506), mRNA splicing, via spliceosome (GO:0000398), nucleus (GO:0005634), cytoplasm (GO:0005737), precatalytic spliceosome (GO:0071011), catalytic step 2 spliceosome (GO:0071013), protein binding (GO:0005515), nucleotide binding (GO:0000166)
Q9VXH4	CG9921		1	0.0100416	1.15308				24.1866				0.0100416				1.15308				1	FBgn0030743
Q9V7S5-2	Picot		1	0.0100951	1.90136				24.3022				0.0100951				1.90136				2	FBgn0024315		phosphate ion transport (GO:0006817), phosphate ion transmembrane transport (GO:0035435), integral component of membrane (GO:0016021), high-affinity inorganic phosphate:sodium symporter activity (GO:0005316), phosphate ion transmembrane transporter activity (GO:0015114)
Q9V3D2	Coprox	coproporphyrinogen III oxidase [EC:1.3.3.3]	2	0.0101738	0.569208	29.4618			29.628	0.0603916			0.00555478	-0.569084			0.569332	0			0	FBgn0021944	Porphyrin and chlorophyll metabolism, Metabolic pathways	heme biosynthetic process (GO:0006783), oxidation-reduction process (GO:0055114), mitochondrion (GO:0005739), coproporphyrinogen oxidase activity (GO:0004109)
P48149	RpS15Aa	small subunit ribosomal protein S15Ae	1	0.0102818	0.606684		30.4511				0.0102818				-0.606684				0			FBgn0010198	Ribosome	translation (GO:0006412), mitotic spindle elongation (GO:0000022), mitotic spindle organization (GO:0007052), cytosolic small ribosomal subunit (GO:0022627), ribosome (GO:0005840), structural constituent of ribosome (GO:0003735)
Q9VIP8	vls		1	0.0102895	1.43527				23.5588				0.0102895				-1.43527				7	FBgn0003978		pole plasm assembly (GO:0007315), cellularization (GO:0007349), embryonic pattern specification (GO:0009880), mitotic nuclear division (GO:0007067), cytoplasm (GO:0005737), P granule (GO:0043186), pole plasm (GO:0045495)
Q9VMW1	Rtnl1		2	0.0103509	1.26538		23.3935		27.873		0.0306765		0.00622582		1.40238		-1.11161		10		0	FBgn0053113		inter-male aggressive behavior (GO:0002121), olfactory behavior (GO:0042048), endoplasmic reticulum (GO:0005783), cytoplasm (GO:0005737), smooth endoplasmic reticulum (GO:0005790), lipid particle (GO:0005811), fusome (GO:0045169)
Q9VRR3	CG32407		2	0.0103679	0.824214		26.8624		28.2818		0.00547256		0.0982917		-0.741138		0.899651		0		0	FBgn0052407
Q9V3D0	mRpL4	large subunit ribosomal protein L4	2	0.0103897	1.06155		24.8032		27.3178		0.0243872		0.00660096		-1.34983		-0.657058		2		0	FBgn0001995	Ribosome	translation (GO:0006412), mitochondrial large ribosomal subunit (GO:0005762), structural constituent of ribosome (GO:0003735)
Q9XZ21	snama	E3 ubiquitin-protein ligase RBBP6 [EC:6.3.2.19]	1	0.0104265	0.622864		26.4759				0.0104265				0.622864				0			FBgn0086129		apoptotic process (GO:0006915), neurogenesis (GO:0022008), cell proliferation involved in compound eye morphogenesis (GO:0035736), nucleus (GO:0005634), nucleic acid binding (GO:0003676), zinc ion binding (GO:0008270)
Q8MS38	CG33217		1	0.0104438	1.22554				24.2551				0.0104438				1.22554				3	FBgn0053217		biological_process (GO:0008150), cellular_component (GO:0005575), molecular_function (GO:0003674)
Q9VA32	Cpr100A		1	0.010502	1.53251		26.1763				0.010502				1.53251				0			FBgn0039805		chitin-based cuticle development (GO:0040003), extracellular matrix (GO:0031012), structural constituent of chitin-based larval cuticle (GO:0008010), structural constituent of chitin-based cuticle (GO:0005214)
Q7YU81-3	chn		1	0.010502	1.83501		24.5637				0.010502				1.83501				0			FBgn0015371		negative regulation of transcription from RNA polymerase II promoter (GO:0000122), eye development (GO:0001654), embryonic development via the syncytial blastoderm (GO:0001700), peripheral nervous system development (GO:0007422), sensory organ development (GO:0007423), progression of morphogenetic furrow involved in compound eye morphogenesis (GO:0007458), negative regulation of compound eye cone…
Q9I7H8	CG18766		1	0.010502	0.755733		26.0305				0.010502				0.755733				0			FBgn0042111
Q8T4C4	ms(3)72Dt	F-type H+-transporting ATPase subunit beta [EC:3.6.3.14]	1	0.010502	2.34765		23.778				0.010502				2.34765				10			FBgn0036568	Oxidative phosphorylation, Metabolic pathways	proton transport (GO:0015992), determination of adult lifespan (GO:0008340), regulation of proton transport (GO:0010155), spermatid differentiation (GO:0048515), ATP synthesis coupled proton transport (GO:0015986), ATP hydrolysis coupled proton transport (GO:0015991), mitochondrial proton-transporting ATP synthase complex, catalytic core F(1) (GO:0000275), lipid particle (GO:0005811), hydrogen-ex…
A8DY79	brp		1	0.0105046	0.413281		35.3059				0.0105046				0.413281				0			FBgn0259246		synaptic transmission (GO:0007268), short-term memory (GO:0007614), anesthesia-resistant memory (GO:0007615), neurotransmitter secretion (GO:0007269), neuromuscular synaptic transmission (GO:0007274), adult locomotory behavior (GO:0008344), regulation of synaptic plasticity (GO:0048167), cytoskeletal matrix organization at active zone (GO:0048789), maintenance of presynaptic active zone structure…
P13706-2	Gpdh	glycerol-3-phosphate dehydrogenase (NAD+) [EC:1.1.1.8]	2	0.0105065	1.62407		32.8514		23.5514		0.0246591		0.00667532		-0.473339		2.24748		0		3	FBgn0001128	Glycerophospholipid metabolism	glycerol-3-phosphate metabolic process (GO:0006072), triglyceride metabolic process (GO:0006641), flight behavior (GO:0007629), glycerophosphate shuttle (GO:0006127), carbohydrate metabolic process (GO:0005975), oxidation-reduction process (GO:0055114), glycerol-3-phosphate catabolic process (GO:0046168), lipid particle (GO:0005811), Z disc (GO:0030018), M band (GO:0031430), cytoplasm (GO:0005737…
Q7PLL3	eIF-4B	translation initiation factor 4B	1	0.0105357	0.566914		28.4274				0.0105357				0.566914				0			FBgn0020660	RNA transport, mTOR signaling pathway	translational initiation (GO:0006413), cell proliferation (GO:0008283), positive regulation of JAK-STAT cascade (GO:0046427), cytosol (GO:0005829), mRNA binding (GO:0003729), translation initiation factor activity (GO:0003743), nucleotide binding (GO:0000166)
Q9VH39	CG11722	NADH dehydrogenase [ubiquinone] 1 alpha subcomplex assembly factor 4	1	0.0105546	0.42663		29.2473				0.0105546				0.42663				0			FBgn0037777		biological_process (GO:0008150), mitochondrial respiratory chain complex I assembly (GO:0032981), cellular_component (GO:0005575), molecular_function (GO:0003674)
Q8MMC4-2	CG3760		1	0.0105553	0.543757		28.7375				0.0105553				0.543757				0			FBgn0022343		biological_process (GO:0008150), cellular_component (GO:0005575), molecular_function (GO:0003674)
Q9XZ61	CG31639	ubiquitin carboxyl-terminal hydrolase L5 [EC:3.4.19.12]	1	0.0105553	0.486049		27.6358				0.0105553				-0.486049				0			FBgn0051639		protein deubiquitination (GO:0016579), proteolysis (GO:0006508), neurogenesis (GO:0022008), proteasome-mediated ubiquitin-dependent protein catabolic process (GO:0043161), ubiquitin-dependent protein catabolic process (GO:0006511), cytoplasm (GO:0005737), proteasome regulatory particle (GO:0005838), NA (NA), endopeptidase activity (GO:0004175), omega peptidase activity (GO:0008242)
A1ZAK4	Dek	protein DEK	1	0.0105763	0.327319		31.2486				0.0105763				0.327319				0			FBgn0026533		mRNA processing (GO:0006397), nucleus (GO:0005634), DNA binding (GO:0003677)
Q9VGZ3	Irp-1B	aconitate hydratase [EC:4.2.1.3]	1	0.0106593	0.383921				30.9778				0.0106593				0.383921				0	FBgn0024957	Citrate cycle (TCA cycle), Glyoxylate and dicarboxylate metabolism, Metabolic pathways, Carbon metabolism, 2-Oxocarboxylic acid metabolism, Biosynthesis of amino acids	regulation of translational initiation by iron (GO:0006447), metabolic process (GO:0008152), mRNA binding (GO:0003729), aconitate hydratase activity (GO:0003994), iron ion binding (GO:0005506), 4 iron, 4 sulfur cluster binding (GO:0051539)
Q9XYU1	Mcm3	DNA replication licensing factor MCM3 [EC:3.6.4.12]	1	0.0106593	1.78823				24.3651				0.0106593				-1.78823				2	FBgn0024332	DNA replication	pre-replicative complex assembly involved in nuclear cell cycle DNA replication (GO:0006267), mitotic G2 DNA damage checkpoint (GO:0007095), neurogenesis (GO:0022008), DNA replication initiation (GO:0006270), nuclear pre-replicative complex (GO:0005656), MCM complex (GO:0042555), chromatin binding (GO:0003682), 3'-5' DNA helicase activity (GO:0043138), DNA binding (GO:0003677), ATP binding (GO:00…
Q9VG59	CG5608	vacuole morphology and inheritance protein 14	1	0.0106593	0.756016				25.2979				0.0106593				-0.756016				0	FBgn0038058		lateral inhibition (GO:0046331), positive regulation of phosphorylation (GO:0042327), kinase activator activity (GO:0019209)
Q9VZ71	CG15211		1	0.0106593	2.53589				26.1011				0.0106593				2.53589				0	FBgn0030234		membrane (GO:0016020)
Q9VWI0	CG12203	NADH dehydrogenase (ubiquinone) Fe-S protein 4	2	0.0106881	0.818332		32.2095		29.9903		0.0163025		0.00795018		0.399886		1.08601		0		0	FBgn0031021	Oxidative phosphorylation, Metabolic pathways	electron transport chain (GO:0022900), mitochondrial respiratory chain complex I (GO:0005747), NADH dehydrogenase (ubiquinone) activity (GO:0008137)
Q9VVM1	CG7408		1	0.0107124	1.34111				23.6901				0.0107124				1.34111				8	FBgn0036765		defense response to bacterium (GO:0042742), metabolic process (GO:0008152), N-acetylgalactosamine-4-sulfatase activity (GO:0003943)
Q8IP18	Tpr2	DnaJ homolog subfamily C member 7	1	0.0107536	0.773529				25.8232				0.0107536				-0.773529				0	FBgn0032586		protein folding (GO:0006457), cellular_component (GO:0005575), unfolded protein binding (GO:0051082)
Q9W2C6			1	0.0107536	0.648313				29.0834				0.0107536				0.648313				0		NA
P91938-4	Trxr-1	thioredoxin reductase (NADPH) [EC:1.8.1.9]	1	0.0107562	1.34007				22.4158				0.0107562				1.34007				11	FBgn0020653	Pyrimidine metabolism, Selenocompound metabolism	determination of adult lifespan (GO:0008340), response to hypoxia (GO:0001666), cellular response to DNA damage stimulus (GO:0006974), neurogenesis (GO:0022008), cell redox homeostasis (GO:0045454), oxidation-reduction process (GO:0055114), mitochondrion (GO:0005739), cytoplasm (GO:0005737), microtubule associated complex (GO:0005875), thioredoxin-disulfide reductase activity (GO:0004791), antiox…
Q9I7S8	ade5	phosphoribosylaminoimidazole carboxylase / phosphoribosylaminoimidazole-succinocarboxamide synthase [EC:4.1.1.21 6.3.2.6]	1	0.0107607	0.891542				28.412				0.0107607				0.891542				0	FBgn0020513	Purine metabolism, Metabolic pathways	inter-male aggressive behavior (GO:0002121), 'de novo' IMP biosynthetic process (GO:0006189), imaginal disc-derived wing morphogenesis (GO:0007476), cytoplasm (GO:0005737), phosphoribosylaminoimidazole carboxylase activity (GO:0004638), phosphoribosylaminoimidazolesuccinocarboxamide synthase activity (GO:0004639), ATP binding (GO:0005524)
Q9VDE6			1	0.0108131	1.38099				24.357				0.0108131				1.38099				2	FBgn0038856
Q9Y0Z1	CG11970	nuclear factor related to kappa-B-binding protein	1	0.010832	0.615877		24.9986				0.010832				0.615877				0			FBgn0027503		nucleus (GO:0005634), Ino80 complex (GO:0031011), sequence-specific DNA binding transcription factor activity (GO:0003700)
Q9VGW9	mRpL37	large subunit ribosomal protein L37, mitochondrial	1	0.0108357	0.542186				28.2171				0.0108357				-0.542186				0	FBgn0261380		translation (GO:0006412), mitochondrial large ribosomal subunit (GO:0005762), structural constituent of ribosome (GO:0003735)
Q7KTL6	Nha1		1	0.0108357	0.973402				26.499				0.0108357				0.973402				0	FBgn0031865		renal sodium ion transport (GO:0003096), transmembrane transport (GO:0055085), brush border (GO:0005903), integral component of membrane (GO:0016021), sodium:proton antiporter activity (GO:0015385)
Q9W140	CG3548		2	0.0108685	1.15713		26.7746		22.3491		0.00691719		0.0253479		0.69329		1.48231		0		13	FBgn0035033
Q9VU94	Hml	von Willebrand factor	1	0.010878	2.28937	27.3101				0.010878				-2.28937				0				FBgn0029167	ECM-receptor interaction	hemostasis (GO:0007599), wound healing (GO:0042060), hemolymph coagulation (GO:0042381), cell adhesion (GO:0007155), chitin metabolic process (GO:0006030), extracellular region (GO:0005576), carbohydrate binding (GO:0030246), protein homodimerization activity (GO:0042803), chitin binding (GO:0008061)
Q01604	Pgk	phosphoglycerate kinase [EC:2.7.2.3]	1	0.0109142	0.305899		34.0098				0.0109142				-0.305899				0			FBgn0250906	Glycolysis / Gluconeogenesis, Metabolic pathways, Carbon metabolism, Biosynthesis of amino acids	synaptic transmission (GO:0007268), glycolytic process (GO:0006096), muscle cell cellular homeostasis (GO:0046716), Z disc (GO:0030018), M band (GO:0031430), cytoplasm (GO:0005737), phosphoglycerate kinase activity (GO:0004618)
Q9VYY7	HP5		1	0.0109182	0.924063		24.4446				0.0109182				0.924063				0			FBgn0030301		chromocenter (GO:0010369)
Q9VEN9	Patr-1	DNA topoisomerase 2-associated protein PAT1	1	0.0109507	0.718906		26.5186				0.0109507				0.718906				0			FBgn0266053	RNA degradation
P40417-3	rl	mitogen-activated protein kinase 1/3 [EC:2.7.11.24]	1	0.0110057	0.446115		29.3726				0.0110057				-0.446115				0			FBgn0003256	MAPK signaling pathway - fly, FoxO signaling pathway, mTOR signaling pathway, Dorso-ventral axis formation, TGF-beta signaling pathway	regulation of transcription, DNA-templated (GO:0006355), protein phosphorylation (GO:0006468), anterior/posterior axis specification, embryo (GO:0008595), R7 cell development (GO:0045467), regulation of synapse structure or activity (GO:0050803), cellular response to reactive oxygen species (GO:0034614), cellular response to arsenic-containing substance (GO:0071243), cellular response to cadmium …
Q9VLC3	Mco1		1	0.011034	1.44205				27.4942				0.011034				1.44205				0	FBgn0032116		iron ion homeostasis (GO:0055072), oxidation-reduction process (GO:0055114), intrinsic component of external side of plasma membrane (GO:0031233), cell surface (GO:0009986), basal part of cell (GO:0045178), ferroxidase activity (GO:0004322), iron ion transmembrane transporter activity (GO:0005381), copper ion binding (GO:0005507)
Q9VXK7	CG9172	NADH dehydrogenase (ubiquinone) Fe-S protein 7 [EC:1.6.5.3 1.6.99.3]	1	0.011034	0.631777				29.4568				0.011034				0.631777				0	FBgn0030718	Oxidative phosphorylation, Metabolic pathways	mitochondrial electron transport, NADH to ubiquinone (GO:0006120), response to reactive oxygen species (GO:0000302), determination of adult lifespan (GO:0008340), mitochondrial respiratory chain complex I assembly (GO:0032981), mitochondrial respiratory chain complex I (GO:0005747), NADH dehydrogenase activity (GO:0003954), NADH dehydrogenase (ubiquinone) activity (GO:0008137), quinone binding (G…
Q9VCI3	Lsd-1		1	0.0110349	0.803297	35.7321				0.0110349				0.803297				0				FBgn0039114		positive regulation of triglyceride catabolic process (GO:0010898), triglyceride mobilization (GO:0006642), regulation of lipid storage (GO:0010883), neurogenesis (GO:0022008), lipid particle organization (GO:0034389), protein localization to lipid particle (GO:1990044), lipid storage (GO:0019915), lipid particle (GO:0005811), protein-lipid complex (GO:0032994)
Q9VG42	Gnmt	glycine N-methyltransferase [EC:2.1.1.20]	1	0.0110349	3.59109	24.6315				0.0110349				3.59109				14				FBgn0038074	Glycine, serine and threonine metabolism	glycine N-methyltransferase activity (GO:0017174)
Q9VAT0	WASp	Wiskott-Aldrich syndrome protein	1	0.0111206	0.458884		28.8338				0.0111206				0.458884				0			FBgn0024273		asymmetric cell division (GO:0008356), cell fate commitment (GO:0045165), microtubule bundle formation (GO:0001578), regulation of synaptic growth at neuromuscular junction (GO:0008582), Arp2/3 complex-mediated actin nucleation (GO:0034314), apical constriction (GO:0003383), intracellular protein transport (GO:0006886), membrane budding (GO:0006900), spermatid development (GO:0007286), sensory or…
Q9Y163	hoe1		1	0.0111206	2.55654		23.9849				0.0111206				2.55654				7			FBgn0041150		transport (GO:0006810), transmembrane transport (GO:0055085), membrane (GO:0016020), integral component of membrane (GO:0016021), transporter activity (GO:0005215), L-tyrosine transmembrane transporter activity (GO:0005302)
Q9VG29	CG5999	glucuronosyltransferase [EC:2.4.1.17]	1	0.0111583	1.57205				24.183				0.0111583				1.57205				1	FBgn0038083	Pentose and glucuronate interconversions, Ascorbate and aldarate metabolism, Starch and sucrose metabolism, Retinol metabolism, Porphyrin and chlorophyll metabolism, Metabolism of xenobiotics by cytochrome P450, Drug metabolism - cytochrome P450, Drug metabolism - other enzymes, Metabolic pathways	metabolic process (GO:0008152), glucuronosyltransferase activity (GO:0015020)
A5XCL5	UGP	UTP--glucose-1-phosphate uridylyltransferase [EC:2.7.7.9]	1	0.0111658	1.84485				24.8194				0.0111658				1.84485				1	FBgn0035978	Pentose and glucuronate interconversions, Galactose metabolism, Starch and sucrose metabolism, Amino sugar and nucleotide sugar metabolism, Metabolic pathways	metabolic process (GO:0008152), UTP:glucose-1-phosphate uridylyltransferase activity (GO:0003983)
Q7KUC2	Pdxk	pyridoxine kinase [EC:2.7.1.35]	2	0.011256	0.490737		27.8975		30.5845		0.0885602		0.00600993		-0.35379		0.597058		0		0	FBgn0085484	Vitamin B6 metabolism, Metabolic pathways	pyridoxal 5'-phosphate salvage (GO:0009443), cytoplasm (GO:0005737), pyridoxal kinase activity (GO:0008478)
P36188	wupA		2	0.0112758	2.55351		27.1436		23.8848		0.00606082		0.0807989		3.09824		1.85518		0		4	FBgn0004028		nuclear division (GO:0000280), nervous system development (GO:0007399), heart development (GO:0007507), muscle organ development (GO:0007517), skeletal muscle tissue development (GO:0007519), myofibril assembly (GO:0030239), sarcomere organization (GO:0045214), muscle cell cellular homeostasis (GO:0046716), cardiac muscle tissue development (GO:0048738), heart contraction (GO:0060047), nucleus (G…
Q7KVQ8	CG1628	solute carrier family 25 (mitochondrial ornithine transporter) member 2/15	2	0.0113758	0.882289	24.3258	23.9419			0.0623256	0.00625913			-0.93415	-0.827183			5	2			FBgn0030218		mitochondrial ornithine transport (GO:0000066), amino acid transmembrane transport (GO:0003333), mitochondrial envelope (GO:0005740), mitochondrial inner membrane (GO:0005743), L-ornithine transmembrane transporter activity (GO:0000064), amino acid transmembrane transporter activity (GO:0015171), transmembrane transporter activity (GO:0022857)
Q9VXC7	CG9673		1	0.0114007	0.642685				30.4668				0.0114007				0.642685				0	FBgn0030775		proteolysis (GO:0006508), serine-type endopeptidase activity (GO:0004252)
Q7JWX3	nec		1	0.0114007	1.17168				22.5756				0.0114007				-1.17168				12	FBgn0002930		Toll signaling pathway (GO:0008063), antifungal humoral response (GO:0019732), regulation of proteolysis (GO:0030162), negative regulation of Toll signaling pathway (GO:0045751), immune response (GO:0006955), defense response (GO:0006952), negative regulation of endopeptidase activity (GO:0010951), extracellular space (GO:0005615), serine-type endopeptidase inhibitor activity (GO:0004867)
Q24560	betaTub56D	tubulin beta	2	0.0114145	0.393314		35.7208		33.533		0.00610669		0.0872551		-0.450664		-0.326027		0		0	FBgn0003887	Phagosome	muscle attachment (GO:0016203), centrosome duplication (GO:0051298), NA (NA), protein polymerization (GO:0051258), microtubule (GO:0005874), structural constituent of cytoskeleton (GO:0005200), GTPase activity (GO:0003924), GTP binding (GO:0005525)
Q7K0X9	Syx7	syntaxin 7	1	0.0114366	0.519484		27.2962				0.0114366				0.519484				0			FBgn0086377	SNARE interactions in vesicular transport, Phagosome	vesicle fusion (GO:0006906), synaptic vesicle docking (GO:0016081), negative regulation of cell proliferation (GO:0008285), establishment or maintenance of polarity of follicular epithelium (GO:0016334), endosomal vesicle fusion (GO:0034058), pupariation (GO:0035073), establishment or maintenance of apical/basal cell polarity (GO:0035088), multicellular organism growth (GO:0035264), positive regu…
Q9VFC9	CG3987		1	0.0114407	0.629967				30.5553				0.0114407				-0.629967				0	FBgn0038292		mesoderm development (GO:0007498)
Q86B97	mfas		1	0.0114435	0.31402		31.1913				0.0114435				-0.31402				0			FBgn0260745		axonogenesis (GO:0007409), multicellular organism reproduction (GO:0032504), negative regulation of hemocyte proliferation (GO:0035207), plasma membrane (GO:0005886), extracellular space (GO:0005615), cell adhesion molecule binding (GO:0050839)
Q94516-2	ATPsyn-b	F-type H+-transporting ATPase subunit b	1	0.0114754	0.652247				31.6757				0.0114754				0.652247				0	FBgn0019644	Oxidative phosphorylation, Metabolic pathways	proton transport (GO:0015992), phagocytosis (GO:0006909), ATP synthesis coupled proton transport (GO:0015986), mitochondrial proton-transporting ATP synthase complex, coupling factor F(o) (GO:0000276), lipid particle (GO:0005811), hydrogen-exporting ATPase activity, phosphorylative mechanism (GO:0008553), proton-transporting ATP synthase activity, rotational mechanism (GO:0046933)
Q8MLU2	CG11474		1	0.0114761	1.06851		24.9125				0.0114761				-1.06851				0			FBgn0034688		biological_process (GO:0008150), cellular_component (GO:0005575), molecular_function (GO:0003674)
Q9VXZ2	be		1	0.0115566	1.83003				26.6454				0.0115566				-1.83003				1	FBgn0052594		biological_process (GO:0008150), cellular_component (GO:0005575), molecular_function (GO:0003674)
Q9VU35	CG11267	chaperonin GroES	1	0.0116379	0.372592		33.9236				0.0116379				0.372592				0			FBgn0036334		'de novo' protein folding (GO:0006458), mitochondrion (GO:0005739), mitochondrial matrix (GO:0005759), lipid particle (GO:0005811), unfolded protein binding (GO:0051082)
P09491	Tm2	tropomyosin 2	1	0.01165	2.24993		24.7476				0.01165				2.24993				2			FBgn0004117		heart development (GO:0007507), muscle thin filament tropomyosin (GO:0005862), actin binding (GO:0003779)
Q9W4D2	Rnp4F		1	0.011691	0.366629		27.5459				0.011691				0.366629				0			FBgn0014024		central nervous system development (GO:0007417), RNA processing (GO:0006396), intracellular (GO:0005622), mRNA binding (GO:0003729), nucleotide binding (GO:0000166), nucleic acid binding (GO:0003676)
Q9VC57	atl	atlastin [EC:3.6.5.-]	1	0.011691	0.526765		25.9273				0.011691				-0.526765				0			FBgn0039213		membrane fusion (GO:0061025), endoplasmic reticulum membrane fusion (GO:0016320), neuromuscular junction development (GO:0007528), regulation of synaptic growth at neuromuscular junction (GO:0008582), regulation of microtubule depolymerization (GO:0031114), endoplasmic reticulum (GO:0005783), cytoplasm (GO:0005737), Golgi apparatus (GO:0005794), intrinsic component of endoplasmic reticulum membra…
Q9W3N7	CG18624	NADH dehydrogenase (ubiquinone) 1 beta subcomplex subunit 1	2	0.0116973	1.8001		31.0914		27.7919		0.0464555		0.00669105		0.406389		2.51307		0		0	FBgn0029971	Oxidative phosphorylation, Metabolic pathways	mitochondrial electron transport, NADH to ubiquinone (GO:0006120), mitochondrial respiratory chain complex I (GO:0005747), NADH dehydrogenase activity (GO:0003954)
P48601	Rpt2	26S proteasome regulatory subunit T2	1	0.0117356	0.402142				30.0443				0.0117356				-0.402142				0	FBgn0015282	Proteasome	proteolysis (GO:0006508), mitotic spindle elongation (GO:0000022), cellular response to DNA damage stimulus (GO:0006974), mitotic spindle organization (GO:0007052), cell proliferation (GO:0008283), cellular process (GO:0009987), ubiquitin-dependent protein catabolic process (GO:0006511), proteasome-mediated ubiquitin-dependent protein catabolic process (GO:0043161), protein catabolic process (GO:…
Q9Y112	CG10863	aldehyde reductase [EC:1.1.1.21]	1	0.0118015	0.511984		31.5532				0.0118015				-0.511984				0			FBgn0027552	Pentose and glucuronate interconversions, Fructose and mannose metabolism, Galactose metabolism, Glycerolipid metabolism, Pyruvate metabolism, Metabolic pathways	oxidation-reduction process (GO:0055114), alditol:NADP+ 1-oxidoreductase activity (GO:0004032)
Q9W478	CG3097		1	0.0118891	0.942678				25.5108				0.0118891				-0.942678				0	FBgn0029804		proteolysis (GO:0006508), metallocarboxypeptidase activity (GO:0004181), zinc ion binding (GO:0008270)
Q95SP2	sip3	E3 ubiquitin-protein ligase synoviolin [EC:6.3.2.19]	2	0.0119185	1.50078	24.5703			23.599	0.0237964			0.00795018	-1.76964			1.17177	3			3	FBgn0039875	Ubiquitin mediated proteolysis, Protein processing in endoplasmic reticulum	ER-associated ubiquitin-dependent protein catabolic process (GO:0030433), endoplasmic reticulum unfolded protein response (GO:0030968), integral component of membrane (GO:0016021), endoplasmic reticulum (GO:0005783), ubiquitin-protein transferase activity (GO:0004842), acid-amino acid ligase activity (GO:0016881), protein binding (GO:0005515), zinc ion binding (GO:0008270)
Q9VET9	decay		1	0.0119697	0.588883				30.7339				0.0119697				-0.588883				0	FBgn0028381		programmed cell death (GO:0012501), apoptotic process (GO:0006915), proteolysis (GO:0006508), cytoplasm (GO:0005737), cysteine-type endopeptidase activity (GO:0004197)
Q94535	U2af38	splicing factor U2AF 35 kDa subunit	1	0.0119803	1.87962				23.9331				0.0119803				-1.87962				9	FBgn0017457	Spliceosome	mRNA splicing, via spliceosome (GO:0000398), regulation of alternative mRNA splicing, via spliceosome (GO:0000381), mitotic spindle organization (GO:0007052), RNA splicing (GO:0008380), spliceosomal complex (GO:0005681), U2 snRNP (GO:0005686), precatalytic spliceosome (GO:0071011), nucleus (GO:0005634), mRNA binding (GO:0003729), poly-pyrimidine tract binding (GO:0008187), nucleotide binding (GO:…
Q9VBS3	CG10560		1	0.0120994	0.983281				28.5456				0.0120994				-0.983281				0	FBgn0039325		biological_process (GO:0008150), cellular_component (GO:0005575), molecular_function (GO:0003674), transferase activity, transferring phosphorus-containing groups (GO:0016772)
P51592	hyd	E3 ubiquitin-protein ligase EDD1 [EC:6.3.2.19]	1	0.0120994	0.908421				25.1203				0.0120994				-0.908421				0	FBgn0002431	Ubiquitin mediated proteolysis	male meiosis cytokinesis (GO:0007112), spermatogenesis (GO:0007283), spermatid nucleus differentiation (GO:0007289), imaginal disc development (GO:0007444), imaginal disc growth (GO:0007446), eye-antennal disc morphogenesis (GO:0007455), female gonad development (GO:0008585), germ cell development (GO:0007281), regulation of proteolysis (GO:0030162), regulation of cell proliferation (GO:0042127),…
Q9VZ20	Dlic	dynein light intermediate chain 1, cytosolic	1	0.0120994	0.874584				27.8991				0.0120994				0.874584				0	FBgn0030276	Phagosome	microtubule-based movement (GO:0007018), dendrite morphogenesis (GO:0048813), mRNA transport (GO:0051028), microtubule cytoskeleton organization (GO:0000226), mitotic spindle organization (GO:0007052), mitotic nuclear division (GO:0007067), axonogenesis (GO:0007409), axon cargo transport (GO:0008088), oogenesis (GO:0048477), regulation of dendrite morphogenesis (GO:0048814), cytoplasmic dynein co…
Q8IQ56-2	Pmi		1	0.0121874	1.11838				26.0758				0.0121874				-1.11838				0	FBgn0044419		mitochondrion organization (GO:0007005), mitochondrial inner membrane (GO:0005743), integral component of mitochondrial inner membrane (GO:0031305), molecular_function (GO:0003674)
Q9VMS1	cype	cytochrome c oxidase subunit 6c	2	0.0122366	1.39978			33.8185	30.8793			0.074301	0.0066673			0.808346	1.80703			0	0	FBgn0015031	Oxidative phosphorylation, Metabolic pathways	mitochondrial electron transport, cytochrome c to oxygen (GO:0006123), mitochondrial respiratory chain complex IV (GO:0005751), lipid particle (GO:0005811), cytochrome-c oxidase activity (GO:0004129)
P62152	Cam	calmodulin	1	0.0122395	0.426296		34.1705				0.0122395				0.426296				0			FBgn0000253	Phosphatidylinositol signaling system, Phototransduction - fly	detection of calcium ion (GO:0005513), deactivation of rhodopsin mediated signaling (GO:0016059), adaptation of rhodopsin mediated signaling (GO:0016062), actin filament-based movement (GO:0030048), protein phosphorylation (GO:0006468), mitotic spindle organization (GO:0007052), centriole replication (GO:0007099), sensory perception of sound (GO:0007605), rhodopsin mediated signaling pathway (GO:…
B7Z0E0	Idh	isocitrate dehydrogenase [EC:1.1.1.42]	1	0.0123686	0.386548				33.4054				0.0123686				0.386548				0	FBgn0001248	Citrate cycle (TCA cycle), Glutathione metabolism, Metabolic pathways, Carbon metabolism, 2-Oxocarboxylic acid metabolism, Biosynthesis of amino acids, Peroxisome	glyoxylate cycle (GO:0006097), tricarboxylic acid cycle (GO:0006099), fatty acid alpha-oxidation (GO:0001561), isocitrate metabolic process (GO:0006102), mitochondrion (GO:0005739), peroxisome (GO:0005777), lipid particle (GO:0005811), isocitrate dehydrogenase (NADP+) activity (GO:0004450), magnesium ion binding (GO:0000287), NAD binding (GO:0051287)
Q9VHV5	Gie	ADP-ribosylation factor-like protein 8	1	0.0125491	1.15845				26.3593				0.0125491				1.15845				1	FBgn0037551		sister chromatid segregation (GO:0000819), small GTPase mediated signal transduction (GO:0007264), lysosome (GO:0005764), GTP binding (GO:0005525)
Q9VXN3	CG8578		1	0.0125607	0.67968		26.9023				0.0125607				0.67968				0			FBgn0030699		adult somatic muscle development (GO:0007527)
P20241-2	Nrg		1	0.0125607	0.348039		32.9599				0.0125607				-0.348039				0			FBgn0264975		neuron cell-cell adhesion (GO:0007158), female courtship behavior (GO:0008050), epidermal growth factor receptor signaling pathway (GO:0007173), axonogenesis (GO:0007409), imaginal disc morphogenesis (GO:0007560), male courtship behavior (GO:0008049), axon ensheathment (GO:0008366), mushroom body development (GO:0016319), septate junction assembly (GO:0019991), nerve maturation (GO:0021682), mela…
Q9VC06	CG11771	oligopeptidase A [EC:3.4.24.70]	1	0.0125607	0.51605		28.4728				0.0125607				-0.51605				0			FBgn0039252		proteolysis (GO:0006508), metalloendopeptidase activity (GO:0004222)
Q9VBK9	CG5913		1	0.012586	0.594275		26.0156				0.012586				0.594275				0			FBgn0039385
O18640	Rack1	guanine nucleotide-binding protein subunit beta-2-like 1 protein	1	0.0126179	0.78487		29.5641				0.0126179				-0.78487				0			FBgn0020618		locomotory behavior (GO:0007626), cellular response to starvation (GO:0009267), regulation of autophagic vacuole size (GO:0016243), oviposition (GO:0018991), wing disc development (GO:0035220), cuticle development (GO:0042335), positive regulation of glycogen biosynthetic process (GO:0045725), oogenesis (GO:0048477), muscle cell cellular homeostasis (GO:0046716), mRNA splicing, via spliceosome (G…
Q9VAX9	CG4884		1	0.0126179	0.733501		26.5081				0.0126179				0.733501				0			FBgn0039565		RNA binding (GO:0003723)
P35220	alpha-Cat	catenin alpha	1	0.0126179	0.350877		29.3955				0.0126179				-0.350877				0			FBgn0010215		cytoskeletal anchoring at plasma membrane (GO:0007016), oocyte localization involved in germarium-derived egg chamber formation (GO:0030720), cell adhesion (GO:0007155), establishment or maintenance of cell polarity (GO:0007163), catenin complex (GO:0016342), plasma membrane (GO:0005886), cell-cell adherens junction (GO:0005913), adherens junction (GO:0005912), spot adherens junction (GO:0005914)…
Q8SWS2	CG42258		1	0.0126179	0.423234		30.6336				0.0126179				0.423234				0			FBgn0259143		plasma membrane (GO:0005886)
Q8IPX7	Rrp40	exosome complex component RRP40	1	0.0126179	0.406569		27.2683				0.0126179				0.406569				0			FBgn0260648	RNA degradation	rRNA processing (GO:0006364), regulation of gene expression (GO:0010468), nuclear exosome (RNase complex) (GO:0000176), exosome (RNase complex) (GO:0000178), cytoplasm (GO:0005737), 3'-5'-exoribonuclease activity (GO:0000175), RNA binding (GO:0003723)
Q86B61	Tbh	dopamine beta-monooxygenase [EC:1.14.17.1]	1	0.0126268	0.476353		27.9075				0.0126268				-0.476353				0			FBgn0010329	Tyrosine metabolism, Metabolic pathways	octopamine biosynthetic process (GO:0006589), behavioral response to ethanol (GO:0048149), regulation of forward locomotion (GO:0043059), octopamine signaling pathway (GO:0071927), aggressive behavior (GO:0002118), inter-male aggressive behavior (GO:0002121), learning (GO:0007612), memory (GO:0007613), flight behavior (GO:0007629), male courtship behavior (GO:0008049), larval locomotory behavior …
Q9VS47	CG8602		2	0.0126511	2.16622		24.0493		22.5922		0.0141479		0.0114407		1.57435		2.62801		4		18	FBgn0035763		transmembrane transport (GO:0055085), integral component of membrane (GO:0016021)
Q7K1H9	CG10912		1	0.0126829	2.31252				24.6194				0.0126829				-2.31252				5	FBgn0034296		cold acclimation (GO:0009631), membrane (GO:0016020)
Q05783	HmgD		2	0.0127606	0.831722		32.2508		25.4243		0.00725006		0.0531857		0.576191		1.02544		0		0	FBgn0004362		chromatin organization (GO:0006325), muscle organ development (GO:0007517), dendrite morphogenesis (GO:0048813), nuclear chromatin (GO:0000790), AT DNA binding (GO:0003680), DNA binding, bending (GO:0008301)
P17789	ttk	Cys2His2 zinc finger developmental/cell cycle regulator, other	1	0.0127935	1.04673				22.3469				0.0127935				-1.04673				13	FBgn0003870		cell fate determination (GO:0001709), peripheral nervous system development (GO:0007422), R7 cell development (GO:0045467), negative regulation of transcription, DNA-templated (GO:0045892), positive regulation of DNA binding (GO:0043388), positive regulation of transcription from RNA polymerase II promoter (GO:0045944), startle response (GO:0001964), inter-male aggressive behavior (GO:0002121), b…
Q9VP06	CG11306	alpha-1,2-mannosyltransferase [EC:2.4.1.131]	1	0.0127935	1.14021				23.9626				0.0127935				-1.14021				1	FBgn0037108	N-Glycan biosynthesis, Metabolic pathways	neurogenesis (GO:0022008), biosynthetic process (GO:0009058), alpha-1,2-mannosyltransferase activity (GO:0000026)
Q6NP60	olf413		1	0.0128153	0.585303		22.9875				0.0128153				0.585303				1			FBgn0037153		oxidation-reduction process (GO:0055114), extracellular space (GO:0005615), dopamine beta-monooxygenase activity (GO:0004500), copper ion binding (GO:0005507)
P37236	Frq1		1	0.0128153	0.438738		30.1738				0.0128153				0.438738				0			FBgn0030897		regulation of neurotransmitter secretion (GO:0046928), synaptic transmission (GO:0007268), neurotransmitter secretion (GO:0007269), neuromuscular junction development (GO:0007528), synapse (GO:0045202), calcium sensitive guanylate cyclase activator activity (GO:0008048), calcium ion binding (GO:0005509)
Q0KI76	CG9813		1	0.0128153	0.361523		30.5988				0.0128153				0.361523				0			FBgn0038143
B7YZQ7	Nurf-38	nucleosome-remodeling factor 38 kDa subunit [EC:3.6.1.1]	1	0.0128202	0.480138				30.9437				0.0128202				0.480138				0	FBgn0016687	Oxidative phosphorylation	chromatin remodeling (GO:0006338), transcription, DNA-templated (GO:0006351), nucleosome mobilization (GO:0042766), regulation of hemocyte proliferation (GO:0035206), ecdysone receptor-mediated signaling pathway (GO:0035076), positive regulation of Notch signaling pathway (GO:0045747), phosphate-containing compound metabolic process (GO:0006796), NURF complex (GO:0016589), nucleus (GO:0005634), c…
Q9V3K7	CG3793	[phosphatase 2A protein]-leucine-carboxy methyltransferase [EC:2.1.1.233]	1	0.0128463	0.880463		26.1684				0.0128463				-0.880463				0			FBgn0028507		methylation (GO:0032259), methyltransferase activity (GO:0008168)
P48598	eIF-4E	translation initiation factor 4E	3	0.012884	0.582188	30.4481	27.2928		28.6191	0.0550046	0.0049496		0.0791793	-0.708407	0.51988		0.494683	0	0		0	FBgn0015218	RNA transport, mTOR signaling pathway	translation (GO:0006412), positive regulation of cell growth (GO:0030307), translational initiation (GO:0006413), RNA metabolic process (GO:0016070), mitotic spindle elongation (GO:0000022), regulation of cell growth (GO:0001558), chromatin organization (GO:0006325), mitotic spindle organization (GO:0007052), mitotic nuclear division (GO:0007067), mitotic chromosome condensation (GO:0007076), emb…
Q9VCF8	CG5854		2	0.0128956	1.40956		23.9643		27.3215		0.00725006		0.0582687		-1.88865		-0.63775		7		0	FBgn0039130		cellular metabolic process (GO:0044237), catalytic activity (GO:0003824), coenzyme binding (GO:0050662)
P20007	Pepck	phosphoenolpyruvate carboxykinase (GTP) [EC:4.1.1.32]	1	0.0129128	1.16772				26.3333				0.0129128				1.16772				0	FBgn0003067	Glycolysis / Gluconeogenesis, Citrate cycle (TCA cycle), Pyruvate metabolism, Metabolic pathways, FoxO signaling pathway	gluconeogenesis (GO:0006094), mitochondrion (GO:0005739), phosphoenolpyruvate carboxykinase (GTP) activity (GO:0004613), GTP binding (GO:0005525)
Q7KN85	ATPCL	ATP citrate (pro-S)-lyase [EC:2.3.3.8]	1	0.0129204	0.388782		32.7546				0.0129204				-0.388782				0			FBgn0020236	Citrate cycle (TCA cycle), Metabolic pathways	acetyl-CoA biosynthetic process (GO:0006085), citrate metabolic process (GO:0006101), cellular carbohydrate metabolic process (GO:0044262), cytoplasm (GO:0005737), lipid particle (GO:0005811), ATP citrate synthase activity (GO:0003878), succinate-CoA ligase (ADP-forming) activity (GO:0004775), ATP binding (GO:0005524), cofactor binding (GO:0048037)
Q9VGJ6	CG6908		2	0.0129225	1.99349			25.2639	29.6051			0.0579131	0.00727267			-2.57563	-1.14635			7	0	FBgn0037936		transferase activity, transferring phosphorus-containing groups (GO:0016772)
Q9V426	vig	plasminogen activator inhibitor 1 RNA-binding protein	1	0.0129376	0.434881		30.1219				0.0129376				0.434881				0			FBgn0024183		heterochromatin organization (GO:0070828), RNA interference (GO:0016246), RISC complex (GO:0016442), nucleus (GO:0005634), cytoplasm (GO:0005737), polytene chromosome (GO:0005700), polytene chromosome puff (GO:0005703), mRNA binding (GO:0003729)
Q5KTT4	NAT1	translation initiation factor 4G	2	0.0129385	0.450326		27.5298		27.5311		0.00719531		0.0641128		0.389099		-0.504171		0		0	FBgn0010488	RNA transport	lateral inhibition (GO:0046331), autophagic cell death (GO:0048102), salivary gland cell autophagic cell death (GO:0035071), mRNA cap binding complex (GO:0005845), translation initiation factor activity (GO:0003743)
Q86BP0	Rbp	RIMS-binding protein 2	1	0.0129426	0.279847		31.5488				0.0129426				0.279847				0			FBgn0262483		neuromuscular synaptic transmission (GO:0007274), cytoskeletal matrix organization at active zone (GO:0048789), presynaptic cytoskeletal matrix assembled at active zones (GO:0048788)
Q9VMX4	Scox	protein SCO1/2	1	0.0129545	0.539195		27.7092				0.0129545				-0.539195				0			FBgn0262467		respiratory chain complex IV assembly (GO:0008535), instar larval development (GO:0002168), oocyte construction (GO:0007308), cytochrome complex assembly (GO:0017004), locomotion involved in locomotory behavior (GO:0031987), oogenesis (GO:0048477), flight (GO:0060361), copper ion transport (GO:0006825), cellular copper ion homeostasis (GO:0006878), mitochondrion (GO:0005739), mitochondrial inner …
Q95T12	fwe		2	0.0129644	1.82172	25.6328			23.5319	0.0596408			0.00727267	-1.6919			1.94288	3			2	FBgn0261722		regulation of apoptotic process (GO:0042981), photoreceptor cell differentiation (GO:0046530), synaptic vesicle endocytosis (GO:0048488), integral component of synaptic vesicle membrane (GO:0030285), spanning component of plasma membrane (GO:0044214), calcium channel activity (GO:0005262)
Q7KN79	CG7686	protein LTV1	1	0.0129864	2.11984				24.2764				0.0129864				2.11984				3	FBgn0027525		biological_process (GO:0008150), cellular_component (GO:0005575), molecular_function (GO:0003674)
Q8IP94	Aats-thr	threonyl-tRNA synthetase [EC:6.1.1.3]	1	0.0129932	0.406791		29.9597				0.0129932				-0.406791				0			FBgn0027081	Aminoacyl-tRNA biosynthesis	threonyl-tRNA aminoacylation (GO:0006435), neurogenesis (GO:0022008), cytoplasm (GO:0005737), threonine-tRNA ligase activity (GO:0004829), ATP binding (GO:0005524)
Q9VQ93		golgi phosphoprotein 3	2	0.0130187	0.904915		24.5706		26.1544		0.0644163		0.00724106		0.567178		1.14719		0		0	FBgn0010704		retrograde transport, vesicle recycling within Golgi (GO:0000301), smoothened signaling pathway (GO:0007224), Golgi apparatus (GO:0005794), molecular_function (GO:0003674)
Q9VLK4	Dh31		1	0.0130866	3.92056		24.726				0.0130866				3.92056				13			FBgn0032048		neuropeptide signaling pathway (GO:0007218), body fluid secretion (GO:0007589), G-protein coupled receptor signaling pathway (GO:0007186), positive regulation of adenylate cyclase activity involved in G-protein coupled receptor signaling pathway (GO:0010579), extracellular space (GO:0005615), neuropeptide hormone activity (GO:0005184), diuretic hormone activity (GO:0008613), G-protein coupled rec…
E1JIU2	Irk1	potassium inwardly-rectifying channel subfamily J, other	1	0.0131142	1.62473				24.8491				0.0131142				1.62473				0	FBgn0265042		potassium ion transport (GO:0006813), regulation of membrane potential (GO:0042391), wing disc development (GO:0035220), locomotor rhythm (GO:0045475), integral component of membrane (GO:0016021), ATP-activated inward rectifier potassium channel activity (GO:0015272), inward rectifier potassium channel activity (GO:0005242)
Q9VN44	Karybeta3		2	0.0131414	1.07047		26.8045		28.4035		0.0258633		0.00880854		-1.26262		-0.835217		0		0	FBgn0087013		protein import into nucleus (GO:0006606), nuclear pore (GO:0005643), cytosol (GO:0005829), microtubule associated complex (GO:0005875), protein transmembrane transporter activity (GO:0008320)
Q9VYC9			1	0.0131629	1.11085				26.1144				0.0131629				1.11085				0	FBgn0030487		chitin metabolic process (GO:0006030), extracellular region (GO:0005576), chitin binding (GO:0008061)
Q9VNE9	RpL13A	large subunit ribosomal protein L13Ae	1	0.0131629	0.61257				31.6766				0.0131629				-0.61257				0	FBgn0037351	Ribosome	translation (GO:0006412), chaeta morphogenesis (GO:0008407), centrosome duplication (GO:0051298), Notch signaling pathway (GO:0007219), cytosolic large ribosomal subunit (GO:0022625), ribosome (GO:0005840), structural constituent of ribosome (GO:0003735)
Q9W141	CG4692	F-type H+-transporting ATPase subunit f	1	0.0131629	0.654935				32.1353				0.0131629				0.654935				0	FBgn0035032	Oxidative phosphorylation, Metabolic pathways	proton transport (GO:0015992), lateral inhibition (GO:0046331), mitochondrial proton-transporting ATP synthase complex, coupling factor F(o) (GO:0000276), lipid particle (GO:0005811), hydrogen-exporting ATPase activity, phosphorylative mechanism (GO:0008553)
Q9W3J5	CG2263	phenylalanyl-tRNA synthetase alpha chain [EC:6.1.1.20]	2	0.0131888	0.575837		27.6561		29.0574		0.0819911		0.00717118		-0.68402		-0.441919		0		0	FBgn0030007	Aminoacyl-tRNA biosynthesis	phenylalanyl-tRNA aminoacylation (GO:0006432), cytoplasm (GO:0005737), phenylalanine-tRNA ligase complex (GO:0009328), phenylalanine-tRNA ligase activity (GO:0004826), tRNA binding (GO:0000049), ATP binding (GO:0005524)
A1Z6S6	vimar		1	0.0131965	0.925032		26.3429				0.0131965				-0.925032				0			FBgn0022960		tricarboxylic acid cycle (GO:0006099), rhabdomere development (GO:0042052), muscle cell cellular homeostasis (GO:0046716), positive regulation of neuron death (GO:1901216), Ral GTPase binding (GO:0017160)
Q9W2X6	l(1)G0230	F-type H+-transporting ATPase subunit delta	4	0.0132236	0.58949	34.2844	33.6053	35.6863	32.2085	0.00720344	0.0230507	0.0908464	0.00915109	0.749234	0.435847	-0.374514	0.705986	0	0	0	0	FBgn0028342	Oxidative phosphorylation, Metabolic pathways	proton transport (GO:0015992), ATP synthesis coupled proton transport (GO:0015986), mitochondrial proton-transporting ATP synthase complex, catalytic core F(1) (GO:0000275), mitochondrion (GO:0005739), lipid particle (GO:0005811), hydrogen-exporting ATPase activity, phosphorylative mechanism (GO:0008553), proton-transporting ATPase activity, rotational mechanism (GO:0046961), proton-transporting …
P07909-3	Hrb98DE	heterogeneous nuclear ribonucleoprotein A1/A3	2	0.0132311	0.713156	28.4092	31.6178			0.00926915	0.0231082			-0.96264	0.300846			0	0			FBgn0001215	Spliceosome	regulation of alternative mRNA splicing, via spliceosome (GO:0000381), positive regulation of translation (GO:0045727), negative regulation of RNA splicing (GO:0033119), female germ-line stem cell maintenance (GO:0036099), oogenesis (GO:0048477), compound eye morphogenesis (GO:0001745), ribonucleoprotein complex (GO:0030529), nucleus (GO:0005634), polytene chromosome puff (GO:0005703), mRNA bindi…
Q9VP61	AcCoAS	acetyl-CoA synthetase [EC:6.2.1.1]	2	0.0133314	0.693514		31.912		28.5652		0.00719531		0.0905589		-0.596837		-0.778272		0		0	FBgn0012034	Glycolysis / Gluconeogenesis, Pyruvate metabolism, Propanoate metabolism, Metabolic pathways, Carbon metabolism	behavioral response to ethanol (GO:0048149), metabolic process (GO:0008152), acetyl-CoA biosynthetic process from acetate (GO:0019427), cytoplasm (GO:0005737), acetate-CoA ligase activity (GO:0003987), AMP binding (GO:0016208)
P19107	Arr2	arrestin-2	1	0.0133838	0.961642		31.4735				0.0133838				-0.961642				0			FBgn0000121	Phototransduction - fly	deactivation of rhodopsin mediated signaling (GO:0016059), sensory perception of sound (GO:0007605), metarhodopsin inactivation (GO:0016060), adaptation of rhodopsin mediated signaling (GO:0016062), photoreceptor cell maintenance (GO:0045494), phototransduction (GO:0007602), cytoplasm (GO:0005737), rhabdomere (GO:0016028), subrhabdomeral cisterna (GO:0016029), opsin binding (GO:0002046), protein …
Q6NQY9	CG9143	ATP-dependent RNA helicase DDX24/MAK5 [EC:3.6.4.13]	1	0.0134255	1.7635				23.7598				0.0134255				-1.7635				6	FBgn0034496		mRNA binding (GO:0003729), ATP-dependent RNA helicase activity (GO:0004004), ATP binding (GO:0005524)
E2QCY9	Syn		1	0.0134264	0.351039		33.7418				0.0134264				0.351039				0			FBgn0004575		neurotransmitter secretion (GO:0007269), synaptic vesicle exocytosis (GO:0016079), memory (GO:0007613), male courtship behavior (GO:0008049), associative learning (GO:0008306), olfactory learning (GO:0008355), response to heat (GO:0009408), behavioral response to ethanol (GO:0048149), optomotor response (GO:0071632), synaptic vesicle (GO:0008021), terminal bouton (GO:0043195), synapse (GO:0045202…
Q9V419	Cyp28a5	cytochrome P450, family 28 [EC:1.14.-.-]	1	0.0134264	0.444906		28.523				0.0134264				-0.444906				0			FBgn0028940		oxidation-reduction process (GO:0055114), membrane (GO:0016020), intracellular membrane-bounded organelle (GO:0043231), electron carrier activity (GO:0009055), monooxygenase activity (GO:0004497), iron ion binding (GO:0005506), oxidoreductase activity, acting on paired donors, with incorporation or reduction of molecular oxygen (GO:0016705), heme binding (GO:0020037)
Q9VRL2	Membrin	golgi SNAP receptor complex member 2	1	0.0134875	0.455508		24.691				0.0134875				0.455508				0			FBgn0260856	SNARE interactions in vesicular transport	vesicle-mediated transport (GO:0016192), vesicle fusion (GO:0006906), intra-Golgi vesicle-mediated transport (GO:0006891), phagocytosis (GO:0006909), terminal branching, open tracheal system (GO:0007430), trachea morphogenesis (GO:0060439), Golgi apparatus (GO:0005794), SNARE complex (GO:0031201), Golgi stack (GO:0005795), SNAP receptor activity (GO:0005484)
Q8IRY5	CG32815		1	0.0134875	0.681183		24.1368				0.0134875				0.681183				0			FBgn0052815		biological_process (GO:0008150), cellular_component (GO:0005575), molecular_function (GO:0003674)
Q9VNF3	CG12171		1	0.0135025	0.58891				30.8889				0.0135025				0.58891				0	FBgn0037354		metabolic process (GO:0008152), oxidoreductase activity, acting on CH-OH group of donors (GO:0016614)
Q9XTL2	Stam	signal transducing adaptor molecule	1	0.0135025	0.722699				27.6603				0.0135025				0.722699				0	FBgn0027363	Endocytosis, Jak-STAT signaling pathway	endosomal transport (GO:0016197), regulation of JAK-STAT cascade (GO:0046425), epithelial cell migration, open tracheal system (GO:0007427), negative regulation of epidermal growth factor receptor signaling pathway (GO:0042059), wound healing (GO:0042060), positive regulation of fibroblast growth factor receptor signaling pathway (GO:0045743), regulation of epithelial cell migration, open trachea…
Q9VXK0	Nipsnap		2	0.0135051	0.543145		29.2247		28.6966		0.00737064		0.0805262		-0.530035		0.555945		0		0	FBgn0030724		biological_process (GO:0008150), cellular_component (GO:0005575), molecular_function (GO:0003674)
Q9VQD7	CG3214	NADH dehydrogenase (ubiquinone) 1 alpha subcomplex subunit 12	1	0.0135699	0.436382				30.3436				0.0135699				-0.436382				0	FBgn0031436	Oxidative phosphorylation, Metabolic pathways	mitochondrial electron transport, NADH to ubiquinone (GO:0006120), mitochondrial respiratory chain complex I (GO:0005747), NADH dehydrogenase activity (GO:0003954), NADH dehydrogenase (ubiquinone) activity (GO:0008137), electron carrier activity (GO:0009055)
Q9VN88	Vps37B	ESCRT-I complex subunit VPS37	1	0.0135699	2.26413				23.8543				0.0135699				-2.26413				8	FBgn0037299	Endocytosis	endosome transport via multivesicular body sorting pathway (GO:0032509), ESCRT I complex (GO:0000813), molecular_function (GO:0003674)
A1Z933	CG33672		1	0.0135699	1.0835				25.7554				0.0135699				-1.0835				0	FBgn0061360
P82147	l(2)efl	crystallin, alpha B	1	0.0135932	1.05935		28.9195				0.0135932				1.05935				0			FBgn0011296	Protein processing in endoplasmic reticulum	regulation of translational initiation by eIF2 alpha phosphorylation (GO:0010998), embryo development (GO:0009790), response to heat (GO:0009408)
Q9VEA1	eIF-1A	translation initiation factor 1A	1	0.0135932	0.565118		27.4451				0.0135932				0.565118				0			FBgn0026250	RNA transport	translation (GO:0006412), translational initiation (GO:0006413), mitotic spindle elongation (GO:0000022), phagocytosis (GO:0006909), mitotic spindle organization (GO:0007052), smoothened signaling pathway (GO:0007224), cytosol (GO:0005829), eukaryotic 43S preinitiation complex (GO:0016282), translation initiation factor activity (GO:0003743)
A0AQH0	Prosbeta1	20S proteasome subunit beta 1 [EC:3.4.25.1]	1	0.01373	1.36462				26.6281				0.01373				-1.36462				0	FBgn0010590	Proteasome	cellular response to DNA damage stimulus (GO:0006974), proteasome-mediated ubiquitin-dependent protein catabolic process (GO:0043161), proteolysis involved in cellular protein catabolic process (GO:0051603), proteasome core complex (GO:0005839), endopeptidase activity (GO:0004175), threonine-type endopeptidase activity (GO:0004298)
Q95028	ImpL3	L-lactate dehydrogenase [EC:1.1.1.27]	2	0.0137698	0.696589	31.5641			29.3794	0.0292411			0.00900518	0.783279			-0.597451	0			0	FBgn0001258	Glycolysis / Gluconeogenesis, Cysteine and methionine metabolism, Pyruvate metabolism, Propanoate metabolism, Metabolic pathways	glycolytic process (GO:0006096), oxidation-reduction process (GO:0055114), cellular carbohydrate metabolic process (GO:0044262), cytoplasm (GO:0005737), L-lactate dehydrogenase activity (GO:0004459)
Q9VGT3	Ugt86Da		2	0.0138418	0.687989		25.6342		28.4659		0.00776621		0.0635837		-0.783899		0.576334		0		0	FBgn0040259		metabolic process (GO:0008152), glucuronosyltransferase activity (GO:0015020), transferase activity, transferring hexosyl groups (GO:0016758)
Q9VXR9	CG8128		3	0.0138613	1.24721		25.3038	28.7251	28.5586		0.00552127	0.0775414	0.0446104		-2.02017	0.561956	0.519317		2	0	0	FBgn0030668		regulation of cell cycle (GO:0051726), hydrolase activity (GO:0016787)
Q9VXI1	CG9914	L-gulonate 3-dehydrogenase [EC:1.1.1.45]	1	0.0138843	0.582969				32.0081				0.0138843				-0.582969				0	FBgn0030737	Pentose and glucuronate interconversions, Metabolic pathways	oxidation-reduction process (GO:0055114), fatty acid metabolic process (GO:0006631), 3-hydroxyacyl-CoA dehydrogenase activity (GO:0003857), NAD+ binding (GO:0070403)
Q7K1Z5	CG8386	ufm1-conjugating enzyme 1	1	0.0138843	0.701403				28.0765				0.0138843				-0.701403				0	FBgn0034061		lateral inhibition (GO:0046331)
Q9VI55-2	CG1104		1	0.0138843	0.60377				27.1027				0.0138843				-0.60377				0	FBgn0037467
Q9VXV8	Cngl		1	0.0138857	0.804683		24.4011				0.0138857				0.804683				1			FBgn0263257		cation transport (GO:0006812), cyclic-nucleotide-mediated signaling (GO:0019935), transmembrane transport (GO:0055085), intracellular cyclic nucleotide activated cation channel complex (GO:0017071), intracellular cyclic nucleotide activated cation channel activity (GO:0005221)
O76994	Ip259	ribosome biogenesis protein NSA2	1	0.0140188	0.787636				26.2296				0.0140188				-0.787636				0	FBgn0025366		phagocytosis (GO:0006909), neurogenesis (GO:0022008)
A8DYM2	px		1	0.0140587	0.758052		24.8226				0.0140587				0.758052				0			FBgn0003175		imaginal disc-derived wing vein morphogenesis (GO:0008586), inter-male aggressive behavior (GO:0002121), nuclear matrix (GO:0016363), nucleoplasm (GO:0005654)
Q7JW00	CoVIIc	cytochrome c oxidase subunit 7c	1	0.014064	1.11531		30.0268				0.014064				1.11531				0			FBgn0040773	Oxidative phosphorylation, Metabolic pathways	mitochondrial electron transport, cytochrome c to oxygen (GO:0006123), mitochondrial respiratory chain complex IV (GO:0005751), cytochrome-c oxidase activity (GO:0004129)
O76878	CG11448		1	0.0141012	0.678207		26.8089				0.0141012				0.678207				0			FBgn0024985		neuron projection morphogenesis (GO:0048812), cellular_component (GO:0005575), molecular_function (GO:0003674)
Q9VXV1	CG6299		1	0.0141413	0.855535				27.9705				0.0141413				-0.855535				0	FBgn0030641		glycolipid transport (GO:0046836), cytoplasm (GO:0005737), glycolipid transporter activity (GO:0017089), glycolipid binding (GO:0051861)
Q9VP77	CG10565	DnaJ homolog subfamily C member 2	1	0.014148	0.580565				28.2004				0.014148				-0.580565				0	FBgn0037051		protein folding (GO:0006457), unfolded protein binding (GO:0051082), DNA binding (GO:0003677), chromatin binding (GO:0003682)
Q8SWX4	CG31343		1	0.0141819	0.598197				31.3897				0.0141819				0.598197				0	FBgn0051343		proteolysis (GO:0006508), aminopeptidase activity (GO:0004177), metallopeptidase activity (GO:0008237), zinc ion binding (GO:0008270)
Q9VPD3	CG4825	phosphatidylserine synthase 1 [EC:2.7.8.-]	1	0.0142749	2.23245	24.9607				0.0142749				-2.23245				8				FBgn0037010	Glycerophospholipid metabolism, Metabolic pathways	neurogenesis (GO:0022008), phosphatidylserine biosynthetic process (GO:0006659), CDP-diacylglycerol-serine O-phosphatidyltransferase activity (GO:0003882)
Q8MLR1	Pde8	3',5'-cyclic-nucleotide phosphodiesterase [EC:3.1.4.17]	1	0.0143205	0.611211		26.0838				0.0143205				-0.611211				0			FBgn0266377	Purine metabolism
Q9XTN2	chico	insulin receptor substrate 1	1	0.0143205	2.31103		23.5127				0.0143205				2.31103				10			FBgn0024248	FoxO signaling pathway, mTOR signaling pathway	metabolic process (GO:0008152), insulin receptor signaling pathway (GO:0008286), determination of adult lifespan (GO:0008340), regulation of cell size (GO:0008361), regulation of multicellular organism growth (GO:0040014), positive regulation of multicellular organism growth (GO:0040018), response to starvation (GO:0042594), positive regulation of cell size (GO:0045793), positive regulation of or…
Q9VU39	AdenoK	adenosine kinase [EC:2.7.1.20]	1	0.0143205	1.09336		27.4218				0.0143205				-1.09336				0			FBgn0036337	Purine metabolism, Metabolic pathways	AMP biosynthetic process (GO:0006167), purine ribonucleoside salvage (GO:0006166), cellular_component (GO:0005575), adenosine kinase activity (GO:0004001), phosphotransferase activity, alcohol group as acceptor (GO:0016773)
Q8MT77	CG31793	adenosinetriphosphatase [EC:3.6.1.3]	1	0.0143245	0.864777	26.9909				0.0143245				-0.864777				0				FBgn0051793	Purine metabolism	transport (GO:0006810), transmembrane transport (GO:0055085), ATP-binding cassette (ABC) transporter complex (GO:0043190), integral component of membrane (GO:0016021), ATPase activity, coupled to transmembrane movement of substances (GO:0042626), transporter activity (GO:0005215), ATP binding (GO:0005524)
Q9VJ28	CG10639	2-hydroxyglutarate dehydrogenase [EC:1.1.99.2]	2	0.0143358	0.384834		30.3051		30.0152		0.0151932		0.0135699		-0.289842		0.460637		0		0	FBgn0032729	Butanoate metabolism	oxidation-reduction process (GO:0055114), lipid particle (GO:0005811), oxidoreductase activity (GO:0016491)
P13607-6	Atpalpha	sodium/potassium-transporting ATPase subunit alpha [EC:3.6.3.9]	1	0.0144479	0.878386		27.3741				0.0144479				-0.878386				0			FBgn0002921		regulation of tube architecture, open tracheal system (GO:0035152), cation transport (GO:0006812), synaptic transmission (GO:0007268), embryonic development via the syncytial blastoderm (GO:0001700), tissue homeostasis (GO:0001894), response to mechanical stimulus (GO:0009612), sensory perception of sound (GO:0007605), locomotory behavior (GO:0007626), jump response (GO:0007630), determination of…
Q9VF08	blp	mitochondrial import inner membrane translocase subunit TIM16	2	0.0144863	1.13816	27.5475	28.7689			0.0282195	0.00974421			1.53535	0.483258			0	0			FBgn0038387		embryonic development via the syncytial blastoderm (GO:0001700), instar larval development (GO:0002168), neurogenesis (GO:0022008), protein import into mitochondrial matrix (GO:0030150), cellular_component (GO:0005575), mitochondrial inner membrane presequence translocase complex (GO:0005744), molecular_function (GO:0003674)
Q9W266	wdp		1	0.0145476	0.598555				29.484				0.0145476				0.598555				0	FBgn0034718		synaptic target recognition (GO:0008039), trachea development (GO:0060438), integral component of membrane (GO:0016021), plasma membrane (GO:0005886)
Q9V359	Vps28	ESCRT-I complex subunit VPS28	1	0.0145816	0.958749				24.5929				0.0145816				-0.958749				0	FBgn0021814	Endocytosis	actin cytoskeleton organization (GO:0030036), sperm individualization (GO:0007291), regulation of Notch signaling pathway (GO:0008593), embryo development ending in birth or egg hatching (GO:0009792), regulation of multivesicular body size (GO:0010796), negative regulation of growth of symbiont in host (GO:0044130), negative regulation of epidermal growth factor receptor signaling pathway (GO:004…
Q0E8X7	CG30415		2	0.0146268	0.999424	30.9003			27.6681	0.074519			0.00810924	0.662483			1.24852	0			0	FBgn0250838
Q9VI66	CG31248		1	0.0146513	0.581692		28.2176				0.0146513				-0.581692				0			FBgn0051248
Q9VXE3	Rok	Rho-associated protein kinase 1 [EC:2.7.11.1]	1	0.0146692	0.740149				26.8451				0.0146692				-0.740149				0	FBgn0026181	TGF-beta signaling pathway	protein phosphorylation (GO:0006468), establishment of planar polarity (GO:0001736), dorsal closure (GO:0007391), cytokinesis (GO:0000910), regulation of phosphorylation (GO:0042325), regulation of planar cell polarity pathway involved in axis elongation (GO:2000040), mitotic spindle elongation (GO:0000022), mitotic anaphase B (GO:0000092), mitotic cytokinesis (GO:0000281), establishment of imagi…
Q7PLE6	CG17691	2-oxoisovalerate dehydrogenase E1 component, beta subunit [EC:1.2.4.4]	1	0.0147147	2.32174		23.9599				0.0147147				-2.32174				4			FBgn0039993	Valine, leucine and isoleucine degradation, Metabolic pathways	fatty-acyl-CoA biosynthetic process (GO:0046949), 3-methyl-2-oxobutanoate dehydrogenase (lipoamide) complex (GO:0017086), 3-methyl-2-oxobutanoate dehydrogenase (2-methylpropanoyl-transferring) activity (GO:0003863)
Q06943	HmgZ		2	0.0147365	1.43486		32.6183		28.7202		0.0361121		0.00925704		0.398035		1.98978		0		0	FBgn0010228		nucleus (GO:0005634), DNA binding (GO:0003677)
Q9VCK1	GILT2		2	0.0147663	1.20703		26.9812		26.8312		0.0152478		0.0143144		-0.724115		-1.5458		0		0	FBgn0039099		oxidation-reduction process (GO:0055114), cellular_component (GO:0005575), oxidoreductase activity, acting on a sulfur group of donors (GO:0016667)
Q9VF87	Sra-1	cytoplasmic FMR1 interacting protein	1	0.0147731	1.18233		26.6599				0.0147731				-1.18233				0			FBgn0038320	RNA transport	cell morphogenesis (GO:0000902), compound eye morphogenesis (GO:0001745), phagocytosis (GO:0006909), axon guidance (GO:0007411), regulation of cell shape (GO:0008360), cell projection assembly (GO:0030031), cortical actin cytoskeleton organization (GO:0030866), regulation of synapse organization (GO:0050807), cytoplasm (GO:0005737), synapse (GO:0045202), SCAR complex (GO:0031209), apical part of …
Q9VK43	A16		1	0.0147731	1.37807		23.8443				0.0147731				1.37807				5			FBgn0028965		biological_process (GO:0008150), protein phosphatase type 1 complex (GO:0000164), protein phosphatase 1 binding (GO:0008157)
Q9VFQ9	Dip-B	leucyl aminopeptidase [EC:3.4.11.1]	1	0.0147731	0.363877		31.3271				0.0147731				-0.363877				0			FBgn0000454	Glutathione metabolism, Metabolic pathways	proteolysis (GO:0006508), cytoplasm (GO:0005737), aminopeptidase activity (GO:0004177), dipeptidyl-peptidase activity (GO:0008239), tripeptidyl-peptidase activity (GO:0008240), metalloexopeptidase activity (GO:0008235), manganese ion binding (GO:0030145)
Q9W425	Rbcn-3A		2	0.0147973	0.336746		31.7149		28.8465		0.00831977		0.0668283		-0.377402		-0.290455		0		0	FBgn0023458		vacuolar acidification (GO:0007035), open tracheal system development (GO:0007424), regulation of Notch signaling pathway (GO:0008593)
Q8IR24	sun	F-type H+-transporting ATPase subunit epsilon	2	0.0148079	1.36462		26.9507		27.363		0.00881134		0.0463548		1.42138		1.30539		0		0	FBgn0014391	Oxidative phosphorylation, Metabolic pathways	proton transport (GO:0015992), response to oxidative stress (GO:0006979), determination of adult lifespan (GO:0008340), lateral inhibition (GO:0046331), ATP synthesis coupled proton transport (GO:0015986), mitochondrial proton-transporting ATP synthase complex, catalytic core F(1) (GO:0000275), hydrogen-exporting ATPase activity, phosphorylative mechanism (GO:0008553), proton-transporting ATPase …
Q9W3K4	CG1575	pre-rRNA-processing protein IPI1	1	0.0148715	1.46102				22.1594				0.0148715				-1.46102				12	FBgn0029999
Q9W5R8	RpL5	large subunit ribosomal protein L5e	1	0.0148925	0.457171				32.9167				0.0148925				0.457171				0	FBgn0064225	Ribosome	translation (GO:0006412), cytosolic large ribosomal subunit (GO:0022625), ribosome (GO:0005840), structural constituent of ribosome (GO:0003735), protein binding (GO:0005515), 5S rRNA binding (GO:0008097)
Q9V3T8	SC35	splicing factor, arginine/serine-rich 2	2	0.0149013	1.27802		27.6706		23.6183		0.0917381		0.00810924		0.366038		1.76994		0		6	FBgn0265298	Spliceosome
Q9VSL4	GstO2		1	0.0149529	0.316828		31.3382				0.0149529				0.316828				0			FBgn0035906		glutathione metabolic process (GO:0006749), response to oxidative stress (GO:0006979), defense response to Gram-negative bacterium (GO:0050829), determination of adult lifespan (GO:0008340), negative regulation of innate immune response (GO:0045824), cytoplasm (GO:0005737), glutathione transferase activity (GO:0004364), transferase activity, transferring sulfur-containing groups (GO:0016782), glu…
Q9I7S4	rad		1	0.0150235	1.85785		24.4859				0.0150235				-1.85785				4			FBgn0265597
Q9W402	CG3446	NADH dehydrogenase (ubiquinone) 1 alpha subcomplex subunit 13	1	0.0150327	0.855544	31.6452				0.0150327				0.855544				0				FBgn0029868	Oxidative phosphorylation, Metabolic pathways	mitochondrial electron transport, NADH to ubiquinone (GO:0006120), mitochondrial respiratory chain complex I (GO:0005747), NADH dehydrogenase activity (GO:0003954)
P48810	Hrb87F	heterogeneous nuclear ribonucleoprotein A1/A3	1	0.0150633	0.41173		29.8399				0.0150633				0.41173				0			FBgn0004237	Spliceosome	regulation of alternative mRNA splicing, via spliceosome (GO:0000381), mitotic nuclear division (GO:0007067), female gonad development (GO:0008585), response to heat (GO:0009408), neurogenesis (GO:0022008), response to starvation (GO:0042594), compound eye morphogenesis (GO:0001745), ribonucleoprotein complex (GO:0030529), chromatin (GO:0000785), nucleus (GO:0005634), nucleoplasm (GO:0005654), po…
Q9VMX0	mRpL28	large subunit ribosomal protein L28	1	0.0150921	0.495903				26.9107				0.0150921				-0.495903				0	FBgn0031660	Ribosome	translation (GO:0006412), mitochondrial translation (GO:0032543), mitochondrial large ribosomal subunit (GO:0005762), structural constituent of ribosome (GO:0003735)
Q95U20	Opa1	optic atrophy protein 1 [EC:3.6.5.5]	1	0.0151429	0.282149		31.6075				0.0151429				-0.282149				0			FBgn0261276		mitochondrion organization (GO:0007005), mitochondrial fusion (GO:0008053), positive regulation of mitochondrial fusion (GO:0010636), pupariation (GO:0035073), apoptotic process (GO:0006915), mitochondrion (GO:0005739), GTP binding (GO:0005525), GTPase activity (GO:0003924)
Q8MRD1	CG13743	solute carrier family 38 (sodium-coupled neutral amino acid transporter), member 11	1	0.0151429	0.934927		26.7313				0.0151429				0.934927				0			FBgn0033368		amino acid transmembrane transport (GO:0003333), amino acid transmembrane transporter activity (GO:0015171)
Q5BIA9	CG8613		1	0.0151429	0.718584		27.6281				0.0151429				-0.718584				0			FBgn0033924		catalytic activity (GO:0003824)
Q9W337	CG32700		1	0.0151429	0.444014		30.6187				0.0151429				0.444014				0			FBgn0267253
Q9VSZ1	CG3529		1	0.0151429	0.361109		30.2463				0.0151429				0.361109				0			FBgn0035995		intracellular protein transport (GO:0006886), intracellular (GO:0005622)
Q8INE8	Art3	protein arginine N-methyltransferase 3 [EC:2.1.1.-]	1	0.0151565	1.25502				24.5287				0.0151565				-1.25502				1	FBgn0038306		protein methylation (GO:0006479), cytoplasm (GO:0005737), protein-arginine N-methyltransferase activity (GO:0016274)
Q9VEZ3	msps	cytoskeleton-associated protein 5	1	0.015205	0.762128				25.4253				0.015205				-0.762128				0	FBgn0027948		microtubule-based process (GO:0007017), mitotic nuclear division (GO:0007067), female meiotic division (GO:0007143), positive regulation of microtubule nucleation (GO:0090063), mitotic spindle elongation (GO:0000022), endoplasmic reticulum organization (GO:0007029), pronuclear fusion (GO:0007344), axon guidance (GO:0007411), oocyte microtubule cytoskeleton organization (GO:0016325), cytoplasmic m…
Q9W429	Efr	solute carrier family 35 (UDP-xylose/UDP-N-acetylglucosamine transporter), member B4	1	0.0152894	1.15879				26.4373				0.0152894				1.15879				0	FBgn0029849		heparan sulfate proteoglycan biosynthetic process (GO:0015012), GDP-fucose transport (GO:0015783), UDP-N-acetylglucosamine transport (GO:0015788), UDP-xylose transport (GO:0015790), protein O-linked fucosylation (GO:0036066), GDP-fucose import into endoplasmic reticulum lumen (GO:0036084), transmembrane transport (GO:0055085), integral component of membrane (GO:0016021), endoplasmic reticulum (GO…
Q9W127	CG3663		1	0.0152894	0.533604				29.4172				0.0152894				0.533604				0	FBgn0035044		metabolic process (GO:0008152), catalytic activity (GO:0003824)
Q9VK60	CG6180		2	0.0153078	0.411344		31.4006		30.409		0.00881134		0.0582687		-0.377224		-0.442843		0		0	FBgn0032453		biological_process (GO:0008150), cellular_component (GO:0005575), molecular_function (GO:0003674)
A1ZA47	Zasp52		1	0.0153099	0.978227		26.6728				0.0153099				0.978227				0			FBgn0265991
Q9VAX8	CG4849	116 kDa U5 small nuclear ribonucleoprotein component	1	0.0153099	1.02625		26.5689				0.0153099				-1.02625				0			FBgn0039566	Spliceosome	mRNA splicing, via spliceosome (GO:0000398), translational elongation (GO:0006414), small nuclear ribonucleoprotein complex (GO:0030532), cytosol (GO:0005829), U5 snRNP (GO:0005682), precatalytic spliceosome (GO:0071011), catalytic step 2 spliceosome (GO:0071013), translation elongation factor activity (GO:0003746), GTPase activity (GO:0003924), GTP binding (GO:0005525)
Q9VL57	CG4658		1	0.0154212	0.680389				26.1363				0.0154212				-0.680389				0	FBgn0032170
Q95RB2	Cpr49Ae		1	0.0154212	1.0963				30.5724				0.0154212				1.0963				0	FBgn0033728		chitin-based cuticle development (GO:0040003), extracellular matrix (GO:0031012), structural constituent of chitin-based larval cuticle (GO:0008010), structural constituent of chitin-based cuticle (GO:0005214)
Q7KM15	bic	nascent polypeptide-associated complex subunit beta	1	0.0154212	0.426451				32.1007				0.0154212				-0.426451				0	FBgn0000181		regulation of pole plasm oskar mRNA localization (GO:0007317), intracellular mRNA localization involved in anterior/posterior axis specification (GO:0060811), regulation of establishment of protein localization (GO:0070201), nascent polypeptide-associated complex (GO:0005854), microtubule associated complex (GO:0005875)
Q9I7N3	CG18789	nucleoporin-like protein 2	1	0.0154439	1.25273		22.7313				0.0154439				-1.25273				12			FBgn0042127	RNA transport	metal ion binding (GO:0046872)
Q9VNH6		exocyst complex component 4	1	0.0155443	0.61761		26.0214				0.0155443				-0.61761				0			FBgn0262603
Q9VZY4			1	0.0155443	0.870557		25.4408				0.0155443				0.870557				0				NA
Q9VII9	CG31673		1	0.0155825	0.687452				28.6852				0.0155825				0.687452				0	FBgn0051673		oxidation-reduction process (GO:0055114), glyoxylate reductase (NADP) activity (GO:0030267), NAD binding (GO:0051287)
Q26377	Crz		1	0.0156086	0.455074		28.9969				0.0156086				0.455074				0			FBgn0013767		neuropeptide signaling pathway (GO:0007218), behavioral response to ethanol (GO:0048149), extracellular space (GO:0005615), neuropeptide hormone activity (GO:0005184), corazonin receptor binding (GO:0071858)
Q7K1L4	CG8468		1	0.0156727	1.53561	26.912				0.0156727				1.53561				0				FBgn0033913		transmembrane transport (GO:0055085), integral component of membrane (GO:0016021), secondary active monocarboxylate transmembrane transporter activity (GO:0015355)
Q9VGE7	Ect3	beta-galactosidase [EC:3.2.1.23]	1	0.0156729	1.56304		23.1866				0.0156729				1.56304				6			FBgn0260746	Galactose metabolism, Other glycan degradation, Glycosaminoglycan degradation, Sphingolipid metabolism, Glycosphingolipid biosynthesis - ganglio series, Metabolic pathways, Lysosome	autophagic cell death (GO:0048102), salivary gland cell autophagic cell death (GO:0035071), carbohydrate metabolic process (GO:0005975), lysosome (GO:0005764), beta-galactosidase activity (GO:0004565)
Q9VZY3	Fife		1	0.0156752	0.344456		30.2213				0.0156752				0.344456				0			FBgn0264606		positive regulation of neurotransmitter secretion (GO:0001956), positive regulation of synaptic vesicle clustering (GO:2000809), presynaptic active zone (GO:0048786), molecular_function (GO:0003674)
A1Z6N5	CG3270	FAD-dependent oxidoreductase domain-containing protein 1	2	0.0158051	0.469089		28.6328		30.2664		0.00901514		0.0640342		-0.500276		-0.435676		0		0	FBgn0033093		oxidation-reduction process (GO:0055114), oxidoreductase activity (GO:0016491)
Q9U6P7	Syt4		1	0.0159024	0.583527		27.4826				0.0159024				-0.583527				0			FBgn0028400		synaptic vesicle exocytosis (GO:0016079), positive regulation of vesicle fusion (GO:0031340), regulation of neurotransmitter secretion (GO:0046928), regulation of synaptic plasticity (GO:0048167), vesicle-mediated transport (GO:0016192), neurotransmitter secretion (GO:0007269), integral component of membrane (GO:0016021), synaptic vesicle (GO:0008021), neuromuscular junction (GO:0031594), vesicle…
Q9VPC2	CG4186		1	0.015936	0.952067		24.1753				0.015936				0.952067				0			FBgn0040634
Q9Y165	morgue	ubiquitin-conjugating enzyme E2 D/E [EC:6.3.2.19]	1	0.015936	0.698741		25.584				0.015936				0.698741				0			FBgn0027609	Ubiquitin mediated proteolysis, Protein processing in endoplasmic reticulum	apoptotic process (GO:0006915), proteasome-mediated ubiquitin-dependent protein catabolic process (GO:0043161), positive regulation of compound eye retinal cell apoptotic process (GO:1901694), regulation of retinal cell programmed cell death (GO:0046668), SCF ubiquitin ligase complex (GO:0019005), ubiquitin-protein transferase activity (GO:0004842), ubiquitin binding (GO:0043130)
Q9VY05	CG9512		3	0.0159559	0.604958	32.6123	31.8513		30.0843	0.092776	0.0115594		0.0110218	-0.488195	-0.627364		0.682643	0	0		0	FBgn0030593		ecdysteroid metabolic process (GO:0045455), alcohol metabolic process (GO:0006066), oxidation-reduction process (GO:0055114), oxidoreductase activity (GO:0016491), choline dehydrogenase activity (GO:0008812), flavin adenine dinucleotide binding (GO:0050660)
Q8IRM6	l(1)G0232	tyrosine-protein phosphatase non-receptor type 9 [EC:3.1.3.48]	1	0.0159573	1.21972				23.6474				0.0159573				-1.21972				1	FBgn0028341		phagocytosis (GO:0006909), neurogenesis (GO:0022008), protein dephosphorylation (GO:0006470), non-membrane spanning protein tyrosine phosphatase activity (GO:0004726), protein tyrosine phosphatase activity (GO:0004725)
Q9W4H6	l(1)G0334	pyruvate dehydrogenase E1 component subunit alpha [EC:1.2.4.1]	1	0.0160264	0.355107		32.4725				0.0160264				-0.355107				0			FBgn0028325	Glycolysis / Gluconeogenesis, Citrate cycle (TCA cycle), Pyruvate metabolism, Metabolic pathways, Carbon metabolism	pyruvate metabolic process (GO:0006090), glycolytic process (GO:0006096), oxidation-reduction process (GO:0055114), pyruvate dehydrogenase complex (GO:0045254), mitochondrion (GO:0005739), pyruvate dehydrogenase (acetyl-transferring) activity (GO:0004739)
Q9VIF2	CG9248	phospholipase D3/4 [EC:3.1.4.4]	1	0.016046	1.0582	29.6468				0.016046				-1.0582				0				FBgn0032923	Glycerophospholipid metabolism, Ether lipid metabolism, Metabolic pathways	metabolic process (GO:0008152), catalytic activity (GO:0003824)
Q9VHR8-2	DppIII	dipeptidyl-peptidase III [EC:3.4.14.4]	1	0.016148	0.408586		30.2813				0.016148				-0.408586				0			FBgn0037580		proteolysis (GO:0006508), membrane (GO:0016020), cytosol (GO:0005829), dipeptidyl-peptidase activity (GO:0008239)
Q9VKV2	CG5322	lysosomal alpha-mannosidase [EC:3.2.1.24]	1	0.0161825	2.20814	24.6578				0.0161825				2.20814				8				FBgn0032253	Other glycan degradation, Lysosome	mannose metabolic process (GO:0006013), lysosome (GO:0005764), alpha-mannosidase activity (GO:0004559), carbohydrate binding (GO:0030246), zinc ion binding (GO:0008270)
Q9VL10	Mulk	acylglycerol kinase [EC:2.7.1.94]	1	0.0162617	0.627467		26.8694				0.0162617				-0.627467				0			FBgn0260750	Glycerolipid metabolism, Metabolic pathways	ceramide metabolic process (GO:0006672), pole cell migration (GO:0007280), protein kinase C-activating G-protein coupled receptor signaling pathway (GO:0007205), NAD+ kinase activity (GO:0003951), diacylglycerol kinase activity (GO:0004143)
Q9VWV6	Tsf1		2	0.0162886	1.06259	34.3897	32.9347			0.0152381	0.0174947			-1.33059	-0.69837			0	0			FBgn0022355		cellular iron ion homeostasis (GO:0006879), olfactory behavior (GO:0042048), defense response (GO:0006952), iron ion transport (GO:0006826), extracellular region (GO:0005576), iron ion transmembrane transporter activity (GO:0005381), ferric iron binding (GO:0008199)
Q86BN8-2	Plip	atypical dual specificity phosphatase [EC:3.1.3.16 3.1.3.48]	2	0.0163268	0.700584	27.6588			25.5745	0.087332			0.00900518	0.799821			-0.584742	0			0	FBgn0039111		NA (NA), neurogenesis (GO:0022008), protein dephosphorylation (GO:0006470), inositol phosphate dephosphorylation (GO:0046855), protein tyrosine/serine/threonine phosphatase activity (GO:0008138), phosphatidylinositol-4,5-bisphosphate 5-phosphatase activity (GO:0004439), protein tyrosine phosphatase activity (GO:0004725)
Q7KMJ6	nito	RNA-binding protein 15	1	0.0163335	0.670725				27.2603				0.0163335				-0.670725				0	FBgn0027548		neurogenesis (GO:0022008), wing disc pattern formation (GO:0035222), compound eye development (GO:0048749), positive regulation of Wnt signaling pathway (GO:0030177), mRNA splicing, via spliceosome (GO:0000398), precatalytic spliceosome (GO:0071011), mRNA binding (GO:0003729), nucleotide binding (GO:0000166), nucleic acid binding (GO:0003676)
Q9VHR5	CG9684		1	0.0164224	1.14859				24.0069				0.0164224				-1.14859				1	FBgn0037583		mRNA splicing, via spliceosome (GO:0000398), precatalytic spliceosome (GO:0071011), catalytic step 2 spliceosome (GO:0071013)
Q9W388	AP-1gamma	AP-1 complex subunit gamma-1	1	0.0164858	1.19737		25.1345				0.0164858				-1.19737				1			FBgn0030089	Lysosome	vesicle coating (GO:0006901), synaptic vesicle coating (GO:0016183), secretory granule organization (GO:0033363), cargo loading into clathrin-coated vesicle (GO:0035652), compound eye development (GO:0048749), neurotransmitter secretion (GO:0007269), intracellular protein transport (GO:0006886), synaptic vesicle (GO:0008021), coated vesicle (GO:0030135), trans-Golgi network (GO:0005802), secretor…
Q7JV70	Arc2		1	0.0165198	0.690657				24.0113				0.0165198				-0.690657				0	FBgn0033928		biological_process (GO:0008150), cellular_component (GO:0005575), molecular_function (GO:0003674)
Q9VUJ1	Prosbeta2	20S proteasome subunit beta 2 [EC:3.4.25.1]	1	0.0165629	0.478092				29.0629				0.0165629				0.478092				0	FBgn0023174	Proteasome	cellular response to DNA damage stimulus (GO:0006974), proteasome-mediated ubiquitin-dependent protein catabolic process (GO:0043161), proteolysis involved in cellular protein catabolic process (GO:0051603), proteasome core complex (GO:0005839), endopeptidase activity (GO:0004175), threonine-type endopeptidase activity (GO:0004298)
Q7K1W8	CG31650		1	0.0167089	0.601842		27.92				0.0167089				0.601842				0			FBgn0031673		Golgi organization (GO:0007030), endoplasmic reticulum lumen (GO:0005788), endoplasmic reticulum (GO:0005783), calcium ion binding (GO:0005509)
Q9VIL2	CG2608		1	0.0168381	0.71581		24.8961				0.0168381				0.71581				1			FBgn0032870		nucleic acid binding (GO:0003676)
Q9VU13	CG42709		1	0.0168431	0.596649		28.7633				0.0168431				-0.596649				0			FBgn0261674
Q7KUB0	Idh	isocitrate dehydrogenase [EC:1.1.1.42]	1	0.0168431	0.510649		32.4328				0.0168431				-0.510649				0			FBgn0001248	Citrate cycle (TCA cycle), Glutathione metabolism, Metabolic pathways, Carbon metabolism, 2-Oxocarboxylic acid metabolism, Biosynthesis of amino acids, Peroxisome	glyoxylate cycle (GO:0006097), tricarboxylic acid cycle (GO:0006099), fatty acid alpha-oxidation (GO:0001561), isocitrate metabolic process (GO:0006102), mitochondrion (GO:0005739), peroxisome (GO:0005777), lipid particle (GO:0005811), isocitrate dehydrogenase (NADP+) activity (GO:0004450), magnesium ion binding (GO:0000287), NAD binding (GO:0051287)
Q9W462	CG3016	ubiquitin carboxyl-terminal hydrolase 30 [EC:3.1.2.15]	1	0.0168431	0.863074		25.7093				0.0168431				-0.863074				0			FBgn0029819		ubiquitin-dependent protein catabolic process (GO:0006511), NA (NA)
Q86BM5	Akap200		1	0.0170359	0.459157		29.3119				0.0170359				0.459157				0			FBgn0027932		behavioral response to ethanol (GO:0048149), regulation of establishment of planar polarity (GO:0090175), autophagic cell death (GO:0048102), salivary gland cell autophagic cell death (GO:0035071), protein localization (GO:0008104), negative regulation of Ras protein signal transduction (GO:0046580), lipid particle (GO:0005811), protein kinase A binding (GO:0051018)
P16905-3	Pka-R1	cAMP-dependent protein kinase regulator	1	0.0171016	1.10519				27.5826				0.0171016				-1.10519				0	FBgn0259243		response to ethanol (GO:0045471), actin filament organization (GO:0007015), neuromuscular synaptic transmission (GO:0007274), molting cycle, chitin-based cuticle (GO:0007591), oocyte microtubule cytoskeleton polarization (GO:0008103), olfactory learning (GO:0008355), positive regulation of feeding behavior (GO:2000253), cAMP-mediated signaling (GO:0019933), regulation of protein phosphorylation (…
E1JGN7	bl	heterogeneous nuclear ribonucleoprotein K	1	0.0171016	0.846555				27.2832				0.0171016				-0.846555				0	FBgn0015907	Spliceosome	imaginal disc growth (GO:0007446), cell proliferation (GO:0008283), appendage morphogenesis (GO:0035107), cell fate commitment (GO:0045165), regulation of alternative mRNA splicing, via spliceosome (GO:0000381), ribonucleoprotein complex (GO:0030529), nucleus (GO:0005634), cytoplasm (GO:0005737), chromatin (GO:0000785), omega speckle (GO:0035062), mRNA binding (GO:0003729), transcription factor b…
Q9VH81	PpD3	serine/threonine-protein phosphatase 5 [EC:3.1.3.16]	2	0.0171032	0.525448		27.1149		27.1757		0.00960163		0.078197		-0.461012		-0.582803		0		0	FBgn0005777		protein dephosphorylation (GO:0006470), mitotic cell cycle (GO:0000278), nucleus (GO:0005634), cytoplasm (GO:0005737), protein serine/threonine phosphatase activity (GO:0004722)
A1ZBU8	CG18067		2	0.0171098	1.49229	30.515			24.5809	0.0110062			0.0384107	-0.877389			1.91939	0			4	FBgn0034512		multicellular organism reproduction (GO:0032504), extracellular space (GO:0005615)
Q9VIB5	alpha-Est7		1	0.0171181	0.65216		29.2863				0.0171181				-0.65216				0			FBgn0015575		response to organophosphorus (GO:0046683), determination of adult lifespan (GO:0008340), lipid storage (GO:0019915), cytoplasm (GO:0005737), lipid particle (GO:0005811), carboxylic ester hydrolase activity (GO:0052689)
Q8IR72	CG32638		1	0.0171572	1.04571		26.9897				0.0171572				1.04571				0			FBgn0052638
Q9VA02	CG1544	probable 2-oxoglutarate dehydrogenase E1 component DHKTD1 [EC:1.2.4.2]	1	0.0172466	1.0867				27.1374				0.0172466				-1.0867				0	FBgn0039827		tricarboxylic acid cycle (GO:0006099), oxoglutarate dehydrogenase (succinyl-transferring) activity (GO:0004591), thiamine pyrophosphate binding (GO:0030976)
B7YZH7		lipoyltransferase 1	2	0.0173131	0.49482		30.3028		28.6624		0.00960163		0.0879484		0.432107		0.550434		0		0		Lipoic acid metabolism, Metabolic pathways
Q9W3D6	CG12065		1	0.0173276	0.48684				29.1108				0.0173276				-0.48684				0	FBgn0030052		lateral inhibition (GO:0046331), nucleoside metabolic process (GO:0009116), catalytic activity (GO:0003824)
Q9VRS6	Jon65Aiv		1	0.017391	0.678844				30.1973				0.017391				-0.678844				0	FBgn0250815		proteolysis (GO:0006508), serine-type endopeptidase activity (GO:0004252)
Q9VVR9	Cyp12c1	cytochrome P450, family 12 [EC:1.14.-.-]	1	0.0174416	1.63943		23.7831				0.0174416				-1.63943				7			FBgn0036806		oxidation-reduction process (GO:0055114), mitochondrion (GO:0005739), electron carrier activity (GO:0009055), iron ion binding (GO:0005506), oxidoreductase activity, acting on paired donors, with incorporation or reduction of molecular oxygen (GO:0016705), heme binding (GO:0020037)
P02517	Hsp26		2	0.0174786	1.51597			30.1201	25.4665			0.0101072	0.064575			-1.04624	-1.87128			0	0	FBgn0001225		response to heat (GO:0009408), determination of adult lifespan (GO:0008340), cold acclimation (GO:0009631), microtubule associated complex (GO:0005875), myosin binding (GO:0017022)
Q7JYH3	CG9350	NADH dehydrogenase (ubiquinone) 1 alpha subcomplex subunit 11	1	0.0174947	1.48515		23.3883				0.0174947				-1.48515				7			FBgn0034576	Oxidative phosphorylation, Metabolic pathways
O01404	Phm	peptidylglycine monooxygenase [EC:1.14.17.3]	1	0.0174947	0.472282		28.6255				0.0174947				-0.472282				0			FBgn0019948		memory (GO:0007613), multicellular organism reproduction (GO:0032504), peptide amidation (GO:0001519), oxidation-reduction process (GO:0055114), peptide metabolic process (GO:0006518), extracellular space (GO:0005615), membrane (GO:0016020), peptidylglycine monooxygenase activity (GO:0004504), copper ion binding (GO:0005507)
P46415	Fdh	S-(hydroxymethyl)glutathione dehydrogenase / alcohol dehydrogenase [EC:1.1.1.284 1.1.1.1]	1	0.0174947	0.642606		28.953				0.0174947				-0.642606				0			FBgn0011768	Glycolysis / Gluconeogenesis, Fatty acid degradation, Tyrosine metabolism, Retinol metabolism, Metabolism of xenobiotics by cytochrome P450, Drug metabolism - cytochrome P450, Metabolic pathways, Carbon metabolism, Degradation of aromatic compounds	visual learning (GO:0008542), regulation of peptidyl-cysteine S-nitrosylation (GO:2000169), alcohol metabolic process (GO:0006066), regulation of nitric oxide metabolic process (GO:0080164), ethanol oxidation (GO:0006069), alcohol dehydrogenase (NAD) activity (GO:0004022), S-(hydroxymethyl)glutathione dehydrogenase activity (GO:0051903), octanol dehydrogenase activity (GO:0004552), S-nitrosogluta…
Q9VW13	CG9330	ATP-binding cassette, subfamily F, member 3	1	0.0174951	0.886436		24.9942				0.0174951				-0.886436				0			FBgn0036888		ATP-binding cassette (ABC) transporter complex (GO:0043190), ATPase activity, coupled to transmembrane movement of substances (GO:0042626), transporter activity (GO:0005215), ATP binding (GO:0005524)
Q7KV94	CG16758	purine-nucleoside phosphorylase [EC:2.4.2.1]	1	0.0175136	2.12761				23.3552				0.0175136				2.12761				5	FBgn0035348	Purine metabolism, Pyrimidine metabolism, Nicotinate and nicotinamide metabolism, Metabolic pathways	nucleoside metabolic process (GO:0009116), purine-nucleoside phosphorylase activity (GO:0004731)
Q4QPU3	CG15908		2	0.017522	1.16205		23.3057		24.0577		0.0763126		0.00989725		0.992124		1.31013		9		2	FBgn0033085
Q9W0S7	Tudor-SN	staphylococcal nuclease domain-containing protein 1	1	0.0176261	0.372522				33.6007				0.0176261				-0.372522				0	FBgn0035121		gene silencing by RNA (GO:0031047), RISC complex (GO:0016442), lipid particle (GO:0005811), microtubule associated complex (GO:0005875), transcription coactivator activity (GO:0003713), nucleic acid binding (GO:0003676), hydrolase activity, acting on ester bonds (GO:0016788)
Q9VXQ0	mRpL3	large subunit ribosomal protein L3	1	0.0176285	0.512998				28.4928				0.0176285				-0.512998				0	FBgn0030686	Ribosome	translation (GO:0006412), mitochondrial large ribosomal subunit (GO:0005762), mitochondrial small ribosomal subunit (GO:0005763), structural constituent of ribosome (GO:0003735)
Q9VYW6	rho-4		2	0.0176649	1.24722		23.1389		26.6758		0.0279515		0.0129128		1.36142		-1.12146		6		0	FBgn0030318		proteolysis (GO:0006508), plasma membrane (GO:0005886), integral component of membrane (GO:0016021), serine-type peptidase activity (GO:0008236), calcium ion binding (GO:0005509), serine-type endopeptidase activity (GO:0004252)
Q01637	r-l	uridine monophosphate synthetase [EC:2.4.2.10 4.1.1.23]	1	0.0176657	1.06244		25.4195				0.0176657				1.06244				0			FBgn0003257	Pyrimidine metabolism, Drug metabolism - other enzymes, Metabolic pathways	'de novo' pyrimidine nucleobase biosynthetic process (GO:0006207), 'de novo' UMP biosynthetic process (GO:0044205), microtubule associated complex (GO:0005875), orotate phosphoribosyltransferase activity (GO:0004588), orotidine-5'-phosphate decarboxylase activity (GO:0004590)
Q8IQS5	CG32195		1	0.0176964	1.05603				26.4582				0.0176964				1.05603				0	FBgn0052195		biological_process (GO:0008150), cellular_component (GO:0005575), molecular_function (GO:0003674), transferase activity, transferring phosphorus-containing groups (GO:0016772)
Q9U5L1	Gtp-bp	signal recognition particle receptor subunit alpha	1	0.0177089	0.858105				28.0448				0.0177089				0.858105				0	FBgn0010391	Protein export	axonogenesis (GO:0007409), regulation of protein secretion (GO:0050708), NA (NA), SRP-dependent cotranslational protein targeting to membrane (GO:0006614), signal recognition particle receptor complex (GO:0005785), endoplasmic reticulum membrane (GO:0005789), lipid particle (GO:0005811), signal recognition particle binding (GO:0005047), mRNA binding (GO:0003729), GTP binding (GO:0005525), GTPase …
Q9VPT3	Dbp21E2		1	0.017722	1.63781				23.1245				0.017722				-1.63781				4	FBgn0086130		rhodopsin biosynthetic process (GO:0016063), cytoplasm (GO:0005737), ATP-dependent RNA helicase activity (GO:0004004), helicase activity (GO:0004386), nucleic acid binding (GO:0003676), ATP binding (GO:0005524)
Q9VQR2	Pdsw	NADH dehydrogenase (ubiquinone) 1 beta subcomplex subunit 10	1	0.0177517	0.574805				31.0347				0.0177517				0.574805				0	FBgn0021967	Oxidative phosphorylation, Metabolic pathways	mitochondrial electron transport, NADH to ubiquinone (GO:0006120), neurogenesis (GO:0022008), mitochondrial respiratory chain complex I (GO:0005747), mitochondrion (GO:0005739), NADH dehydrogenase activity (GO:0003954), NADH dehydrogenase (ubiquinone) activity (GO:0008137)
Q9VPR3	CG2794	pseudouridine-5'-phosphate glycosidase / pseudouridine kinase [EC:3.2.-.- 2.7.1.83]	1	0.0178116	1.63951				23.6297				0.0178116				-1.63951				4	FBgn0031265	Pyrimidine metabolism	biological_process (GO:0008150), cellular_component (GO:0005575), phosphotransferase activity, alcohol group as acceptor (GO:0016773), hydrolase activity, acting on glycosyl bonds (GO:0016798)
Q9Y0V3	Tim9b	mitochondrial import inner membrane translocase subunit TIM10B	1	0.017852	0.910691		23.8312				0.017852				0.910691				1			FBgn0027358		protein targeting to mitochondrion (GO:0006626), protein transport (GO:0015031), cellular response to hypoxia (GO:0071456), mitochondrial inner membrane presequence translocase complex (GO:0005744), P-P-bond-hydrolysis-driven protein transmembrane transporter activity (GO:0015450)
Q9V6X7	O-fut1	peptide-O-fucosyltransferase [EC:2.4.1.221]	1	0.0178647	0.619676		25.3424				0.0178647				-0.619676				0			FBgn0033901	Other types of O-glycan biosynthesis	protein O-linked glycosylation (GO:0006493), endocytosis (GO:0006897), nervous system development (GO:0007399), regulation of Notch signaling pathway (GO:0008593), single organismal cell-cell adhesion (GO:0016337), protein catabolic process (GO:0030163), negative regulation of Notch signaling pathway (GO:0045746), lateral inhibition (GO:0046331), integral component of Golgi membrane (GO:0030173),…
Q9VIW7	CG9987	tRNA-splicing ligase RtcB [EC:6.5.1.3]	1	0.0179079	0.82772				25.883				0.0179079				-0.82772				0	FBgn0032781		neurogenesis (GO:0022008), tRNA splicing, via endonucleolytic cleavage and ligation (GO:0006388), tRNA-splicing ligase complex (GO:0072669), RNA ligase (ATP) activity (GO:0003972)
Q8T3U2	RpS23	small subunit ribosomal protein S23e	1	0.0179821	0.51585				32.8753				0.0179821				0.51585				0	FBgn0033912	Ribosome	translation (GO:0006412), centrosome organization (GO:0051297), centrosome duplication (GO:0051298), cytosolic small ribosomal subunit (GO:0022627), ribosome (GO:0005840), structural constituent of ribosome (GO:0003735)
P07486	Gapdh1	glyceraldehyde 3-phosphate dehydrogenase [EC:1.2.1.12]	1	0.0180586	0.891867	32.8807				0.0180586				0.891867				0				FBgn0001091	Glycolysis / Gluconeogenesis, Metabolic pathways, Carbon metabolism, Biosynthesis of amino acids	glycolytic process (GO:0006096), oxidation-reduction process (GO:0055114), lipid particle (GO:0005811), Z disc (GO:0030018), M band (GO:0031430), cytoplasm (GO:0005737), glyceraldehyde-3-phosphate dehydrogenase (NAD+) (phosphorylating) activity (GO:0004365), NADP binding (GO:0050661), NAD binding (GO:0051287)
Q9VHG5	Ibf1		1	0.0180613	0.458109		27.7192				0.0180613				0.458109				0			FBgn0037670
Q9VDL4	CG10877		1	0.0180758	0.514786				29.7523				0.0180758				0.514786				0	FBgn0038804		metabolic process (GO:0008152), catalytic activity (GO:0003824)
Q9VKD2	CG6746	very-long-chain (3R)-3-hydroxyacyl-[acyl-carrier protein] dehydratase [EC:4.2.1.134]	1	0.0180758	1.8249				22.5054				0.0180758				1.8249				10	FBgn0032394	Fatty acid elongation, Biosynthesis of unsaturated fatty acids, Metabolic pathways, Fatty acid metabolism
Q05856	SmB	small nuclear ribonucleoprotein B and B'	1	0.0180998	0.407498		29.6835				0.0180998				0.407498				0			FBgn0262601	Spliceosome	mRNA splicing, via spliceosome (GO:0000398), mitotic spindle organization (GO:0007052), germ cell development (GO:0007281), gonad development (GO:0008406), RNA metabolic process (GO:0016070), small nuclear ribonucleoprotein complex (GO:0030532), spliceosomal complex (GO:0005681), nucleus (GO:0005634), Cajal body (GO:0015030), pole plasm (GO:0045495), precatalytic spliceosome (GO:0071011), catalyt…
O97059	Ccp84Ab		2	0.0182397	1.20828	26.7096		29.1148		0.0104825		0.0701548		-1.3949		-0.986973		0		0		FBgn0004782		chitin-based cuticle development (GO:0040003), extracellular matrix (GO:0031012), structural constituent of chitin-based larval cuticle (GO:0008010), structural constituent of chitin-based cuticle (GO:0005214)
Q7K0L7	Tpc1	solute carrier family 25 (mitochondrial thiamine pyrophosphate transporter), member 19	2	0.0182444	1.3012		23.4785		23.1929		0.0129892		0.0306418		1.52395		1.0314		6		5	FBgn0037852		thiamine pyrophosphate transport (GO:0030974), transmembrane transport (GO:0055085), mitochondrial envelope (GO:0005740), transmembrane transporter activity (GO:0022857), thiamine pyrophosphate-transporting ATPase activity (GO:0015619)
Q9VH84	Pnn	pinin	1	0.0182464	0.637989		26.2941				0.0182464				0.637989				0			FBgn0037737	RNA transport, mRNA surveillance pathway	RNA processing (GO:0006396), mRNA splicing, via spliceosome (GO:0000398), desmosome (GO:0030057), precatalytic spliceosome (GO:0071011), catalytic step 2 spliceosome (GO:0071013)
Q2MGL9	CG33965		1	0.0183042	0.813162				25.7826				0.0183042				0.813162				0	FBgn0053965		transport (GO:0006810), intracellular (GO:0005622), vitamin E binding (GO:0008431), transporter activity (GO:0005215)
A8JQV1	CG18748		1	0.0184621	1.28375				24.9875				0.0184621				-1.28375				2	FBgn0042105
Q9VJI9	CG17904		1	0.0184621	0.841271				26.2352				0.0184621				-0.841271				0	FBgn0032597		iron-sulfur cluster assembly (GO:0016226), nucleotide binding (GO:0000166), 4 iron, 4 sulfur cluster binding (GO:0051539)
P02572	Act42A	actin beta/gamma 1	1	0.0184882	0.689042		29.6711				0.0184882				-0.689042				0			FBgn0000043	Phagosome, Hippo signaling pathway - fly, Phototransduction - fly	cytoskeleton organization (GO:0007010), mitotic cytokinesis (GO:0000281), phagocytosis (GO:0006909), actin filament (GO:0005884), microtubule associated complex (GO:0005875), structural constituent of cytoskeleton (GO:0005200)
Q01819	Con		1	0.0184882	0.651751		26.2551				0.0184882				-0.651751				0			FBgn0005775		homophilic cell adhesion via plasma membrane adhesion molecules (GO:0007156), axonal fasciculation (GO:0007413), synaptic target attraction (GO:0016200), cell adhesion (GO:0007155), plasma membrane (GO:0005886), cell surface (GO:0009986), neuromuscular junction (GO:0031594), axonal growth cone (GO:0044295)
Q9VTF8	mRpL2	large subunit ribosomal protein L2	1	0.0185017	0.5251		26.6435				0.0185017				-0.5251				0			FBgn0036135	Ribosome	translation (GO:0006412), mitochondrial large ribosomal subunit (GO:0005762), structural constituent of ribosome (GO:0003735)
Q9VUQ7	CG7739	integrin alpha FG-GAP repeat containing protein 1	1	0.0185383	0.788256		24.8827				0.0185383				-0.788256				0			FBgn0036509
Q9VHI9	CG31100		1	0.0185776	1.35238		23.2044				0.0185776				-1.35238				10			FBgn0051100		monosaccharide transport (GO:0015749), transmembrane transport (GO:0055085), integral component of membrane (GO:0016021), monosaccharide transmembrane transporter activity (GO:0015145)
P23779	Cys		1	0.0186843	1.40404	29.7727				0.0186843				1.40404				0				FBgn0004629		multicellular organism reproduction (GO:0032504), extracellular space (GO:0005615), cysteine-type endopeptidase inhibitor activity (GO:0004869)
Q9VCH4	mbc	dedicator of cytokinesis protein 3	1	0.0187093	0.83714		25.3584				0.0187093				-0.83714				1			FBgn0015513		cell morphogenesis (GO:0000902), dorsal closure (GO:0007391), skeletal muscle tissue development (GO:0007519), myoblast fusion (GO:0007520), actin cytoskeleton organization (GO:0030036), cytoskeleton organization (GO:0007010), border follicle cell migration (GO:0007298), central nervous system development (GO:0007417), larval visceral muscle development (GO:0007523), cell competition in a multice…
Q9VN02	Vps24	charged multivesicular body protein 3	1	0.0187093	0.276191		28.0628				0.0187093				0.276191				0			FBgn0037231	Endocytosis	intralumenal vesicle formation (GO:0070676), phagocytosis (GO:0006909), protein transport (GO:0015031), ESCRT III complex (GO:0000815), molecular_function (GO:0003674)
Q8MSQ3	CG7381		1	0.0188285	1.69684				24.3647				0.0188285				1.69684				2	FBgn0038098
Q9W3Y0	CG3224	bud site selection protein 20	1	0.019004	0.57325		25.2801				0.019004				0.57325				0			FBgn0029885		neurogenesis (GO:0022008), nucleic acid binding (GO:0003676), zinc ion binding (GO:0008270)
Q9VA59	tmod	tropomodulin	1	0.019044	0.346984		30.9819				0.019044				0.346984				0			FBgn0082582		cytoskeleton organization (GO:0007010), imaginal disc-derived wing morphogenesis (GO:0007476), fusome (GO:0045169), cytoskeleton (GO:0005856), actin binding (GO:0003779), tropomyosin binding (GO:0005523)
Q9VFT4	rin		2	0.0190839	0.596289		29.8266		30.1992		0.0138897		0.0304838		0.359964		-0.762592		0		0	FBgn0015778		compound eye photoreceptor fate commitment (GO:0001752), ommatidial rotation (GO:0016318), Ras protein signal transduction (GO:0007265), mRNA splicing, via spliceosome (GO:0000398), transport (GO:0006810), cytosol (GO:0005829), lipid particle (GO:0005811), precatalytic spliceosome (GO:0071011), catalytic step 2 spliceosome (GO:0071013), mRNA binding (GO:0003729), SH3 domain binding (GO:0017124), …
P91941	Acp65Aa		3	0.0191224	1.00075	34.5556	31.1983		28.0405	0.0802583	0.0182464		0.0111583	0.802059	0.774673		1.32705	0	0		0	FBgn0020765		chitin-based cuticle development (GO:0040003), extracellular matrix (GO:0031012), structural constituent of chitin-based larval cuticle (GO:0008010), structural constituent of chitin-based cuticle (GO:0005214), structural constituent of adult chitin-based cuticle (GO:0008012)
Q0E971	aPKC	atypical protein kinase C [EC:2.7.11.13]	1	0.0191404	1.65872		25.7755				0.0191404				-1.65872				1			FBgn0261854	Endocytosis, Hippo signaling pathway - fly	morphogenesis of a polarized epithelium (GO:0001738), oocyte axis specification (GO:0007309), zonula adherens assembly (GO:0045186), establishment or maintenance of epithelial cell apical/basal polarity (GO:0045197), compound eye retinal cell programmed cell death (GO:0046667), establishment of mitotic spindle orientation (GO:0000132), positive regulation of neuroblast proliferation (GO:0002052),…
Q9VIV2	swm	RNA-binding protein 26	1	0.0192029	0.471401		27.5676				0.0192029				0.471401				0			FBgn0002044		positive regulation of gene expression (GO:0010628), positive regulation of RNA export from nucleus (GO:0046833), negative regulation of mRNA polyadenylation (GO:1900364), regulation of mitotic cell cycle (GO:0007346), negative regulation of smoothened signaling pathway (GO:0045879), nucleus (GO:0005634), mRNA binding (GO:0003729), nucleotide binding (GO:0000166), metal ion binding (GO:0046872)
Q9VPH6	CG5618	sulfinoalanine decarboxylase [EC:4.1.1.29]	3	0.0192148	0.834419	29.3767		27.5185	27.3921	0.062165		0.0765788	0.00787493	-0.932672		-0.86843	-0.681703	0		0	0	FBgn0036975	Taurine and hypotaurine metabolism, Metabolic pathways	proteolysis (GO:0006508), carboxylic acid metabolic process (GO:0019752), cytoplasm (GO:0005737), sulfinoalanine decarboxylase activity (GO:0004782), dipeptidyl-peptidase activity (GO:0008239), pyridoxal phosphate binding (GO:0030170)
Q09101-2	hig		1	0.0192249	0.481771		27.9126				0.0192249				0.481771				0			FBgn0010114		cell adhesion (GO:0007155), synaptic target recognition (GO:0008039), extracellular region (GO:0005576)
P06742-2	Mlc1		3	0.0192643	1.63818		31.3367	29.1193	30.0449		0.0177657	0.0908464	0.0113081		1.03685	2.30454	-1.29034		0	0	0	FBgn0002772		mesoderm development (GO:0007498), muscle contraction (GO:0006936), myosin complex (GO:0016459), muscle myosin complex (GO:0005859), microfilament motor activity (GO:0000146), calcium ion binding (GO:0005509)
Q8IMV6	Saf-B		1	0.0193235	0.328812		29.3249				0.0193235				0.328812				0			FBgn0039229		regulation of alternative mRNA splicing, via spliceosome (GO:0000381), nucleoplasm (GO:0005654), nuclear matrix (GO:0016363), nucleus (GO:0005634), mRNA binding (GO:0003729), nucleotide binding (GO:0000166), nucleic acid binding (GO:0003676)
A8JNM3	lqf	epsin	1	0.0193235	0.60931		26.8466				0.0193235				0.60931				0			FBgn0028582	Endocytosis	endocytosis (GO:0006897), autophagy (GO:0006914), storage protein import into fat body (GO:0015032), regulation of Notch signaling pathway (GO:0008593), negative regulation of cardioblast cell fate specification (GO:0009997), positive regulation of Notch signaling pathway (GO:0045747), neurotransmitter secretion (GO:0007269), synaptic vesicle endocytosis (GO:0048488)
Q9W217	CG30269		1	0.0194532	1.2981				25.3213				0.0194532				1.2981				0	FBgn0050269		biological_process (GO:0008150), cellular_component (GO:0005575), molecular_function (GO:0003674)
Q9VGE8	Tk		1	0.0194658	0.512394		28.4646				0.0194658				0.512394				0			FBgn0037976		neuropeptide signaling pathway (GO:0007218), tachykinin receptor signaling pathway (GO:0007217), sensory perception of smell (GO:0007608), adult walking behavior (GO:0007628), extracellular space (GO:0005615), neuropeptide hormone activity (GO:0005184), tachykinin receptor binding (GO:0071861), receptor binding (GO:0005102)
A1ZB23	CG14495		1	0.0194855	1.75302				23.6721				0.0194855				1.75302				4	FBgn0034293
Q9VV87	Baldspot		1	0.0194855	0.648802				27.6227				0.0194855				-0.648802				0	FBgn0260960		fatty acid elongation (GO:0030497), long-chain fatty acid biosynthetic process (GO:0042759), spermatogenesis (GO:0007283), integral component of endoplasmic reticulum membrane (GO:0030176), integral component of membrane (GO:0016021), fatty acid elongase activity (GO:0009922)
P06754-3	Tm1	tropomyosin 1	1	0.0194855	0.630629				29.6295				0.0194855				-0.630629				0	FBgn0003721		pole plasm oskar mRNA localization (GO:0045451), oogenesis (GO:0048477), dendrite morphogenesis (GO:0048813), regulation of lamellipodium assembly (GO:0010591), muscle contraction (GO:0006936), pole plasm assembly (GO:0007315), sarcoplasmic reticulum (GO:0016529), sarcomere (GO:0030017), filamentous actin (GO:0031941), investment cone (GO:0070865), muscle thin filament tropomyosin (GO:0005862), a…
Q9VSI1	CG7182		1	0.0195009	0.70763				26.3766				0.0195009				-0.70763				0	FBgn0035878		response to heat (GO:0009408)
Q7JW66	CG12129		1	0.0195111	1.00936				23.6219				0.0195111				-1.00936				1	FBgn0033475		regulation of transcription, DNA-templated (GO:0006355), cytoplasm (GO:0005737), RNA binding (GO:0003723), catalytic activity (GO:0003824)
Q9VDG4	CG10827	alkaline phosphatase [EC:3.1.3.1]	1	0.0195856	0.768664				26.8855				0.0195856				0.768664				0	FBgn0038845	Folate biosynthesis, Metabolic pathways	metabolic process (GO:0008152), alkaline phosphatase activity (GO:0004035)
Q9VK90	CG5446		2	0.0196147	0.998292	27.7648		26.0416		0.010878		0.0996414		-0.758443		-1.19077		0		2		FBgn0032429		wing disc development (GO:0035220)
Q95WY3	Nop56	nucleolar protein 56	1	0.0196221	0.809917				28.8137				0.0196221				-0.809917				0	FBgn0038964	Ribosome biogenesis in eukaryotes	neurogenesis (GO:0022008), small nuclear ribonucleoprotein complex (GO:0030532), nucleolus (GO:0005730)
Q9VU84	Abp1		1	0.0196465	0.365544		29.1043				0.0196465				0.365544				0			FBgn0036372		chaeta development (GO:0022416), cytoskeleton (GO:0005856), actin filament (GO:0005884), cortical actin cytoskeleton (GO:0030864), actin binding (GO:0003779), phosphatidylserine binding (GO:0001786), actin filament binding (GO:0051015), phosphatidylinositol-4,5-bisphosphate binding (GO:0005546), phosphatidylinositol-3,4,5-trisphosphate binding (GO:0005547)
Q9W0K9	CG9205		1	0.0196465	0.442778		26.8538				0.0196465				-0.442778				0			FBgn0035181
Q9VIW3	RanGAP	Ran GTPase-activating protein 1	1	0.0196465	0.851191		26.8269				0.0196465				-0.851191				0			FBgn0003346	RNA transport	meiotic chromosome segregation (GO:0045132), NA (NA), protein export from nucleus (GO:0006611), nucleocytoplasmic transport (GO:0006913), neurogenesis (GO:0022008), perinuclear region of cytoplasm (GO:0048471), cytoplasm (GO:0005737), NA (NA)
B7Z122	CG10804	solute carrier family 6 (neurotransmitter transporter, amino acid/orphan) member 15/16/17/18/20	1	0.0196465	0.53724		28.3234				0.0196465				0.53724				0			FBgn0029663		neurotransmitter transport (GO:0006836), integral component of membrane (GO:0016021), neurotransmitter transporter activity (GO:0005326), neurotransmitter:sodium symporter activity (GO:0005328)
Q9W596	futsch		1	0.0197344	0.343358		35.3993				0.0197344				0.343358				0			FBgn0259108		microtubule-based process (GO:0007017), microtubule cytoskeleton organization (GO:0000226), axonogenesis (GO:0007409), axon cargo transport (GO:0008088), olfactory learning (GO:0008355), regulation of synaptic growth at neuromuscular junction (GO:0008582), negative regulation of neuron apoptotic process (GO:0043524), dendrite morphogenesis (GO:0048813), neurofilament cytoskeleton organization (GO…
Q7K159	mip40		1	0.0197795	0.499317		27.1197				0.0197795				0.499317				0			FBgn0034430		negative regulation of transcription from RNA polymerase II promoter (GO:0000122), spermatogenesis (GO:0007283), oogenesis (GO:0048477), eggshell chorion gene amplification (GO:0007307), cell cycle (GO:0007049), Myb complex (GO:0031523), transcriptional repressor complex (GO:0017053), molecular_function (GO:0003674)
Q9W0I6	Sac1		1	0.0197795	1.4023		26.2026				0.0197795				-1.4023				1			FBgn0035195		phosphatidylinositol dephosphorylation (GO:0046856), axon cargo transport (GO:0008088), axon midline choice point recognition (GO:0016199), cytoplasmic microtubule organization (GO:0031122), negative regulation of JNK cascade (GO:0046329), phosphatidylinositol metabolic process (GO:0046488), dorsal closure, amnioserosa morphology change (GO:0046664), synapse maturation (GO:0060074), axon (GO:0030…
Q9VNX4	P5CDh1	1-pyrroline-5-carboxylate dehydrogenase [EC:1.2.1.88]	1	0.0197795	0.380928		34.709				0.0197795				-0.380928				0			FBgn0037138	Alanine, aspartate and glutamate metabolism, Arginine and proline metabolism, Metabolic pathways	proline metabolic process (GO:0006560), mitochondrion organization (GO:0007005), oxidation-reduction process (GO:0055114), proline biosynthetic process (GO:0006561), mitochondrial matrix (GO:0005759), mitochondrion (GO:0005739), 1-pyrroline-5-carboxylate dehydrogenase activity (GO:0003842), oxidoreductase activity, acting on the aldehyde or oxo group of donors, NAD or NADP as acceptor (GO:0016620)
Q0E8N7			2	0.0198023	0.453873		27.8768		26.8467		0.0235159		0.0171016		0.433755		-0.473136		0		0		NA
Q9VZX9	CG9977	adenosylhomocysteinase [EC:3.3.1.1]	1	0.0198281	0.322644		29.6653				0.0198281				-0.322644				0			FBgn0035371	Cysteine and methionine metabolism, Metabolic pathways	one-carbon metabolic process (GO:0006730), adenosylhomocysteinase activity (GO:0004013)
Q9W3R9	CG1677	nuclear protein NHN1	1	0.0198281	0.740006		25.0231				0.0198281				0.740006				0			FBgn0029941		neurogenesis (GO:0022008), mRNA splicing, via spliceosome (GO:0000398), nucleus (GO:0005634), precatalytic spliceosome (GO:0071011), catalytic step 2 spliceosome (GO:0071013), metal ion binding (GO:0046872)
P13709	fs(1)h		1	0.0198281	0.496826		27.7314				0.0198281				0.496826				0			FBgn0004656		terminal region determination (GO:0007362), imaginal disc-derived wing morphogenesis (GO:0007476), negative regulation of transcription, DNA-templated (GO:0045892), regulation of transcription from RNA polymerase II promoter (GO:0006357), DNA binding (GO:0003677), protein kinase activity (GO:0004672)
A8JNP2	Argk	arginine kinase [EC:2.7.3.3]	1	0.0199094	1.32534		26.1804				0.0199094				1.32534				0			FBgn0000116	Arginine and proline metabolism	phosphorylation (GO:0016310), extracellular region (GO:0005576), arginine kinase activity (GO:0004054)
Q95SH2	Chmp1	charged multivesicular body protein 1	1	0.0199462	2.14298				26.6686				0.0199462				2.14298				0	FBgn0036805	Endocytosis	endosome transport via multivesicular body sorting pathway (GO:0032509), protein transport (GO:0015031), late endosome (GO:0005770), ESCRT III complex (GO:0000815), molecular_function (GO:0003674)
Q94920	porin	voltage-dependent anion channel protein 2	1	0.0199737	0.336432		35.9186				0.0199737				0.336432				0			FBgn0004363		mitochondrial transport (GO:0006839), ion transport (GO:0006811), mitochondrion organization (GO:0007005), sperm individualization (GO:0007291), phototransduction (GO:0007602), sperm mitochondrion organization (GO:0030382), regulation of anion transport (GO:0044070), transmembrane transport (GO:0055085), mitochondrial outer membrane (GO:0005741), mitochondrion (GO:0005739), lipid particle (GO:000…
A1Z7J1	sns		1	0.0201075	1.05829		26.0985				0.0201075				-1.05829				0			FBgn0024189		cell adhesion (GO:0007155), myoblast fusion (GO:0007520), heterophilic cell-cell adhesion via plasma membrane cell adhesion molecules (GO:0007157), compound eye morphogenesis (GO:0001745), actin cytoskeleton organization (GO:0030036), spermatid development (GO:0007286), larval visceral muscle development (GO:0007523), nephrocyte diaphragm assembly (GO:0036059), garland nephrocyte differentiation …
Q9VQJ8	CG9643		1	0.0201181	1.18763				22.9674				0.0201181				-1.18763				10	FBgn0031485		methyltransferase activity (GO:0008168)
O62618	p38a	p38 MAP kinase [EC:2.7.11.24]	1	0.0201181	2.07691				26.153				0.0201181				-2.07691				1	FBgn0015765	FoxO signaling pathway	MAPK cascade (GO:0000165), immune response (GO:0006955), response to osmotic stress (GO:0006970), cellular response to reactive oxygen species (GO:0034614), cellular response to arsenic-containing substance (GO:0071243), cellular response to cadmium ion (GO:0071276), mucosal immune response (GO:0002385), defense response to bacterium (GO:0042742), defense response to fungus (GO:0050832), response…
Q9VYH3	CG2200	dipeptidase E [EC:3.4.13.21]	1	0.0201181	1.1945				28.0962				0.0201181				-1.1945				0	FBgn0030447		proteolysis (GO:0006508), cytoplasm (GO:0005737), dipeptidase activity (GO:0016805), dipeptidyl-peptidase activity (GO:0008239), serine-type peptidase activity (GO:0008236)
Q27591	Itgbetanu		1	0.0201212	1.31695				23.8176				0.0201212				1.31695				4	FBgn0010395		heterophilic cell-cell adhesion via plasma membrane cell adhesion molecules (GO:0007157), cell-matrix adhesion (GO:0007160), phagocytosis (GO:0006909), imaginal disc-derived wing morphogenesis (GO:0007476), melanotic encapsulation of foreign target (GO:0035011), olfactory behavior (GO:0042048), apoptotic cell clearance (GO:0043277), negative regulation of synaptic growth at neuromuscular junction…
Q9VGV8	CG4511		1	0.0201411	1.04507		24.3546				0.0201411				1.04507				1			FBgn0037843		ATP binding (GO:0005524)
Q9VSX2	CG4461		1	0.0201411	2.26119		25.7474				0.0201411				2.26119				0			FBgn0035982		response to heat (GO:0009408)
A8JR01	CG34383		1	0.0201411	1.63587		25.3467				0.0201411				1.63587				0			FBgn0085412
Q0E8U7	CG7337		1	0.020267	0.749958		25.207				0.020267				0.749958				0			FBgn0031374
P12881	Prosalpha6	20S proteasome subunit alpha 6 [EC:3.4.25.1]	1	0.0203004	0.278861		31.0159				0.0203004				-0.278861				0			FBgn0250843	Proteasome	ventral furrow formation (GO:0007370), proteolysis (GO:0006508), ubiquitin-dependent protein catabolic process (GO:0006511), proteasome-mediated ubiquitin-dependent protein catabolic process (GO:0043161), proteasome core complex (GO:0005839), proteasome complex (GO:0000502), nucleus (GO:0005634), cytoplasm (GO:0005737), microtubule associated complex (GO:0005875), proteasome core complex, alpha-s…
Q9VQT8	CG16712		2	0.0203054	1.85751	28.5255	24.1695			0.0485228	0.0128391			-1.57141	-2.10507			0	3			FBgn0031561		serine-type endopeptidase inhibitor activity (GO:0004867)
Q9VZL5	Ccz1		1	0.02041	1.03204				24.2441				0.02041				1.03204				2	FBgn0035470		autophagy (GO:0006914), endosome to lysosome transport via multivesicular body sorting pathway (GO:0032510), Mon1-Ccz1 complex (GO:0035658), cytosol (GO:0005829), guanyl-nucleotide exchange factor activity (GO:0005085)
P08645	R	Ras-related protein Rap-1A	1	0.0204117	0.550186		29.2287				0.0204117				-0.550186				0			FBgn0004636		ovarian follicle cell stalk formation (GO:0030713), Rap protein signal transduction (GO:0032486), cell adhesion (GO:0007155), substrate-dependent cell migration, cell extension (GO:0006930), dorsal closure (GO:0007391), regulation of cell shape (GO:0008360), regulation of embryonic cell shape (GO:0016476), positive regulation of cell-cell adhesion (GO:0022409), hemocyte migration (GO:0035099), es…
Q7JS69	nrv3	sodium/potassium-transporting ATPase subunit beta	1	0.0204117	0.475749		32.2759				0.0204117				-0.475749				0			FBgn0032946		sensory perception of sound (GO:0007605), potassium ion transport (GO:0006813), sodium ion transport (GO:0006814), plasma membrane (GO:0005886), sodium:potassium-exchanging ATPase complex (GO:0005890), sodium:potassium-exchanging ATPase activity (GO:0005391)
A1Z9B9	CG17047		1	0.0204117	2.72001		24.2235				0.0204117				2.72001				7			FBgn0033827
Q8IN53	att-ORFA	solute carrier family 25, member 42	1	0.0204117	0.646375		24.7647				0.0204117				0.646375				0			FBgn0067783		defense response to Gram-negative bacterium (GO:0050829), positive regulation of innate immune response (GO:0045089), transmembrane transport (GO:0055085), integral component of membrane (GO:0016021), mitochondrial envelope (GO:0005740), mitochondrial inner membrane (GO:0005743), transmembrane transporter activity (GO:0022857)
A1Z6Q0	koi		1	0.0204117	0.429234		28.7883				0.0204117				0.429234				0			FBgn0265003		nuclear migration (GO:0007097), nuclear periphery (GO:0034399), perinuclear region of cytoplasm (GO:0048471), nuclear inner membrane (GO:0005637)
Q7K4T8	CG8520	NA K06916	1	0.0204117	0.601335		25.4867				0.0204117				-0.601335				0			FBgn0033734		ATPase activity (GO:0016887), ATP binding (GO:0005524)
Q9VKV9	CG5188	methionyl aminopeptidase [EC:3.4.11.18]	1	0.0205032	1.50088				24.1321				0.0205032				-1.50088				2	FBgn0032247		proteolysis (GO:0006508), aminopeptidase activity (GO:0004177), metalloexopeptidase activity (GO:0008235)
P20353	Galphai	guanine nucleotide-binding protein G(i) subunit alpha	1	0.0205138	0.437945				27.3036				0.0205138				-0.437945				0	FBgn0001104		G-protein coupled receptor signaling pathway (GO:0007186), ventral cord development (GO:0007419), asymmetric cell division (GO:0008356), septate junction assembly (GO:0019991), cortical actin cytoskeleton organization (GO:0030866), regulation of protein localization (GO:0032880), asymmetric protein localization involved in cell fate determination (GO:0045167), establishment of spindle orientation…
Q9NKV0-3	Mlf		1	0.0205394	0.632349		25.8202				0.0205394				0.632349				0			FBgn0034051		regulation of transcription, DNA-templated (GO:0006355), protein stabilization (GO:0050821), regulation of cell proliferation involved in compound eye morphogenesis (GO:2000495), nucleus (GO:0005634), cytoplasm (GO:0005737), polytene chromosome interband (GO:0005705), perinuclear region of cytoplasm (GO:0048471)
Q9VED0	CG7218		1	0.0206367	1.54618		22.7068				0.0206367				1.54618				14			FBgn0038569		biological_process (GO:0008150), cellular_component (GO:0005575), molecular_function (GO:0003674)
Q9VIX1	Lectin-galC1		1	0.0208602	1.74643		22.9548				0.0208602				-1.74643				15			FBgn0016675		calcium-dependent cell-cell adhesion via plasma membrane cell adhesion molecules (GO:0016339), induction of bacterial agglutination (GO:0043152), defense response (GO:0006952), extracellular region (GO:0005576), receptor activity (GO:0004872), galactose binding (GO:0005534), carbohydrate binding (GO:0030246)
Q7K0F7	CG11200		1	0.0208776	1.71514		24.4149				0.0208776				-1.71514				2			FBgn0034500		metabolic process (GO:0008152), carbonyl reductase (NADPH) activity (GO:0004090)
Q9V9W4	CG1774	acyl-coenzyme A thioesterase 9 [EC:3.1.2.-]	1	0.020931	0.704633				26.9855				0.020931				0.704633				0	FBgn0039856
Q9VJI1	CG17928		1	0.0210079	1.57393				23.4751				0.0210079				1.57393				4	FBgn0032603		lateral inhibition (GO:0046331), oxidation-reduction process (GO:0055114), fatty acid biosynthetic process (GO:0006633), iron ion binding (GO:0005506), oxidoreductase activity, acting on paired donors, with oxidation of a pair of donors resulting in the reduction of molecular oxygen to two molecules of water (GO:0016717), heme binding (GO:0020037)
Q8SZ63	Golgin84		1	0.0210079	2.29939				25.3721				0.0210079				2.29939				3	FBgn0039188		Golgi organization (GO:0007030), Golgi vesicle transport (GO:0048193), Golgi cisterna (GO:0031985), Rab GTPase binding (GO:0017137), protein homodimerization activity (GO:0042803)
Q9VZ38	CG1537		1	0.0210109	1.06905		25.375				0.0210109				1.06905				0			FBgn0030260
Q9VI64	CG10098		1	0.0210226	0.893436				24.7525				0.0210226				-0.893436				0	FBgn0037472		biological_process (GO:0008150), cellular_component (GO:0005575), molecular_function (GO:0003674)
Q9VGP7	mRpL40	large subunit ribosomal protein L40, mitochondrial	2	0.0212433	0.735254		25.6711		26.5782		0.0626796		0.0127888		0.409665		-0.955705		0		0	FBgn0037892		translation (GO:0006412), neurogenesis (GO:0022008), mitochondrial large ribosomal subunit (GO:0005762), structural constituent of ribosome (GO:0003735)
Q9VUC1	Hsc70Cb	heat shock protein 110kDa	2	0.0212997	0.415155		32.7654		31.3206		0.0504095		0.0135025		-0.185859		-0.556923		0		0	FBgn0026418	Protein processing in endoplasmic reticulum	protein folding (GO:0006457), chaperone binding (GO:0051087)
O77134	CG3321	F-type H+-transporting ATPase subunit e	1	0.0213837	0.471722		33.3006				0.0213837				0.471722				0			FBgn0038224	Oxidative phosphorylation, Metabolic pathways	proton transport (GO:0015992), ATP synthesis coupled proton transport (GO:0015986), mitochondrial proton-transporting ATP synthase complex, coupling factor F(o) (GO:0000276), lipid particle (GO:0005811), hydrogen-exporting ATPase activity, phosphorylative mechanism (GO:0008553)
Q7K2X5	CG14762		1	0.0213837	0.392103		31.6297				0.0213837				-0.392103				0			FBgn0033250		neuron projection morphogenesis (GO:0048812)
Q5U156	row		1	0.0214583	1.37819				24.0071				0.0214583				1.37819				3	FBgn0033998		regulation of transcription, DNA-templated (GO:0006355), regulation of transcription from RNA polymerase II promoter (GO:0006357), euchromatin (GO:0000791), nucleus (GO:0005634), protein complex (GO:0043234), protein binding (GO:0005515), chromatin binding (GO:0003682), DNA binding (GO:0003677), metal ion binding (GO:0046872)
Q9VWD3	CG12531	solute carrier family 7 (cationic amino acid transporter), member 14	1	0.021518	0.475858		29.968				0.021518				0.475858				0			FBgn0031064		amino acid transmembrane transport (GO:0003333), membrane (GO:0016020), amino acid transmembrane transporter activity (GO:0015171), NA (NA)
Q9VDK6	CG4159	tRNA pseudouridine38-40 synthase [EC:5.4.99.12]	1	0.0215814	2.47111	25.045				0.0215814				2.47111				5				FBgn0038811		pseudouridine synthesis (GO:0001522), pseudouridylate synthase activity (GO:0004730), RNA binding (GO:0003723), pseudouridine synthase activity (GO:0009982)
A1Z945	CG8771	nuclear pore complex protein Nup188	1	0.0215874	1.04811				22.614				0.0215874				1.04811				5	FBgn0033766	RNA transport	nuclear pore organization (GO:0006999), nuclear pore inner ring (GO:0044611), structural constituent of nuclear pore (GO:0017056)
Q9VPN0	CG3625		1	0.0215874	1.72464				23.0363				0.0215874				1.72464				6	FBgn0031245		integral component of membrane (GO:0016021)
Q9VDF4	Cortactin	cortactin	2	0.0216504	0.485776		30.2216		28.5775		0.0125946		0.0770536		0.436179		0.530759		0		0	FBgn0025865		cytoskeleton organization (GO:0007010), border follicle cell migration (GO:0007298), female germline ring canal formation (GO:0007301), regulation of cell shape (GO:0008360), positive regulation of receptor-mediated endocytosis (GO:0048260), cytoskeleton (GO:0005856), sperm individualization complex (GO:0070864), protein complex (GO:0043234), ruffle (GO:0001726), lamellipodium (GO:0030027), proli…
Q9I7R7	CG18809		1	0.0217332	1.30762		23.6609				0.0217332				1.30762				3			FBgn0042132		mitochondrial electron transport, cytochrome c to oxygen (GO:0006123), determination of adult lifespan (GO:0008340), mitochondrial respiratory chain complex IV (GO:0005751), cytochrome-c oxidase activity (GO:0004129)
P00334	Adh	alcohol dehydrogenase [EC:1.1.1.1]	2	0.0218875	0.575972		34.3566		32.9322		0.0126179		0.0824845		-0.649856		0.491096		0		0	FBgn0000055	Glycolysis / Gluconeogenesis, Fatty acid degradation, Tyrosine metabolism, Retinol metabolism, Metabolism of xenobiotics by cytochrome P450, Drug metabolism - cytochrome P450, Metabolic pathways, Degradation of aromatic compounds	alcohol metabolic process (GO:0006066), ethanol oxidation (GO:0006069), acetaldehyde metabolic process (GO:0006117), ethanol metabolic process (GO:0006067), behavioral response to ethanol (GO:0048149), alcohol catabolic process (GO:0046164), cytosol (GO:0005829), lipid particle (GO:0005811), microtubule associated complex (GO:0005875), protein complex (GO:0043234), alcohol dehydrogenase (NAD) act…
P47948	TpnC47D		1	0.0219083	0.722256				28.1812				0.0219083				0.722256				0	FBgn0010423		calcium ion binding (GO:0005509)
Q7K1V5	jagn		1	0.0219335	1.05148				24.0789				0.0219335				1.05148				1	FBgn0037374		oocyte growth (GO:0001555), exocytosis (GO:0006887), endoplasmic reticulum organization (GO:0007029), vitellogenesis (GO:0007296), chaeta morphogenesis (GO:0008407), chaeta development (GO:0022416), establishment of ER localization (GO:0051686), microtubule-based movement (GO:0007018), cytoplasmic transport, nurse cell to oocyte (GO:0007303), oogenesis (GO:0048477), endoplasmic reticulum membrane…
Q9VJH8	Ugt36Bc	glucuronosyltransferase [EC:2.4.1.17]	1	0.0219335	0.41926				30.6399				0.0219335				0.41926				0	FBgn0040260	Pentose and glucuronate interconversions, Ascorbate and aldarate metabolism, Starch and sucrose metabolism, Retinol metabolism, Porphyrin and chlorophyll metabolism, Metabolism of xenobiotics by cytochrome P450, Drug metabolism - cytochrome P450, Drug metabolism - other enzymes, Metabolic pathways	metabolic process (GO:0008152), glucuronosyltransferase activity (GO:0015020)
Q9W197	cN-IIIB	5'-nucleotidase [EC:3.1.3.5]	1	0.0219893	0.551639				28.3859				0.0219893				-0.551639				0	FBgn0034988	Purine metabolism, Pyrimidine metabolism, Nicotinate and nicotinamide metabolism, Metabolic pathways	ribonucleoside monophosphate catabolic process (GO:0009158), guanosine-containing compound catabolic process (GO:1901069), cytosol (GO:0005829), 5'-nucleotidase activity (GO:0008253), magnesium ion binding (GO:0000287)
Q9W2U7	nocte		1	0.0221039	0.688529		27.6662				0.0221039				0.688529				0			FBgn0261710		entrainment of circadian clock (GO:0009649), temperature compensation of the circadian clock (GO:0010378), cellular_component (GO:0005575), molecular_function (GO:0003674)
Q7KAH0	jim		1	0.0222574	0.532971		25.5195				0.0222574				0.532971				0			FBgn0027339		regulation of chromatin silencing (GO:0031935), dendrite morphogenesis (GO:0048813), nucleus (GO:0005634), sequence-specific DNA binding transcription factor activity (GO:0003700), nucleic acid binding (GO:0003676), metal ion binding (GO:0046872)
P18459-2	ple	tyrosine 3-monooxygenase [EC:1.14.16.2]	1	0.0223184	0.591722		29.5416				0.0223184				-0.591722				0			FBgn0005626	Tyrosine metabolism, Metabolic pathways	developmental pigmentation (GO:0048066), male courtship behavior (GO:0008049), adult locomotory behavior (GO:0008344), wing disc development (GO:0035220), thermosensory behavior (GO:0040040), dopamine biosynthetic process (GO:0042416), dopamine metabolic process (GO:0042417), thermotaxis (GO:0043052), cuticle pigmentation (GO:0048067), regulation of adult chitin-containing cuticle pigmentation (G…
Q9VFX0	CG8773	glutamyl aminopeptidase [EC:3.4.11.7]	1	0.0223198	0.710385				27.4596				0.0223198				0.710385				0	FBgn0038135		dsRNA transport (GO:0033227), proteolysis (GO:0006508), aminopeptidase activity (GO:0004177), metallopeptidase activity (GO:0008237), zinc ion binding (GO:0008270)
Q9VEP6	AdSL	adenylosuccinate lyase [EC:4.3.2.2]	1	0.0223309	1.30074				24.9722				0.0223309				1.30074				0	FBgn0038467	Purine metabolism, Alanine, aspartate and glutamate metabolism, Metabolic pathways	purine nucleotide metabolic process (GO:0006163), purine ribonucleotide biosynthetic process (GO:0009152), cytosol (GO:0005829), N6-(1,2-dicarboxyethyl)AMP AMP-lyase (fumarate-forming) activity (GO:0004018)
Q24192	RhoL		1	0.0223506	0.586919				29.0856				0.0223506				-0.586919				0	FBgn0014380		ovarian follicle cell development (GO:0030707), cell adhesion (GO:0007155), cellular response to DNA damage stimulus (GO:0006974), border follicle cell migration (GO:0007298), regulation of cell shape (GO:0008360), positive regulation of cell-cell adhesion (GO:0022409), melanotic encapsulation of foreign target (GO:0035011), hemocyte migration (GO:0035099), mesoderm development (GO:0007498), smal…
Q94523	SdhA	succinate dehydrogenase (ubiquinone) flavoprotein subunit [EC:1.3.5.1]	1	0.0223631	0.263269		33.0143				0.0223631				-0.263269				0			FBgn0261439	Citrate cycle (TCA cycle), Oxidative phosphorylation, Metabolic pathways, Carbon metabolism	tricarboxylic acid cycle (GO:0006099), electron transport chain (GO:0022900), mitochondrial respiratory chain complex II, succinate dehydrogenase complex (ubiquinone) (GO:0005749), mitochondrion (GO:0005739), succinate dehydrogenase (ubiquinone) activity (GO:0008177), succinate-CoA ligase (GDP-forming) activity (GO:0004776), flavin adenine dinucleotide binding (GO:0050660)
Q8SY69	CG41128		2	0.0224268	1.80252		27.7858		24.7965		0.0172228		0.0321371		-0.740563		2.43921		0		1	FBgn0069923		biological_process (GO:0008150), mitochondrion (GO:0005739), molecular_function (GO:0003674)
Q9W4Y3	trol		1	0.0224405	0.240265		34.5783				0.0224405				-0.240265				0			FBgn0261451		defasciculation of motor neuron axon (GO:0007415), motor neuron axon guidance (GO:0008045), maintenance of epithelial cell apical/basal polarity (GO:0045199), response to anesthetic (GO:0072347), asymmetric neuroblast division (GO:0055059), positive regulation of semaphorin-plexin signaling pathway (GO:2001262), basement membrane (GO:0005604), lipid particle (GO:0005811), proteinaceous extracellu…
P20432	GstD1	glutathione S-transferase [EC:2.5.1.18]	1	0.0225356	0.52468				31.4075				0.0225356				-0.52468				0	FBgn0001149	Glutathione metabolism, Metabolism of xenobiotics by cytochrome P450, Drug metabolism - cytochrome P450	glutathione metabolic process (GO:0006749), cytoplasm (GO:0005737), glutathione transferase activity (GO:0004364), DDT-dehydrochlorinase activity (GO:0018833)
Q94521-2	Dat	arylalkylamine N-acetyltransferase [EC:2.3.1.87]	1	0.0226863	0.331016		30.6753				0.0226863				-0.331016				0			FBgn0019643	Tryptophan metabolism, Metabolic pathways	sleep (GO:0030431), regulation of circadian sleep/wake cycle, sleep (GO:0045187), developmental pigmentation (GO:0048066), catecholamine metabolic process (GO:0006584), dopamine catabolic process (GO:0042420), serotonin catabolic process (GO:0042429), octopamine catabolic process (GO:0046334), cytoplasm (GO:0005737), aralkylamine N-acetyltransferase activity (GO:0004059), arylamine N-acetyltransf…
[truncated: 1,215 more rows]

## Sheet: Legend
Dataset EV4. Tissue-specific proteins regulated under reduced IIS, InsP3-Gal4/UAS-rpr vs. wDah. Column headers: UniProt ID UniProt Identifcation, Gene.names Gene Name, kegg.orthology Kegg Orthology, Sig.Count # of tissues detected as significant, F.score, RMS.LogFC, Tissue.AveExpr Tissue-specific average LFQ expression value,
[truncated: 1 more rows]
