# Supplementary material for: A proteomic atlas of insulin signalling reveals tissue‐specific mechanisms of longevity assurance
Source: Mol Syst Biol. 2017 Sep 15;13(9):939. doi: 10.15252/msb.20177663 (PMC5615923; doi:10.15252/msb.20177663)
Supplement: Supplementary file 6 — Dataset EV5 [file MSB-13-939-s006.xlsx]

## Sheet: Dataset EV5
Cluster #	GO.ID	Term	Annotated	Significant	Expected	Rank in elimFisher	Fisher	elimFisher	domain	log2_enrichment	genes	Brain_lfc	Gut_lfc	Fat_lfc	Thorax_lfc	Brain_up	Brain_down	Brain_upgenes	Brain_downgenes	Gut_up	Gut_down	Gut_upgenes	Gut_downgenes	Fat_up	Fat_down	Fat_upgenes	Fat_downgenes	Thorax_up	Thorax_down	Thorax_upgenes	Thorax_downgenes
Cluster 1	GO:0006120	mitochondrial electron transport, NADH t...	26	18	3.43	1	6.6e-11	6.6e-11	BP	2.39172	ND-ACP,ND-SGDH,mt:ND2,ND-PDSW,ND-B14.5A,ND-ASHI,ND-B18,ND-24,ND-B17.2,ND-B14.5B,ND-51,ND-B22,ND-B14,ND-B12,ND-19,ND-B8,ND-MLRQ,mt:ND4	-0.05968533333332,0.359889666666682,0,0.112065333333355,0.161150666666678,0.268179666666668,-0.099341333333328,-0.179167333333325,-0.0613733333333393,0.112081000000007,-0.476662999999988,-0.215277666666665,0.251170999999996,0.0712923333333357,0.171468666666684,0,0.0441413333333571,0	1.05816633333332,0.0629476666666484,0,0.574804666666665,0.692512333333333,0.358136999999985,1.470975,0.322755333333323,-0.43638166666668,-0.521094000000002,0.149311666666662,-0.215393333333342,-0.169976666666681,-0.0175023333333471,-0.393824000000006,0,0.142470999999979,0	0.655797499999998,-0.444114999999993,0,0.11349666666667,-0.108737499999997,0.0325941666666694,0.183622500000009,0.265524166666673,0.062875833333333,0.249173333333342,0.183730833333343,0.0995016666666757,-0.149294999999999,0.0743908333333287,0.218682500000011,0,-0.44245416666665,0	2.4457515,0.517387000000014,0,-0.201082499999991,0.00326050000000322,-0.0555110000000028,-0.552795499999998,-0.192641999999999,-0.197059499999995,0.0223640000000032,-0.218826499999999,-0.177550000000011,0.122818000000002,-0.132177999999996,-0.212199000000005,-0.191794499999993,0.271672500000008,0	9	6	ND-SGDH,ND-PDSW,ND-B14.5A,ND-ASHI,ND-B14.5B,ND-B14,ND-B12,ND-19,ND-MLRQ	ND-ACP,ND-B18,ND-24,ND-B17.2,ND-51,ND-B22	9	6	ND-ACP,ND-SGDH,ND-PDSW,ND-B14.5A,ND-ASHI,ND-B18,ND-24,ND-51,ND-MLRQ	ND-B17.2,ND-B14.5B,ND-B22,ND-B14,ND-B12,ND-19	11	4	ND-ACP,ND-PDSW,ND-ASHI,ND-B18,ND-24,ND-B17.2,ND-B14.5B,ND-51,ND-B22,ND-B12,ND-19	ND-SGDH,ND-B14.5A,ND-B14,ND-MLRQ	6	10	ND-ACP,ND-SGDH,ND-B14.5A,ND-B14.5B,ND-B14,ND-MLRQ	ND-PDSW,ND-ASHI,ND-B18,ND-24,ND-B17.2,ND-51,ND-B22,ND-B12,ND-19,ND-B8
Cluster 1	GO:0008360	regulation of cell shape	94	31	12.39	4	5.2e-07	5.2e-07	BP	1.32309	dsh,fog,Hsp83,Sos,pbl,Ten-m,Rap1,drk,mys,Ggamma1,Rac1,Cdc42,Arf79F,Akt1,Hem,Rac2,Cdk9,Ran,Abi,RhoGEF2,Cortactin,Rok,slpr,AnxB11,Arpc4,Arpc2,Vav,cno,par-1,capt,Fs(2)Ket	-0.24113733333332,0,-0.286871666666656,0.336333000000007,0,-0.517479999999999,-0.55018566666666,0.0583040000000103,0.458069000000005,0.389214666666675,-0.660105666666656,-0.356809333333317,0.0578990000000132,0,-0.783051333333333,-0.541983999999992,0,0.00764466666668184,0.164625000000004,0,0.43617866666667,-0.846722666666661,0,-0.623876666666654,-0.411795333333313,-0.283741666666653,0,1.7869423333…	0,0,-0.449579000000007,0,0,0,0.319142333333321,0.00772099999998588,0.141140666666661,0.628093999999987,-0.294218000000004,-0.594677000000008,0.147485999999997,0,-0.119056000000008,-0.351520000000004,0,0.097539666666659,0.185591999999996,-0.0927343333333397,0.53075866666665,-0.740148666666666,0,-0.00314033333334507,-0.370813000000005,-0.0863886666666716,0.748922999999994,0,0.257057333333321,-0.311…	0,0,-0.151723333333322,0,0,0,0.0173133333333411,-0.0893433333333284,-0.0558441666666667,0.14458333333334,-0.170796666666664,0.413432500000013,0.0869391666666708,0,-0.484323333333332,0.252505833333338,0,0.0781250000000142,-0.236972499999993,0.534637500000006,0.0631133333333409,-0.21508,0,0.157077500000007,-0.123129999999993,-0.45348083333333,0,0,-0.066441666666659,0.193428333333337,-0.005883333333…	0,0,-0.174058000000002,0,0,0,0.0987060000000035,0.0524695000000044,-0.0504195000000003,-0.104159499999998,-0.119581499999992,-0.631743499999995,-0.0220329999999933,0,0,0.438052499999994,0,-0.127897499999996,0.169293999999997,0,0.265055999999998,0,0,-0.0552329999999905,-0.357648999999999,0.0310695000000045,0,0,0,-0.0237384999999932,-0.315239499999993	10	14	Sos,drk,mys,Ggamma1,Arf79F,Ran,Abi,Cortactin,cno,capt	dsh,Hsp83,Ten-m,Rap1,Rac1,Cdc42,Hem,Rac2,Rok,AnxB11,Arpc4,Arpc2,par-1,Fs(2)Ket	10	12	Rap1,drk,mys,Ggamma1,Arf79F,Ran,Abi,Cortactin,Vav,par-1	Hsp83,Rac1,Cdc42,Hem,Rac2,RhoGEF2,Rok,AnxB11,Arpc4,Arpc2,capt,Fs(2)Ket	10	11	Rap1,Ggamma1,Cdc42,Arf79F,Rac2,Ran,RhoGEF2,Cortactin,AnxB11,capt	Hsp83,drk,mys,Rac1,Hem,Abi,Rok,Arpc4,Arpc2,par-1,Fs(2)Ket	6	11	Rap1,drk,Rac2,Abi,Cortactin,Arpc2	Hsp83,mys,Ggamma1,Rac1,Cdc42,Arf79F,Ran,AnxB11,Arpc4,capt,Fs(2)Ket
Cluster 1	GO:0015986	ATP synthesis coupled proton transport	17	11	2.24	5	1.1e-06	1.1e-06	BP	2.29593	ATPsynG,blw,mt:ATPase6,mt:ND2,sun,ATPsynCF6,ATPsynD,ATPsyngamma,ATPsynCF6L,ATPsynE,ATPsynC	0.105224333333332,-0.0281923333333296,0,0,0.49063000000001,0.216763000000014,0.171155000000013,-0.358381000000001,0,0.471722333333346,0	-0.0882380000000076,0.033662333333325,0,0,-0.304564666666671,-0.227441333333338,-0.301110666666673,-0.169224333333354,0,-0.480592333333352,0	0.0760125000000116,0.175303333333332,0,0,0.354820000000014,0.388470000000005,0.29362583333333,0.232057500000003,0,0.273029166666674,-0.560279999999992	-0.147276999999995,-0.0386119999999934,0,0,0.52365150000001,0.0339890000000054,-0.0833599999999919,-0.0400749999999945,0,0.146397499999999,0.802262500000005	5	2	ATPsynG,sun,ATPsynCF6,ATPsynD,ATPsynE	blw,ATPsyngamma	1	6	blw	ATPsynG,sun,ATPsynCF6,ATPsynD,ATPsyngamma,ATPsynE	7	1	ATPsynG,blw,sun,ATPsynCF6,ATPsynD,ATPsyngamma,ATPsynE	ATPsynC	4	4	sun,ATPsynCF6,ATPsynE,ATPsynC	ATPsynG,blw,ATPsynD,ATPsyngamma
Cluster 1	GO:0007266	Rho protein signal transduction	34	15	4.48	8	8.9e-06	8.9e-06	BP	1.74339	Sos,Cdc42,Rac2,RhoGEF2,trio,Rok,RhoGAPp190,Graf,CdGAPr,RhoGAP68F,RhoGAP100F,tum,Exn,RhoGEF3,Cdep	0.336333000000007,-0.356809333333317,-0.541983999999992,0,-0.149647666666652,-0.846722666666661,0.362022333333339,0,0.543662666666673,-0.497336999999995,0,0,0,0.678667666666676,0.436145000000003	0,-0.594677000000008,-0.351520000000004,-0.0927343333333397,0,-0.740148666666666,-0.527961666666666,-0.290264000000008,0,0.19753833333333,0,0,0,0,0	0,0.413432500000013,0.252505833333338,0.534637500000006,0,-0.21508,-0.11295166666666,0,0,0.247565833333336,0,0,0,0,0	0,-0.631743499999995,0.438052499999994,0,0,0,-0.566311999999996,0,0,0,0,0,0,0,0	5	5	Sos,RhoGAPp190,CdGAPr,RhoGEF3,Cdep	Cdc42,Rac2,trio,Rok,RhoGAP68F	1	6	RhoGAP68F	Cdc42,Rac2,RhoGEF2,Rok,RhoGAPp190,Graf	4	2	Cdc42,Rac2,RhoGEF2,RhoGAP68F	Rok,RhoGAPp190	1	2	Rac2	Cdc42,RhoGAPp190
Cluster 1	GO:0000381	regulation of alternative mRNA splicing,...	52	19	6.85	10	1.6e-05	1.6e-05	BP	1.47182	crn,Hrb98DE,snf,B52,Hel25E,snRNP-U1-70K,U2af38,qkr58E-3,Srp54,l(1)G0007,fand,CG7185,CG10418,CG2926,mub,sqd,l(3)72Ab,Sxl,SC35	0,0,0.722762000000014,0,0.0706590000000169,0.398654333333354,0.0620476666666754,0.377701333333345,-0.263391666666653,0,0,0.566741666666687,0.121306000000008,0.676979666666675,-0.396302333333328,0,-0.130871666666664,0,0.366038333333343	-0.290130000000005,0,0,0,-0.365978666666674,-0.22145366666668,-1.87962366666667,0,-0.224478000000008,0,0,-0.325563333333335,0.105422999999991,0,0,0,-0.441862333333336,0,1.76993666666666	-0.042962499999998,0,0.146615000000004,0,0.0287999999999968,-0.190194999999985,0.22053583333334,0,0.106248333333344,0,0,0.0916658333333444,0.672806666666681,0,0,0,-0.128676666666664,0,0.0732716666666668	0,0,0,0,0.137605999999998,-0.366150999999995,-1.322644,0,0.0586075000000044,0,0,-0.156554000000003,-0.3543995,0,0,0,0,0,0	9	3	snf,Hel25E,snRNP-U1-70K,U2af38,qkr58E-3,CG7185,CG10418,CG2926,SC35	Srp54,mub,l(3)72Ab	2	7	CG10418,SC35	crn,Hel25E,snRNP-U1-70K,U2af38,Srp54,CG7185,l(3)72Ab	7	3	snf,Hel25E,U2af38,Srp54,CG7185,CG10418,SC35	crn,snRNP-U1-70K,l(3)72Ab	2	4	Hel25E,Srp54	snRNP-U1-70K,U2af38,CG7185,CG10418
Cluster 1	GO:0007391	dorsal closure	93	27	12.26	11	3.9e-05	3.9e-05	BP	1.139	bsk,Cg25C,chic,Dab,dsh,dlg1,Btk29A,Egfr,tup,Rap1,mys,Ggamma1,hep,Rac1,Cdc42,cora,lwr,Mad,InR,Rac2,pcm,Rok,slpr,Sac1,Vav,cno,Src64B	-0.401237999999999,0.230268333333342,-0.44988533333332,0.553732333333336,-0.24113733333332,0.15806400000001,0,0,0,-0.55018566666666,0.458069000000005,0.389214666666675,0.527500333333336,-0.660105666666656,-0.356809333333317,0.284789000000004,0.133367333333346,0,1.36135300000002,-0.541983999999992,0.354261666666677,-0.846722666666661,0,-1.40229833333332,0,1.78694233333334,-0.221273666666661	0.197410999999992,0.420003333333323,-0.504727333333346,0,0,0,0,0,0,0.319142333333321,0.141140666666661,0.628093999999987,0,-0.294218000000004,-0.594677000000008,0.147746666666652,-0.347561333333346,-0.321050333333336,0,-0.351520000000004,-0.0226153333333414,-0.740148666666666,0,-0.150844000000006,0.748922999999994,0,0.652384333333327	0.41517583333334,0.0800858333333423,0.385115000000013,0,0,0,0,-0.688075833333333,0,0.0173133333333411,-0.0558441666666667,0.14458333333334,0,-0.170796666666664,0.413432500000013,0.271809166666678,-0.513118333333331,0,0,0.252505833333338,-0.719119999999997,-0.21508,0,-0.482183333333332,0,0,-0.914212499999994	0.105917500000004,-0.0547949999999915,-0.418061999999992,0,0,0,0,0,0,0.0987060000000035,-0.0504195000000003,-0.104159499999998,0,-0.119581499999992,-0.631743499999995,0.0196409999999929,-0.503073500000003,0,0,0.438052499999994,0,0,0,-0.398663499999998,0,0,0	11	10	Cg25C,Dab,dlg1,mys,Ggamma1,hep,cora,lwr,InR,pcm,cno	bsk,chic,dsh,Rap1,Rac1,Cdc42,Rac2,Rok,Sac1,Src64B	8	9	bsk,Cg25C,Rap1,mys,Ggamma1,cora,Vav,Src64B	chic,Rac1,Cdc42,lwr,Mad,Rac2,pcm,Rok,Sac1	8	8	bsk,Cg25C,chic,Rap1,Ggamma1,Cdc42,cora,Rac2	Egfr,mys,Rac1,lwr,pcm,Rok,Sac1,Src64B	4	8	bsk,Rap1,cora,Rac2	Cg25C,chic,mys,Ggamma1,Rac1,Cdc42,lwr,Sac1
Cluster 1	GO:0006909	phagocytosis	178	42	23.46	12	8.5e-05	8.5e-05	BP	0.840186	brm,bsk,hook,Hn,Ubi-p63E,Pp1-87B,Vinc,betaCOP,hep,Rac1,Cdc42,l(3)01239,blw,Hem,Pxn,CalpA,Rac2,CG5861,colt,ATPsyngamma,Abi,AMPKalpha,eIF-1A,gammaCOP,Arpc5,Arpc4,holn1,Dscam1,Nup50,fand,Nup62,DMAP1,Vps24,Snx3,Prx3,Unc-76,zetaCOP,PNUTS,Pp2A-29B,Membrin,Arp3,Zn72D	0,-0.401237999999999,0.210374000000005,-2.30458466666666,0,-0.384103999999994,0.124681333333339,0.204209000000006,0.527500333333336,-0.660105666666656,-0.356809333333317,0.226790000000005,-0.0281923333333296,-0.783051333333333,0,-0.287936666666649,-0.541983999999992,0,-0.292100666666666,-0.358381000000001,0.164625000000004,-0.17254333333333,0.565117666666669,0,-0.997190666666651,-0.41179533333331…	0,0.197410999999992,-0.0224200000000039,0,0,-0.208632666666684,-0.00366666666667825,0.165260333333332,0,-0.294218000000004,-0.594677000000008,-0.586107333333349,0.033662333333325,-0.119056000000008,0,-0.96980266666667,-0.351520000000004,0,0.204747999999991,-0.169224333333354,0.185591999999996,0.229757999999993,0.148682333333323,0,-1.06462366666668,-0.370813000000005,0.0514366666666568,0,-0.994742…	0,0.41517583333334,-0.267265833333322,0.703999999999994,0,1.01502666666667,0.324623333333335,-0.140918333333325,0,-0.170796666666664,0.413432500000013,-0.126251666666661,0.175303333333332,-0.484323333333332,0,0.0640066666666783,0.252505833333338,0,0.472960000000008,0.232057500000003,-0.236972499999993,2.18623,0.317665833333347,0,0.917524166666674,-0.123129999999993,0.160918333333335,0,0.421651666…	0,0.105917500000004,-1.175403,-0.000337000000001808,0,-0.063490500000011,0.0996930000000091,0.628891500000009,0,-0.119581499999992,-0.631743499999995,-0.000523499999985688,-0.0386119999999934,0,0,0.152882999999996,0.438052499999994,0,-0.112115999999997,-0.0400749999999945,0.169293999999997,0,0.438074500000013,0,0,-0.357648999999999,0,0,-1.46835099999999,0,-0.1957655,0,-0.00281049999999894,0.32875…	15	17	hook,Vinc,betaCOP,hep,l(3)01239,Abi,eIF-1A,holn1,Nup50,Nup62,DMAP1,Vps24,Snx3,Prx3,Membrin	bsk,Hn,Pp1-87B,Rac1,Cdc42,blw,Hem,CalpA,Rac2,colt,ATPsyngamma,AMPKalpha,Arpc5,Arpc4,Dscam1,Pp2A-29B,Arp3	14	15	bsk,betaCOP,blw,colt,Abi,AMPKalpha,eIF-1A,holn1,Nup62,DMAP1,Vps24,Prx3,Pp2A-29B,Membrin	hook,Pp1-87B,Vinc,Rac1,Cdc42,l(3)01239,Hem,CalpA,Rac2,ATPsyngamma,Arpc5,Arpc4,Nup50,Snx3,Arp3	22	8	bsk,Hn,Pp1-87B,Vinc,Cdc42,blw,CalpA,Rac2,colt,ATPsyngamma,AMPKalpha,eIF-1A,Arpc5,holn1,Nup50,Nup62,Vps24,Snx3,Prx3,zetaCOP,Pp2A-29B,Arp3	hook,betaCOP,Rac1,l(3)01239,Hem,Abi,Arpc4,Membrin	10	15	bsk,Vinc,betaCOP,CalpA,Rac2,Abi,eIF-1A,Snx3,Pp2A-29B,Zn72D	hook,Hn,Pp1-87B,Rac1,Cdc42,l(3)01239,blw,colt,ATPsyngamma,Arpc4,Nup50,Nup62,Vps24,Prx3,Arp3
Cluster 1	GO:0015991	ATP hydrolysis coupled proton transport	28	12	3.69	13	0.0001	0.0001	BP	1.70134	Vha55,blw,Vha26,Vha36-1,VhaSFD,VhaAC39-1,ATPsynC,Vha36-3,Vha14-1,VhaPPA1-2,Vha68-2,Vha68-1	-0.185299999999984,-0.0281923333333296,-0.00682366666665501,0.259270999999998,-0.46325766666666,-0.471646999999987,0,0,-0.0814643333333294,0,-0.0373173333333163,-0.32356799999998	-0.292261333333336,0.033662333333325,-0.105002333333346,-0.31164733333334,0.226023333333327,0.302430333333323,0,0,0.0152163333333277,0,0.0476553333333172,-0.130328666666674	0.835760000000008,0.175303333333332,-0.0940349999999981,0.0888983333333329,0.052279166666672,0.701860833333338,-0.560279999999992,-0.260194166666665,0.270639166666673,0,0.326730833333343,0.0431141666666726	-0.116886000000001,-0.0386119999999934,0.163651500000014,0.102690500000001,0,-0.409354999999998,0.802262500000005,-0.0334404999999975,-0.082185999999993,0,-0.0483740000000026,-0.00144300000000186	1	8	Vha36-1	Vha55,blw,Vha26,VhaSFD,VhaAC39-1,Vha14-1,Vha68-2,Vha68-1	5	4	blw,VhaSFD,VhaAC39-1,Vha14-1,Vha68-2	Vha55,Vha26,Vha36-1,Vha68-1	8	3	Vha55,blw,Vha36-1,VhaSFD,VhaAC39-1,Vha14-1,Vha68-2,Vha68-1	Vha26,ATPsynC,Vha36-3	3	7	Vha26,Vha36-1,ATPsynC	Vha55,blw,VhaAC39-1,Vha36-3,Vha14-1,Vha68-2,Vha68-1
Cluster 1	GO:0016322	neuron remodeling	32	13	4.22	14	0.0001	0.0001	BP	1.6232	chic,usp,Dcp-1,InR,Drice,Uba1,SkpA,Stam,Hrs,SMC1,Mical,shrb,kis	-0.44988533333332,1.13121300000001,0,1.36135300000002,0,-0.527646333333326,-0.0764573333333303,0.251889000000002,-0.0633519999999983,0.10491766666668,0.854544666666676,0.344499666666678,0	-0.504727333333346,0,0.0150769999999874,0,0,-0.583924,-0.370597333333347,0.722698999999995,-0.22162766666667,-0.949172000000015,0,0.536978999999992,0	0.385115000000013,0,0,0,0,0.242419166666664,0.403419166666673,0.00940583333334288,-0.153532499999994,0,0,-0.141783333333326,0	-0.418061999999992,0,0,0,0,-0.117048499999992,-0.511066499999995,-0.873432499999993,0,0,0,0.0221940000000025,0.117061500000005	6	4	usp,InR,Stam,SMC1,Mical,shrb	chic,Uba1,SkpA,Hrs	3	5	Dcp-1,Stam,shrb	chic,Uba1,SkpA,Hrs,SMC1	4	2	chic,Uba1,SkpA,Stam	Hrs,shrb	2	4	shrb,kis	chic,Uba1,SkpA,Stam
Cluster 1	GO:0031532	actin cytoskeleton reorganization	21	10	2.77	15	0.00013	0.00013	BP	1.85204	Actn,Arpc1,Rac1,Cdc42,Rac2,RhoGEF2,trio,Rok,Vav,Arp3	0,-0.0360763333333267,-0.660105666666656,-0.356809333333317,-0.541983999999992,0,-0.149647666666652,-0.846722666666661,0,-0.36630366666666	0,-0.17037933333334,-0.294218000000004,-0.594677000000008,-0.351520000000004,-0.0927343333333397,0,-0.740148666666666,0.748922999999994,-0.743507666666677	0,-0.541751666666663,-0.170796666666664,0.413432500000013,0.252505833333338,0.534637500000006,0,-0.21508,0,0.225690000000007	0,0.334530500000007,-0.119581499999992,-0.631743499999995,0.438052499999994,0,0,0,0,-0.095288999999994	0	7		Arpc1,Rac1,Cdc42,Rac2,trio,Rok,Arp3	1	7	Vav	Arpc1,Rac1,Cdc42,Rac2,RhoGEF2,Rok,Arp3	4	3	Cdc42,Rac2,RhoGEF2,Arp3	Arpc1,Rac1,Rok	2	3	Arpc1,Rac2	Rac1,Cdc42,Arp3
Cluster 1	GO:0006457	protein folding	74	22	9.75	16	0.00014	0.00014	BP	1.17403	Hsp83,ninaA,Csp,14-3-3zeta,l(3)01239,Hsp60,Cnx99A,Hop,Tcp-1zeta,jdp,HIP-R,CG7033,Hsp60C,CG13993,CG8258,CG2852,CG7770,Tcp-1eta,CG9920,CG7048,mgr,Hsc70-4	-0.286871666666656,-2.22051599999999,0,0.144227000000008,0.226790000000005,0.37056933333335,-0.11525266666666,-0.0136956666666634,-0.0118429999999918,0.254086000000015,0.300688000000005,-0.0329789999999903,1.66216433333333,0.189677000000003,-0.192645666666664,0.267873666666688,-0.134232666666648,-0.475791333333319,0,-0.287250999999991,0.0461210000000136,-0.055744666666655	-0.449579000000007,0,-0.68168033333334,0.0501459999999909,-0.586107333333349,-0.0272510000000139,-0.133053000000015,0.277617666666661,-0.674918333333352,0,-0.248917666666681,-0.386476666666674,0,0.803646333333329,-0.33805300000002,-0.405204333333348,-0.512414,-0.764295000000011,0,-0.450115666666679,-0.172785666666677,-0.195097666666676	-0.151723333333322,0,0,0.16601166666667,-0.126251666666661,0.0407933333333403,-0.181736666666662,-0.0882424999999856,0.258982500000009,0,-0.048715833333322,0.334240833333343,0,-0.21110916666666,0.0112625000000079,0.231025833333341,-0.146339166666657,0.0956708333333367,0,-0.247804999999996,-0.577470000000002,-0.181322499999986	-0.174058000000002,0,0,0.00867200000001134,-0.000523499999985688,-0.0927009999999768,-0.229522499999995,-0.311920499999996,0.0622059999999998,0,-0.277194499999993,-0.252108,0,-0.249392499999999,0.0968129999999903,0.107939000000002,-0.476696999999991,-0.323089499999998,0,-2.0015225,-0.399729499999996,-0.232916000000003	9	11	14-3-3zeta,l(3)01239,Hsp60,jdp,HIP-R,Hsp60C,CG13993,CG2852,mgr	Hsp83,ninaA,Cnx99A,Hop,Tcp-1zeta,CG7033,CG8258,CG7770,Tcp-1eta,CG7048,Hsc70-4	3	15	14-3-3zeta,Hop,CG13993	Hsp83,Csp,l(3)01239,Hsp60,Cnx99A,Tcp-1zeta,HIP-R,CG7033,CG8258,CG2852,CG7770,Tcp-1eta,CG7048,mgr,Hsc70-4	7	10	14-3-3zeta,Hsp60,Tcp-1zeta,CG7033,CG8258,CG2852,Tcp-1eta	Hsp83,l(3)01239,Cnx99A,Hop,HIP-R,CG13993,CG7770,CG7048,mgr,Hsc70-4	4	13	14-3-3zeta,Tcp-1zeta,CG8258,CG2852	Hsp83,l(3)01239,Hsp60,Cnx99A,Hop,HIP-R,CG7033,CG13993,CG7770,Tcp-1eta,CG7048,mgr,Hsc70-4
Cluster 1	GO:0045451	pole plasm oskar mRNA localization	47	16	6.19	18	0.0002	0.0002	BP	1.37006	chic,mago,Tm1,Syt1,Syx1A,Rac2,SmD3,tsu,btz,spn-F,Nacalpha,par-1,Rbsn-5,didum,sqd,rump	-0.44988533333332,0.555707000000005,0.674039666666687,-0.184127666666654,0.149030666666683,-0.541983999999992,0.13528366666667,-0.0096889999999803,0.815779666666668,0,0.314314333333343,-0.984909333333317,0.010773666666676,-0.23804566666665,0,0.139858333333336	-0.504727333333346,0.532208333333319,-0.217523333333336,0,0.607044333333324,-0.351520000000004,-0.18050800000001,-0.326373000000018,0.759415666666669,0,-0.883067000000011,0.257057333333321,-0.429798000000002,-0.152651333333338,0,-0.272716000000013	0.385115000000013,-0.11267749999999,-0.23356416666666,0,-1.630935,0.252505833333338,0.288017500000002,-2.197265,0.66407250000001,0,0.0893174999999999,-0.066441666666659,-0.483117499999992,0,0,0.0324041666666695	-0.418061999999992,-0.931064000000003,-0.0827654999999936,0,0.00405550000001043,0.438052499999994,0.278183000000013,-0.0641529999999975,0,0,-0.270285000000008,0,0,0,0,0.020511999999993	8	6	mago,Tm1,Syx1A,SmD3,btz,Nacalpha,Rbsn-5,rump	chic,Syt1,Rac2,tsu,par-1,didum	4	9	mago,Syx1A,btz,par-1	chic,Tm1,Rac2,SmD3,tsu,Nacalpha,Rbsn-5,didum,rump	6	6	chic,Rac2,SmD3,btz,Nacalpha,rump	mago,Tm1,Syx1A,tsu,par-1,Rbsn-5	4	5	Syx1A,Rac2,SmD3,rump	chic,mago,Tm1,tsu,Nacalpha
Cluster 1	GO:0006906	vesicle fusion	32	12	4.22	20	0.00045	0.00045	BP	1.50772	car,Syt1,Syx1A,Syt4,Syx8,Vps39,CDase,p115,Membrin,Rbsn-5,Vps16A,Vamp7	-0.595111666666671,-0.184127666666654,0.149030666666683,-0.583527333333322,1.01768433333334,0,-0.599063333333326,0,0.455508333333341,0.010773666666676,-0.662182666666659,0	-0.029079333333339,0,0.607044333333324,0,0.425987333333325,0,0.256061666666653,-0.325234666666674,0.851662333333326,-0.429798000000002,-0.862901333333337,-0.646821666666668	-0.815401666666666,0,-1.630935,0,0.323233333333341,0,0.462245833333334,0.0113050000000001,-1.18754249999999,-0.483117499999992,-1.35605833333333,-0.314184999999995	-0.424085999999996,0,0.00405550000001043,0,0.940547500000001,0,-0.388898000000005,-0.390170999999992,0,0,0,0	4	5	Syx1A,Syx8,Membrin,Rbsn-5	car,Syt1,Syt4,CDase,Vps16A	4	5	Syx1A,Syx8,CDase,Membrin	car,p115,Rbsn-5,Vps16A,Vamp7	3	6	Syx8,CDase,p115	car,Syx1A,Membrin,Rbsn-5,Vps16A,Vamp7	2	3	Syx1A,Syx8	car,CDase,p115
Cluster 1	GO:0006626	protein targeting to mitochondrion	28	11	3.69	21	0.00049	0.00049	BP	1.57581	Hsp60,CG5662,CG1724,Hsp60C,tomboy40,Tim17a2,Tim17b1,Tim17a1,blp,CG11779,CG31229	0.37056933333335,0,0,1.66216433333333,0,0,0,0,0.483257666666677,0.250447333333351,0.406020666666677	-0.0272510000000139,0,0,0,0,0,0,0,0.261290666666646,-0.203704666666678,0.222442999999995	0.0407933333333403,0,0,0,0,0,0,0,1.53534750000001,-0.246538333333316,0.088410833333338	-0.0927009999999768,0,0,0,0,0,0,0,0.159073000000003,0.0653715000000012,0.568705000000005	5	0	Hsp60,Hsp60C,blp,CG11779,CG31229		2	2	blp,CG31229	Hsp60,CG11779	3	1	Hsp60,blp,CG31229	CG11779	3	1	blp,CG11779,CG31229	Hsp60
Cluster 1	GO:0051017	actin filament bundle assembly	25	10	3.29	23	0.00075	0.00075	BP	1.60384	dsh,Actn,mys,hep,Rac1,Rac2,Rok,RhoGAP68F,Src64B,jvl	-0.24113733333332,0,0.458069000000005,0.527500333333336,-0.660105666666656,-0.541983999999992,-0.846722666666661,-0.497336999999995,-0.221273666666661,0	0,0,0.141140666666661,0,-0.294218000000004,-0.351520000000004,-0.740148666666666,0.19753833333333,0.652384333333327,0	0,0,-0.0558441666666667,0,-0.170796666666664,0.252505833333338,-0.21508,0.247565833333336,-0.914212499999994,0	0,0,-0.0504195000000003,0,-0.119581499999992,0.438052499999994,0,0,0,0	2	6	mys,hep	dsh,Rac1,Rac2,Rok,RhoGAP68F,Src64B	3	3	mys,RhoGAP68F,Src64B	Rac1,Rac2,Rok	2	4	Rac2,RhoGAP68F	mys,Rac1,Rok,Src64B	1	2	Rac2	mys,Rac1
Cluster 1	GO:0048488	synaptic vesicle endocytosis	48	19	6.33	25	4.1e-06	0.00081	BP	1.58572	Dab,Csp,Syt1,Arf79F,AP-1-2beta,stnB,stnA,Dap160,AP-1mu,Stam,AP-1gamma,Eps-15,aux,EndoA,Nrx-1,AP-1sigma,lap,mnb,AP-2mu	0.553732333333336,0,-0.184127666666654,0.0578990000000132,-0.212667999999983,-0.124542333333338,0.494778333333343,0.248868666666681,0.106087000000013,0.251889000000002,0,0.00706766666667136,0.0236020000000146,0.152231000000015,-0.163217666666657,-0.575864333333328,-0.204493666666657,0,-0.515429666666659	0,-0.68168033333334,0,0.147485999999997,-0.178826000000011,0,0,0,-0.311854333333343,0.722698999999995,0.300269666666662,-0.0221866666666735,0.195992999999994,0.152074999999996,0,-1.18591933333335,0.212859666666656,0,0.0829946666666643	0,0,0,0.0869391666666708,-0.202604999999995,0,0,0,-0.0244349999999969,0.00940583333334288,0,0.184655000000006,0,-1.06417416666666,0,-0.29751499999999,-0.0552383333333317,0,-0.964115	0,0,0,-0.0220329999999933,-0.0771824999999957,0.228838500000005,0.517762000000001,0,0,-0.873432499999993,0,0.00332400000000632,0,-0.0080095,0.383099999999999,0,-0.058760000000003,0,0.606569	9	7	Dab,Arf79F,stnA,Dap160,AP-1mu,Stam,Eps-15,aux,EndoA	Syt1,AP-1-2beta,stnB,Nrx-1,AP-1sigma,lap,AP-2mu	7	5	Arf79F,Stam,AP-1gamma,aux,EndoA,lap,AP-2mu	Csp,AP-1-2beta,AP-1mu,Eps-15,AP-1sigma	3	6	Arf79F,Stam,Eps-15	AP-1-2beta,AP-1mu,EndoA,AP-1sigma,lap,AP-2mu	5	5	stnB,stnA,Eps-15,Nrx-1,AP-2mu	Arf79F,AP-1-2beta,Stam,EndoA,lap
Cluster 1	GO:0008340	determination of adult lifespan	119	28	15.68	30	0.00132	0.00132	BP	0.836501	car,Cat,Eip71CD,hook,Sod,Btk29A,Egfr,mys,hep,ND-SGDH,CalpA,mt:ATPase6,InR,sun,alpha-Est7,ATPsynD,Smox,Eaat1,wdb,VhaSFD,CG8155,Prx3,p53,UQCR-14L,Trx-2,NLaz,Tpi,kis	-0.595111666666671,-0.749365333333316,-0.42023699999999,0.210374000000005,-0.424707333333323,0,0,0.458069000000005,0.527500333333336,0.359889666666682,-0.287936666666649,0,1.36135300000002,0.49063000000001,-0.652159666666662,0.171155000000013,0,-0.656344999999988,0.0413023333333413,-0.46325766666666,0,0.323990000000009,0,0,0,0.936848000000012,-0.441137333333323,0	-0.029079333333339,0.153073999999997,-0.21189600000001,-0.0224200000000039,-0.0271223333333381,0,0,0.141140666666661,0,0.0629476666666484,-0.96980266666667,0,0,-0.304564666666671,0.223391666666668,-0.301110666666673,0.162458999999995,0.0439093333333318,-0.378043666666681,0.226023333333327,0,0.580946999999998,0,0,0,-0.791894333333346,-0.080043333333343,0	-0.815401666666666,-0.0881266666666605,0.189735000000006,-0.267265833333322,0.0665425000000113,0,-0.688075833333333,-0.0558441666666667,0,-0.444114999999993,0.0640066666666783,0,0,0.354820000000014,0.219732500000013,0.29362583333333,0,0.300885833333339,0.571191666666675,0.052279166666672,0,0.00505916666668327,0,0,0,0.803356666666669,0.0019558333333336,0	-0.424085999999996,-0.0443639999999945,0,-1.175403,-0.291245500000002,0,0,-0.0504195000000003,0,0.517387000000014,0.152882999999996,0,0,0.52365150000001,-0.0544799999999981,-0.0833599999999919,0,0.0717440000000025,-0.0988860000000038,0,0,-0.0583274999999901,0,0,0,-0.0877364999999948,-0.185638999999988,0.117061500000005	10	9	hook,mys,hep,ND-SGDH,InR,sun,ATPsynD,wdb,Prx3,NLaz	car,Cat,Eip71CD,Sod,CalpA,alpha-Est7,Eaat1,VhaSFD,Tpi	8	10	Cat,mys,ND-SGDH,alpha-Est7,Smox,Eaat1,VhaSFD,Prx3	car,Eip71CD,hook,Sod,CalpA,sun,ATPsynD,wdb,NLaz,Tpi	12	6	Eip71CD,Sod,CalpA,sun,alpha-Est7,ATPsynD,Eaat1,wdb,VhaSFD,Prx3,NLaz,Tpi	car,Cat,hook,Egfr,mys,ND-SGDH	5	11	ND-SGDH,CalpA,sun,Eaat1,kis	car,Cat,hook,Sod,mys,alpha-Est7,ATPsynD,wdb,Prx3,NLaz,Tpi
Cluster 1	GO:0060341	regulation of cellular localization	127	32	16.74	32	0.00016	0.00177	BP	0.934772	Act57B,mago,Syt1,CanB,Akt1,Nup214,Syx1A,noi,Cnx99A,stnB,AP-1mu,mbo,Kap-alpha3,Syt4,Frq1,tsu,RhoGAP68F,Snx3,RhoGAP92B,Nrx-1,tamo,Sec16,spn-F,Nacalpha,mnb,par-1,didum,Exn,Dhc64C,Mi-2,Fs(2)Ket,Fife	0,0.555707000000005,-0.184127666666654,0.672634666666674,0,-0.11246899999999,0.149030666666683,0.0467233333333326,-0.11525266666666,-0.124542333333338,0.106087000000013,0.242162666666673,0.0552439999999983,-0.583527333333322,0.438737666666668,-0.0096889999999803,-0.497336999999995,0.497615333333343,-0.379047666666654,-0.163217666666657,0.748310000000007,0.525481000000006,0,0.314314333333343,0,-0.…	0,0.532208333333319,0,0,0,0.0906316666666633,0.607044333333324,-0.316123000000005,-0.133053000000015,0,-0.311854333333343,0.461790999999995,-0.677118000000011,0,0,-0.326373000000018,0.19753833333333,-0.396436000000001,-0.207444000000017,0,0,0,0,-0.883067000000011,0,0.257057333333321,-0.152651333333338,0,0,-0.537270000000014,-0.103503333333343,0	0,-0.11267749999999,0,0,0,-0.223272500000004,-1.630935,-1.11807916666666,-0.181736666666662,0,-0.0244349999999969,-1.54640166666666,-0.246281666666658,0,0,-2.197265,0.247565833333336,0.15318666666667,-0.774372499999995,0,0,0,0,0.0893174999999999,0,-0.066441666666659,0,0,0,-0.500061666666664,-0.00588333333332614,0	0,-0.931064000000003,0,0,0,0,0.00405550000001043,0,-0.229522499999995,0.228838500000005,0,0,-0.0158854999999924,0,0,-0.0641529999999975,0,0.328752000000005,0,0.383099999999999,0,0,0,-0.270285000000008,0,0,0,0,0,0,-0.315239499999993,0	13	14	mago,CanB,Syx1A,noi,AP-1mu,mbo,Kap-alpha3,Frq1,Snx3,tamo,Sec16,Nacalpha,Fife	Syt1,Nup214,Cnx99A,stnB,Syt4,tsu,RhoGAP68F,RhoGAP92B,Nrx-1,par-1,didum,Dhc64C,Mi-2,Fs(2)Ket	6	11	mago,Nup214,Syx1A,mbo,RhoGAP68F,par-1	noi,Cnx99A,AP-1mu,Kap-alpha3,tsu,Snx3,RhoGAP92B,Nacalpha,didum,Mi-2,Fs(2)Ket	3	13	RhoGAP68F,Snx3,Nacalpha	mago,Nup214,Syx1A,noi,Cnx99A,AP-1mu,mbo,Kap-alpha3,tsu,RhoGAP92B,par-1,Mi-2,Fs(2)Ket	4	6	Syx1A,stnB,Snx3,Nrx-1	mago,Cnx99A,Kap-alpha3,tsu,Nacalpha,Fs(2)Ket
Cluster 1	GO:0007155	cell adhesion	151	33	19.9	33	0.00195	0.00195	BP	0.729698	Cat,Dl,flw,Gbeta13F,dlg1,Arpc1,pbl,Egfr,Vinc,Ten-m,Rap1,mys,Ggamma1,alpha-Cat,Arf79F,cora,Hem,Lectin-galC1,Cdk9,Ran,Abi,mbt,pgant3,Ilk,RhoGAP5A,AnxB11,Arpc4,p130CAS,Vav,CG31999,par-1,LanB1,Src64B	-0.749365333333316,0,-0.395243666666655,-0.462174999999988,0.15806400000001,-0.0360763333333267,0,0,0.124681333333339,-0.517479999999999,-0.55018566666666,0.458069000000005,0.389214666666675,-0.35087699999999,0.0578990000000132,0.284789000000004,-0.783051333333333,-1.74643266666666,0,0.00764466666668184,0.164625000000004,0.146147333333339,0,-0.426064333333322,0,-0.623876666666654,-0.4117953333333…	0.153073999999997,0,-0.250758333333337,0.00396199999998004,0,-0.17037933333334,0,0,-0.00366666666667825,0,0.319142333333321,0.141140666666661,0.628093999999987,0.136371999999987,0.147485999999997,0.147746666666652,-0.119056000000008,-2.15622166666667,0,0.097539666666659,0.185591999999996,0,0,-0.297515000000004,0,-0.00314033333334507,-0.370813000000005,0,0.748922999999994,0,0.257057333333321,0.013…	-0.0881266666666605,0,0,0.138224166666674,0,-0.541751666666663,0,-0.688075833333333,0.324623333333335,0,0.0173133333333411,-0.0558441666666667,0.14458333333334,-0.58551666666666,0.0869391666666708,0.271809166666678,-0.484323333333332,-0.240964999999981,0,0.0781250000000142,-0.236972499999993,0.0117225000000012,0,0.122365000000006,0,0.157077500000007,-0.123129999999993,0,0,0,-0.066441666666659,0.1…	-0.0443639999999945,0,0,0.195314500000002,0,0.334530500000007,0,0,0.0996930000000091,0,0.0987060000000035,-0.0504195000000003,-0.104159499999998,0.646001500000004,-0.0220329999999933,0.0196409999999929,0,-1.227786,0,-0.127897499999996,0.169293999999997,0,0,0.060662500000003,0,-0.0552329999999905,-0.357648999999999,0,0,0,0,-0.088277000000005,0	10	14	dlg1,Vinc,mys,Ggamma1,Arf79F,cora,Ran,Abi,mbt,LanB1	Cat,flw,Gbeta13F,Arpc1,Ten-m,Rap1,alpha-Cat,Hem,Lectin-galC1,Ilk,AnxB11,Arpc4,par-1,Src64B	14	8	Cat,Gbeta13F,Rap1,mys,Ggamma1,alpha-Cat,Arf79F,cora,Ran,Abi,Vav,par-1,LanB1,Src64B	flw,Arpc1,Vinc,Hem,Lectin-galC1,Ilk,AnxB11,Arpc4	11	11	Gbeta13F,Vinc,Rap1,Ggamma1,Arf79F,cora,Ran,mbt,Ilk,AnxB11,LanB1	Cat,Arpc1,Egfr,mys,alpha-Cat,Hem,Lectin-galC1,Abi,Arpc4,par-1,Src64B	8	9	Gbeta13F,Arpc1,Vinc,Rap1,alpha-Cat,cora,Abi,Ilk	Cat,mys,Ggamma1,Arf79F,Lectin-galC1,Ran,AnxB11,Arpc4,LanB1
Cluster 1	GO:0030865	cortical cytoskeleton organization	28	10	3.69	34	0.00208	0.00208	BP	1.43831	Rab3,Rac1,Cdc42,Moe,Hem,Abi,Arpc4,Arpc2,RhoGAP100F,Rbp	-0.176622666666656,-0.660105666666656,-0.356809333333317,0,-0.783051333333333,0.164625000000004,-0.411795333333313,-0.283741666666653,0,0.279846666666671	0,-0.294218000000004,-0.594677000000008,0,-0.119056000000008,0.185591999999996,-0.370813000000005,-0.0863886666666716,0,0	0,-0.170796666666664,0.413432500000013,0,-0.484323333333332,-0.236972499999993,-0.123129999999993,-0.45348083333333,0,0	0.435375500000003,-0.119581499999992,-0.631743499999995,0,0,0.169293999999997,-0.357648999999999,0.0310695000000045,0,0	2	6	Abi,Rbp	Rab3,Rac1,Cdc42,Hem,Arpc4,Arpc2	1	5	Abi	Rac1,Cdc42,Hem,Arpc4,Arpc2	1	5	Cdc42	Rac1,Hem,Abi,Arpc4,Arpc2	3	3	Rab3,Abi,Arpc2	Rac1,Cdc42,Arpc4
Cluster 1	GO:0051094	positive regulation of developmental pro...	106	25	13.97	36	0.00226	0.00226	BP	0.839596	chic,dsh,dlg1,pbl,phl,drk,ci,spi,Akt1,Mad,Arp2,Dp,Drice,Dap160,trio,mbt,morgue,Mul1,RhoGAP68F,RhoGAP92B,G9a,Desat1,mnb,aPKC,Arp3	-0.44988533333332,-0.24113733333332,0.15806400000001,0,0,0.0583040000000103,0,0,0,0,-0.315134666666665,1.38268066666667,0,0.248868666666681,-0.149647666666652,0.146147333333339,0.698741333333334,0,-0.497336999999995,-0.379047666666654,1.25994933333334,0,0,-1.65872199999999,-0.36630366666666	-0.504727333333346,0,0,0,0,0.00772099999998588,0,0,0,-0.321050333333336,-0.332992000000015,0,0,0,0,0,0,1.96994266666666,0.19753833333333,-0.207444000000017,0,-0.27646600000001,0,-0.505568333333343,-0.743507666666677	0.385115000000013,0,0,0,0,-0.0893433333333284,0,0,0,0,0.351530000000018,0,0,0,0,0.0117225000000012,0,0.48235833333333,0.247565833333336,-0.774372499999995,0,0.317507500000005,0,0,0.225690000000007	-0.418061999999992,0,0,0,0,0.0524695000000044,0,0,0,0,0.134568000000005,0,0,0,0,0,0,0.341200499999999,0,0,0,-0.0565055000000001,0,0,-0.095288999999994	7	8	dlg1,drk,Dp,Dap160,mbt,morgue,G9a	chic,dsh,Arp2,trio,RhoGAP68F,RhoGAP92B,aPKC,Arp3	3	7	drk,Mul1,RhoGAP68F	chic,Mad,Arp2,RhoGAP92B,Desat1,aPKC,Arp3	7	2	chic,Arp2,mbt,Mul1,RhoGAP68F,Desat1,Arp3	drk,RhoGAP92B	3	3	drk,Arp2,Mul1	chic,Desat1,Arp3
Cluster 1	GO:0016325	oocyte microtubule cytoskeleton organiza...	33	11	4.35	42	0.00238	0.00238	BP	1.33842	grk,mago,14-3-3zeta,Rac2,btz,spn-F,par-1,Rbsn-5,capt,sqd,jvl	0,0.555707000000005,0.144227000000008,-0.541983999999992,0.815779666666668,0,-0.984909333333317,0.010773666666676,0.657513000000016,0,0	0,0.532208333333319,0.0501459999999909,-0.351520000000004,0.759415666666669,0,0.257057333333321,-0.429798000000002,-0.311162666666668,0,0	0,-0.11267749999999,0.16601166666667,0.252505833333338,0.66407250000001,0,-0.066441666666659,-0.483117499999992,0.193428333333337,0,0	0,-0.931064000000003,0.00867200000001134,0.438052499999994,0,0,0,0,-0.0237384999999932,0,0	5	2	mago,14-3-3zeta,btz,Rbsn-5,capt	Rac2,par-1	4	3	mago,14-3-3zeta,btz,par-1	Rac2,Rbsn-5,capt	4	3	14-3-3zeta,Rac2,btz,capt	mago,par-1,Rbsn-5	2	2	14-3-3zeta,Rac2	mago,capt
Cluster 1	GO:0016197	endosomal transport	69	18	9.09	50	0.00284	0.00284	BP	0.985645	car,hook,Arf79F,Rab7,Past1,AP-1mu,Stam,Hrs,RhoGAP68F,Vps60,Vps2,Mer,shrb,Rbsn-5,Vps16A,Vha68-2,Vamp7,Exo84	-0.595111666666671,0.210374000000005,0.0578990000000132,-0.515764333333323,-0.737812666666656,0.106087000000013,0.251889000000002,-0.0633519999999983,-0.497336999999995,0.0987960000000037,0.250154333333342,0,0.344499666666678,0.010773666666676,-0.662182666666659,-0.0373173333333163,0,-1.052618	-0.029079333333339,-0.0224200000000039,0.147485999999997,-0.712641666666677,-0.0487510000000029,-0.311854333333343,0.722698999999995,-0.22162766666667,0.19753833333333,-0.185330000000011,-0.286138666666673,0,0.536978999999992,-0.429798000000002,-0.862901333333337,0.0476553333333172,-0.646821666666668,-0.168610000000005	-0.815401666666666,-0.267265833333322,0.0869391666666708,-0.032549999999997,-0.0903141666666514,-0.0244349999999969,0.00940583333334288,-0.153532499999994,0.247565833333336,-0.507229999999989,-0.107906666666654,0,-0.141783333333326,-0.483117499999992,-1.35605833333333,0.326730833333343,-0.314184999999995,0.240351666666669	-0.424085999999996,-1.175403,-0.0220329999999933,-0.122667000000007,-0.0612695000000016,0,-0.873432499999993,0,0,-0.0633465000000086,-0.494348999999996,0,0.0221940000000025,0,0,-0.0483740000000026,0,0	8	8	hook,Arf79F,AP-1mu,Stam,Vps60,Vps2,shrb,Rbsn-5	car,Rab7,Past1,Hrs,RhoGAP68F,Vps16A,Vha68-2,Exo84	5	12	Arf79F,Stam,RhoGAP68F,shrb,Vha68-2	car,hook,Rab7,Past1,AP-1mu,Hrs,Vps60,Vps2,Rbsn-5,Vps16A,Vamp7,Exo84	5	12	Arf79F,Stam,RhoGAP68F,Vha68-2,Exo84	car,hook,Rab7,Past1,AP-1mu,Hrs,Vps60,Vps2,shrb,Rbsn-5,Vps16A,Vamp7	1	9	shrb	car,hook,Arf79F,Rab7,Past1,Stam,Vps60,Vps2,Vha68-2
Cluster 1	GO:0007298	border follicle cell migration	97	23	12.78	51	0.0031	0.0031	BP	0.847746	bsk,Dl,dsh,grk,phl,sl,Egfr,usp,mys,spi,hep,Rac1,Cbl,Cortactin,CalpB,Hrs,CG8155,veli,rols,par-1,Dhc64C,Mhc,kis	-0.401237999999999,0,-0.24113733333332,0,0,0,0,1.13121300000001,0.458069000000005,0,0.527500333333336,-0.660105666666656,-0.263600999999998,0.43617866666667,-0.229377333333325,-0.0633519999999983,0,0.321379666666665,0,-0.984909333333317,-0.502563333333327,0,0	0.197410999999992,0,0,0,0,0,0,0,0.141140666666661,0,0,-0.294218000000004,0,0.53075866666665,0.0794083333333226,-0.22162766666667,0,0.0307696666666608,0,0.257057333333321,0,0,0	0.41517583333334,0,0,0,0,0,-0.688075833333333,0,-0.0558441666666667,0,0,-0.170796666666664,0,0.0631133333333409,0.435573333333341,-0.153532499999994,0,-0.435800833333325,0,-0.066441666666659,0,0,0	0.105917500000004,0,0,0,0,0,0,0,-0.0504195000000003,0,0,-0.119581499999992,0,0.265055999999998,-0.0187464999999882,0,0,0.273309000000005,0,0,0,0,0.117061500000005	5	8	usp,mys,hep,Cortactin,veli	bsk,dsh,Rac1,Cbl,CalpB,Hrs,par-1,Dhc64C	6	2	bsk,mys,Cortactin,CalpB,veli,par-1	Rac1,Hrs	3	6	bsk,Cortactin,CalpB	Egfr,mys,Rac1,Hrs,veli,par-1	4	3	bsk,Cortactin,veli,kis	mys,Rac1,CalpB
Cluster 1	GO:0030003	cellular cation homeostasis	35	11	4.61	56	0.00401	0.00401	BP	1.25466	phl,Vha55,Fer2LCH,Cnx99A,Rbcn-3A,VhaAC39-1,Fer3HCH,Nhe2,Cpn,Vha68-2,Vha68-1	0,-0.185299999999984,0.255049666666672,-0.11525266666666,-0.377401999999989,-0.471646999999987,0,0.427709000000014,0,-0.0373173333333163,-0.32356799999998	0,-0.292261333333336,0.0739569999999894,-0.133053000000015,-0.290455000000009,0.302430333333323,0,0,0,0.0476553333333172,-0.130328666666674	0,0.835760000000008,0.0287450000000078,-0.181736666666662,-0.906661666666665,0.701860833333338,0,0,0,0.326730833333343,0.0431141666666726	0,-0.116886000000001,0.207549500000006,-0.229522499999995,0.260544499999991,-0.409354999999998,0,0,0,-0.0483740000000026,-0.00144300000000186	2	6	Fer2LCH,Nhe2	Vha55,Cnx99A,Rbcn-3A,VhaAC39-1,Vha68-2,Vha68-1	3	4	Fer2LCH,VhaAC39-1,Vha68-2	Vha55,Cnx99A,Rbcn-3A,Vha68-1	5	2	Vha55,Fer2LCH,VhaAC39-1,Vha68-2,Vha68-1	Cnx99A,Rbcn-3A	2	5	Fer2LCH,Rbcn-3A	Vha55,Cnx99A,VhaAC39-1,Vha68-2,Vha68-1
Cluster 1	GO:0035088	establishment or maintenance of apical/b...	35	11	4.61	57	0.00401	0.00401	BP	1.25466	dsh,dlg1,Egfr,Moe,AMPKalpha,Patj,alc,Rbsn-5,Dhc64C,aPKC,Exo84	-0.24113733333332,0.15806400000001,0,0,-0.17254333333333,-0.149866666666654,0.244980333333348,0.010773666666676,-0.502563333333327,-1.65872199999999,-1.052618	0,0,0,0,0.229757999999993,-0.621212000000011,0.978810999999993,-0.429798000000002,0,-0.505568333333343,-0.168610000000005	0,0,-0.688075833333333,0,2.18623,-0.139630833333328,0,-0.483117499999992,0,0,0.240351666666669	0,0,0,0,0,0,0,0,0,0,0	3	6	dlg1,alc,Rbsn-5	dsh,AMPKalpha,Patj,Dhc64C,aPKC,Exo84	2	4	AMPKalpha,alc	Patj,Rbsn-5,aPKC,Exo84	2	3	AMPKalpha,Exo84	Egfr,Patj,Rbsn-5	0	0
Cluster 1	GO:0042127	regulation of cell proliferation	146	31	19.24	58	0.0042	0.0042	BP	0.688159	brm,Cat,Dl,Hsp83,dlg1,Lam,phl,Pkc53E,Egfr,spi,Akt1,lwr,Moe,InR,Rbf,Atu,Cbl,Pi3K21B,Dap160,Smox,Madm,sds22,UQCR-14,CG9293,Vps60,p53,conu,COX7C,Mer,aPKC,Cyt-b5	0,-0.749365333333316,0,-0.286871666666656,0.15806400000001,0.425949666666682,0,0,0,0,0,0.133367333333346,0,1.36135300000002,-0.782921999999999,0,-0.263600999999998,0,0.248868666666681,0,-0.584864666666661,-0.826613999999996,0.102324000000003,-1.16327033333333,0.0987960000000037,0,0,1.11531066666667,0,-1.65872199999999,0.428453000000015	0,0.153073999999997,0,-0.449579000000007,0,0.238077333333326,0,0,0,0,0,-0.347561333333346,0,0,0,-0.135223000000007,0,0.87622099999999,0,0.162458999999995,-0.209447000000011,-0.807636333333342,-0.277205000000002,0,-0.185330000000011,0,0,0,0,-0.505568333333343,0.948302666666667	0,-0.0881266666666605,0,-0.151723333333322,0,0.00828916666667823,0,0,-0.688075833333333,0,0,-0.513118333333331,0,0,-0.618964166666657,0,0,0,0,0,0,0.0317391666666609,-0.109366666666666,0,-0.507229999999989,0,0,0.572245000000006,0,0,-0.628463333333318	0,-0.0443639999999945,0,-0.174058000000002,0,-0.125189999999996,0,0,0,0,0,-0.503073500000003,0,0,0,0,0,0,0,0,0,0.189197500000002,-0.330485500000002,0,-0.0633465000000086,0,0,-0.684536999999999,0,0,0	9	8	dlg1,Lam,lwr,InR,Dap160,UQCR-14,Vps60,COX7C,Cyt-b5	Cat,Hsp83,Rbf,Cbl,Madm,sds22,CG9293,aPKC	5	8	Cat,Lam,Pi3K21B,Smox,Cyt-b5	Hsp83,lwr,Atu,Madm,sds22,UQCR-14,Vps60,aPKC	3	8	Lam,sds22,COX7C	Cat,Hsp83,Egfr,lwr,Rbf,UQCR-14,Vps60,Cyt-b5	1	7	sds22	Cat,Hsp83,Lam,lwr,UQCR-14,Vps60,COX7C
Cluster 1	GO:0007520	myoblast fusion	41	12	5.4	64	0.00516	0.00516	BP	1.152	Gapdh1,Pfk,Rac1,Akt1,dock,Hem,InR,Rac2,Vav,rols,Tpi,Arp3	0.078889000000018,-0.675470333333326,-0.660105666666656,0,0.260401666666677,-0.783051333333333,1.36135300000002,-0.541983999999992,0,0,-0.441137333333323,-0.36630366666666	-0.873304000000019,0.146116999999993,-0.294218000000004,0,0,-0.119056000000008,0,-0.351520000000004,0.748922999999994,0,-0.080043333333343,-0.743507666666677	0.891866666666672,0,-0.170796666666664,0,0,-0.484323333333332,0,0.252505833333338,0,0,0.0019558333333336,0.225690000000007	-0.0838020000000057,0,-0.119581499999992,0,0,0,0,0.438052499999994,0,0,-0.185638999999988,-0.095288999999994	3	6	Gapdh1,dock,InR	Pfk,Rac1,Hem,Rac2,Tpi,Arp3	2	6	Pfk,Vav	Gapdh1,Rac1,Hem,Rac2,Tpi,Arp3	4	2	Gapdh1,Rac2,Tpi,Arp3	Rac1,Hem	1	4	Rac2	Gapdh1,Rac1,Tpi,Arp3
Cluster 1	GO:0060284	regulation of cell development	198	39	26.09	71	0.00568	0.00568	BP	0.579977	brm,chic,Dl,dlg1,mago,pbl,phl,sina,Egfr,Syt1,drk,spi,Rac1,Cdc42,Akt1,Dp,Syx1A,Rac2,Drice,RhoGEF2,Dap160,trio,mbt,Rok,RhoGAPp190,morgue,UQCR-14,Dscam1,tsu,p53,G9a,COX7C,spn-F,Mer,Nacalpha,sinah,par-1,didum,aPKC	0,-0.44988533333332,0,0.15806400000001,0.555707000000005,0,0,0,0,-0.184127666666654,0.0583040000000103,0,-0.660105666666656,-0.356809333333317,0,1.38268066666667,0.149030666666683,-0.541983999999992,0,0,0.248868666666681,-0.149647666666652,0.146147333333339,-0.846722666666661,0.362022333333339,0.698741333333334,0.102324000000003,-0.483105999999985,-0.0096889999999803,0,1.25994933333334,1.11531066…	0,-0.504727333333346,0,0,0.532208333333319,0,0,0,0,0,0.00772099999998588,0,-0.294218000000004,-0.594677000000008,0,0,0.607044333333324,-0.351520000000004,0,-0.0927343333333397,0,0,0,-0.740148666666666,-0.527961666666666,0,-0.277205000000002,0,-0.326373000000018,0,0,0,0,0,-0.883067000000011,0,0.257057333333321,-0.152651333333338,-0.505568333333343	0,0.385115000000013,0,0,-0.11267749999999,0,0,0,-0.688075833333333,0,-0.0893433333333284,0,-0.170796666666664,0.413432500000013,0,0,-1.630935,0.252505833333338,0,0.534637500000006,0,0,0.0117225000000012,-0.21508,-0.11295166666666,0,-0.109366666666666,0,-2.197265,0,0,0.572245000000006,0,0,0.0893174999999999,0,-0.066441666666659,0,0	0,-0.418061999999992,0,0,-0.931064000000003,0,0,0,0,0,0.0524695000000044,0,-0.119581499999992,-0.631743499999995,0,0,0.00405550000001043,0.438052499999994,0,0,0,0,0,0,-0.566311999999996,0,-0.330485500000002,0,-0.0641529999999975,0,0,-0.684536999999999,0,0,-0.270285000000008,0,0,0,0	13	12	dlg1,mago,drk,Dp,Syx1A,Dap160,mbt,RhoGAPp190,morgue,UQCR-14,G9a,COX7C,Nacalpha	chic,Syt1,Rac1,Cdc42,Rac2,trio,Rok,Dscam1,tsu,par-1,didum,aPKC	4	12	mago,drk,Syx1A,par-1	chic,Rac1,Cdc42,Rac2,RhoGEF2,Rok,RhoGAPp190,UQCR-14,tsu,Nacalpha,didum,aPKC	7	10	chic,Cdc42,Rac2,RhoGEF2,mbt,COX7C,Nacalpha	mago,Egfr,drk,Rac1,Syx1A,Rok,RhoGAPp190,UQCR-14,tsu,par-1	3	9	drk,Syx1A,Rac2	chic,mago,Rac1,Cdc42,RhoGAPp190,UQCR-14,tsu,COX7C,Nacalpha
Cluster 1	GO:0008582	regulation of synaptic growth at neuromu...	80	19	10.54	75	0.00673	0.00673	BP	0.850125	dlg1,Cdc42,Akt1,Mad,Arp2,trio,SkpA,TBPH,Cul2,Eps-15,Cip4,RhoGAP68F,RhoGAP92B,veli,beta-Spec,mnb,Arp3,Src64B,kis	0.15806400000001,-0.356809333333317,0,0,-0.315134666666665,-0.149647666666652,-0.0764573333333303,0,-0.179124666666656,0.00706766666667136,0.0437743333333387,-0.497336999999995,-0.379047666666654,0.321379666666665,-0.178178999999979,0,-0.36630366666666,-0.221273666666661,0	0,-0.594677000000008,0,-0.321050333333336,-0.332992000000015,0,-0.370597333333347,-0.296977000000002,0.284125333333328,-0.0221866666666735,-0.68252566666667,0.19753833333333,-0.207444000000017,0.0307696666666608,-0.202226666666675,0,-0.743507666666677,0.652384333333327,0	0,0.413432500000013,0,0,0.351530000000018,0,0.403419166666673,0,-0.523108333333326,0.184655000000006,0,0.247565833333336,-0.774372499999995,-0.435800833333325,0.0968958333333347,0,0.225690000000007,-0.914212499999994,0	0,-0.631743499999995,0,0,0.134568000000005,0,-0.511066499999995,0.315487499999996,-2.7356615,0.00332400000000632,0,0,0,0.273309000000005,-0.0181540000000027,0,-0.095288999999994,0,0.117061500000005	4	10	dlg1,Eps-15,Cip4,veli	Cdc42,Arp2,trio,SkpA,Cul2,RhoGAP68F,RhoGAP92B,beta-Spec,Arp3,Src64B	4	10	Cul2,RhoGAP68F,veli,Src64B	Cdc42,Mad,Arp2,SkpA,TBPH,Eps-15,Cip4,RhoGAP92B,beta-Spec,Arp3	7	4	Cdc42,Arp2,SkpA,Eps-15,RhoGAP68F,beta-Spec,Arp3	Cul2,RhoGAP92B,veli,Src64B	5	5	Arp2,TBPH,Eps-15,veli,kis	Cdc42,SkpA,Cul2,beta-Spec,Arp3
Cluster 1	GO:0032956	regulation of actin cytoskeleton organiz...	54	19	7.12	81	3e-05	0.00738	BP	1.41605	dsh,Arpc1,Btk29A,mys,Cdc42,Moe,Arp2,Abi,Ocrl,Rok,Arpc5,Arpc4,Arpc2,Cip4,RhoGAP68F,RhoGAP92B,Arpc3B,Arp3,Src64B	-0.24113733333332,-0.0360763333333267,0,0.458069000000005,-0.356809333333317,0,-0.315134666666665,0.164625000000004,0,-0.846722666666661,-0.997190666666651,-0.411795333333313,-0.283741666666653,0.0437743333333387,-0.497336999999995,-0.379047666666654,0,-0.36630366666666,-0.221273666666661	0,-0.17037933333334,0,0.141140666666661,-0.594677000000008,0,-0.332992000000015,0.185591999999996,0.730697333333332,-0.740148666666666,-1.06462366666668,-0.370813000000005,-0.0863886666666716,-0.68252566666667,0.19753833333333,-0.207444000000017,0.372111666666665,-0.743507666666677,0.652384333333327	0,-0.541751666666663,0,-0.0558441666666667,0.413432500000013,0,0.351530000000018,-0.236972499999993,0,-0.21508,0.917524166666674,-0.123129999999993,-0.45348083333333,0,0.247565833333336,-0.774372499999995,0,0.225690000000007,-0.914212499999994	0,0.334530500000007,0,-0.0504195000000003,-0.631743499999995,0,0.134568000000005,0.169293999999997,0,0,0,-0.357648999999999,0.0310695000000045,0,0,0,0,-0.095288999999994,0	3	12	mys,Abi,Cip4	dsh,Arpc1,Cdc42,Arp2,Rok,Arpc5,Arpc4,Arpc2,RhoGAP68F,RhoGAP92B,Arp3,Src64B	6	10	mys,Abi,Ocrl,RhoGAP68F,Arpc3B,Src64B	Arpc1,Cdc42,Arp2,Rok,Arpc5,Arpc4,Arpc2,Cip4,RhoGAP92B,Arp3	5	8	Cdc42,Arp2,Arpc5,RhoGAP68F,Arp3	Arpc1,mys,Abi,Rok,Arpc4,Arpc2,RhoGAP92B,Src64B	4	4	Arpc1,Arp2,Abi,Arpc2	mys,Cdc42,Arpc4,Arp3
Cluster 1	GO:0045995	regulation of embryonic development	71	17	9.36	92	0.00927	0.00927	BP	0.860954	dsh,mago,Syt1,Rap1,Rac1,Pp2B-14D,Syx1A,Rac2,RhoGEF2,slpr,tsu,Capr,spn-F,Nacalpha,cno,par-1,didum	-0.24113733333332,0.555707000000005,-0.184127666666654,-0.55018566666666,-0.660105666666656,0.393812000000008,0.149030666666683,-0.541983999999992,0,0,-0.0096889999999803,0.373343333333345,0,0.314314333333343,1.78694233333334,-0.984909333333317,-0.23804566666665	0,0.532208333333319,0,0.319142333333321,-0.294218000000004,-0.607485333333344,0.607044333333324,-0.351520000000004,-0.0927343333333397,0,-0.326373000000018,0.077067999999997,0,-0.883067000000011,0,0.257057333333321,-0.152651333333338	0,-0.11267749999999,0,0.0173133333333411,-0.170796666666664,-0.301869999999987,-1.630935,0.252505833333338,0.534637500000006,0,-2.197265,-0.0354949999999832,0,0.0893174999999999,0,-0.066441666666659,0	0,-0.931064000000003,0,0.0987060000000035,-0.119581499999992,0.2374285,0.00405550000001043,0.438052499999994,0,0,-0.0641529999999975,-0.265466499999999,0,-0.270285000000008,0,0,0	6	8	mago,Pp2B-14D,Syx1A,Capr,Nacalpha,cno	dsh,Syt1,Rap1,Rac1,Rac2,tsu,par-1,didum	5	7	mago,Rap1,Syx1A,Capr,par-1	Rac1,Pp2B-14D,Rac2,RhoGEF2,tsu,Nacalpha,didum	4	7	Rap1,Rac2,RhoGEF2,Nacalpha	mago,Rac1,Pp2B-14D,Syx1A,tsu,Capr,par-1	4	5	Rap1,Pp2B-14D,Syx1A,Rac2	mago,Rac1,tsu,Capr,Nacalpha
Cluster 1	GO:0007293	germarium-derived egg chamber formation	97	25	12.78	99	0.00058	0.01089	BP	0.96804	Dl,flw,Arpc1,pbl,Sce,spn-A,Btk29A,14-3-3zeta,alpha-Cat,Cdc42,Cortactin,Inx2,Smurf,Hsp60C,Nup44A,tsu,Vps60,sosie,par-1,Dhc64C,aPKC,Src64B,AP-2mu,sqd,jvl	0,-0.395243666666655,-0.0360763333333267,0,0.56956133333334,0,0,0.144227000000008,-0.35087699999999,-0.356809333333317,0.43617866666667,-0.646241999999983,0,1.66216433333333,0,-0.0096889999999803,0.0987960000000037,-1.65173066666666,-0.984909333333317,-0.502563333333327,-1.65872199999999,-0.221273666666661,-0.515429666666659,0,0	0,-0.250758333333337,-0.17037933333334,0,0,0,0,0.0501459999999909,0.136371999999987,-0.594677000000008,0.53075866666665,0.857958999999997,0,0,0,-0.326373000000018,-0.185330000000011,0,0.257057333333321,0,-0.505568333333343,0.652384333333327,0.0829946666666643,0,0	0,0,-0.541751666666663,0,0,0,0,0.16601166666667,-0.58551666666666,0.413432500000013,0.0631133333333409,0.432023333333341,0,0,0,-2.197265,-0.507229999999989,0,-0.066441666666659,0,0,-0.914212499999994,-0.964115,0,0	0,0,0.334530500000007,0,0,0,0,0.00867200000001134,0.646001500000004,-0.631743499999995,0.265055999999998,-0.174556499999994,0,0,0,-0.0641529999999975,-0.0633465000000086,0,0,0,0,0,0.606569,0,0	5	12	Sce,14-3-3zeta,Cortactin,Hsp60C,Vps60	flw,Arpc1,alpha-Cat,Cdc42,Inx2,tsu,sosie,par-1,Dhc64C,aPKC,Src64B,AP-2mu	7	6	14-3-3zeta,alpha-Cat,Cortactin,Inx2,par-1,Src64B,AP-2mu	flw,Arpc1,Cdc42,tsu,Vps60,aPKC	4	7	14-3-3zeta,Cdc42,Cortactin,Inx2	Arpc1,alpha-Cat,tsu,Vps60,par-1,Src64B,AP-2mu	5	4	Arpc1,14-3-3zeta,alpha-Cat,Cortactin,AP-2mu	Cdc42,Inx2,tsu,Vps60
Cluster 1	GO:0010256	endomembrane system organization	107	23	14.1	100	0.01091	0.01091	BP	0.705939	car,Lam,Cdc42,Ost48,Abi,EfTuM,AP-1mu,mbt,AP-1gamma,Tango2,CG31650,CG9135,Cip4,EndoA,p115,scramb1,Sec16,Mer,beta-Spec,aPKC,Arp3,Vha68-2,Exo84	-0.595111666666671,0.425949666666682,-0.356809333333317,-0.302097666666661,0.164625000000004,-0.338745333333321,0.106087000000013,0.146147333333339,0,0,0.601842000000016,-1.10038866666666,0.0437743333333387,0.152231000000015,0,0,0.525481000000006,0,-0.178178999999979,-1.65872199999999,-0.36630366666666,-0.0373173333333163,-1.052618	-0.029079333333339,0.238077333333326,-0.594677000000008,0.174813999999987,0.185591999999996,-0.0519530000000081,-0.311854333333343,0,0.300269666666662,0.306872666666653,0.720931999999987,0,-0.68252566666667,0.152074999999996,-0.325234666666674,0.573656999999997,0,0,-0.202226666666675,-0.505568333333343,-0.743507666666677,0.0476553333333172,-0.168610000000005	-0.815401666666666,0.00828916666667823,0.413432500000013,-0.352159166666649,-0.236972499999993,0.404188333333337,-0.0244349999999969,0.0117225000000012,0,-0.458564999999989,0,0.436769166666672,0,-1.06417416666666,0.0113050000000001,0,0,0,0.0968958333333347,0,0.225690000000007,0.326730833333343,0.240351666666669	-0.424085999999996,-0.125189999999996,-0.631743499999995,0.128115999999999,0.169293999999997,-0.0550939999999969,0,0,0,0,-0.908938000000006,0,0,-0.0080095,-0.390170999999992,0,0,0,-0.0181540000000027,0,-0.095288999999994,-0.0483740000000026,0	8	10	Lam,Abi,AP-1mu,mbt,CG31650,Cip4,EndoA,Sec16	car,Cdc42,Ost48,EfTuM,CG9135,beta-Spec,aPKC,Arp3,Vha68-2,Exo84	9	10	Lam,Ost48,Abi,AP-1gamma,Tango2,CG31650,EndoA,scramb1,Vha68-2	car,Cdc42,EfTuM,AP-1mu,Cip4,p115,beta-Spec,aPKC,Arp3,Exo84	10	6	Lam,Cdc42,EfTuM,mbt,CG9135,p115,beta-Spec,Arp3,Vha68-2,Exo84	car,Ost48,Abi,AP-1mu,Tango2,EndoA	2	10	Ost48,Abi	car,Lam,Cdc42,EfTuM,CG31650,EndoA,p115,beta-Spec,Arp3,Vha68-2
Cluster 1	GO:0007424	open tracheal system development	181	35	23.85	102	0.01135	0.01135	BP	0.553366	Dl,dsh,Sos,Lam,phl,Btk29A,Syb,Egfr,mys,ci,spi,Rac1,Cdc42,Akt1,cora,wal,Mad,Moe,Rac2,wun,colt,stumps,RhoGEF2,Rbcn-3A,mbo,Stam,gammaCOP,Hrs,Hsp60C,Vav,Membrin,aPKC,Src64B,Mhc,GckIII	0,-0.24113733333332,0.336333000000007,0.425949666666682,0,0,0,0,0.458069000000005,0,0,-0.660105666666656,-0.356809333333317,0,0.284789000000004,0.0951219999999964,0,0,-0.541983999999992,0,-0.292100666666666,-0.798983666666658,0,-0.377401999999989,0.242162666666673,0.251889000000002,0,-0.0633519999999983,1.66216433333333,0,0.455508333333341,-1.65872199999999,-0.221273666666661,0,0.152171000000006	0,0,0,0.238077333333326,0,0,0,0,0.141140666666661,0,0,-0.294218000000004,-0.594677000000008,0,0.147746666666652,-0.428475666666674,-0.321050333333336,0,-0.351520000000004,0.707239999999995,0.204747999999991,0,-0.0927343333333397,-0.290455000000009,0.461790999999995,0.722698999999995,0,-0.22162766666667,0,0.748922999999994,0.851662333333326,-0.505568333333343,0.652384333333327,0,-0.388692000000006	0,0,0,0.00828916666667823,0,0,0,-0.688075833333333,-0.0558441666666667,0,0,-0.170796666666664,0.413432500000013,0,0.271809166666678,0.731492500000002,0,0,0.252505833333338,0,0.472960000000008,0,0.534637500000006,-0.906661666666665,-1.54640166666666,0.00940583333334288,0,-0.153532499999994,0,0,-1.18754249999999,0,-0.914212499999994,0,0.183824166666675	0,0,0,-0.125189999999996,0,0,0,0,-0.0504195000000003,0,0,-0.119581499999992,-0.631743499999995,0,0.0196409999999929,-0.159688999999993,0,0,0.438052499999994,0,-0.112115999999997,0,0,0.260544499999991,0,-0.873432499999993,0,0,0,0,0,0,0,0,-0.279121499999999	10	10	Sos,Lam,mys,cora,wal,mbo,Stam,Hsp60C,Membrin,GckIII	dsh,Rac1,Cdc42,Rac2,colt,stumps,Rbcn-3A,Hrs,aPKC,Src64B	10	10	Lam,mys,cora,wun,colt,mbo,Stam,Vav,Membrin,Src64B	Rac1,Cdc42,wal,Mad,Rac2,RhoGEF2,Rbcn-3A,Hrs,aPKC,GckIII	9	8	Lam,Cdc42,cora,wal,Rac2,colt,RhoGEF2,Stam,GckIII	Egfr,mys,Rac1,Rbcn-3A,mbo,Hrs,Membrin,Src64B	3	8	cora,Rac2,Rbcn-3A	Lam,mys,Rac1,Cdc42,wal,colt,Stam,GckIII
Cluster 1	GO:0008593	regulation of Notch signaling pathway	84	19	11.07	104	0.01153	0.01153	BP	0.779344	car,dsh,Arpc1,Rab7,Dap160,Rbcn-3A,AP-1mu,VhaAC39-1,asf1,Hrs,Rtf1,Eps-15,Vps39,Vps2,shrb,Vps36,Vps16A,Arp3,Vha68-1	-0.595111666666671,-0.24113733333332,-0.0360763333333267,-0.515764333333323,0.248868666666681,-0.377401999999989,0.106087000000013,-0.471646999999987,0,-0.0633519999999983,0.678886000000006,0.00706766666667136,0,0.250154333333342,0.344499666666678,-0.955153666666657,-0.662182666666659,-0.36630366666666,-0.32356799999998	-0.029079333333339,0,-0.17037933333334,-0.712641666666677,0,-0.290455000000009,-0.311854333333343,0.302430333333323,0,-0.22162766666667,0.0353703333333293,-0.0221866666666735,0,-0.286138666666673,0.536978999999992,1.09993099999998,-0.862901333333337,-0.743507666666677,-0.130328666666674	-0.815401666666666,0,-0.541751666666663,-0.032549999999997,0,-0.906661666666665,-0.0244349999999969,0.701860833333338,0,-0.153532499999994,1.16712833333334,0.184655000000006,0,-0.107906666666654,-0.141783333333326,-0.155694999999991,-1.35605833333333,0.225690000000007,0.0431141666666726	-0.424085999999996,0,0.334530500000007,-0.122667000000007,0,0.260544499999991,0,-0.409354999999998,0,0,0,0.00332400000000632,0,-0.494348999999996,0.0221940000000025,0,0,-0.095288999999994,-0.00144300000000186	6	11	Dap160,AP-1mu,Rtf1,Eps-15,Vps2,shrb	car,dsh,Arpc1,Rab7,Rbcn-3A,VhaAC39-1,Hrs,Vps36,Vps16A,Arp3,Vha68-1	4	11	VhaAC39-1,Rtf1,shrb,Vps36	car,Arpc1,Rab7,Rbcn-3A,AP-1mu,Hrs,Eps-15,Vps2,Vps16A,Arp3,Vha68-1	5	10	VhaAC39-1,Rtf1,Eps-15,Arp3,Vha68-1	car,Arpc1,Rab7,Rbcn-3A,AP-1mu,Hrs,Vps2,shrb,Vps36,Vps16A	4	6	Arpc1,Rbcn-3A,Eps-15,shrb	car,Rab7,VhaAC39-1,Vps2,Arp3,Vha68-1
Cluster 1	GO:0006606	protein import into nucleus	64	22	8.43	106	1.1e-05	0.01185	BP	1.3839	Act57B,CanB,Akt1,pll,lwr,Nup214,noi,Sec13,Kap-alpha1,mbo,Kap-alpha3,Nup93-1,Nup107,Nup205,Nup44A,Nup50,Nup54,Nup75,Nup358,tamo,Fs(2)Ket,Gp210	0,0.672634666666674,0,0,0.133367333333346,-0.11246899999999,0.0467233333333326,-0.528819666666656,-0.808002000000005,0.242162666666673,0.0552439999999983,0.125836333333332,0.0188303333333337,-0.389383333333321,0,0.520047333333341,0.0301653333333469,0,0.109990666666672,0.748310000000007,-2.04505333333333,0.299132999999998	0,0,0,0,-0.347561333333346,0.0906316666666633,-0.316123000000005,0.259252666666654,0.402393999999994,0.461790999999995,-0.677118000000011,0.364286333333329,-0.165515000000003,-0.03974100000001,0,-0.994742666666678,0.528526666666664,0,-0.107452666666681,0,-0.103503333333343,0.250723333333323	0,0,0,0,-0.513118333333331,-0.223272500000004,-1.11807916666666,-0.529971666666661,-0.120762500000005,-1.54640166666666,-0.246281666666658,0.362067500000002,0.0794158333333357,-0.373213333333329,0,0.421651666666673,-0.164830833333326,0,-0.299829166666665,0,-0.00588333333332614,-0.456593333333323	0,0,0,0,-0.503073500000003,0,0,0.0137375000000048,-0.826220499999998,0,-0.0158854999999924,0.0746469999999917,0,0,0,-1.46835099999999,-0.00727500000000347,0,-0.400659499999993,0,-0.315239499999993,0.3684175	12	5	CanB,lwr,noi,mbo,Kap-alpha3,Nup93-1,Nup107,Nup50,Nup54,Nup358,tamo,Gp210	Nup214,Sec13,Kap-alpha1,Nup205,Fs(2)Ket	7	8	Nup214,Sec13,Kap-alpha1,mbo,Nup93-1,Nup54,Gp210	lwr,noi,Kap-alpha3,Nup107,Nup205,Nup50,Nup358,Fs(2)Ket	3	12	Nup93-1,Nup107,Nup50	lwr,Nup214,noi,Sec13,Kap-alpha1,mbo,Kap-alpha3,Nup205,Nup54,Nup358,Fs(2)Ket,Gp210	3	7	Sec13,Nup93-1,Gp210	lwr,Kap-alpha1,Kap-alpha3,Nup50,Nup54,Nup358,Fs(2)Ket
Cluster 1	GO:0046843	dorsal appendage formation	40	11	5.27	109	0.01198	0.01198	BP	1.06163	bsk,grk,Egfr,hep,Rac1,Cdc42,Rac2,gus,slpr,Syp,jvl	-0.401237999999999,0,0,0.527500333333336,-0.660105666666656,-0.356809333333317,-0.541983999999992,0.109633666666674,0,0.0717843333333441,0	0.197410999999992,0,0,0,-0.294218000000004,-0.594677000000008,-0.351520000000004,0,0,-0.634588333333337,0	0.41517583333334,0,-0.688075833333333,0,-0.170796666666664,0.413432500000013,0.252505833333338,0,0,0,0	0.105917500000004,0,0,0,-0.119581499999992,-0.631743499999995,0.438052499999994,0,0,0,0	3	4	hep,gus,Syp	bsk,Rac1,Cdc42,Rac2	1	4	bsk	Rac1,Cdc42,Rac2,Syp	3	2	bsk,Cdc42,Rac2	Egfr,Rac1	2	2	bsk,Rac2	Rac1,Cdc42
Cluster 1	GO:0030239	myofibril assembly	35	10	4.61	114	0.01234	0.01234	BP	1.11716	Actn,Prm,wupA,mys,bt,Mf,rols,Mical,Mhc,Zasp52	0,2.38338266666668,3.09824366666668,0.458069000000005,1.13272300000001,1.45829500000001,0,0.854544666666676,0,0.978226666666671	0,0.00844399999999013,1.85518266666666,0.141140666666661,0.07671899999999,0.164400999999984,0,0,0,0	0,0.316585833333342,0.627523333333336,-0.0558441666666667,0.26745166666668,0.151098333333337,0,0,0,0.158135833333333	0,-0.0722989999999939,0.402378499999998,-0.0504195000000003,0.0086145000000073,0.00478950000000111,0,0,0,-0.178272999999997	7	0	Prm,wupA,mys,bt,Mf,Mical,Zasp52		5	0	Prm,wupA,mys,bt,Mf		5	1	Prm,wupA,bt,Mf,Zasp52	mys	3	3	wupA,bt,Mf	Prm,mys,Zasp52
Cluster 1	GO:0060627	regulation of vesicle-mediated transport	69	20	9.09	118	0.0004	0.01302	BP	1.13765	car,Pkc53E,Syt1,Arf79F,Moe,Syx1A,Nak,stnB,AP-1mu,Cortactin,Syt4,RhoGAP68F,Vps60,Vps39,Nrx-1,Sec16,lap,mnb,Rbsn-5,Vps16A	-0.595111666666671,0,-0.184127666666654,0.0578990000000132,0,0.149030666666683,0.293771666666679,-0.124542333333338,0.106087000000013,0.43617866666667,-0.583527333333322,-0.497336999999995,0.0987960000000037,0,-0.163217666666657,0.525481000000006,-0.204493666666657,0,0.010773666666676,-0.662182666666659	-0.029079333333339,0,0,0.147485999999997,0,0.607044333333324,0,0,-0.311854333333343,0.53075866666665,0,0.19753833333333,-0.185330000000011,0,0,0,0.212859666666656,0,-0.429798000000002,-0.862901333333337	-0.815401666666666,0,0,0.0869391666666708,0,-1.630935,0,0,-0.0244349999999969,0.0631133333333409,0,0.247565833333336,-0.507229999999989,0,0,0,-0.0552383333333317,0,-0.483117499999992,-1.35605833333333	-0.424085999999996,0,0,-0.0220329999999933,0,0.00405550000001043,0,0.228838500000005,0,0.265055999999998,0,0,-0.0633465000000086,0,0.383099999999999,0,-0.058760000000003,0,0,0	8	8	Arf79F,Syx1A,Nak,AP-1mu,Cortactin,Vps60,Sec16,Rbsn-5	car,Syt1,stnB,Syt4,RhoGAP68F,Nrx-1,lap,Vps16A	5	5	Arf79F,Syx1A,Cortactin,RhoGAP68F,lap	car,AP-1mu,Vps60,Rbsn-5,Vps16A	3	7	Arf79F,Cortactin,RhoGAP68F	car,Syx1A,AP-1mu,Vps60,lap,Rbsn-5,Vps16A	4	4	Syx1A,stnB,Cortactin,Nrx-1	car,Arf79F,Vps60,lap
Cluster 1	GO:0007034	vacuolar transport	24	11	3.16	119	9.4e-05	0.0132	BP	1.79951	car,Rab7,Hrs,Vps60,Vps24,Vps2,Lerp,shrb,Vps16A,Acn,Vamp7	-0.595111666666671,-0.515764333333323,-0.0633519999999983,0.0987960000000037,0.276191333333344,0.250154333333342,-0.472523333333314,0.344499666666678,-0.662182666666659,0.482792000000007,0	-0.029079333333339,-0.712641666666677,-0.22162766666667,-0.185330000000011,0.0881533333333273,-0.286138666666673,-0.0444686666666705,0.536978999999992,-0.862901333333337,-0.273470333333336,-0.646821666666668	-0.815401666666666,-0.032549999999997,-0.153532499999994,-0.507229999999989,0.186020000000006,-0.107906666666654,0.236529166666671,-0.141783333333326,-1.35605833333333,0.230827500000004,-0.314184999999995	-0.424085999999996,-0.122667000000007,0,-0.0633465000000086,-0.00281049999999894,-0.494348999999996,-0.695380499999999,0.0221940000000025,0,0.686337500000004,0	5	5	Vps60,Vps24,Vps2,shrb,Acn	car,Rab7,Hrs,Lerp,Vps16A	2	9	Vps24,shrb	car,Rab7,Hrs,Vps60,Vps2,Lerp,Vps16A,Acn,Vamp7	3	8	Vps24,Lerp,Acn	car,Rab7,Hrs,Vps60,Vps2,shrb,Vps16A,Vamp7	2	6	shrb,Acn	car,Rab7,Vps60,Vps24,Vps2,Lerp
Cluster 1	GO:0007409	axonogenesis	241	44	31.76	121	0.01372	0.01372	BP	0.470293	brm,bsk,chic,Dab,dsh,fog,Arpc1,Sos,pbl,tup,Pp1-87B,Nrt,Ten-m,mys,hep,Rac1,Cdc42,dock,Moe,Hem,InR,Rac2,fax,Abi,AMPKalpha,RhoGEF2,trio,Smox,Rok,RhoGAPp190,Ulp1,CdGAPr,Dscam1,Sac1,AP-1sigma,RhoGAP100F,Vav,Trim9,Mical,beta-Spec,capt,Src64B,kis,Hsc70-4	0,-0.401237999999999,-0.44988533333332,0.553732333333336,-0.24113733333332,0,-0.0360763333333267,0.336333000000007,0,0,-0.384103999999994,0.487266666666677,-0.517479999999999,0.458069000000005,0.527500333333336,-0.660105666666656,-0.356809333333317,0.260401666666677,0,-0.783051333333333,1.36135300000002,-0.541983999999992,-0.349382333333324,0.164625000000004,-0.17254333333333,0,-0.149647666666652…	0,0.197410999999992,-0.504727333333346,0,0,0,-0.17037933333334,0,0,0,-0.208632666666684,0,0,0.141140666666661,0,-0.294218000000004,-0.594677000000008,0,0,-0.119056000000008,0,-0.351520000000004,0.0302019999999956,0.185591999999996,0.229757999999993,-0.0927343333333397,0,0.162458999999995,-0.740148666666666,-0.527961666666666,0,0,0,-0.150844000000006,-1.18591933333335,0,0.748922999999994,0,0,-0.20…	0,0.41517583333334,0.385115000000013,0,0,0,-0.541751666666663,0,0,0,1.01502666666667,0,0,-0.0558441666666667,0,-0.170796666666664,0.413432500000013,0,0,-0.484323333333332,0,0.252505833333338,0.0467016666666709,-0.236972499999993,2.18623,0.534637500000006,0,0,-0.21508,-0.11295166666666,0,0,0,-0.482183333333332,-0.29751499999999,0,0,0,0,0.0968958333333347,0.193428333333337,-0.914212499999994,0,-0.1…	0,0.105917500000004,-0.418061999999992,0,0,0,0.334530500000007,0,0,0,-0.063490500000011,0,0,-0.0504195000000003,0,-0.119581499999992,-0.631743499999995,0,0,0,0,0.438052499999994,0.198899000000001,0.169293999999997,0,0,0,0,0,-0.566311999999996,0,0,0,-0.398663499999998,0,0,0,0,0,-0.0181540000000027,-0.0237384999999932,0,0.117061500000005,-0.232916000000003	13	21	Dab,Sos,Nrt,mys,hep,dock,InR,Abi,RhoGAPp190,Ulp1,CdGAPr,Mical,capt	bsk,chic,dsh,Arpc1,Pp1-87B,Ten-m,Rac1,Cdc42,Hem,Rac2,fax,AMPKalpha,trio,Rok,Dscam1,Sac1,AP-1sigma,Trim9,beta-Spec,Src64B,Hsc70-4	8	15	bsk,mys,fax,Abi,AMPKalpha,Smox,Vav,Src64B	chic,Arpc1,Pp1-87B,Rac1,Cdc42,Hem,Rac2,RhoGEF2,Rok,RhoGAPp190,Sac1,AP-1sigma,beta-Spec,capt,Hsc70-4	10	11	bsk,chic,Pp1-87B,Cdc42,Rac2,fax,AMPKalpha,RhoGEF2,beta-Spec,capt	Arpc1,mys,Rac1,Hem,Abi,Rok,RhoGAPp190,Sac1,AP-1sigma,Src64B,Hsc70-4	6	10	bsk,Arpc1,Rac2,fax,Abi,kis	chic,Pp1-87B,mys,Rac1,Cdc42,RhoGAPp190,Sac1,beta-Spec,capt,Hsc70-4
Cluster 1	GO:0070887	cellular response to chemical stimulus	196	37	25.83	122	0.01373	0.01373	BP	0.518478	bsk,Eip71CD,l(2)37Cc,Sod,usp,hep,Cdc42,Akt1,dock,lwr,Mad,InR,wun,stumps,Pi3K21B,Cbp80,Cbp20,SkpA,Smox,Stam,Ulp1,Smurf,Atg5,slpr,Upf1,Hrs,loqs,Drat,ACC,Chd64,Der-2,Prx3,CG11779,G9a,wun2,Vha68-1,Hsc70-4	-0.401237999999999,-0.42023699999999,0.167100000000016,-0.424707333333323,1.13121300000001,0.527500333333336,-0.356809333333317,0,0.260401666666677,0.133367333333346,0,1.36135300000002,0,-0.798983666666658,0,0,0.477296333333342,-0.0764573333333303,0,0.251889000000002,0.494860666666675,0,-0.669179333333329,0,-1.05767566666666,-0.0633519999999983,-0.137080666666659,-0.870511666666658,-1.13342533333…	0.197410999999992,-0.21189600000001,0.0904136666666595,-0.0271223333333381,0,0,-0.594677000000008,0,0,-0.347561333333346,-0.321050333333336,0,0.707239999999995,0,0.87622099999999,0.0636029999999899,0.999448666666662,-0.370597333333347,0.162458999999995,0.722698999999995,0,0,-0.686523000000008,0,-0.70574966666668,-0.22162766666667,-0.230909000000004,0.620612999999985,0.372190333333322,-0.158324666…	0.41517583333334,0.189735000000006,0.254832500000013,0.0665425000000113,0,0,0.413432500000013,0,0,-0.513118333333331,0,0,0,0,0,-0.312886666666667,-0.42745416666666,0.403419166666673,0,0.00940583333334288,0,0,0,0,0.04306750000001,-0.153532499999994,0,0.217944166666669,0.486846666666676,-0.129457499999994,0,0.00505916666668327,-0.246538333333316,0,0,0.0431141666666726,-0.181322499999986	0.105917500000004,0,-0.257499999999993,-0.291245500000002,0,0,-0.631743499999995,0,0,-0.503073500000003,0,0,0,0,0,0,0,-0.511066499999995,0,-0.873432499999993,0,0,0,0,0,0,0,0,-0.112855999999987,-0.159404499999997,0,-0.0583274999999901,0.0653715000000012,0,0,-0.00144300000000186,-0.232916000000003	13	15	l(2)37Cc,usp,hep,dock,lwr,InR,Cbp20,Stam,Ulp1,Prx3,CG11779,G9a,wun2	bsk,Eip71CD,Sod,Cdc42,stumps,SkpA,Atg5,Upf1,Hrs,loqs,Drat,ACC,Chd64,Vha68-1,Hsc70-4	11	15	bsk,l(2)37Cc,wun,Pi3K21B,Cbp80,Cbp20,Smox,Stam,Drat,ACC,Prx3	Eip71CD,Sod,Cdc42,lwr,Mad,SkpA,Atg5,Upf1,Hrs,loqs,Chd64,Der-2,CG11779,Vha68-1,Hsc70-4	12	7	bsk,Eip71CD,l(2)37Cc,Sod,Cdc42,SkpA,Stam,Upf1,Drat,ACC,Prx3,Vha68-1	lwr,Cbp80,Cbp20,Hrs,Chd64,CG11779,Hsc70-4	2	11	bsk,CG11779	l(2)37Cc,Sod,Cdc42,lwr,SkpA,Stam,ACC,Chd64,Prx3,Vha68-1,Hsc70-4
Cluster 1	GO:0048588	developmental cell growth	41	11	5.4	126	0.01448	0.01448	BP	1.02647	bsk,dsh,hep,Rac1,Hem,InR,Abi,trio,Dscam1,RhoGAP100F,jvl	-0.401237999999999,-0.24113733333332,0.527500333333336,-0.660105666666656,-0.783051333333333,1.36135300000002,0.164625000000004,-0.149647666666652,-0.483105999999985,0,0	0.197410999999992,0,0,-0.294218000000004,-0.119056000000008,0,0.185591999999996,0,0,0,0	0.41517583333334,0,0,-0.170796666666664,-0.484323333333332,0,-0.236972499999993,0,0,0,0	0.105917500000004,0,0,-0.119581499999992,0,0,0.169293999999997,0,0,0,0	3	6	hep,InR,Abi	bsk,dsh,Rac1,Hem,trio,Dscam1	2	2	bsk,Abi	Rac1,Hem	1	3	bsk	Rac1,Hem,Abi	2	1	bsk,Abi	Rac1
Cluster 1	GO:0042058	regulation of epidermal growth factor re...	36	10	4.74	129	0.01513	0.01513	BP	1.07704	brm,sl,drk,spi,Cbl,Stam,Hrs,holn1,Vps2,shrb	0,0,0.0583040000000103,0,-0.263600999999998,0.251889000000002,-0.0633519999999983,0.341426333333342,0.250154333333342,0.344499666666678	0,0,0.00772099999998588,0,0,0.722698999999995,-0.22162766666667,0.0514366666666568,-0.286138666666673,0.536978999999992	0,0,-0.0893433333333284,0,0,0.00940583333334288,-0.153532499999994,0.160918333333335,-0.107906666666654,-0.141783333333326	0,0,0.0524695000000044,0,0,-0.873432499999993,0,0,-0.494348999999996,0.0221940000000025	5	2	drk,Stam,holn1,Vps2,shrb	Cbl,Hrs	4	2	drk,Stam,holn1,shrb	Hrs,Vps2	2	4	Stam,holn1	drk,Hrs,Vps2,shrb	2	2	drk,shrb	Stam,Vps2
Cluster 1	GO:0050954	sensory perception of mechanical stimulu...	47	12	6.19	139	0.01623	0.01623	BP	0.955023	Arr2,Rac1,Cdc42,Nmdar1,CG8086,nrv3,Dscam1,mri,sosie,Nmdar2,pain,Plp	-0.961641666666658,-0.660105666666656,-0.356809333333317,0.313432666666678,1.70054533333334,-0.475748999999993,-0.483105999999985,0,-1.65173066666666,0.258242666666675,-0.55955633333333,0	0,-0.294218000000004,-0.594677000000008,0,1.29913633333333,-0.263317000000004,0,0,0,0,-0.111275666666671,0	0,-0.170796666666664,0.413432500000013,0,0.129001666666671,-1.08837249999999,0,0,0,0,-0.237120000000001,0	0,-0.119581499999992,-0.631743499999995,0,-0.0625560000000007,0.439251499999997,0,0,0,0,-0.417568500000002,0	3	7	Nmdar1,CG8086,Nmdar2	Arr2,Rac1,Cdc42,nrv3,Dscam1,sosie,pain	1	4	CG8086	Rac1,Cdc42,nrv3,pain	2	3	Cdc42,CG8086	Rac1,nrv3,pain	1	4	nrv3	Rac1,Cdc42,CG8086,pain
Cluster 1	GO:0043085	positive regulation of catalytic activit...	82	18	10.81	147	0.01853	0.01853	BP	0.73563	pbl,RanGAP,14-3-3zeta,hep,Rac1,RtGEF,Drice,Abi,Dap160,mbt,Rlip,RhoGAP5A,slpr,HtrA2,RhoGAP92B,p53,conu,Src64B	0,-0.851191333333333,0.144227000000008,0.527500333333336,-0.660105666666656,-0.668518999999989,0,0.164625000000004,0.248868666666681,0.146147333333339,-0.00223999999999336,0,0,0.680582333333341,-0.379047666666654,0,0,-0.221273666666661	0,-0.0128313333333416,0.0501459999999909,0,-0.294218000000004,-0.0205956666666722,0,0.185591999999996,0,0,0,0,0,-0.229083666666675,-0.207444000000017,0,0,0.652384333333327	0,-0.07242999999999,0.16601166666667,0,-0.170796666666664,0,0,-0.236972499999993,0,0.0117225000000012,0,0,0,-0.207489166666662,-0.774372499999995,0,0,-0.914212499999994	0,-0.0743540000000031,0.00867200000001134,0,-0.119581499999992,0,0,0.169293999999997,0,0,0,0,0,-0.420008999999997,0,0,0,0	6	6	14-3-3zeta,hep,Abi,Dap160,mbt,HtrA2	RanGAP,Rac1,RtGEF,Rlip,RhoGAP92B,Src64B	3	5	14-3-3zeta,Abi,Src64B	RanGAP,Rac1,RtGEF,HtrA2,RhoGAP92B	2	6	14-3-3zeta,mbt	RanGAP,Rac1,Abi,HtrA2,RhoGAP92B,Src64B	2	3	14-3-3zeta,Abi	RanGAP,Rac1,HtrA2
Cluster 1	GO:0035239	tube morphogenesis	112	23	14.76	149	0.0186	0.0186	BP	0.639941	Cg25C,crn,Sos,Lam,pbl,phl,Syb,Egfr,mys,spi,Rac1,Cdc42,wal,Mad,Moe,Rac2,stumps,mbo,gammaCOP,Membrin,LanB1,aPKC,GckIII	0.230268333333342,0,0.336333000000007,0.425949666666682,0,0,0,0,0.458069000000005,0,-0.660105666666656,-0.356809333333317,0.0951219999999964,0,0,-0.541983999999992,-0.798983666666658,0.242162666666673,0,0.455508333333341,0.415026333333348,-1.65872199999999,0.152171000000006	0.420003333333323,-0.290130000000005,0,0.238077333333326,0,0,0,0,0.141140666666661,0,-0.294218000000004,-0.594677000000008,-0.428475666666674,-0.321050333333336,0,-0.351520000000004,0,0.461790999999995,0,0.851662333333326,0.0136943333333157,-0.505568333333343,-0.388692000000006	0.0800858333333423,-0.042962499999998,0,0.00828916666667823,0,0,0,-0.688075833333333,-0.0558441666666667,0,-0.170796666666664,0.413432500000013,0.731492500000002,0,0,0.252505833333338,0,-1.54640166666666,0,-1.18754249999999,0.103122500000012,0,0.183824166666675	-0.0547949999999915,0,0,-0.125189999999996,0,0,0,0,-0.0504195000000003,0,-0.119581499999992,-0.631743499999995,-0.159688999999993,0,0,0.438052499999994,0,0,0,0,-0.088277000000005,0,-0.279121499999999	9	5	Cg25C,Sos,Lam,mys,wal,mbo,Membrin,LanB1,GckIII	Rac1,Cdc42,Rac2,stumps,aPKC	6	8	Cg25C,Lam,mys,mbo,Membrin,LanB1	crn,Rac1,Cdc42,wal,Mad,Rac2,aPKC,GckIII	7	6	Cg25C,Lam,Cdc42,wal,Rac2,LanB1,GckIII	crn,Egfr,mys,Rac1,mbo,Membrin	1	8	Rac2	Cg25C,Lam,mys,Rac1,Cdc42,wal,LanB1,GckIII
Cluster 1	GO:0009968	negative regulation of signal transducti...	194	36	25.56	158	0.01923	0.01923	BP	0.494109	Arr2,bsk,car,dsh,flw,pbl,phl,sl,Su(var)2-10,Egfr,drk,dock,lwr,CalpA,ATPsynD,Cbl,RhoGEF2,Dap160,AP-1mu,SkpA,Stam,Ulp1,Smurf,asf1,Hrs,casp,Eps-15,Sac1,UbcE2M,Vps60,MESR6,Vps2,scyl,tum,shrb,Vps16A	-0.961641666666658,-0.401237999999999,-0.595111666666671,-0.24113733333332,-0.395243666666655,0,0,0,0.635121000000005,0,0.0583040000000103,0.260401666666677,0.133367333333346,-0.287936666666649,0.171155000000013,-0.263600999999998,0,0.248868666666681,0.106087000000013,-0.0764573333333303,0.251889000000002,0.494860666666675,0,0,-0.0633519999999983,1.33430866666667,0.00706766666667136,-1.4022983333…	0,0.197410999999992,-0.029079333333339,0,-0.250758333333337,0,0,0,0.508595999999994,0,0.00772099999998588,0,-0.347561333333346,-0.96980266666667,-0.301110666666673,0,-0.0927343333333397,0,-0.311854333333343,-0.370597333333347,0.722698999999995,0,0,0,-0.22162766666667,-0.661399333333346,-0.0221866666666735,-0.150844000000006,-0.203302000000008,-0.185330000000011,-1.93047533333334,-0.28613866666667…	0,0.41517583333334,-0.815401666666666,0,0,0,0,0,-0.34313916666666,-0.688075833333333,-0.0893433333333284,0,-0.513118333333331,0.0640066666666783,0.29362583333333,0,0.534637500000006,0,-0.0244349999999969,0.403419166666673,0.00940583333334288,0,0,0,-0.153532499999994,0.0171891666666681,0.184655000000006,-0.482183333333332,-1.98509166666665,-0.507229999999989,-0.272257499999991,-0.107906666666654,0…	0,0.105917500000004,-0.424085999999996,0,0,0,0,0,0,0,0.0524695000000044,0,-0.503073500000003,0.152882999999996,-0.0833599999999919,0,0,0,0,-0.511066499999995,-0.873432499999993,0,0,0,0,0,0.00332400000000632,-0.398663499999998,0,-0.0633465000000086,0,-0.494348999999996,0,0,0.0221940000000025,0	14	12	Su(var)2-10,drk,dock,lwr,ATPsynD,Dap160,AP-1mu,Stam,Ulp1,casp,Eps-15,Vps60,Vps2,shrb	Arr2,bsk,car,dsh,flw,CalpA,Cbl,SkpA,Hrs,Sac1,UbcE2M,Vps16A	5	17	bsk,Su(var)2-10,drk,Stam,shrb	car,flw,lwr,CalpA,ATPsynD,RhoGEF2,AP-1mu,SkpA,Hrs,casp,Eps-15,Sac1,UbcE2M,Vps60,MESR6,Vps2,Vps16A	8	14	bsk,CalpA,ATPsynD,RhoGEF2,SkpA,Stam,casp,Eps-15	car,Su(var)2-10,Egfr,drk,lwr,AP-1mu,Hrs,Sac1,UbcE2M,Vps60,MESR6,Vps2,shrb,Vps16A	5	8	bsk,drk,CalpA,Eps-15,shrb	car,lwr,ATPsynD,SkpA,Stam,Sac1,Vps60,Vps2
Cluster 1	GO:0051223	regulation of protein transport	54	13	7.12	172	0.02051	0.02051	BP	0.868562	Act57B,CanB,Akt1,Nup214,noi,Rok,mbo,Kap-alpha3,Snx3,RhoGAP92B,tamo,Sec16,Fs(2)Ket	0,0.672634666666674,0,-0.11246899999999,0.0467233333333326,-0.846722666666661,0.242162666666673,0.0552439999999983,0.497615333333343,-0.379047666666654,0.748310000000007,0.525481000000006,-2.04505333333333	0,0,0,0.0906316666666633,-0.316123000000005,-0.740148666666666,0.461790999999995,-0.677118000000011,-0.396436000000001,-0.207444000000017,0,0,-0.103503333333343	0,0,0,-0.223272500000004,-1.11807916666666,-0.21508,-1.54640166666666,-0.246281666666658,0.15318666666667,-0.774372499999995,0,0,-0.00588333333332614	0,0,0,0,0,0,0,-0.0158854999999924,0.328752000000005,0,0,0,-0.315239499999993	7	4	CanB,noi,mbo,Kap-alpha3,Snx3,tamo,Sec16	Nup214,Rok,RhoGAP92B,Fs(2)Ket	2	6	Nup214,mbo	noi,Rok,Kap-alpha3,Snx3,RhoGAP92B,Fs(2)Ket	1	7	Snx3	Nup214,noi,Rok,mbo,Kap-alpha3,RhoGAP92B,Fs(2)Ket	1	2	Snx3	Kap-alpha3,Fs(2)Ket
Cluster 1	GO:0016334	establishment or maintenance of polarity...	21	10	2.77	174	0.00013	0.02138	BP	1.85204	grk,dlg1,phl,Egfr,Dp,Cbl,sds22,Patj,aPKC,sqd	0,0.15806400000001,0,0,1.38268066666667,-0.263600999999998,-0.826613999999996,-0.149866666666654,-1.65872199999999,0	0,0,0,0,0,0,-0.807636333333342,-0.621212000000011,-0.505568333333343,0	0,0,0,-0.688075833333333,0,0,0.0317391666666609,-0.139630833333328,0,0	0,0,0,0,0,0,0.189197500000002,0,0,0	2	4	dlg1,Dp	Cbl,sds22,Patj,aPKC	0	3		sds22,Patj,aPKC	1	2	sds22	Egfr,Patj	1	0	sds22
Cluster 1	GO:0008105	asymmetric protein localization	38	10	5.01	176	0.02207	0.02207	BP	0.997117	Gbeta13F,dlg1,mago,Ggamma1,Moe,Rab10,btz,Patj,par-1,aPKC	-0.462174999999988,0.15806400000001,0.555707000000005,0.389214666666675,0,0.809116333333332,0.815779666666668,-0.149866666666654,-0.984909333333317,-1.65872199999999	0.00396199999998004,0,0.532208333333319,0.628093999999987,0,-0.722838666666675,0.759415666666669,-0.621212000000011,0.257057333333321,-0.505568333333343	0.138224166666674,0,-0.11267749999999,0.14458333333334,0,0.755931666666662,0.66407250000001,-0.139630833333328,-0.066441666666659,0	0.195314500000002,0,-0.931064000000003,-0.104159499999998,0,0.601411000000006,0,0,0,0	5	4	dlg1,mago,Ggamma1,Rab10,btz	Gbeta13F,Patj,par-1,aPKC	5	3	Gbeta13F,mago,Ggamma1,btz,par-1	Rab10,Patj,aPKC	4	3	Gbeta13F,Ggamma1,Rab10,btz	mago,Patj,par-1	2	2	Gbeta13F,Rab10	mago,Ggamma1
Cluster 1	GO:0051258	protein polymerization	55	18	7.25	180	0.00014	0.02319	BP	1.31194	chic,Arpc1,Btk29A,alphaTub84B,alphaTub84D,alphaTub85E,betaTub56D,betaTub85D,Cdc42,Arp2,Arpc5,Arpc4,Arpc2,Cip4,RhoGAP92B,Arpc3B,Plp,Arp3	-0.44988533333332,-0.0360763333333267,0,0,-0.709097333333325,0,-0.450664333333322,0,-0.356809333333317,-0.315134666666665,-0.997190666666651,-0.411795333333313,-0.283741666666653,0.0437743333333387,-0.379047666666654,0,0,-0.36630366666666	-0.504727333333346,-0.17037933333334,0,0,-0.592260666666668,0,-0.32602733333335,0,-0.594677000000008,-0.332992000000015,-1.06462366666668,-0.370813000000005,-0.0863886666666716,-0.68252566666667,-0.207444000000017,0.372111666666665,0,-0.743507666666677	0.385115000000013,-0.541751666666663,0,0,0.445828333333338,0.652120000000011,0.2472025,0,0.413432500000013,0.351530000000018,0.917524166666674,-0.123129999999993,-0.45348083333333,0,-0.774372499999995,0,0,0.225690000000007	-0.418061999999992,0.334530500000007,0,0,-0.0368075000000019,-0.351888000000002,-0.156755499999996,0,-0.631743499999995,0.134568000000005,0,-0.357648999999999,0.0310695000000045,0,0,0,0,-0.095288999999994	1	11	Cip4	chic,Arpc1,alphaTub84D,betaTub56D,Cdc42,Arp2,Arpc5,Arpc4,Arpc2,RhoGAP92B,Arp3	1	12	Arpc3B	chic,Arpc1,alphaTub84D,betaTub56D,Cdc42,Arp2,Arpc5,Arpc4,Arpc2,Cip4,RhoGAP92B,Arp3	8	4	chic,alphaTub84D,alphaTub85E,betaTub56D,Cdc42,Arp2,Arpc5,Arp3	Arpc1,Arpc4,Arpc2,RhoGAP92B	3	7	Arpc1,Arp2,Arpc2	chic,alphaTub84D,alphaTub85E,betaTub56D,Cdc42,Arpc4,Arp3
Cluster 1	GO:0007254	JNK cascade	55	13	7.25	184	0.02374	0.02374	BP	0.842459	bsk,flw,Btk29A,Rap1,hep,Rac1,Cdc42,Rac2,SkpA,slpr,Sac1,cno,Src64B	-0.401237999999999,-0.395243666666655,0,-0.55018566666666,0.527500333333336,-0.660105666666656,-0.356809333333317,-0.541983999999992,-0.0764573333333303,0,-1.40229833333332,1.78694233333334,-0.221273666666661	0.197410999999992,-0.250758333333337,0,0.319142333333321,0,-0.294218000000004,-0.594677000000008,-0.351520000000004,-0.370597333333347,0,-0.150844000000006,0,0.652384333333327	0.41517583333334,0,0,0.0173133333333411,0,-0.170796666666664,0.413432500000013,0.252505833333338,0.403419166666673,0,-0.482183333333332,0,-0.914212499999994	0.105917500000004,0,0,0.0987060000000035,0,-0.119581499999992,-0.631743499999995,0.438052499999994,-0.511066499999995,0,-0.398663499999998,0,0	2	9	hep,cno	bsk,flw,Rap1,Rac1,Cdc42,Rac2,SkpA,Sac1,Src64B	3	6	bsk,Rap1,Src64B	flw,Rac1,Cdc42,Rac2,SkpA,Sac1	5	3	bsk,Rap1,Cdc42,Rac2,SkpA	Rac1,Sac1,Src64B	3	4	bsk,Rap1,Rac2	Rac1,Cdc42,SkpA,Sac1
Cluster 1	GO:0006935	chemotaxis	210	38	27.67	185	0.02396	0.02396	BP	0.457677	brm,bsk,chic,Dab,dsh,fog,Sos,tup,Pp1-87B,Nrt,Ten-m,mys,hep,Rac1,Cdc42,dock,Mad,Moe,InR,wun,Abi,AMPKalpha,trio,Smox,CdGAPr,Dscam1,Sac1,AP-1sigma,RhoGAP100F,Vav,wun2,Trim9,Mical,beta-Spec,capt,Src64B,kis,Hsc70-4	0,-0.401237999999999,-0.44988533333332,0.553732333333336,-0.24113733333332,0,0.336333000000007,0,-0.384103999999994,0.487266666666677,-0.517479999999999,0.458069000000005,0.527500333333336,-0.660105666666656,-0.356809333333317,0.260401666666677,0,0,1.36135300000002,0,0.164625000000004,-0.17254333333333,-0.149647666666652,0,0.543662666666673,-0.483105999999985,-1.40229833333332,-0.575864333333328,…	0,0.197410999999992,-0.504727333333346,0,0,0,0,0,-0.208632666666684,0,0,0.141140666666661,0,-0.294218000000004,-0.594677000000008,0,-0.321050333333336,0,0,0.707239999999995,0.185591999999996,0.229757999999993,0,0.162458999999995,0,0,-0.150844000000006,-1.18591933333335,0,0.748922999999994,0,0,0,-0.202226666666675,-0.311162666666668,0.652384333333327,0,-0.195097666666676	0,0.41517583333334,0.385115000000013,0,0,0,0,0,1.01502666666667,0,0,-0.0558441666666667,0,-0.170796666666664,0.413432500000013,0,0,0,0,0,-0.236972499999993,2.18623,0,0,0,0,-0.482183333333332,-0.29751499999999,0,0,0,0,0,0.0968958333333347,0.193428333333337,-0.914212499999994,0,-0.181322499999986	0,0.105917500000004,-0.418061999999992,0,0,0,0,0,-0.063490500000011,0,0,-0.0504195000000003,0,-0.119581499999992,-0.631743499999995,0,0,0,0,0,0.169293999999997,0,0,0,0,0,-0.398663499999998,0,0,0,0,0,0,-0.0181540000000027,-0.0237384999999932,0,0.117061500000005,-0.232916000000003	12	16	Dab,Sos,Nrt,mys,hep,dock,InR,Abi,CdGAPr,wun2,Mical,capt	bsk,chic,dsh,Pp1-87B,Ten-m,Rac1,Cdc42,AMPKalpha,trio,Dscam1,Sac1,AP-1sigma,Trim9,beta-Spec,Src64B,Hsc70-4	8	10	bsk,mys,wun,Abi,AMPKalpha,Smox,Vav,Src64B	chic,Pp1-87B,Rac1,Cdc42,Mad,Sac1,AP-1sigma,beta-Spec,capt,Hsc70-4	7	7	bsk,chic,Pp1-87B,Cdc42,AMPKalpha,beta-Spec,capt	mys,Rac1,Abi,Sac1,AP-1sigma,Src64B,Hsc70-4	3	9	bsk,Abi,kis	chic,Pp1-87B,mys,Rac1,Cdc42,Sac1,beta-Spec,capt,Hsc70-4
Cluster 1	GO:0036293	response to decreased oxygen levels	39	10	5.14	200	0.0263	0.0263	BP	0.96016	Mps1,Hsp23,l(2)37Cc,Mdr49,InR,Ulp1,Upf1,Drat,CG11779,Vha68-1	0,-0.0952556666666524,0.167100000000016,0,1.36135300000002,0.494860666666675,-1.05767566666666,-0.870511666666658,0.250447333333351,-0.32356799999998	0,-0.713050333333335,0.0904136666666595,0.604263666666661,0,0,-0.70574966666668,0.620612999999985,-0.203704666666678,-0.130328666666674	0,0.261933333333342,0.254832500000013,0,0,0,0.04306750000001,0.217944166666669,-0.246538333333316,0.0431141666666726	0,-0.165549499999994,-0.257499999999993,0,0,0,0,0,0.0653715000000012,-0.00144300000000186	4	4	l(2)37Cc,InR,Ulp1,CG11779	Hsp23,Upf1,Drat,Vha68-1	3	4	l(2)37Cc,Mdr49,Drat	Hsp23,Upf1,CG11779,Vha68-1	5	1	Hsp23,l(2)37Cc,Upf1,Drat,Vha68-1	CG11779	1	3	CG11779	Hsp23,l(2)37Cc,Vha68-1
Cluster 1	GO:0034330	cell junction organization	56	13	7.38	206	0.02732	0.02732	BP	0.816819	dlg1,Rap1,alpha-Cat,Rac1,cora,Rac2,wun,Rok,RhoGAP5A,Patj,aPKC,Src64B,GckIII	0.15806400000001,-0.55018566666666,-0.35087699999999,-0.660105666666656,0.284789000000004,-0.541983999999992,0,-0.846722666666661,0,-0.149866666666654,-1.65872199999999,-0.221273666666661,0.152171000000006	0,0.319142333333321,0.136371999999987,-0.294218000000004,0.147746666666652,-0.351520000000004,0.707239999999995,-0.740148666666666,0,-0.621212000000011,-0.505568333333343,0.652384333333327,-0.388692000000006	0,0.0173133333333411,-0.58551666666666,-0.170796666666664,0.271809166666678,0.252505833333338,0,-0.21508,0,-0.139630833333328,0,-0.914212499999994,0.183824166666675	0,0.0987060000000035,0.646001500000004,-0.119581499999992,0.0196409999999929,0.438052499999994,0,0,0,0,0,0,-0.279121499999999	3	8	dlg1,cora,GckIII	Rap1,alpha-Cat,Rac1,Rac2,Rok,Patj,aPKC,Src64B	5	6	Rap1,alpha-Cat,cora,wun,Src64B	Rac1,Rac2,Rok,Patj,aPKC,GckIII	4	5	Rap1,cora,Rac2,GckIII	alpha-Cat,Rac1,Rok,Patj,Src64B	4	2	Rap1,alpha-Cat,cora,Rac2	Rac1,GckIII
Cluster 1	GO:0051297	centrosome organization	110	22	14.5	211	0.02787	0.02787	BP	0.601451	Act57B,Mps1,crn,Hsp83,Lam,alphaTub85E,betaTub56D,cnn,mip130,SkpA,Tcp-1zeta,Prosbeta5,CG7033,Nup205,tum,Plp,Pp2A-29B,Dhc64C,Rcd5,mgr,Sgt1,Cdc5	0,0,0,-0.286871666666656,0.425949666666682,0,-0.450664333333322,0,0.467888333333342,-0.0764573333333303,-0.0118429999999918,-0.285590333333317,-0.0329789999999903,-0.389383333333321,0,0,-0.381157333333324,-0.502563333333327,0.391903000000003,0.0461210000000136,0.534426333333336,0.34702466666667	0,0,-0.290130000000005,-0.449579000000007,0.238077333333326,0,-0.32602733333335,0,0.19204199999999,-0.370597333333347,-0.674918333333352,0.195905333333322,-0.386476666666674,-0.03974100000001,0,0,1.08634266666665,0,0,-0.172785666666677,0.128048999999997,-0.333744666666675	0,0,-0.042962499999998,-0.151723333333322,0.00828916666667823,0.652120000000011,0.2472025,0,0.908640000000005,0.403419166666673,0.258982500000009,-0.746589999999994,0.334240833333343,-0.373213333333329,0,0,0.127600833333339,0,0,-0.577470000000002,0.00978750000000872,-0.259911666666657	0,0,0,-0.174058000000002,-0.125189999999996,-0.351888000000002,-0.156755499999996,0,0,-0.511066499999995,0.0622059999999998,0.469283999999998,-0.252108,0,0,0,0.0155350000000034,0,0,-0.399729499999996,0,0	6	9	Lam,mip130,Rcd5,mgr,Sgt1,Cdc5	Hsp83,betaTub56D,SkpA,Tcp-1zeta,Prosbeta5,CG7033,Nup205,Pp2A-29B,Dhc64C	5	9	Lam,mip130,Prosbeta5,Pp2A-29B,Sgt1	crn,Hsp83,betaTub56D,SkpA,Tcp-1zeta,CG7033,Nup205,mgr,Cdc5	9	6	Lam,alphaTub85E,betaTub56D,mip130,SkpA,Tcp-1zeta,CG7033,Pp2A-29B,Sgt1	crn,Hsp83,Prosbeta5,Nup205,mgr,Cdc5	3	7	Tcp-1zeta,Prosbeta5,Pp2A-29B	Hsp83,Lam,alphaTub85E,betaTub56D,SkpA,CG7033,mgr
Cluster 1	GO:0002682	regulation of immune system process	142	27	18.71	222	0.02954	0.02954	BP	0.52915	brm,Cat,Lam,Pkc53E,Su(var)2-10,Egfr,me31B,betaCOP,CanA1,hep,Rac1,Arf79F,Akt1,lwr,wun,Atu,Ulp1,RluA-2,CG10333,casp,DMAP1,GstO2,CG2051,G9a,CG32795,LanB1,Cyt-b5	0,-0.749365333333316,0.425949666666682,0,0.635121000000005,0,-0.0284629999999879,0.204209000000006,1.08412466666668,0.527500333333336,-0.660105666666656,0.0578990000000132,0,0.133367333333346,0,0,0.494860666666675,0,0.438196666666673,1.33430866666667,0.510817333333339,0.316828333333344,0,1.25994933333334,0.447912666666671,0.415026333333348,0.428453000000015	0,0.153073999999997,0.238077333333326,0,0.508595999999994,0,0.298411666666656,0.165260333333332,0,0,-0.294218000000004,0.147485999999997,0,-0.347561333333346,0.707239999999995,-0.135223000000007,0,0,-1.43585733333334,-0.661399333333346,0.111726999999995,-0.0897010000000158,-0.317199000000002,0,-0.0840020000000159,0.0136943333333157,0.948302666666667	0,-0.0881266666666605,0.00828916666667823,0,-0.34313916666666,-0.688075833333333,0.187072500000003,-0.140918333333325,0,0,-0.170796666666664,0.0869391666666708,0,-0.513118333333331,0,0,0,0,-0.433874166666655,0.0171891666666681,0,0.0676483333333451,-1.68372083333333,0,0.0577225000000006,0.103122500000012,-0.628463333333318	0,-0.0443639999999945,-0.125189999999996,0,0,0,-0.327316000000003,0.628891500000009,0.362471000000006,0,-0.119581499999992,-0.0220329999999933,0,-0.503073500000003,0,0,0,0,0,0,0,-0.393852999999993,0,0,0.694892500000009,-0.088277000000005,0	16	3	Lam,Su(var)2-10,betaCOP,CanA1,hep,Arf79F,lwr,Ulp1,CG10333,casp,DMAP1,GstO2,G9a,CG32795,LanB1,Cyt-b5	Cat,me31B,Rac1	10	8	Cat,Lam,Su(var)2-10,me31B,betaCOP,Arf79F,wun,DMAP1,LanB1,Cyt-b5	Rac1,lwr,Atu,CG10333,casp,GstO2,CG2051,CG32795	7	9	Lam,me31B,Arf79F,casp,GstO2,CG32795,LanB1	Cat,Su(var)2-10,Egfr,betaCOP,Rac1,lwr,CG10333,CG2051,Cyt-b5	3	8	betaCOP,CanA1,CG32795	Cat,Lam,me31B,Rac1,Arf79F,lwr,GstO2,LanB1
Cluster 1	GO:0043254	regulation of protein complex assembly	51	17	6.72	223	0.00017	0.02971	BP	1.339	car,Arpc1,Btk29A,TfIIFalpha,Cdc42,TfIIFbeta,Arp2,Arpc5,Arpc4,Arpc2,Cip4,Vps39,RhoGAP92B,Sec16,Arpc3B,Vps16A,Arp3	-0.595111666666671,-0.0360763333333267,0,0.945323666666678,-0.356809333333317,1.49855233333334,-0.315134666666665,-0.997190666666651,-0.411795333333313,-0.283741666666653,0.0437743333333387,0,-0.379047666666654,0.525481000000006,0,-0.662182666666659,-0.36630366666666	-0.029079333333339,-0.17037933333334,0,0,-0.594677000000008,-0.0923166666666688,-0.332992000000015,-1.06462366666668,-0.370813000000005,-0.0863886666666716,-0.68252566666667,0,-0.207444000000017,0,0.372111666666665,-0.862901333333337,-0.743507666666677	-0.815401666666666,-0.541751666666663,0,0,0.413432500000013,1.07129916666667,0.351530000000018,0.917524166666674,-0.123129999999993,-0.45348083333333,0,0,-0.774372499999995,0,0,-1.35605833333333,0.225690000000007	-0.424085999999996,0.334530500000007,0,0,-0.631743499999995,0.568240499999998,0.134568000000005,0,-0.357648999999999,0.0310695000000045,0,0,0,0,0,0,-0.095288999999994	4	10	TfIIFalpha,TfIIFbeta,Cip4,Sec16	car,Arpc1,Cdc42,Arp2,Arpc5,Arpc4,Arpc2,RhoGAP92B,Vps16A,Arp3	1	12	Arpc3B	car,Arpc1,Cdc42,TfIIFbeta,Arp2,Arpc5,Arpc4,Arpc2,Cip4,RhoGAP92B,Vps16A,Arp3	5	6	Cdc42,TfIIFbeta,Arp2,Arpc5,Arp3	car,Arpc1,Arpc4,Arpc2,RhoGAP92B,Vps16A	4	4	Arpc1,TfIIFbeta,Arp2,Arpc2	car,Cdc42,Arpc4,Arp3
Cluster 1	GO:0002168	instar larval development	51	12	6.72	225	0.03015	0.03015	BP	0.836501	chic,flw,dlg1,phl,Rac1,Moe,Sec13,gammaCOP,sds22,blp,Alh,Cyt-b5	-0.44988533333332,-0.395243666666655,0.15806400000001,0,-0.660105666666656,0,-0.528819666666656,0,-0.826613999999996,0.483257666666677,0,0.428453000000015	-0.504727333333346,-0.250758333333337,0,0,-0.294218000000004,0,0.259252666666654,0,-0.807636333333342,0.261290666666646,0,0.948302666666667	0.385115000000013,0,0,0,-0.170796666666664,0,-0.529971666666661,0,0.0317391666666609,1.53534750000001,0,-0.628463333333318	-0.418061999999992,0,0,0,-0.119581499999992,0,0.0137375000000048,0,0.189197500000002,0.159073000000003,0,0	3	5	dlg1,blp,Cyt-b5	chic,flw,Rac1,Sec13,sds22	3	4	Sec13,blp,Cyt-b5	chic,flw,Rac1,sds22	3	3	chic,sds22,blp	Rac1,Sec13,Cyt-b5	3	2	Sec13,sds22,blp	chic,Rac1
Cluster 1	GO:0016079	synaptic vesicle exocytosis	51	12	6.72	226	0.03015	0.03015	BP	0.836501	Syb,Csp,Syt1,Syx1A,stnA,X11L,Syt4,Hrs,Syx8,CDase,Exo70,Exo84	0,0,-0.184127666666654,0.149030666666683,0.494778333333343,0.308340333333344,-0.583527333333322,-0.0633519999999983,1.01768433333334,-0.599063333333326,0,-1.052618	0,-0.68168033333334,0,0.607044333333324,0,0,0,-0.22162766666667,0.425987333333325,0.256061666666653,0,-0.168610000000005	0,0,0,-1.630935,0,0,0,-0.153532499999994,0.323233333333341,0.462245833333334,0,0.240351666666669	0,0,0,0.00405550000001043,0.517762000000001,0,0,0,0.940547500000001,-0.388898000000005,0,0	4	5	Syx1A,stnA,X11L,Syx8	Syt1,Syt4,Hrs,CDase,Exo84	3	3	Syx1A,Syx8,CDase	Csp,Hrs,Exo84	3	2	Syx8,CDase,Exo84	Syx1A,Hrs	3	1	Syx1A,stnA,Syx8	CDase
Cluster 1	GO:0016311	dephosphorylation	105	21	13.84	232	0.03118	0.03118	BP	0.601545	flw,Pp1-87B,CanB,CanA1,Pp2B-14D,wun,Pp4-19C,Ocrl,Ssu72,Fcp1,Sac1,CG5567,CG11426,wun2,PP2A-B',PNUTS,endos,Patj,ttm50,5PtaseI,Pp2A-29B	-0.395243666666655,-0.384103999999994,0.672634666666674,1.08412466666668,0.393812000000008,0,0.0276930000000064,0,-0.161437666666661,-0.306874333333329,-1.40229833333332,-0.979023666666656,0,0.0952353333333456,1.47602266666668,0,0.473709666666679,-0.149866666666654,-0.376437333333325,-0.315033999999994,-0.381157333333324	-0.250758333333337,-0.208632666666684,0,0,-0.607485333333344,0.707239999999995,0,0.730697333333332,-0.787930000000014,0,-0.150844000000006,-0.317600000000017,0,0,0,0,-0.165001666666672,-0.621212000000011,0.322686333333326,0,1.08634266666665	0,1.01502666666667,0,0,-0.301869999999987,0,0,0,0,0,-0.482183333333332,0.165709999999994,0,0,0,0,0.0584750000000049,-0.139630833333328,-0.162765833333331,0,0.127600833333339	0,-0.063490500000011,0,0.362471000000006,0.2374285,0,0,0,0,0,-0.398663499999998,-0.0879805000000005,0,0,0,0,-0.207984999999994,0,-0.151360000000004,0,0.0155350000000034	7	10	CanB,CanA1,Pp2B-14D,Pp4-19C,wun2,PP2A-B',endos	flw,Pp1-87B,Ssu72,Fcp1,Sac1,CG5567,Patj,ttm50,5PtaseI,Pp2A-29B	4	8	wun,Ocrl,ttm50,Pp2A-29B	flw,Pp1-87B,Pp2B-14D,Ssu72,Sac1,CG5567,endos,Patj	4	4	Pp1-87B,CG5567,endos,Pp2A-29B	Pp2B-14D,Sac1,Patj,ttm50	3	5	CanA1,Pp2B-14D,Pp2A-29B	Pp1-87B,Sac1,CG5567,endos,ttm50
Cluster 1	GO:0007612	learning	63	14	8.3	240	0.03203	0.03203	BP	0.754244	Btk29A,Egfr,Pp1-87B,me31B,drk,14-3-3zeta,spi,Nmdar1,Nrx-1,G9a,mnb,Src64B,rad,Gp210	0,0,-0.384103999999994,-0.0284629999999879,0.0583040000000103,0.144227000000008,0,0.313432666666678,-0.163217666666657,1.25994933333334,0,-0.221273666666661,-1.85784733333332,0.299132999999998	0,0,-0.208632666666684,0.298411666666656,0.00772099999998588,0.0501459999999909,0,0,0,0,0,0.652384333333327,0,0.250723333333323	0,-0.688075833333333,1.01502666666667,0.187072500000003,-0.0893433333333284,0.16601166666667,0,0,0,0,0,-0.914212499999994,0,-0.456593333333323	0,0,-0.063490500000011,-0.327316000000003,0.0524695000000044,0.00867200000001134,0,0,0.383099999999999,0,0,0,0,0.3684175	5	5	drk,14-3-3zeta,Nmdar1,G9a,Gp210	Pp1-87B,me31B,Nrx-1,Src64B,rad	5	1	me31B,drk,14-3-3zeta,Src64B,Gp210	Pp1-87B	3	4	Pp1-87B,me31B,14-3-3zeta	Egfr,drk,Src64B,Gp210	4	2	drk,14-3-3zeta,Nrx-1,Gp210	Pp1-87B,me31B
Cluster 1	GO:0048749	compound eye development	288	49	37.95	252	0.03285	0.03285	BP	0.368682	Dab,Dl,dsh,hook,Hrb98DE,Hsp83,Arpc1,Sos,Lam,sina,Su(var)2-10,Egfr,Ten-m,Rap1,drk,14-3-3zeta,spi,Rac1,Arf79F,AP-1-2beta,Mad,Moe,Rac2,toy,Drice,Cbl,AP-1mu,mbt,Rok,X11L,Lim1,morgue,RhoGAP5A,AP-1gamma,holn1,ArfGAP3,aux,AP-1sigma,RhoGAP100F,Nhe2,snama,Mer,cno,sinah,didum,capt,Cpn,aPKC,Mitf	0.553732333333336,0,-0.24113733333332,0.210374000000005,0,-0.286871666666656,-0.0360763333333267,0.336333000000007,0.425949666666682,0,0.635121000000005,0,-0.517479999999999,-0.55018566666666,0.0583040000000103,0.144227000000008,0,-0.660105666666656,0.0578990000000132,-0.212667999999983,0,0,-0.541983999999992,-0.827687666666662,0,-0.263600999999998,0.106087000000013,0.146147333333339,-0.846722666…	0,0,0,-0.0224200000000039,0,-0.449579000000007,-0.17037933333334,0,0.238077333333326,0,0.508595999999994,0,0,0.319142333333321,0.00772099999998588,0.0501459999999909,0,-0.294218000000004,0.147485999999997,-0.178826000000011,-0.321050333333336,0,-0.351520000000004,0,0,0,-0.311854333333343,0,-0.740148666666666,0,0,0,0,0.300269666666662,0.0514366666666568,-0.0463313333333346,0.195992999999994,-1.185…	0,0,0,-0.267265833333322,0,-0.151723333333322,-0.541751666666663,0,0.00828916666667823,0,-0.34313916666666,-0.688075833333333,0,0.0173133333333411,-0.0893433333333284,0.16601166666667,0,-0.170796666666664,0.0869391666666708,-0.202604999999995,0,0,0.252505833333338,0,0,0,-0.0244349999999969,0.0117225000000012,-0.21508,0,0,0,0,0,0.160918333333335,-0.617814999999993,0,-0.29751499999999,0,0,0.7089741…	0,0,0,-1.175403,0,-0.174058000000002,0.334530500000007,0,-0.125189999999996,0,0,0,0,0.0987060000000035,0.0524695000000044,0.00867200000001134,0,-0.119581499999992,-0.0220329999999933,-0.0771824999999957,0,0,0.438052499999994,0,0,0,0,0,0,0,0,0,0,0,0,0,0,0,0,0,0,0,0,0,0,-0.0237384999999932,0,0,0	19	14	Dab,hook,Sos,Lam,Su(var)2-10,drk,14-3-3zeta,Arf79F,AP-1mu,mbt,X11L,morgue,holn1,ArfGAP3,aux,Nhe2,snama,cno,capt	dsh,Hsp83,Arpc1,Ten-m,Rap1,Rac1,AP-1-2beta,Rac2,toy,Cbl,Rok,AP-1sigma,didum,aPKC	10	14	Lam,Su(var)2-10,Rap1,drk,14-3-3zeta,Arf79F,AP-1gamma,holn1,aux,snama	hook,Hsp83,Arpc1,Rac1,AP-1-2beta,Mad,Rac2,AP-1mu,Rok,ArfGAP3,AP-1sigma,didum,capt,aPKC	9	12	Lam,Rap1,14-3-3zeta,Arf79F,Rac2,mbt,holn1,snama,capt	hook,Hsp83,Arpc1,Su(var)2-10,Egfr,drk,Rac1,AP-1-2beta,AP-1mu,Rok,ArfGAP3,AP-1sigma	5	7	Arpc1,Rap1,drk,14-3-3zeta,Rac2	hook,Hsp83,Lam,Rac1,Arf79F,AP-1-2beta,capt
Cluster 1	GO:0050658	RNA transport	58	13	7.64	259	0.03565	0.03565	BP	0.766867	mago,ninaC,Hel25E,Rab7,Cbp80,VhaSFD,Nup107,tsu,Nup75,ND-B12,Dhc64C,AP-2mu,sqd	0.555707000000005,-1.07984699999999,0.0706590000000169,-0.515764333333323,0,-0.46325766666666,0.0188303333333337,-0.0096889999999803,0,0.0712923333333357,-0.502563333333327,-0.515429666666659,0	0.532208333333319,0,-0.365978666666674,-0.712641666666677,0.0636029999999899,0.226023333333327,-0.165515000000003,-0.326373000000018,0,-0.0175023333333471,0,0.0829946666666643,0	-0.11267749999999,0,0.0287999999999968,-0.032549999999997,-0.312886666666667,0.052279166666672,0.0794158333333357,-2.197265,0,0.0743908333333287,0,-0.964115,0	-0.931064000000003,0,0.137605999999998,-0.122667000000007,0,0,0,-0.0641529999999975,0,-0.132177999999996,0,0.606569,0	4	6	mago,Hel25E,Nup107,ND-B12	ninaC,Rab7,VhaSFD,tsu,Dhc64C,AP-2mu	4	5	mago,Cbp80,VhaSFD,AP-2mu	Hel25E,Rab7,Nup107,tsu,ND-B12	4	5	Hel25E,VhaSFD,Nup107,ND-B12	mago,Rab7,Cbp80,tsu,AP-2mu	2	4	Hel25E,AP-2mu	mago,Rab7,tsu,ND-B12
Cluster 1	GO:0010506	regulation of autophagy	64	14	8.43	262	0.03623	0.03623	BP	0.731822	bsk,Hsp67Bc,phl,Sod,hep,Dcp-1,Sec61beta,InR,Smox,CG14207,Nup44A,p53,Desat1,Acn	-0.401237999999999,0.623437000000006,0,-0.424707333333323,0.527500333333336,0,0.303833000000008,1.36135300000002,0,0.451056666666673,0,0,0,0.482792000000007	0.197410999999992,0,0,-0.0271223333333381,0,0.0150769999999874,0.651068999999989,0,0.162458999999995,0,0,0,-0.27646600000001,-0.273470333333336	0.41517583333334,0,0,0.0665425000000113,0,0,-1.39267416666666,0,0,0.510266666666688,0,0,0.317507500000005,0.230827500000004	0.105917500000004,0,0,-0.291245500000002,0,0,0.0719644999999964,0,0,-0.37639149999999,0,0,-0.0565055000000001,0.686337500000004	6	2	Hsp67Bc,hep,Sec61beta,InR,CG14207,Acn	bsk,Sod	4	3	bsk,Dcp-1,Sec61beta,Smox	Sod,Desat1,Acn	5	1	bsk,Sod,CG14207,Desat1,Acn	Sec61beta	3	3	bsk,Sec61beta,Acn	Sod,CG14207,Desat1
Cluster 1	GO:0060560	developmental growth involved in morphog...	64	14	8.43	263	0.03623	0.03623	BP	0.731822	bsk,dsh,mys,hep,Rac1,Rac2,Abi,RhoGEF2,trio,Rok,slpr,Dscam1,RhoGAP100F,cno	-0.401237999999999,-0.24113733333332,0.458069000000005,0.527500333333336,-0.660105666666656,-0.541983999999992,0.164625000000004,0,-0.149647666666652,-0.846722666666661,0,-0.483105999999985,0,1.78694233333334	0.197410999999992,0,0.141140666666661,0,-0.294218000000004,-0.351520000000004,0.185591999999996,-0.0927343333333397,0,-0.740148666666666,0,0,0,0	0.41517583333334,0,-0.0558441666666667,0,-0.170796666666664,0.252505833333338,-0.236972499999993,0.534637500000006,0,-0.21508,0,0,0,0	0.105917500000004,0,-0.0504195000000003,0,-0.119581499999992,0.438052499999994,0.169293999999997,0,0,0,0,0,0,0	4	7	mys,hep,Abi,cno	bsk,dsh,Rac1,Rac2,trio,Rok,Dscam1	3	4	bsk,mys,Abi	Rac1,Rac2,RhoGEF2,Rok	3	4	bsk,Rac2,RhoGEF2	mys,Rac1,Abi,Rok	3	2	bsk,Rac2,Abi	mys,Rac1
Cluster 1	GO:0019915	lipid storage	31	12	4.09	265	0.00032	0.03696	BP	1.55286	betaCOP,Arf79F,Akt1,blw,Rac2,alpha-Est7,Uba1,AMPKalpha,beta'COP,gammaCOP,Lsd-1,zetaCOP	0.204209000000006,0.0578990000000132,0,-0.0281923333333296,-0.541983999999992,-0.652159666666662,-0.527646333333326,-0.17254333333333,-0.167794666666655,0,0,0	0.165260333333332,0.147485999999997,0,0.033662333333325,-0.351520000000004,0.223391666666668,-0.583924,0.229757999999993,-0.22449300000001,0,0,0	-0.140918333333325,0.0869391666666708,0,0.175303333333332,0.252505833333338,0.219732500000013,0.242419166666664,2.18623,-0.228953333333322,0,0.803296666666661,0.508416666666673	0.628891500000009,-0.0220329999999933,0,-0.0386119999999934,0.438052499999994,-0.0544799999999981,-0.117048499999992,0,0.245516500000001,0,0,0	2	6	betaCOP,Arf79F	blw,Rac2,alpha-Est7,Uba1,AMPKalpha,beta'COP	5	3	betaCOP,Arf79F,blw,alpha-Est7,AMPKalpha	Rac2,Uba1,beta'COP	8	2	Arf79F,blw,Rac2,alpha-Est7,Uba1,AMPKalpha,Lsd-1,zetaCOP	betaCOP,beta'COP	3	4	betaCOP,Rac2,beta'COP	Arf79F,blw,alpha-Est7,Uba1
Cluster 1	GO:0042325	regulation of phosphorylation	145	27	19.11	266	0.03749	0.03749	BP	0.498632	bsk,flw,mago,phl,Pp1-87B,Rap1,drk,14-3-3zeta,hep,Rac1,ATPsynD,Cbl,Abi,Dap160,SkpA,mbt,Rok,RhoGAP5A,slpr,Hrs,CG6686,Sac1,Strip,Mer,cno,par-1,Src64B	-0.401237999999999,-0.395243666666655,0.555707000000005,0,-0.384103999999994,-0.55018566666666,0.0583040000000103,0.144227000000008,0.527500333333336,-0.660105666666656,0.171155000000013,-0.263600999999998,0.164625000000004,0.248868666666681,-0.0764573333333303,0.146147333333339,-0.846722666666661,0,0,-0.0633519999999983,0.780586333333339,-1.40229833333332,-1.31215933333333,0,1.78694233333334,-0.…	0.197410999999992,-0.250758333333337,0.532208333333319,0,-0.208632666666684,0.319142333333321,0.00772099999998588,0.0501459999999909,0,-0.294218000000004,-0.301110666666673,0,0.185591999999996,0,-0.370597333333347,0,-0.740148666666666,0,0,-0.22162766666667,0.230257666666656,-0.150844000000006,0,0,0,0.257057333333321,0.652384333333327	0.41517583333334,0,-0.11267749999999,0,1.01502666666667,0.0173133333333411,-0.0893433333333284,0.16601166666667,0,-0.170796666666664,0.29362583333333,0,-0.236972499999993,0,0.403419166666673,0.0117225000000012,-0.21508,0,0,-0.153532499999994,-0.925723333333327,-0.482183333333332,0,0,0,-0.066441666666659,-0.914212499999994	0.105917500000004,0,-0.931064000000003,0,-0.063490500000011,0.0987060000000035,0.0524695000000044,0.00867200000001134,0,-0.119581499999992,-0.0833599999999919,0,0.169293999999997,0,-0.511066499999995,0,0,0,0,0,0,-0.398663499999998,0,0,0,0,0	10	13	mago,drk,14-3-3zeta,hep,ATPsynD,Abi,Dap160,mbt,CG6686,cno	bsk,flw,Pp1-87B,Rap1,Rac1,Cbl,SkpA,Rok,Hrs,Sac1,Strip,par-1,Src64B	9	8	bsk,mago,Rap1,drk,14-3-3zeta,Abi,CG6686,par-1,Src64B	flw,Pp1-87B,Rac1,ATPsynD,SkpA,Rok,Hrs,Sac1	7	10	bsk,Pp1-87B,Rap1,14-3-3zeta,ATPsynD,SkpA,mbt	mago,drk,Rac1,Abi,Rok,Hrs,CG6686,Sac1,par-1,Src64B	5	6	bsk,Rap1,drk,14-3-3zeta,Abi	mago,Pp1-87B,Rac1,ATPsynD,SkpA,Sac1
Cluster 1	GO:0009887	organ morphogenesis	596	93	78.54	272	0.0393	0.0393	BP	0.243803	brm,bsk,by,Cat,Cg25C,chic,Dab,Dl,dsh,flw,fog,Gbeta13F,hook,Hrb98DE,Hsp83,dlg1,Arpc1,Sos,Lam,phl,sina,Btk29A,Egfr,tup,Csp,Ten-m,Rap1,drk,mys,ci,14-3-3zeta,Ggamma1,spi,hep,Rac1,Cdc42,Nmdar1,cora,Mad,Moe,Hem,Rac2,Past1,toy,Drice,Cbl,pcm,RhoGEF2,trio,SF1,mbt,Smox,Rok,Lim1,l(1)G0007,morgue,Ilk,sds22,RhoGAP5A,slpr,CG6540,wmd,Cip4,RhoGAP68F,ArfGAP3,aux,RhoGAP92B,EloA,AP-1sigma,RhoGAP100F,Nhe2,snama,Myo3…	0,-0.401237999999999,0.641452000000005,-0.749365333333316,0.230268333333342,-0.44988533333332,0.553732333333336,0,-0.24113733333332,-0.395243666666655,0,-0.462174999999988,0.210374000000005,0,-0.286871666666656,0.15806400000001,-0.0360763333333267,0.336333000000007,0.425949666666682,0,0,0,0,0,0,-0.517479999999999,-0.55018566666666,0.0583040000000103,0.458069000000005,0,0.144227000000008,0.3892146…	0,0.197410999999992,0.315663666666655,0.153073999999997,0.420003333333323,-0.504727333333346,0,0,0,-0.250758333333337,0,0.00396199999998004,-0.0224200000000039,0,-0.449579000000007,0,-0.17037933333334,0,0.238077333333326,0,0,0,0,0,-0.68168033333334,0,0.319142333333321,0.00772099999998588,0.141140666666661,0,0.0501459999999909,0.628093999999987,0,0,-0.294218000000004,-0.594677000000008,0,0.1477466…	0,0.41517583333334,0.147144166666671,-0.0881266666666605,0.0800858333333423,0.385115000000013,0,0,0,0,0,0.138224166666674,-0.267265833333322,0,-0.151723333333322,0,-0.541751666666663,0,0.00828916666667823,0,0,0,-0.688075833333333,0,0,0,0.0173133333333411,-0.0893433333333284,-0.0558441666666667,0,0.16601166666667,0.14458333333334,0,0,-0.170796666666664,0.413432500000013,0,0.271809166666678,0,0,-0.…	0,0.105917500000004,-0.153795499999998,-0.0443639999999945,-0.0547949999999915,-0.418061999999992,0,0,0,0,0,0.195314500000002,-1.175403,0,-0.174058000000002,0,0.334530500000007,0,-0.125189999999996,0,0,0,0,0,0,0,0.0987060000000035,0.0524695000000044,-0.0504195000000003,0,0.00867200000001134,-0.104159499999998,0,0,-0.119581499999992,-0.631743499999995,0,0.0196409999999929,0,0,0,0.438052499999994,-…	33	29	by,Cg25C,Dab,hook,dlg1,Sos,Lam,drk,mys,14-3-3zeta,Ggamma1,hep,Nmdar1,cora,pcm,SF1,mbt,morgue,CG6540,Cip4,ArfGAP3,aux,EloA,Nhe2,snama,cno,Membrin,Rbsn-5,capt,LanB1,CG43427,CG43736,GckIII	bsk,Cat,chic,dsh,flw,Gbeta13F,Hsp83,Arpc1,Ten-m,Rap1,Rac1,Cdc42,Hem,Rac2,Past1,toy,Cbl,trio,Rok,Ilk,sds22,RhoGAP68F,RhoGAP92B,AP-1sigma,Myo31DF,par-1,didum,aPKC,EloC	21	30	bsk,by,Cat,Cg25C,Gbeta13F,Lam,Rap1,drk,mys,14-3-3zeta,Ggamma1,cora,Smox,RhoGAP68F,aux,snama,Myo31DF,Membrin,par-1,LanB1,EloC	chic,flw,hook,Hsp83,Arpc1,Csp,Rac1,Cdc42,Mad,Hem,Rac2,Past1,pcm,RhoGEF2,SF1,Rok,Ilk,sds22,CG6540,wmd,Cip4,ArfGAP3,RhoGAP92B,AP-1sigma,Rbsn-5,didum,capt,aPKC,CG43427,GckIII	23	21	bsk,by,Cg25C,chic,Gbeta13F,Lam,Rap1,14-3-3zeta,Ggamma1,Cdc42,cora,Rac2,RhoGEF2,mbt,Ilk,sds22,CG6540,RhoGAP68F,snama,capt,LanB1,CG43427,GckIII	Cat,hook,Hsp83,Arpc1,Egfr,drk,mys,Rac1,Hem,Past1,pcm,Rok,wmd,ArfGAP3,RhoGAP92B,AP-1sigma,Myo31DF,Membrin,par-1,Rbsn-5,EloC	12	17	bsk,Gbeta13F,Arpc1,Rap1,drk,14-3-3zeta,cora,Rac2,Ilk,sds22,kis,EloC	by,Cat,Cg25C,chic,hook,Hsp83,Lam,mys,Ggamma1,Rac1,Cdc42,Past1,Myo31DF,capt,LanB1,CG43427,GckIII
Cluster 1	GO:0043087	regulation of GTPase activity	53	12	6.98	274	0.03966	0.03966	BP	0.781735	pbl,RanGAP,RtGEF,ArfGAP1,Ocrl,Rlip,RhoGAP5A,Git,CG8155,ArfGAP3,RhoGAP92B,conu	0,-0.851191333333333,-0.668518999999989,0.449383000000005,0,-0.00223999999999336,0,0,0,0.580209,-0.379047666666654,0	0,-0.0128313333333416,-0.0205956666666722,0.478571666666653,0.730697333333332,0,0,0.314277666666662,0,-0.0463313333333346,-0.207444000000017,0	0,-0.07242999999999,0,0.486364999999999,0,0,0,0,0,-0.617814999999993,-0.774372499999995,0	0,-0.0743540000000031,0,0.0743100000000005,0,0,0,0,0,0,0,0	2	4	ArfGAP1,ArfGAP3	RanGAP,RtGEF,Rlip,RhoGAP92B	3	4	ArfGAP1,Ocrl,Git	RanGAP,RtGEF,ArfGAP3,RhoGAP92B	1	3	ArfGAP1	RanGAP,ArfGAP3,RhoGAP92B	1	1	ArfGAP1	RanGAP
Cluster 1	GO:0007093	mitotic cell cycle checkpoint	89	18	11.73	275	0.03975	0.03975	BP	0.617794	Mps1,RpII18,RpII215,Su(var)2-10,alphaTub84B,alphaTub85E,me31B,RpII15,lwr,Rbf,SkpA,Kap-alpha3,Rpb5,Rpb8,SF2,Chro,Not1,Rcd5	0,0.280852666666675,0.16605100000001,0.635121000000005,0,0,-0.0284629999999879,0.0179616666666824,0.133367333333346,-0.782921999999999,-0.0764573333333303,0.0552439999999983,-0.612679333333329,0.264701666666674,0.370544000000006,0.51680566666667,0.291890666666671,0.391903000000003	0,0,-0.300080666666673,0.508595999999994,0,0,0.298411666666656,-0.13970666666668,-0.347561333333346,0,-0.370597333333347,-0.677118000000011,-0.403817333333347,0.995383999999994,-0.341085333333346,-0.397248000000005,-0.536745000000003,0	0,0,-0.74450916666666,-0.34313916666666,0,0.652120000000011,0.187072500000003,-0.0632291666666625,-0.513118333333331,-0.618964166666657,0.403419166666673,-0.246281666666658,-0.241314166666662,0.41012416666667,-0.141619166666658,-0.302556666666661,-0.447038333333325,0	0,0,0,0,0,-0.351888000000002,-0.327316000000003,-1.662711,-0.503073500000003,0,-0.511066499999995,-0.0158854999999924,0,0.451877,-0.351412999999997,0.529166999999998,0,0	11	4	RpII18,RpII215,Su(var)2-10,RpII15,lwr,Kap-alpha3,Rpb8,SF2,Chro,Not1,Rcd5	me31B,Rbf,SkpA,Rpb5	3	9	Su(var)2-10,me31B,Rpb8	RpII215,RpII15,lwr,SkpA,Kap-alpha3,Rpb5,SF2,Chro,Not1	4	10	alphaTub85E,me31B,SkpA,Rpb8	RpII215,Su(var)2-10,RpII15,lwr,Rbf,Kap-alpha3,Rpb5,SF2,Chro,Not1	2	7	Rpb8,Chro	alphaTub85E,me31B,RpII15,lwr,SkpA,Kap-alpha3,SF2
Cluster 1	GO:0031399	regulation of protein modification proce...	108	21	14.23	287	0.04107	0.04107	BP	0.561454	bsk,car,drk,hep,Rac1,Cbl,Abi,Dap160,mbt,Rok,Cand1,slpr,Hrs,Rtf1,FRG1,G9a,PNUTS,endos,Mer,par-1,Src64B	-0.401237999999999,-0.595111666666671,0.0583040000000103,0.527500333333336,-0.660105666666656,-0.263600999999998,0.164625000000004,0.248868666666681,0.146147333333339,-0.846722666666661,-0.36488666666666,0,-0.0633519999999983,0.678886000000006,1.47146333333333,1.25994933333334,0,0.473709666666679,0,-0.984909333333317,-0.221273666666661	0.197410999999992,-0.029079333333339,0.00772099999998588,0,-0.294218000000004,0,0.185591999999996,0,0,-0.740148666666666,-0.118608333333327,0,-0.22162766666667,0.0353703333333293,-0.564104000000004,0,0,-0.165001666666672,0,0.257057333333321,0.652384333333327	0.41517583333334,-0.815401666666666,-0.0893433333333284,0,-0.170796666666664,0,-0.236972499999993,0,0.0117225000000012,-0.21508,0.190573333333344,0,-0.153532499999994,1.16712833333334,0,0,0,0.0584750000000049,0,-0.066441666666659,-0.914212499999994	0.105917500000004,-0.424085999999996,0.0524695000000044,0,-0.119581499999992,0,0.169293999999997,0,0,0,-0.598633,0,0,0,0,0,0,-0.207984999999994,0,0,0	9	9	drk,hep,Abi,Dap160,mbt,Rtf1,FRG1,G9a,endos	bsk,car,Rac1,Cbl,Rok,Cand1,Hrs,par-1,Src64B	6	7	bsk,drk,Abi,Rtf1,par-1,Src64B	car,Rac1,Rok,Cand1,Hrs,FRG1,endos	5	8	bsk,mbt,Cand1,Rtf1,endos	car,drk,Rac1,Abi,Rok,Hrs,par-1,Src64B	3	4	bsk,drk,Abi	car,Rac1,Cand1,endos
Cluster 1	GO:0043900	regulation of multi-organism process	108	21	14.23	288	0.04107	0.04107	BP	0.561454	dlg1,mago,Syt1,me31B,Dp,Syx1A,Rab7,Cbp80,Cbp20,CG10333,tsu,casp,DMAP1,GILT1,GILT2,G9a,spn-F,shrb,Nacalpha,par-1,didum	0.15806400000001,0.555707000000005,-0.184127666666654,-0.0284629999999879,1.38268066666667,0.149030666666683,-0.515764333333323,0,0.477296333333342,0.438196666666673,-0.0096889999999803,1.33430866666667,0.510817333333339,-0.573956666666653,-0.724114666666658,1.25994933333334,0,0.344499666666678,0.314314333333343,-0.984909333333317,-0.23804566666665	0,0.532208333333319,0,0.298411666666656,0,0.607044333333324,-0.712641666666677,0.0636029999999899,0.999448666666662,-1.43585733333334,-0.326373000000018,-0.661399333333346,0.111726999999995,-0.0860950000000003,-1.54579566666667,0,0,0.536978999999992,-0.883067000000011,0.257057333333321,-0.152651333333338	0,-0.11267749999999,0,0.187072500000003,0,-1.630935,-0.032549999999997,-0.312886666666667,-0.42745416666666,-0.433874166666655,-2.197265,0.0171891666666681,0,0.505062500000001,1.24661083333334,0,0,-0.141783333333326,0.0893174999999999,-0.066441666666659,0	0,-0.931064000000003,0,-0.327316000000003,0,0.00405550000001043,-0.122667000000007,0,0,0,-0.0641529999999975,0,0,-0.414248000000004,0,0,0,0.0221940000000025,-0.270285000000008,0,0	11	8	dlg1,mago,Dp,Syx1A,Cbp20,CG10333,casp,DMAP1,G9a,shrb,Nacalpha	Syt1,me31B,Rab7,tsu,GILT1,GILT2,par-1,didum	8	8	mago,me31B,Syx1A,Cbp80,Cbp20,DMAP1,shrb,par-1	Rab7,CG10333,tsu,casp,GILT1,GILT2,Nacalpha,didum	5	9	me31B,casp,GILT1,GILT2,Nacalpha	mago,Syx1A,Rab7,Cbp80,Cbp20,CG10333,tsu,shrb,par-1	2	6	Syx1A,shrb	mago,me31B,Rab7,tsu,GILT1,Nacalpha
Cluster 1	GO:0007052	mitotic spindle organization	192	34	25.3	290	0.04156	0.04156	BP	0.426397	SmF,Hsp83,alphaTub84B,alphaTub85E,Pp1-87B,RpS15Aa,Moe,cnn,Hel25E,noi,Spx,snRNP-U1-70K,U2af38,SmD3,mip130,Rok,eIF-1A,Tcp-1zeta,Prosbeta5,CG7033,Dim1,U2A,CG8258,CG13900,Tcp-1eta,c12.1,Chro,endos,tum,Pp2A-29B,SNRPG,Dhc64C,SmB,mgr	0.205958666666678,-0.286871666666656,0,0,-0.384103999999994,-0.606683999999994,0,0,0.0706590000000169,0.0467233333333326,0,0.398654333333354,0.0620476666666754,0.13528366666667,0.467888333333342,-0.846722666666661,0.565117666666669,-0.0118429999999918,-0.285590333333317,-0.0329789999999903,0,0.0887110000000035,-0.192645666666664,-0.123679333333321,-0.475791333333319,0.673563666666674,0.5168056666…	-0.401672000000008,-0.449579000000007,0,0,-0.208632666666684,0.0699729999999832,0,0,-0.365978666666674,-0.316123000000005,0,-0.22145366666668,-1.87962366666667,-0.18050800000001,0.19204199999999,-0.740148666666666,0.148682333333323,-0.674918333333352,0.195905333333322,-0.386476666666674,0,-0.438066000000006,-0.33805300000002,0.251128333333323,-0.764295000000011,0,-0.397248000000005,-0.16500166666…	0.0259150000000083,-0.151723333333322,0,0.652120000000011,1.01502666666667,-0.419291666666659,0,0,0.0287999999999968,-1.11807916666666,0,-0.190194999999985,0.22053583333334,0.288017500000002,0.908640000000005,-0.21508,0.317665833333347,0.258982500000009,-0.746589999999994,0.334240833333343,0,-1.2061575,0.0112625000000079,-0.551384166666654,0.0956708333333367,0,-0.302556666666661,0.058475000000004…	0,-0.174058000000002,0,-0.351888000000002,-0.063490500000011,-0.0833479999999938,0,0,0.137605999999998,0,0,-0.366150999999995,-1.322644,0.278183000000013,0,0,0.438074500000013,0.0622059999999998,0.469283999999998,-0.252108,0,0,0.0968129999999903,0,-0.323089499999998,0,0.529166999999998,-0.207984999999994,0,0.0155350000000034,-0.579308499999996,0,-0.0584225000000025,-0.399729499999996	15	12	SmF,Hel25E,noi,snRNP-U1-70K,U2af38,SmD3,mip130,eIF-1A,U2A,c12.1,Chro,endos,SNRPG,SmB,mgr	Hsp83,Pp1-87B,RpS15Aa,Rok,Tcp-1zeta,Prosbeta5,CG7033,CG8258,CG13900,Tcp-1eta,Pp2A-29B,Dhc64C	6	19	RpS15Aa,mip130,eIF-1A,Prosbeta5,CG13900,Pp2A-29B	SmF,Hsp83,Pp1-87B,Hel25E,noi,snRNP-U1-70K,U2af38,SmD3,Rok,Tcp-1zeta,CG7033,U2A,CG8258,Tcp-1eta,Chro,endos,SNRPG,SmB,mgr	15	11	SmF,alphaTub85E,Pp1-87B,Hel25E,U2af38,SmD3,mip130,eIF-1A,Tcp-1zeta,CG7033,CG8258,Tcp-1eta,endos,Pp2A-29B,SNRPG	Hsp83,RpS15Aa,noi,snRNP-U1-70K,Rok,Prosbeta5,U2A,CG13900,Chro,SmB,mgr	8	12	Hel25E,SmD3,eIF-1A,Tcp-1zeta,Prosbeta5,CG8258,Chro,Pp2A-29B	Hsp83,alphaTub85E,Pp1-87B,RpS15Aa,snRNP-U1-70K,U2af38,CG7033,Tcp-1eta,endos,SNRPG,SmB,mgr
Cluster 1	GO:0045936	negative regulation of phosphate metabol...	42	10	5.53	293	0.04238	0.04238	BP	0.854649	bsk,flw,drk,ATPsynD,Cbl,SkpA,Hrs,Sac1,endos,par-1	-0.401237999999999,-0.395243666666655,0.0583040000000103,0.171155000000013,-0.263600999999998,-0.0764573333333303,-0.0633519999999983,-1.40229833333332,0.473709666666679,-0.984909333333317	0.197410999999992,-0.250758333333337,0.00772099999998588,-0.301110666666673,0,-0.370597333333347,-0.22162766666667,-0.150844000000006,-0.165001666666672,0.257057333333321	0.41517583333334,0,-0.0893433333333284,0.29362583333333,0,0.403419166666673,-0.153532499999994,-0.482183333333332,0.0584750000000049,-0.066441666666659	0.105917500000004,0,0.0524695000000044,-0.0833599999999919,0,-0.511066499999995,0,-0.398663499999998,-0.207984999999994,0	3	7	drk,ATPsynD,endos	bsk,flw,Cbl,SkpA,Hrs,Sac1,par-1	3	6	bsk,drk,par-1	flw,ATPsynD,SkpA,Hrs,Sac1,endos	4	4	bsk,ATPsynD,SkpA,endos	drk,Hrs,Sac1,par-1	2	4	bsk,drk	ATPsynD,SkpA,Sac1,endos
Cluster 1	GO:0051130	positive regulation of cellular componen...	136	37	17.92	297	8.1e-06	0.04581	BP	1.04595	chic,dlg1,Arpc1,Pkc53E,Syt1,TfIIFalpha,Rac1,Cdc42,Arf79F,Akt1,TfIIFbeta,Mad,Moe,Arp2,Abi,trio,Cortactin,Rok,Syt4,Arpc5,Arpc4,Arpc2,Rtf1,Mul1,Cip4,RhoGAP68F,Vps60,RhoGAP92B,Nrx-1,G9a,Arpc3B,lap,mnb,Dhc64C,aPKC,Arp3,Fife	-0.44988533333332,0.15806400000001,-0.0360763333333267,0,-0.184127666666654,0.945323666666678,-0.660105666666656,-0.356809333333317,0.0578990000000132,0,1.49855233333334,0,0,-0.315134666666665,0.164625000000004,-0.149647666666652,0.43617866666667,-0.846722666666661,-0.583527333333322,-0.997190666666651,-0.411795333333313,-0.283741666666653,0.678886000000006,0,0.0437743333333387,-0.497336999999995…	-0.504727333333346,0,-0.17037933333334,0,0,0,-0.294218000000004,-0.594677000000008,0.147485999999997,0,-0.0923166666666688,-0.321050333333336,0,-0.332992000000015,0.185591999999996,0,0.53075866666665,-0.740148666666666,0,-1.06462366666668,-0.370813000000005,-0.0863886666666716,0.0353703333333293,1.96994266666666,-0.68252566666667,0.19753833333333,-0.185330000000011,-0.207444000000017,0,0,0.372111…	0.385115000000013,0,-0.541751666666663,0,0,0,-0.170796666666664,0.413432500000013,0.0869391666666708,0,1.07129916666667,0,0,0.351530000000018,-0.236972499999993,0,0.0631133333333409,-0.21508,0,0.917524166666674,-0.123129999999993,-0.45348083333333,1.16712833333334,0.48235833333333,0,0.247565833333336,-0.507229999999989,-0.774372499999995,0,0,0,-0.0552383333333317,0,0,0,0.225690000000007,0	-0.418061999999992,0,0.334530500000007,0,0,0,-0.119581499999992,-0.631743499999995,-0.0220329999999933,0,0.568240499999998,0,0,0.134568000000005,0.169293999999997,0,0.265055999999998,0,0,0,-0.357648999999999,0.0310695000000045,0,0.341200499999999,0,0,-0.0633465000000086,0,0.383099999999999,0,0,-0.058760000000003,0,0,0,-0.095288999999994,0	11	19	dlg1,TfIIFalpha,Arf79F,TfIIFbeta,Abi,Cortactin,Rtf1,Cip4,Vps60,G9a,Fife	chic,Arpc1,Syt1,Rac1,Cdc42,Arp2,trio,Rok,Syt4,Arpc5,Arpc4,Arpc2,RhoGAP68F,RhoGAP92B,Nrx-1,lap,Dhc64C,aPKC,Arp3	8	16	Arf79F,Abi,Cortactin,Rtf1,Mul1,RhoGAP68F,Arpc3B,lap	chic,Arpc1,Rac1,Cdc42,TfIIFbeta,Mad,Arp2,Rok,Arpc5,Arpc4,Arpc2,Cip4,Vps60,RhoGAP92B,aPKC,Arp3	11	9	chic,Cdc42,Arf79F,TfIIFbeta,Arp2,Cortactin,Arpc5,Rtf1,Mul1,RhoGAP68F,Arp3	Arpc1,Rac1,Abi,Rok,Arpc4,Arpc2,Vps60,RhoGAP92B,lap	8	8	Arpc1,TfIIFbeta,Arp2,Abi,Cortactin,Arpc2,Mul1,Nrx-1	chic,Rac1,Cdc42,Arf79F,Arpc4,Vps60,lap,Arp3
Cluster 1	GO:0008137	NADH dehydrogenase (ubiquinone) activity	27	22	3.58	1	1.5e-15	1.5e-15	MF	2.61947	ND-SGDH,mt:ND1,mt:ND2,mt:ND3,mt:ND4L,mt:ND5,ND-75,ND-PDSW,ND-B14.5A,ND-ASHI,ND-B18,ND-24,ND-18,ND-B17.2,ND-B14.5B,ND-51,ND-B22,ND-B14,ND-19,ND-B14.5AL,mt:ND4,ND-30	0.359889666666682,0,0,0,0,0,-0.163175999999986,0.112065333333355,0.161150666666678,0.268179666666668,-0.099341333333328,-0.179167333333325,0.399886000000009,-0.0613733333333393,0.112081000000007,-0.476662999999988,-0.215277666666665,0.251170999999996,0.171468666666684,0,0,-0.140101999999992	0.0629476666666484,0,0,0,0,0,0.210516333333324,0.574804666666665,0.692512333333333,0.358136999999985,1.470975,0.322755333333323,1.08601433333333,-0.43638166666668,-0.521094000000002,0.149311666666662,-0.215393333333342,-0.169976666666681,-0.393824000000006,0,0,0.404438999999993	-0.444114999999993,0,0,-0.0184749999999916,0,0,0.20964750000001,0.11349666666667,-0.108737499999997,0.0325941666666694,0.183622500000009,0.265524166666673,0.220028333333346,0.062875833333333,0.249173333333342,0.183730833333343,0.0995016666666757,-0.149294999999999,0.218682500000011,0,0,0.367130833333341	0.517387000000014,-0.303498499999993,0,0,0,-0.51372499999999,-0.105673999999986,-0.201082499999991,0.00326050000000322,-0.0555110000000028,-0.552795499999998,-0.192641999999999,-0.100329500000001,-0.197059499999995,0.0223640000000032,-0.218826499999999,-0.177550000000011,0.122818000000002,-0.212199000000005,0,0,0.0304025000000081	8	7	ND-SGDH,ND-PDSW,ND-B14.5A,ND-ASHI,ND-18,ND-B14.5B,ND-B14,ND-19	ND-75,ND-B18,ND-24,ND-B17.2,ND-51,ND-B22,ND-30	10	5	ND-SGDH,ND-75,ND-PDSW,ND-B14.5A,ND-ASHI,ND-B18,ND-24,ND-18,ND-51,ND-30	ND-B17.2,ND-B14.5B,ND-B22,ND-B14,ND-19	12	4	ND-75,ND-PDSW,ND-ASHI,ND-B18,ND-24,ND-18,ND-B17.2,ND-B14.5B,ND-51,ND-B22,ND-19,ND-30	ND-SGDH,mt:ND3,ND-B14.5A,ND-B14	5	12	ND-SGDH,ND-B14.5A,ND-B14.5B,ND-B14,ND-30	mt:ND1,mt:ND5,ND-75,ND-PDSW,ND-ASHI,ND-B18,ND-24,ND-18,ND-B17.2,ND-51,ND-B22,ND-19
Cluster 1	GO:0005200	structural constituent of cytoskeleton	35	19	4.64	2	8.5e-09	8.5e-09	MF	2.0338	Act57B,Act79B,Act87E,Arpc1,alphaTub84B,alphaTub84D,alphaTub85E,betaTub56D,betaTub85D,bt,Arp2,Ank,Arp10,Arpc5,Arpc4,Arpc2,Arpc3B,beta-Spec,Arp3	0,1.64488033333334,0,-0.0360763333333267,0,-0.709097333333325,0,-0.450664333333322,0,1.13272300000001,-0.315134666666665,-0.465301333333322,-1.67395933333333,-0.997190666666651,-0.411795333333313,-0.283741666666653,0,-0.178178999999979,-0.36630366666666	0,0.985760666666657,1.134862,-0.17037933333334,0,-0.592260666666668,0,-0.32602733333335,0,0.07671899999999,-0.332992000000015,0.0130446666666622,-0.913422000000008,-1.06462366666668,-0.370813000000005,-0.0863886666666716,0.372111666666665,-0.202226666666675,-0.743507666666677	0,0.351463333333335,0,-0.541751666666663,0,0.445828333333338,0.652120000000011,0.2472025,0,0.26745166666668,0.351530000000018,0.292331666666676,-0.132439999999995,0.917524166666674,-0.123129999999993,-0.45348083333333,0,0.0968958333333347,0.225690000000007	0,-0.208878500000004,-0.276230499999997,0.334530500000007,0,-0.0368075000000019,-0.351888000000002,-0.156755499999996,0,0.0086145000000073,0.134568000000005,-0.0885284999999989,0,0,-0.357648999999999,0.0310695000000045,0,-0.0181540000000027,-0.095288999999994	2	11	Act79B,bt	Arpc1,alphaTub84D,betaTub56D,Arp2,Ank,Arp10,Arpc5,Arpc4,Arpc2,beta-Spec,Arp3	5	10	Act79B,Act87E,bt,Ank,Arpc3B	Arpc1,alphaTub84D,betaTub56D,Arp2,Arp10,Arpc5,Arpc4,Arpc2,beta-Spec,Arp3	10	4	Act79B,alphaTub84D,alphaTub85E,betaTub56D,bt,Arp2,Ank,Arpc5,beta-Spec,Arp3	Arpc1,Arp10,Arpc4,Arpc2	4	9	Arpc1,bt,Arp2,Arpc2	Act79B,Act87E,alphaTub84D,alphaTub85E,betaTub56D,Ank,Arpc4,beta-Spec,Arp3
Cluster 1	GO:0008553	hydrogen-exporting ATPase activity, phos...	18	11	2.38	3	2.7e-06	2.7e-06	MF	2.20847	ATPsynG,blw,mt:ATPase6,sun,ATPsynCF6,ATPsynD,ATPsyngamma,ATPsynF,ATPsynCF6L,ATPsynE,ATPsynC	0.105224333333332,-0.0281923333333296,0,0.49063000000001,0.216763000000014,0.171155000000013,-0.358381000000001,0.0499436666666782,0,0.471722333333346,0	-0.0882380000000076,0.033662333333325,0,-0.304564666666671,-0.227441333333338,-0.301110666666673,-0.169224333333354,0.654934999999988,0,-0.480592333333352,0	0.0760125000000116,0.175303333333332,0,0.354820000000014,0.388470000000005,0.29362583333333,0.232057500000003,-0.122194999999991,0,0.273029166666674,-0.560279999999992	-0.147276999999995,-0.0386119999999934,0,0.52365150000001,0.0339890000000054,-0.0833599999999919,-0.0400749999999945,0.032244999999989,0,0.146397499999999,0.802262500000005	6	2	ATPsynG,sun,ATPsynCF6,ATPsynD,ATPsynF,ATPsynE	blw,ATPsyngamma	2	6	blw,ATPsynF	ATPsynG,sun,ATPsynCF6,ATPsynD,ATPsyngamma,ATPsynE	7	2	ATPsynG,blw,sun,ATPsynCF6,ATPsynD,ATPsyngamma,ATPsynE	ATPsynF,ATPsynC	5	4	sun,ATPsynCF6,ATPsynF,ATPsynE,ATPsynC	ATPsynG,blw,ATPsynD,ATPsyngamma
Cluster 1	GO:0003779	actin binding	99	30	13.11	4	6.3e-06	6.3e-06	MF	1.19429	by,chic,Actn,Hsp23,Arpc1,Tm1,wupA,Tm2,Vinc,alpha-Cat,cora,Moe,Arp2,AnxB11,Arp10,Arpc5,Arpc4,Arpc2,Chd64,Hip1,Mical,Arpc3B,Myo31DF,Mer,beta-Spec,cno,didum,capt,Arp3,Cdep	0.641452000000005,-0.44988533333332,0,-0.0952556666666524,-0.0360763333333267,0.674039666666687,3.09824366666668,2.24993166666668,0.124681333333339,-0.35087699999999,0.284789000000004,0,-0.315134666666665,-0.623876666666654,-1.67395933333333,-0.997190666666651,-0.411795333333313,-0.283741666666653,-0.382458333333325,1.15473933333334,0.854544666666676,0,-0.438195333333322,0,-0.178178999999979,1.78…	0.315663666666655,-0.504727333333346,0,-0.713050333333335,-0.17037933333334,-0.217523333333336,1.85518266666666,0,-0.00366666666667825,0.136371999999987,0.147746666666652,0,-0.332992000000015,-0.00314033333334507,-0.913422000000008,-1.06462366666668,-0.370813000000005,-0.0863886666666716,-0.15832466666668,-0.508359333333335,0,0.372111666666665,0.146268666666654,0,-0.202226666666675,0,-0.152651333…	0.147144166666671,0.385115000000013,0,0.261933333333342,-0.541751666666663,-0.23356416666666,0.627523333333336,1.59903583333334,0.324623333333335,-0.58551666666666,0.271809166666678,0,0.351530000000018,0.157077500000007,-0.132439999999995,0.917524166666674,-0.123129999999993,-0.45348083333333,-0.129457499999994,0,0,0,-0.391566666666655,0,0.0968958333333347,0,0,0.193428333333337,0.225690000000007,0	-0.153795499999998,-0.418061999999992,0,-0.165549499999994,0.334530500000007,-0.0827654999999936,0.402378499999998,0.187402000000002,0.0996930000000091,0.646001500000004,0.0196409999999929,0,0.134568000000005,-0.0552329999999905,0,0,-0.357648999999999,0.0310695000000045,-0.159404499999997,0,0,0,-0.371323499999995,0,-0.0181540000000027,0,0,-0.0237384999999932,-0.095288999999994,0	11	15	by,Tm1,wupA,Tm2,Vinc,cora,Hip1,Mical,cno,capt,Cdep	chic,Hsp23,Arpc1,alpha-Cat,Arp2,AnxB11,Arp10,Arpc5,Arpc4,Arpc2,Chd64,Myo31DF,beta-Spec,didum,Arp3	6	17	by,wupA,alpha-Cat,cora,Arpc3B,Myo31DF	chic,Hsp23,Arpc1,Tm1,Vinc,Arp2,AnxB11,Arp10,Arpc5,Arpc4,Arpc2,Chd64,Hip1,beta-Spec,didum,capt,Arp3	13	8	by,chic,Hsp23,wupA,Tm2,Vinc,cora,Arp2,AnxB11,Arpc5,beta-Spec,capt,Arp3	Arpc1,Tm1,alpha-Cat,Arp10,Arpc4,Arpc2,Chd64,Myo31DF	8	11	Arpc1,wupA,Tm2,Vinc,alpha-Cat,cora,Arp2,Arpc2	by,chic,Hsp23,Tm1,AnxB11,Arpc4,Chd64,Myo31DF,beta-Spec,capt,Arp3
Cluster 1	GO:0046961	proton-transporting ATPase activity, rot...	29	13	3.84	6	3.1e-05	3.1e-05	MF	1.75933	Vha55,blw,sun,Vha26,ATPsyngamma,Vha36-1,VhaSFD,VhaAC39-1,Vha36-3,Vha14-1,VhaPPA1-2,Vha68-2,Vha68-1	-0.185299999999984,-0.0281923333333296,0.49063000000001,-0.00682366666665501,-0.358381000000001,0.259270999999998,-0.46325766666666,-0.471646999999987,0,-0.0814643333333294,0,-0.0373173333333163,-0.32356799999998	-0.292261333333336,0.033662333333325,-0.304564666666671,-0.105002333333346,-0.169224333333354,-0.31164733333334,0.226023333333327,0.302430333333323,0,0.0152163333333277,0,0.0476553333333172,-0.130328666666674	0.835760000000008,0.175303333333332,0.354820000000014,-0.0940349999999981,0.232057500000003,0.0888983333333329,0.052279166666672,0.701860833333338,-0.260194166666665,0.270639166666673,0,0.326730833333343,0.0431141666666726	-0.116886000000001,-0.0386119999999934,0.52365150000001,0.163651500000014,-0.0400749999999945,0.102690500000001,0,-0.409354999999998,-0.0334404999999975,-0.082185999999993,0,-0.0483740000000026,-0.00144300000000186	2	9	sun,Vha36-1	Vha55,blw,Vha26,ATPsyngamma,VhaSFD,VhaAC39-1,Vha14-1,Vha68-2,Vha68-1	5	6	blw,VhaSFD,VhaAC39-1,Vha14-1,Vha68-2	Vha55,sun,Vha26,ATPsyngamma,Vha36-1,Vha68-1	10	2	Vha55,blw,sun,ATPsyngamma,Vha36-1,VhaSFD,VhaAC39-1,Vha14-1,Vha68-2,Vha68-1	Vha26,Vha36-3	3	8	sun,Vha26,Vha36-1	Vha55,blw,ATPsyngamma,VhaAC39-1,Vha36-3,Vha14-1,Vha68-2,Vha68-1
Cluster 1	GO:0003729	mRNA binding	162	40	21.45	7	4.7e-05	4.7e-05	MF	0.899022	Hrb98DE,snf,su(sable),nonA,B52,Pabp2,TH1,Spx,snRNP-U1-70K,U2af38,eIF-4B,Cbp20,yps,qkr58E-3,qkr58E-2,qkr54B,Srp54,Neos,Cpsf160,TBPH,Cpsf100,x16,CG4887,CG4896,bsf,U2A,tsu,CG7185,CG3689,CG2931,RnpS1,Syp,CG7903,SF2,Vps36,sqd,Zn72D,Sxl,SC35,rump	0,0.722762000000014,0,0.530580333333344,0,-0.490579666666665,0,0,0.398654333333354,0.0620476666666754,0.566914000000008,0.477296333333342,0.401552666666671,0.377701333333345,0.316506666666669,0.619493333333342,-0.263391666666653,1.27163633333334,0,0,0,0.413526333333337,0,0,-0.275181333333332,0.0887110000000035,-0.0096889999999803,0.566741666666687,0,0.524867000000004,0.228003000000005,0.071784333…	0,0,0,-0.176045333333334,0,-1.55895200000001,0,0,-0.22145366666668,-1.87962366666667,-0.197169000000009,0.999448666666662,0.519893999999994,0,-0.329032666666681,0,-0.224478000000008,-0.0659500000000079,0,-0.296977000000002,0,-0.264057666666673,0,0,-0.31453400000002,-0.438066000000006,-0.326373000000018,-0.325563333333335,-0.332909666666676,1.30697866666666,-0.382721666666679,-0.634588333333337,0.…	0,0.146615000000004,0,0,0,-0.183059999999994,0,0,-0.190194999999985,0.22053583333334,-0.336803333333322,-0.42745416666666,-1.25680666666667,0,-0.897229999999993,0,0.106248333333344,0,0,0,0,-0.143731666666664,0,0,-0.117631666666661,-1.2061575,-2.197265,0.0916658333333444,0,0,0.0259725000000017,0,0,-0.141619166666658,-0.155694999999991,0,0,0,0.0732716666666668,0.0324041666666695	0,0,0,0,0,0,0,0,-0.366150999999995,-1.322644,-0.103814999999994,0,0.360021000000007,0,0.126666499999995,0,0.0586075000000044,0,0,0.315487499999996,0,0,0,0,-0.167064499999999,0,-0.0641529999999975,-0.156554000000003,0,0,0,0,0,-0.351412999999997,0,0,0.347372000000004,0,0,0.020511999999993	21	5	snf,nonA,snRNP-U1-70K,U2af38,eIF-4B,Cbp20,yps,qkr58E-3,qkr58E-2,qkr54B,Neos,x16,U2A,CG7185,CG2931,RnpS1,Syp,CG7903,SF2,SC35,rump	Pabp2,Srp54,bsf,tsu,Vps36	6	19	Cbp20,yps,CG2931,CG7903,Vps36,SC35	nonA,Pabp2,snRNP-U1-70K,U2af38,eIF-4B,qkr58E-2,Srp54,Neos,TBPH,x16,bsf,U2A,tsu,CG7185,CG3689,RnpS1,Syp,SF2,rump	7	12	snf,U2af38,Srp54,CG7185,RnpS1,SC35,rump	Pabp2,snRNP-U1-70K,eIF-4B,Cbp20,yps,qkr58E-2,x16,bsf,U2A,tsu,SF2,Vps36	6	7	yps,qkr58E-2,Srp54,TBPH,Zn72D,rump	snRNP-U1-70K,U2af38,eIF-4B,bsf,tsu,CG7185,SF2
Cluster 1	GO:0003899	DNA-directed RNA polymerase activity	25	11	3.31	8	0.00016	0.00016	MF	1.7326	RpII18,RpII215,RpII15,RpII33,Rpb11,Rpb5,Rpb8,Rpb10,Rpb7,mtRNApol,RpII140	0.280852666666675,0.16605100000001,0.0179616666666824,-0.501645666666658,0.478510333333343,-0.612679333333329,0.264701666666674,0.150729000000009,0,0,-0.0349799999999902	0,-0.300080666666673,-0.13970666666668,-0.316061000000012,0,-0.403817333333347,0.995383999999994,0.805729333333321,0,0,-0.23090533333335	0,-0.74450916666666,-0.0632291666666625,0.482875833333328,0,-0.241314166666662,0.41012416666667,0.312800000000003,0,0,-0.346679166666668	0,0,-1.662711,0.785746499999995,0,0,0.451877,0,0,0,0.106538	6	3	RpII18,RpII215,RpII15,Rpb11,Rpb8,Rpb10	RpII33,Rpb5,RpII140	2	5	Rpb8,Rpb10	RpII215,RpII15,RpII33,Rpb5,RpII140	3	4	RpII33,Rpb8,Rpb10	RpII215,RpII15,Rpb5,RpII140	3	1	RpII33,Rpb8,RpII140	RpII15
Cluster 1	GO:0005096	GTPase activator activity	59	18	7.81	10	0.00041	0.00041	MF	1.2046	pbl,RanGAP,ArfGAP1,Ocrl,Rlip,RhoGAPp190,RhoGAP5A,Graf,CdGAPr,Git,CG8155,RhoGAP68F,ArfGAP3,RhoGAP92B,RhoGAP100F,conu,tum,rad	0,-0.851191333333333,0.449383000000005,0,-0.00223999999999336,0.362022333333339,0,0,0.543662666666673,0,0,-0.497336999999995,0.580209,-0.379047666666654,0,0,0,-1.85784733333332	0,-0.0128313333333416,0.478571666666653,0.730697333333332,0,-0.527961666666666,0,-0.290264000000008,0,0.314277666666662,0,0.19753833333333,-0.0463313333333346,-0.207444000000017,0,0,0,0	0,-0.07242999999999,0.486364999999999,0,0,-0.11295166666666,0,0,0,0,0,0.247565833333336,-0.617814999999993,-0.774372499999995,0,0,0,0	0,-0.0743540000000031,0.0743100000000005,0,0,-0.566311999999996,0,0,0,0,0,0,0,0,0,0,0,0	4	5	ArfGAP1,RhoGAPp190,CdGAPr,ArfGAP3	RanGAP,Rlip,RhoGAP68F,RhoGAP92B,rad	4	5	ArfGAP1,Ocrl,Git,RhoGAP68F	RanGAP,RhoGAPp190,Graf,ArfGAP3,RhoGAP92B	2	4	ArfGAP1,RhoGAP68F	RanGAP,RhoGAPp190,ArfGAP3,RhoGAP92B	1	2	ArfGAP1	RanGAP,RhoGAPp190
Cluster 1	GO:0051082	unfolded protein binding	51	16	6.75	12	0.0006	0.0006	MF	1.24511	Hsp83,l(3)01239,Hsp60,Cnx99A,Hop,Tcp-1zeta,jdp,CG7033,CG13993,CG8258,CG7770,Tcp-1eta,CG9920,CG7048,CG1890,Hsc70-4	-0.286871666666656,0.226790000000005,0.37056933333335,-0.11525266666666,-0.0136956666666634,-0.0118429999999918,0.254086000000015,-0.0329789999999903,0.189677000000003,-0.192645666666664,-0.134232666666648,-0.475791333333319,0,-0.287250999999991,-0.0212479999999964,-0.055744666666655	-0.449579000000007,-0.586107333333349,-0.0272510000000139,-0.133053000000015,0.277617666666661,-0.674918333333352,0,-0.386476666666674,0.803646333333329,-0.33805300000002,-0.512414,-0.764295000000011,0,-0.450115666666679,0.362206333333333,-0.195097666666676	-0.151723333333322,-0.126251666666661,0.0407933333333403,-0.181736666666662,-0.0882424999999856,0.258982500000009,0,0.334240833333343,-0.21110916666666,0.0112625000000079,-0.146339166666657,0.0956708333333367,0,-0.247804999999996,0.0488025000000079,-0.181322499999986	-0.174058000000002,-0.000523499999985688,-0.0927009999999768,-0.229522499999995,-0.311920499999996,0.0622059999999998,0,-0.252108,-0.249392499999999,0.0968129999999903,-0.476696999999991,-0.323089499999998,0,-2.0015225,-0.944795499999998,-0.232916000000003	4	11	l(3)01239,Hsp60,jdp,CG13993	Hsp83,Cnx99A,Hop,Tcp-1zeta,CG7033,CG8258,CG7770,Tcp-1eta,CG7048,CG1890,Hsc70-4	3	11	Hop,CG13993,CG1890	Hsp83,l(3)01239,Hsp60,Cnx99A,Tcp-1zeta,CG7033,CG8258,CG7770,Tcp-1eta,CG7048,Hsc70-4	6	8	Hsp60,Tcp-1zeta,CG7033,CG8258,Tcp-1eta,CG1890	Hsp83,l(3)01239,Cnx99A,Hop,CG13993,CG7770,CG7048,Hsc70-4	2	12	Tcp-1zeta,CG8258	Hsp83,l(3)01239,Hsp60,Cnx99A,Hop,CG7033,CG13993,CG7770,Tcp-1eta,CG7048,CG1890,Hsc70-4
Cluster 1	GO:0008565	protein transporter activity	56	18	7.42	33	0.0002	0.01809	MF	1.27851	AP-1-2beta,Sec61beta,AP-1mu,Kap-alpha1,Kap-alpha3,AP-1gamma,CG1724,tomboy40,mge,Tim17a2,Tim17b1,Tim17a1,CG11779,AP-1sigma,p115,CG31229,Fs(2)Ket,AP-2mu	-0.212667999999983,0.303833000000008,0.106087000000013,-0.808002000000005,0.0552439999999983,0,0,0,-0.271878999999991,0,0,0,0.250447333333351,-0.575864333333328,0,0.406020666666677,-2.04505333333333,-0.515429666666659	-0.178826000000011,0.651068999999989,-0.311854333333343,0.402393999999994,-0.677118000000011,0.300269666666662,0,0,0,0,0,0,-0.203704666666678,-1.18591933333335,-0.325234666666674,0.222442999999995,-0.103503333333343,0.0829946666666643	-0.202604999999995,-1.39267416666666,-0.0244349999999969,-0.120762500000005,-0.246281666666658,0,0,0,0,0,0,0,-0.246538333333316,-0.29751499999999,0.0113050000000001,0.088410833333338,-0.00588333333332614,-0.964115	-0.0771824999999957,0.0719644999999964,0,-0.826220499999998,-0.0158854999999924,0,0,0,0,0,0,0,0.0653715000000012,0,-0.390170999999992,0.568705000000005,-0.315239499999993,0.606569	5	6	Sec61beta,AP-1mu,Kap-alpha3,CG11779,CG31229	AP-1-2beta,Kap-alpha1,mge,AP-1sigma,Fs(2)Ket,AP-2mu	5	7	Sec61beta,Kap-alpha1,AP-1gamma,CG31229,AP-2mu	AP-1-2beta,AP-1mu,Kap-alpha3,CG11779,AP-1sigma,p115,Fs(2)Ket	2	9	p115,CG31229	AP-1-2beta,Sec61beta,AP-1mu,Kap-alpha1,Kap-alpha3,CG11779,AP-1sigma,Fs(2)Ket,AP-2mu	4	5	Sec61beta,CG11779,CG31229,AP-2mu	AP-1-2beta,Kap-alpha1,Kap-alpha3,p115,Fs(2)Ket
Cluster 1	GO:0004722	protein serine/threonine phosphatase act...	43	11	5.69	36	0.02134	0.02134	MF	0.951003	flw,Pp1-87B,CanB,CanA1,Pp2B-14D,Pp4-19C,wdb,Ssu72,Fcp1,ttm50,Pp2A-29B	-0.395243666666655,-0.384103999999994,0.672634666666674,1.08412466666668,0.393812000000008,0.0276930000000064,0.0413023333333413,-0.161437666666661,-0.306874333333329,-0.376437333333325,-0.381157333333324	-0.250758333333337,-0.208632666666684,0,0,-0.607485333333344,0,-0.378043666666681,-0.787930000000014,0,0.322686333333326,1.08634266666665	0,1.01502666666667,0,0,-0.301869999999987,0,0.571191666666675,0,0,-0.162765833333331,0.127600833333339	0,-0.063490500000011,0,0.362471000000006,0.2374285,0,-0.0988860000000038,0,0,-0.151360000000004,0.0155350000000034	5	6	CanB,CanA1,Pp2B-14D,Pp4-19C,wdb	flw,Pp1-87B,Ssu72,Fcp1,ttm50,Pp2A-29B	2	5	ttm50,Pp2A-29B	flw,Pp1-87B,Pp2B-14D,wdb,Ssu72	3	2	Pp1-87B,wdb,Pp2A-29B	Pp2B-14D,ttm50	3	3	CanA1,Pp2B-14D,Pp2A-29B	Pp1-87B,wdb,ttm50
Cluster 1	GO:0035091	phosphatidylinositol binding	39	10	5.16	43	0.02713	0.02713	MF	0.954557	chic,ninaC,pbl,Akt1,Moe,Snx3,lap,Vps36,beta-Spec,Exo70	-0.44988533333332,-1.07984699999999,0,0,0,0.497615333333343,-0.204493666666657,-0.955153666666657,-0.178178999999979,0	-0.504727333333346,0,0,0,0,-0.396436000000001,0.212859666666656,1.09993099999998,-0.202226666666675,0	0.385115000000013,0,0,0,0,0.15318666666667,-0.0552383333333317,-0.155694999999991,0.0968958333333347,0	-0.418061999999992,0,0,0,0,0.328752000000005,-0.058760000000003,0,-0.0181540000000027,0	1	5	Snx3	chic,ninaC,lap,Vps36,beta-Spec	2	3	lap,Vps36	chic,Snx3,beta-Spec	3	2	chic,Snx3,beta-Spec	lap,Vps36	1	3	Snx3	chic,lap,beta-Spec
Cluster 1	GO:0031267	small GTPase binding	62	14	8.21	45	0.02929	0.02929	MF	0.769973	pbl,mbt,Rlip,Rok,Magi,Golgin245,Cip4,RhoGAP68F,Nup358,tamo,Sec16,cno,Rbsn-5,Fs(2)Ket	0,0.146147333333339,-0.00223999999999336,-0.846722666666661,0,0.823403000000006,0.0437743333333387,-0.497336999999995,0.109990666666672,0.748310000000007,0.525481000000006,1.78694233333334,0.010773666666676,-2.04505333333333	0,0,0,-0.740148666666666,0,-0.188143333333347,-0.68252566666667,0.19753833333333,-0.107452666666681,0,0,0,-0.429798000000002,-0.103503333333343	0,0.0117225000000012,0,-0.21508,0,0.179995000000009,0,0.247565833333336,-0.299829166666665,0,0,0,-0.483117499999992,-0.00588333333332614	0,0,0,0,0,0.325242500000002,0,0,-0.400659499999993,0,0,0,0,-0.315239499999993	8	4	mbt,Golgin245,Cip4,Nup358,tamo,Sec16,cno,Rbsn-5	Rlip,Rok,RhoGAP68F,Fs(2)Ket	1	6	RhoGAP68F	Rok,Golgin245,Cip4,Nup358,Rbsn-5,Fs(2)Ket	3	4	mbt,Golgin245,RhoGAP68F	Rok,Nup358,Rbsn-5,Fs(2)Ket	1	2	Golgin245	Nup358,Fs(2)Ket
Cluster 1	GO:0005524	ATP binding	464	75	61.45	50	0.03355	0.03355	MF	0.287478	Mps1,brm,bsk,Hsp83,lds,ninaC,Pfk,phl,Pkc53E,spn-A,Btk29A,Egfr,Cdk2,me31B,S6KL,Mdr49,Mdr65,bt,Vha55,Aats-glupro,Mdr50,hep,Akt1,pll,blw,Arp2,InR,Hel25E,Hsp60,Nak,CaMKI,Cdk9,Uba1,AMPKalpha,mbt,Rok,CG1315,l(1)G0007,Aats-his,Tcp-1zeta,Madm,Ilk,slpr,CG7033,Upf1,Hsp60C,CG10333,CG3262,CG1598,ACC,CG8258,CG3499,CG6512,CG9330,aux,Tcp-1eta,CG5641,SMC1,Hex-t2,Hex-t1,Myo31DF,mnb,par-1,didum,Dhc64C,aPKC,Mi-2,Ar…	0,0,-0.401237999999999,-0.286871666666656,0,-1.07984699999999,-0.675470333333326,0,0,0,0,0,0,-0.0284629999999879,0,0,-0.880800666666651,1.13272300000001,-0.185299999999984,-0.282283999999994,0,0.527500333333336,0,0,-0.0281923333333296,-0.315134666666665,1.36135300000002,0.0706590000000169,0.37056933333335,0.293771666666679,0.303550333333344,0,-0.527646333333326,-0.17254333333333,0.146147333333339…	0,0,0.197410999999992,-0.449579000000007,0,0,0.146116999999993,0,0,0,0,0,0,0.298411666666656,0,0.604263666666661,0,0.07671899999999,-0.292261333333336,-0.382067333333339,0.767377333333329,0,0,0,0.033662333333325,-0.332992000000015,0,-0.365978666666674,-0.0272510000000139,0,0.243188333333329,0,-0.583924,0.229757999999993,0,-0.740148666666666,0.119896333333315,0,-0.195450333333348,-0.67491833333335…	0,0,0.41517583333334,-0.151723333333322,0,0,0,0,0,0,0,-0.688075833333333,0,0.187072500000003,0,0,0,0.26745166666668,0.835760000000008,-0.413659166666658,0,0,0,0,0.175303333333332,0.351530000000018,0,0.0287999999999968,0.0407933333333403,0,-0.17609749999999,0,0.242419166666664,2.18623,0.0117225000000012,-0.21508,0.0152458333333385,0,0.0622958333333443,0.258982500000009,0,0.122365000000006,0,0.3342…	0,0,0.105917500000004,-0.174058000000002,0,0,0,0,0,0,0,0,0,-0.327316000000003,0,0,-0.0142809999999933,0.0086145000000073,-0.116886000000001,-0.307018999999993,0,0,0,0,-0.0386119999999934,0.134568000000005,0,0.137605999999998,-0.0927009999999768,0,-0.0223664999999968,0,-0.117048499999992,0,0,0,0,0,0.185266500000012,0.0622059999999998,0,0.060662500000003,0,-0.252108,0,0,0,0.194965499999995,0.053770…	15	37	bt,hep,InR,Hel25E,Hsp60,Nak,CaMKI,mbt,Hsp60C,CG10333,CG3262,CG3499,aux,SMC1,GckIII	bsk,Hsp83,ninaC,Pfk,me31B,Mdr65,Vha55,Aats-glupro,blw,Arp2,Uba1,AMPKalpha,Rok,Aats-his,Tcp-1zeta,Madm,Ilk,CG7033,Upf1,CG1598,ACC,CG8258,CG6512,CG9330,Tcp-1eta,CG5641,Myo31DF,par-1,didum,Dhc64C,aPKC,Mi-2,Arp3,Src64B,Vha68-2,l(3)72Ab,Vha68-1	19	28	bsk,Pfk,me31B,Mdr49,bt,Mdr50,blw,CaMKI,AMPKalpha,CG1315,CG3262,ACC,CG3499,CG6512,aux,Myo31DF,par-1,Src64B,Vha68-2	Hsp83,Vha55,Aats-glupro,Arp2,Hel25E,Hsp60,Uba1,Rok,Aats-his,Tcp-1zeta,Madm,Ilk,CG7033,Upf1,CG10333,CG1598,CG8258,CG9330,Tcp-1eta,CG5641,SMC1,didum,aPKC,Mi-2,Arp3,l(3)72Ab,Vha68-1,GckIII	26	15	bsk,me31B,bt,Vha55,blw,Arp2,Hel25E,Hsp60,Uba1,AMPKalpha,mbt,CG1315,Aats-his,Tcp-1zeta,Ilk,CG7033,Upf1,ACC,CG8258,CG6512,Tcp-1eta,CG5641,Arp3,Vha68-2,Vha68-1,GckIII	Hsp83,Egfr,Aats-glupro,CaMKI,Rok,CG10333,CG3262,CG1598,CG3499,CG9330,Myo31DF,par-1,Mi-2,Src64B,l(3)72Ab	13	19	bsk,bt,Arp2,Hel25E,Aats-his,Tcp-1zeta,Ilk,CG3262,CG1598,CG8258,CG9330,CG5641,kis	Hsp83,me31B,Mdr65,Vha55,Aats-glupro,blw,Hsp60,CaMKI,Uba1,CG7033,ACC,CG3499,CG6512,Tcp-1eta,Myo31DF,Arp3,Vha68-2,Vha68-1,GckIII
Cluster 1	GO:0048037	cofactor binding	112	22	14.83	51	0.03521	0.03521	MF	0.568985	Eip55E,Gapdh1,Got2,Idh,Dhfr,wal,ND-ACP,SdhB,Oat,CG17896,CREG,CG1640,ND-51,CG9547,CG3215,CG12262,CG9674,CG7430,Arc42,CG6439,CG4747,SdhA	0.261564333333336,0.078889000000018,0,-0.510649333333326,0,0.0951219999999964,-0.05968533333332,-0.457272999999994,-0.935027999999988,0,1.79961933333335,-0.556602999999981,-0.476662999999988,-0.368263999999989,0,0.00128333333334751,-0.505639999999993,-0.196933333333327,-0.290340666666662,-0.511370333333325,0.285824333333348,-0.263268666666654	0.144718666666662,-0.873304000000019,-0.167227333333344,0,-0.131208000000008,-0.428475666666674,1.05816633333332,0.156997333333329,0.312180333333323,0,0.0328439999999972,0.235541333333316,0.149311666666662,0.513979999999993,0,0.156171666666658,-0.16734300000001,-0.0480800000000201,0.0719266666666627,-0.240752666666669,0.0789223333333311,0.25057799999999	0.236586666666668,0.891866666666672,0.0511600000000243,0,-1.30481833333332,0.731492500000002,0.655797499999998,0.0386000000000024,-0.590819166666659,0,0.534136666666669,0.0202416666666707,0.183730833333343,0.135216666666675,0,0.0304391666666746,0.0763908333333347,0.315990833333345,-0.0726075000000037,0.391874999999999,-0.0139391666666597,0.339641666666665	-0.0212315000000025,-0.0838020000000057,0,-0.018419999999999,-2.2492055,-0.159688999999993,2.4457515,-0.223914999999984,0.295841499999998,0,-0.151701499999994,0.0418345000000073,-0.218826499999999,0.302738500000004,0,0.108951500000003,-0.273152499999988,-0.130092000000005,0.168941000000004,-0.0329414999999997,-0.204341000000003,-0.192549499999998	6	12	Eip55E,Gapdh1,wal,CREG,CG12262,CG4747	Idh,ND-ACP,SdhB,Oat,CG1640,ND-51,CG9547,CG9674,CG7430,Arc42,CG6439,SdhA	12	7	Eip55E,ND-ACP,SdhB,Oat,CREG,CG1640,ND-51,CG9547,CG12262,Arc42,CG4747,SdhA	Gapdh1,Got2,Dhfr,wal,CG9674,CG7430,CG6439	15	4	Eip55E,Gapdh1,Got2,wal,ND-ACP,SdhB,CREG,CG1640,ND-51,CG9547,CG12262,CG9674,CG7430,CG6439,SdhA	Dhfr,Oat,Arc42,CG4747	6	13	ND-ACP,Oat,CG1640,CG9547,CG12262,Arc42	Eip55E,Gapdh1,Idh,Dhfr,wal,SdhB,CREG,ND-51,CG9674,CG7430,CG6439,CG4747,SdhA
Cluster 1	GO:0005747	mitochondrial respiratory chain complex ...	34	26	4.7	1	1.9e-16	1.9e-16	CC	2.46778	ND-SGDH,mt:ND1,mt:ND2,mt:ND3,mt:ND4L,mt:ND5,ND-75,ND-PDSW,ND-B14.5A,NP15.6,ND-ASHI,ND-B18,ND-24,ND-18,ND-B17.2,ND-B14.5B,ND-51,ND-B22,ND-B14,ND-B12,ND-19,ND-B14.5AL,ND-B8,ND-MLRQ,mt:ND4,ND-30	0.359889666666682,0,0,0,0,0,-0.163175999999986,0.112065333333355,0.161150666666678,0.0638296666666669,0.268179666666668,-0.099341333333328,-0.179167333333325,0.399886000000009,-0.0613733333333393,0.112081000000007,-0.476662999999988,-0.215277666666665,0.251170999999996,0.0712923333333357,0.171468666666684,0,0,0.0441413333333571,0,-0.140101999999992	0.0629476666666484,0,0,0,0,0,0.210516333333324,0.574804666666665,0.692512333333333,-1.98195133333334,0.358136999999985,1.470975,0.322755333333323,1.08601433333333,-0.43638166666668,-0.521094000000002,0.149311666666662,-0.215393333333342,-0.169976666666681,-0.0175023333333471,-0.393824000000006,0,0,0.142470999999979,0,0.404438999999993	-0.444114999999993,0,0,-0.0184749999999916,0,0,0.20964750000001,0.11349666666667,-0.108737499999997,0.316964166666672,0.0325941666666694,0.183622500000009,0.265524166666673,0.220028333333346,0.062875833333333,0.249173333333342,0.183730833333343,0.0995016666666757,-0.149294999999999,0.0743908333333287,0.218682500000011,0,0,-0.44245416666665,0,0.367130833333341	0.517387000000014,-0.303498499999993,0,0,0,-0.51372499999999,-0.105673999999986,-0.201082499999991,0.00326050000000322,-0.178495999999996,-0.0555110000000028,-0.552795499999998,-0.192641999999999,-0.100329500000001,-0.197059499999995,0.0223640000000032,-0.218826499999999,-0.177550000000011,0.122818000000002,-0.132177999999996,-0.212199000000005,0,-0.191794499999993,0.271672500000008,0,0.030402500…	11	7	ND-SGDH,ND-PDSW,ND-B14.5A,NP15.6,ND-ASHI,ND-18,ND-B14.5B,ND-B14,ND-B12,ND-19,ND-MLRQ	ND-75,ND-B18,ND-24,ND-B17.2,ND-51,ND-B22,ND-30	11	7	ND-SGDH,ND-75,ND-PDSW,ND-B14.5A,ND-ASHI,ND-B18,ND-24,ND-18,ND-51,ND-MLRQ,ND-30	NP15.6,ND-B17.2,ND-B14.5B,ND-B22,ND-B14,ND-B12,ND-19	14	5	ND-75,ND-PDSW,NP15.6,ND-ASHI,ND-B18,ND-24,ND-18,ND-B17.2,ND-B14.5B,ND-51,ND-B22,ND-B12,ND-19,ND-30	ND-SGDH,mt:ND3,ND-B14.5A,ND-B14,ND-MLRQ	6	15	ND-SGDH,ND-B14.5A,ND-B14.5B,ND-B14,ND-MLRQ,ND-30	mt:ND1,mt:ND5,ND-75,ND-PDSW,NP15.6,ND-ASHI,ND-B18,ND-24,ND-18,ND-B17.2,ND-51,ND-B22,ND-B12,ND-19,ND-B8
Cluster 1	GO:0071011	precatalytic spliceosome	120	50	16.6	2	3.2e-14	3.2e-14	CC	1.59074	crn,SmF,mago,snf,nonA,B52,Pabp2,noi,Spx,snRNP-U1-70K,U2af38,Cbp80,Cbp20,yps,SmD3,Srp54,Bin1,Neos,CG2685,SF1,x16,CG3436,CG4887,Dim1,CG6686,CG10333,U2A,fand,CG13900,Mfap1,CG10418,U4-U6-60K,Prp3,CG2931,CG9667,Pnn,CG5641,Syp,CG6015,c12.1,SF2,SNRPG,SmD1,SmB,Acn,sqd,l(3)72Ab,Zn72D,Cdc5,Hsc70-4	0,0.205958666666678,0.555707000000005,0.722762000000014,0.530580333333344,0,-0.490579666666665,0.0467233333333326,0,0.398654333333354,0.0620476666666754,0,0.477296333333342,0.401552666666671,0.13528366666667,-0.263391666666653,-0.0619606666666535,1.27163633333334,0.941009666666673,0.458216000000007,0.413526333333337,0.184800333333339,0,0,0.780586333333339,0.438196666666673,0.0887110000000035,0,-0…	-0.290130000000005,-0.401672000000008,0.532208333333319,0,-0.176045333333334,0,-1.55895200000001,-0.316123000000005,0,-0.22145366666668,-1.87962366666667,0.0636029999999899,0.999448666666662,0.519893999999994,-0.18050800000001,-0.224478000000008,-0.272760000000002,-0.0659500000000079,0,-1.14737733333334,-0.264057666666673,-0.208642333333341,0,0,0.230257666666656,-1.43585733333334,-0.4380660000000…	-0.042962499999998,0.0259150000000083,-0.11267749999999,0.146615000000004,0,0,-0.183059999999994,-1.11807916666666,0,-0.190194999999985,0.22053583333334,-0.312886666666667,-0.42745416666666,-1.25680666666667,0.288017500000002,0.106248333333344,0,0,0,0,-0.143731666666664,-0.118119166666666,0,0,-0.925723333333327,-0.433874166666655,-1.2061575,0,-0.551384166666654,0,0.672806666666681,-0.560974166666…	0,0,-0.931064000000003,0,0,0,0,0,0,-0.366150999999995,-1.322644,0,0,0.360021000000007,0.278183000000013,0.0586075000000044,0,0,0,0,0,0,0,0,0,0,0,0,0,0,-0.3543995,0,0,0,0,0,0.0938465000000051,0,0,0,-0.351412999999997,-0.579308499999996,0.600403000000007,-0.0584225000000025,0.686337500000004,0,0,0.347372000000004,0,-0.232916000000003	33	8	SmF,mago,snf,nonA,noi,snRNP-U1-70K,U2af38,Cbp20,yps,SmD3,Neos,CG2685,SF1,x16,CG3436,CG6686,CG10333,U2A,Mfap1,CG10418,U4-U6-60K,Prp3,CG2931,CG9667,Pnn,Syp,c12.1,SF2,SNRPG,SmD1,SmB,Acn,Cdc5	Pabp2,Srp54,Bin1,CG13900,CG5641,CG6015,l(3)72Ab,Hsc70-4	9	31	mago,Cbp80,Cbp20,yps,CG6686,CG13900,Mfap1,CG10418,CG2931	crn,SmF,nonA,Pabp2,noi,snRNP-U1-70K,U2af38,SmD3,Srp54,Bin1,Neos,SF1,x16,CG3436,CG10333,U2A,U4-U6-60K,Prp3,CG9667,Pnn,CG5641,Syp,CG6015,SF2,SNRPG,SmD1,SmB,Acn,l(3)72Ab,Cdc5,Hsc70-4	10	21	SmF,snf,U2af38,SmD3,Srp54,CG10418,Prp3,CG5641,SNRPG,Acn	crn,mago,Pabp2,noi,snRNP-U1-70K,Cbp80,Cbp20,yps,x16,CG3436,CG6686,CG10333,U2A,CG13900,U4-U6-60K,SF2,SmD1,SmB,l(3)72Ab,Cdc5,Hsc70-4	7	8	yps,SmD3,Srp54,CG5641,SmD1,Acn,Zn72D	mago,snRNP-U1-70K,U2af38,CG10418,SF2,SNRPG,SmB,Hsc70-4
Cluster 1	GO:0071013	catalytic step 2 spliceosome	104	42	14.39	3	1.3e-11	1.3e-11	CC	1.54532	crn,SmF,mago,snf,nonA,B52,Pabp2,noi,snRNP-U1-70K,Cbp80,Cbp20,yps,SmD3,Srp54,Bin1,CG2685,x16,CG3436,CG10333,U2A,tsu,fand,CG13900,Mfap1,CG10418,U4-U6-60K,CG2931,CG9667,Pnn,CG5641,CG6015,c12.1,SF2,SNRPG,SmD1,SmB,Acn,sqd,l(3)72Ab,Zn72D,Cdc5,Hsc70-4	0,0.205958666666678,0.555707000000005,0.722762000000014,0.530580333333344,0,-0.490579666666665,0.0467233333333326,0.398654333333354,0,0.477296333333342,0.401552666666671,0.13528366666667,-0.263391666666653,-0.0619606666666535,0.941009666666673,0.413526333333337,0.184800333333339,0.438196666666673,0.0887110000000035,-0.0096889999999803,0,-0.123679333333321,0.549096333333338,0.121306000000008,0.223…	-0.290130000000005,-0.401672000000008,0.532208333333319,0,-0.176045333333334,0,-1.55895200000001,-0.316123000000005,-0.22145366666668,0.0636029999999899,0.999448666666662,0.519893999999994,-0.18050800000001,-0.224478000000008,-0.272760000000002,0,-0.264057666666673,-0.208642333333341,-1.43585733333334,-0.438066000000006,-0.326373000000018,0,0.251128333333323,0.920573333333326,0.105422999999991,-0…	-0.042962499999998,0.0259150000000083,-0.11267749999999,0.146615000000004,0,0,-0.183059999999994,-1.11807916666666,-0.190194999999985,-0.312886666666667,-0.42745416666666,-1.25680666666667,0.288017500000002,0.106248333333344,0,0,-0.143731666666664,-0.118119166666666,-0.433874166666655,-1.2061575,-2.197265,0,-0.551384166666654,0,0.672806666666681,-0.560974166666661,0,0,0,0.139435833333337,0,0,-0.1…	0,0,-0.931064000000003,0,0,0,0,0,-0.366150999999995,0,0,0.360021000000007,0.278183000000013,0.0586075000000044,0,0,0,0,0,0,-0.0641529999999975,0,0,0,-0.3543995,0,0,0,0,0.0938465000000051,0,0,-0.351412999999997,-0.579308499999996,0.600403000000007,-0.0584225000000025,0.686337500000004,0,0,0.347372000000004,0,-0.232916000000003	27	9	SmF,mago,snf,nonA,noi,snRNP-U1-70K,Cbp20,yps,SmD3,CG2685,x16,CG3436,CG10333,U2A,Mfap1,CG10418,U4-U6-60K,CG2931,CG9667,Pnn,c12.1,SF2,SNRPG,SmD1,SmB,Acn,Cdc5	Pabp2,Srp54,Bin1,tsu,CG13900,CG5641,CG6015,l(3)72Ab,Hsc70-4	8	27	mago,Cbp80,Cbp20,yps,CG13900,Mfap1,CG10418,CG2931	crn,SmF,nonA,Pabp2,noi,snRNP-U1-70K,SmD3,Srp54,Bin1,x16,CG3436,CG10333,U2A,tsu,U4-U6-60K,CG9667,Pnn,CG5641,CG6015,SF2,SNRPG,SmD1,SmB,Acn,l(3)72Ab,Cdc5,Hsc70-4	8	21	SmF,snf,SmD3,Srp54,CG10418,CG5641,SNRPG,Acn	crn,mago,Pabp2,noi,snRNP-U1-70K,Cbp80,Cbp20,yps,x16,CG3436,CG10333,U2A,tsu,CG13900,U4-U6-60K,SF2,SmD1,SmB,l(3)72Ab,Cdc5,Hsc70-4	7	8	yps,SmD3,Srp54,CG5641,SmD1,Acn,Zn72D	mago,snRNP-U1-70K,tsu,CG10418,SF2,SNRPG,SmB,Hsc70-4
Cluster 1	GO:0005643	nuclear pore	45	24	6.22	4	3.6e-10	3.6e-10	CC	1.94805	Nup214,Nup154,Sec13,Kap-alpha1,mbo,Kap-alpha3,Nup93-1,Ulp1,Nup107,CG6540,Nup205,CG8086,Nup44A,Nup50,Nup54,Nup62,Nup75,Nup93-2,Nup58,Nup37,Nup358,Npl4,Fs(2)Ket,Gp210	-0.11246899999999,-0.876425666666663,-0.528819666666656,-0.808002000000005,0.242162666666673,0.0552439999999983,0.125836333333332,0.494860666666675,0.0188303333333337,0.815945000000006,-0.389383333333321,1.70054533333334,0,0.520047333333341,0.0301653333333469,0.311152000000011,0,-0.256521999999997,0.21660966666667,0,0.109990666666672,0,-2.04505333333333,0.299132999999998	0.0906316666666633,-0.490929333333334,0.259252666666654,0.402393999999994,0.461790999999995,-0.677118000000011,0.364286333333329,0,-0.165515000000003,-1.14105400000001,-0.03974100000001,1.29913633333333,0,-0.994742666666678,0.528526666666664,0.212668999999995,0,0,-0.386980333333337,0,-0.107452666666681,0,-0.103503333333343,0.250723333333323	-0.223272500000004,-0.718505833333332,-0.529971666666661,-0.120762500000005,-1.54640166666666,-0.246281666666658,0.362067500000002,0,0.0794158333333357,0.785206666666667,-0.373213333333329,0.129001666666671,0,0.421651666666673,-0.164830833333326,0.138630000000003,0,0,-0.0676891666666677,0,-0.299829166666665,0,-0.00588333333332614,-0.456593333333323	0,-1.36231699999999,0.0137375000000048,-0.826220499999998,0,-0.0158854999999924,0.0746469999999917,0,0,0,0,-0.0625560000000007,0,-1.46835099999999,-0.00727500000000347,-0.1957655,0,0,0,0,-0.400659499999993,0,-0.315239499999993,0.3684175	13	7	mbo,Kap-alpha3,Nup93-1,Ulp1,Nup107,CG6540,CG8086,Nup50,Nup54,Nup62,Nup58,Nup358,Gp210	Nup214,Nup154,Sec13,Kap-alpha1,Nup205,Nup93-2,Fs(2)Ket	9	9	Nup214,Sec13,Kap-alpha1,mbo,Nup93-1,CG8086,Nup54,Nup62,Gp210	Nup154,Kap-alpha3,Nup107,CG6540,Nup205,Nup50,Nup58,Nup358,Fs(2)Ket	6	12	Nup93-1,Nup107,CG6540,CG8086,Nup50,Nup62	Nup214,Nup154,Sec13,Kap-alpha1,mbo,Kap-alpha3,Nup205,Nup54,Nup58,Nup358,Fs(2)Ket,Gp210	3	9	Sec13,Nup93-1,Gp210	Nup154,Kap-alpha1,Kap-alpha3,CG8086,Nup50,Nup54,Nup62,Nup358,Fs(2)Ket
Cluster 1	GO:0005811	lipid particle	176	53	24.35	5	1e-08	1e-08	CC	1.12207	Act87E,Eno,Gapdh1,Got2,Hn,Hsp83,Idh,l(2)37Cc,Lam,alphaTub84D,Rap1,wal,Aldh-III,ATPsynG,blw,mRpL12,Ost48,Hsp60,alpha-Est7,Rab7,ScpX,ATPsynD,ATPsyngamma,Ran,Tcp-1zeta,l(1)G0320,CG7033,CG6540,CG5261,ACC,Etf-QO,CG8839,CG2852,ATPsynF,Cyt-c1,CG12262,CG7430,CG8036,ATPsynE,kuk,Lsd-1,Nup358,CG5112,yip2,Capr,CG33129,Desat1,Rfabg,beta-Spec,UQCR-C2,Fs(2)Ket,Cyt-b5,Hsc70-4	0,0,0.078889000000018,0,-2.30458466666666,-0.286871666666656,-0.510649333333326,0.167100000000016,0.425949666666682,-0.709097333333325,-0.55018566666666,0.0951219999999964,-0.414591666666663,0.105224333333332,-0.0281923333333296,0.288449000000007,-0.302097666666661,0.37056933333335,-0.652159666666662,-0.515764333333323,0.353486000000007,0.171155000000013,-0.358381000000001,0.00764466666668184,-0.…	1.134862,0,-0.873304000000019,-0.167227333333344,0,-0.449579000000007,0,0.0904136666666595,0.238077333333326,-0.592260666666668,0.319142333333321,-0.428475666666674,0.417153333333321,-0.0882380000000076,0.033662333333325,-0.541846000000007,0.174813999999987,-0.0272510000000139,0.223391666666668,-0.712641666666677,0.102475666666649,-0.301110666666673,-0.169224333333354,0.097539666666659,-0.6749183…	0,0,0.891866666666672,0.0511600000000243,0.703999999999994,-0.151723333333322,0,0.254832500000013,0.00828916666667823,0.445828333333338,0.0173133333333411,0.731492500000002,-0.362024166666657,0.0760125000000116,0.175303333333332,-0.0271616666666681,-0.352159166666649,0.0407933333333403,0.219732500000013,-0.032549999999997,-0.332499999999996,0.29362583333333,0.232057500000003,0.0781250000000142,0.…	-0.276230499999997,0,-0.0838020000000057,0,-0.000337000000001808,-0.174058000000002,-0.018419999999999,-0.257499999999993,-0.125189999999996,-0.0368075000000019,0.0987060000000035,-0.159688999999993,0.00355749999999944,-0.147276999999995,-0.0386119999999934,-0.850085000000004,0.128115999999999,-0.0927009999999768,-0.0544799999999981,-0.122667000000007,0.341943499999999,-0.0833599999999919,-0.0400…	25	22	Gapdh1,l(2)37Cc,Lam,wal,ATPsynG,mRpL12,Hsp60,ScpX,ATPsynD,Ran,l(1)G0320,CG6540,CG5261,CG2852,ATPsynF,Cyt-c1,CG12262,ATPsynE,kuk,Nup358,yip2,Capr,CG33129,UQCR-C2,Cyt-b5	Hn,Hsp83,Idh,alphaTub84D,Rap1,Aldh-III,blw,Ost48,alpha-Est7,Rab7,ATPsyngamma,Tcp-1zeta,CG7033,ACC,Etf-QO,CG8839,CG7430,CG5112,Rfabg,beta-Spec,Fs(2)Ket,Hsc70-4	19	28	Act87E,l(2)37Cc,Lam,Rap1,Aldh-III,blw,Ost48,alpha-Est7,ScpX,Ran,l(1)G0320,CG5261,ACC,Etf-QO,ATPsynF,Cyt-c1,CG12262,Capr,Cyt-b5	Gapdh1,Got2,Hsp83,alphaTub84D,wal,ATPsynG,mRpL12,Hsp60,Rab7,ATPsynD,ATPsyngamma,Tcp-1zeta,CG7033,CG6540,CG8839,CG2852,CG7430,ATPsynE,Nup358,CG5112,yip2,CG33129,Desat1,Rfabg,beta-Spec,UQCR-C2,Fs(2)Ket,Hsc70-4	34	16	Gapdh1,Got2,Hn,l(2)37Cc,Lam,alphaTub84D,Rap1,wal,ATPsynG,blw,Hsp60,alpha-Est7,ATPsynD,ATPsyngamma,Ran,Tcp-1zeta,l(1)G0320,CG7033,CG6540,CG5261,ACC,Etf-QO,CG8839,CG2852,CG12262,CG7430,ATPsynE,kuk,Lsd-1,yip2,CG33129,Desat1,beta-Spec,UQCR-C2	Hsp83,Aldh-III,mRpL12,Ost48,Rab7,ScpX,ATPsynF,Cyt-c1,CG8036,Nup358,CG5112,Capr,Rfabg,Fs(2)Ket,Cyt-b5,Hsc70-4	11	35	Rap1,Aldh-III,Ost48,ScpX,Tcp-1zeta,CG2852,ATPsynF,CG12262,ATPsynE,kuk,yip2	Act87E,Gapdh1,Hn,Hsp83,Idh,l(2)37Cc,Lam,alphaTub84D,wal,ATPsynG,blw,mRpL12,Hsp60,alpha-Est7,Rab7,ATPsynD,ATPsyngamma,Ran,l(1)G0320,CG7033,CG5261,ACC,Etf-QO,CG8839,Cyt-c1,CG7430,Nup358,CG5112,Capr,Desat1,Rfabg,beta-Spec,UQCR-C2,Fs(2)Ket,Hsc70-4
Cluster 1	GO:0005665	DNA-directed RNA polymerase II, core com...	11	10	1.52	6	2.3e-08	2.3e-08	CC	2.71786	RpII18,RpII215,RpII15,RpII33,Rpb11,Rpb5,Rpb8,Rpb10,Rpb7,RpII140	0.280852666666675,0.16605100000001,0.0179616666666824,-0.501645666666658,0.478510333333343,-0.612679333333329,0.264701666666674,0.150729000000009,0,-0.0349799999999902	0,-0.300080666666673,-0.13970666666668,-0.316061000000012,0,-0.403817333333347,0.995383999999994,0.805729333333321,0,-0.23090533333335	0,-0.74450916666666,-0.0632291666666625,0.482875833333328,0,-0.241314166666662,0.41012416666667,0.312800000000003,0,-0.346679166666668	0,0,-1.662711,0.785746499999995,0,0,0.451877,0,0,0.106538	6	3	RpII18,RpII215,RpII15,Rpb11,Rpb8,Rpb10	RpII33,Rpb5,RpII140	2	5	Rpb8,Rpb10	RpII215,RpII15,RpII33,Rpb5,RpII140	3	4	RpII33,Rpb8,Rpb10	RpII215,RpII15,Rpb5,RpII140	3	1	RpII33,Rpb8,RpII140	RpII15
Cluster 1	GO:0015629	actin cytoskeleton	90	30	12.45	8	1.7e-06	1.7e-06	CC	1.26882	Act57B,Act79B,Act87E,Arpc1,ninaC,Prm,Tm1,wupA,Tm2,Vinc,alpha-Cat,Rac1,Moe,Arp2,CalpA,cnn,RhoGEF2,Cortactin,Arp10,Arpc5,Arpc4,Arpc2,Chd64,Arpc3B,Myo31DF,beta-Spec,didum,Arp3,Mhc,Zasp52	0,1.64488033333334,0,-0.0360763333333267,-1.07984699999999,2.38338266666668,0.674039666666687,3.09824366666668,2.24993166666668,0.124681333333339,-0.35087699999999,-0.660105666666656,0,-0.315134666666665,-0.287936666666649,0,0,0.43617866666667,-1.67395933333333,-0.997190666666651,-0.411795333333313,-0.283741666666653,-0.382458333333325,0,-0.438195333333322,-0.178178999999979,-0.23804566666665,-0.…	0,0.985760666666657,1.134862,-0.17037933333334,0,0.00844399999999013,-0.217523333333336,1.85518266666666,0,-0.00366666666667825,0.136371999999987,-0.294218000000004,0,-0.332992000000015,-0.96980266666667,0,-0.0927343333333397,0.53075866666665,-0.913422000000008,-1.06462366666668,-0.370813000000005,-0.0863886666666716,-0.15832466666668,0.372111666666665,0.146268666666654,-0.202226666666675,-0.1526…	0,0.351463333333335,0,-0.541751666666663,0,0.316585833333342,-0.23356416666666,0.627523333333336,1.59903583333334,0.324623333333335,-0.58551666666666,-0.170796666666664,0,0.351530000000018,0.0640066666666783,0,0.534637500000006,0.0631133333333409,-0.132439999999995,0.917524166666674,-0.123129999999993,-0.45348083333333,-0.129457499999994,0,-0.391566666666655,0.0968958333333347,0,0.225690000000007…	0,-0.208878500000004,-0.276230499999997,0.334530500000007,0,-0.0722989999999939,-0.0827654999999936,0.402378499999998,0.187402000000002,0.0996930000000091,0.646001500000004,-0.119581499999992,0,0.134568000000005,0.152882999999996,0,0,0.265055999999998,0,0,-0.357648999999999,0.0310695000000045,-0.159404499999997,0,-0.371323499999995,-0.0181540000000027,0,-0.095288999999994,0,-0.178272999999997	8	15	Act79B,Prm,Tm1,wupA,Tm2,Vinc,Cortactin,Zasp52	Arpc1,ninaC,alpha-Cat,Rac1,Arp2,CalpA,Arp10,Arpc5,Arpc4,Arpc2,Chd64,Myo31DF,beta-Spec,didum,Arp3	8	15	Act79B,Act87E,Prm,wupA,alpha-Cat,Cortactin,Arpc3B,Myo31DF	Arpc1,Tm1,Vinc,Rac1,Arp2,CalpA,RhoGEF2,Arp10,Arpc5,Arpc4,Arpc2,Chd64,beta-Spec,didum,Arp3	13	9	Act79B,Prm,wupA,Tm2,Vinc,Arp2,CalpA,RhoGEF2,Cortactin,Arpc5,beta-Spec,Arp3,Zasp52	Arpc1,Tm1,alpha-Cat,Rac1,Arp10,Arpc4,Arpc2,Chd64,Myo31DF	9	11	Arpc1,wupA,Tm2,Vinc,alpha-Cat,Arp2,CalpA,Cortactin,Arpc2	Act79B,Act87E,Prm,Tm1,Rac1,Arpc4,Chd64,Myo31DF,beta-Spec,Arp3,Zasp52
Cluster 1	GO:0008021	synaptic vesicle	57	20	7.88	11	4e-05	4e-05	CC	1.34373	Syb,Csp,Syt1,Rab3,CanB,CanA1,AP-1-2beta,Syx1A,stnB,stnA,Dap160,AP-1mu,Syt4,AP-1gamma,Hrs,Eps-15,AP-1sigma,lap,Vmat,AP-2mu	0,0,-0.184127666666654,-0.176622666666656,0.672634666666674,1.08412466666668,-0.212667999999983,0.149030666666683,-0.124542333333338,0.494778333333343,0.248868666666681,0.106087000000013,-0.583527333333322,0,-0.0633519999999983,0.00706766666667136,-0.575864333333328,-0.204493666666657,0.642008666666676,-0.515429666666659	0,-0.68168033333334,0,0,0,0,-0.178826000000011,0.607044333333324,0,0,0,-0.311854333333343,0,0.300269666666662,-0.22162766666667,-0.0221866666666735,-1.18591933333335,0.212859666666656,0,0.0829946666666643	0,0,0,0,0,0,-0.202604999999995,-1.630935,0,0,0,-0.0244349999999969,0,0,-0.153532499999994,0.184655000000006,-0.29751499999999,-0.0552383333333317,0,-0.964115	0,0,0,0.435375500000003,0,0.362471000000006,-0.0771824999999957,0.00405550000001043,0.228838500000005,0.517762000000001,0,0,0,0,0,0.00332400000000632,0,-0.058760000000003,0,0.606569	8	9	CanB,CanA1,Syx1A,stnA,Dap160,AP-1mu,Eps-15,Vmat	Syt1,Rab3,AP-1-2beta,stnB,Syt4,Hrs,AP-1sigma,lap,AP-2mu	4	6	Syx1A,AP-1gamma,lap,AP-2mu	Csp,AP-1-2beta,AP-1mu,Hrs,Eps-15,AP-1sigma	1	7	Eps-15	AP-1-2beta,Syx1A,AP-1mu,Hrs,AP-1sigma,lap,AP-2mu	7	2	Rab3,CanA1,Syx1A,stnB,stnA,Eps-15,AP-2mu	AP-1-2beta,lap
Cluster 1	GO:0044430	cytoskeletal part	461	92	63.77	12	9e-05	9e-05	CC	0.528756	Act57B,Act79B,Act87E,Mps1,crn,Gbeta13F,Hsp23,Hsp83,Arpc1,l(2)37Cc,Lam,ninaC,Prm,Tm1,alphaTub84B,alphaTub84D,alphaTub85E,betaTub56D,betaTub85D,Ubi-p63E,wupA,Cdk2,Tm2,me31B,14-3-3zeta,Rac1,Nup214,blw,Moe,Arp2,cnn,SdhB,Hel25E,Hsp60,RtGEF,ATPsynD,Ran,RFeSP,Cbp20,RhoGEF2,Pp4-19C,SkpA,Cortactin,RpII33,Tcp-1zeta,CG7033,mRpS30,Nat1,Arp10,Arpc5,CG9135,Arpc4,CG9547,CG5787,Pih1D1,Arpc2,CG8258,Etf-QO,Magi,CG…	0,1.64488033333334,0,0,0,-0.462174999999988,-0.0952556666666524,-0.286871666666656,-0.0360763333333267,0.167100000000016,0.425949666666682,-1.07984699999999,2.38338266666668,0.674039666666687,0,-0.709097333333325,0,-0.450664333333322,0,0,3.09824366666668,0,2.24993166666668,-0.0284629999999879,0.144227000000008,-0.660105666666656,-0.11246899999999,-0.0281923333333296,0,-0.315134666666665,0,-0.4572…	0,0.985760666666657,1.134862,0,-0.290130000000005,0.00396199999998004,-0.713050333333335,-0.449579000000007,-0.17037933333334,0.0904136666666595,0.238077333333326,0,0.00844399999999013,-0.217523333333336,0,-0.592260666666668,0,-0.32602733333335,0,0,1.85518266666666,0,0,0.298411666666656,0.0501459999999909,-0.294218000000004,0.0906316666666633,0.033662333333325,0,-0.332992000000015,0,0.15699733333…	0,0.351463333333335,0,0,-0.042962499999998,0.138224166666674,0.261933333333342,-0.151723333333322,-0.541751666666663,0.254832500000013,0.00828916666667823,0,0.316585833333342,-0.23356416666666,0,0.445828333333338,0.652120000000011,0.2472025,0,0,0.627523333333336,0,1.59903583333334,0.187072500000003,0.16601166666667,-0.170796666666664,-0.223272500000004,0.175303333333332,0,0.351530000000018,0,0.03…	0,-0.208878500000004,-0.276230499999997,0,0,0.195314500000002,-0.165549499999994,-0.174058000000002,0.334530500000007,-0.257499999999993,-0.125189999999996,0,-0.0722989999999939,-0.0827654999999936,0,-0.0368075000000019,-0.351888000000002,-0.156755499999996,0,0,0.402378499999998,0,0.187402000000002,-0.327316000000003,0.00867200000001134,-0.119581499999992,0,-0.0386119999999934,0,0.134568000000005…	28	43	Act79B,l(2)37Cc,Lam,Prm,Tm1,wupA,Tm2,14-3-3zeta,Hel25E,Hsp60,ATPsynD,Ran,Cbp20,Pp4-19C,Cortactin,mRpS30,CG5787,Pih1D1,CG2852,CG12262,TFAM,Nup358,yip2,tral,Chro,UQCR-C2,Sgt1,Zasp52	Gbeta13F,Hsp23,Hsp83,Arpc1,ninaC,alphaTub84D,betaTub56D,me31B,Rac1,Nup214,blw,Arp2,SdhB,RtGEF,RFeSP,SkpA,RpII33,Tcp-1zeta,CG7033,Nat1,Arp10,Arpc5,CG9135,Arpc4,CG9547,Arpc2,CG8258,Etf-QO,Chd64,CG4365,Tcp-1eta,CG6439,PGRP-SB1,Patj,Myo31DF,Rfabg,beta-Spec,Pp2A-29B,didum,Dhc64C,Arp3,Fs(2)Ket,Hsc70-4	25	43	Act79B,Act87E,Gbeta13F,l(2)37Cc,Lam,Prm,wupA,me31B,14-3-3zeta,Nup214,blw,SdhB,Ran,Cbp20,Cortactin,CG9547,CG5787,Etf-QO,CG12262,CG4365,TFAM,Arpc3B,Myo31DF,Pp2A-29B,Sgt1	crn,Hsp23,Hsp83,Arpc1,Tm1,alphaTub84D,betaTub56D,Rac1,Arp2,Hel25E,Hsp60,RtGEF,ATPsynD,RFeSP,RhoGEF2,SkpA,RpII33,Tcp-1zeta,CG7033,mRpS30,Nat1,Arp10,Arpc5,Arpc4,Arpc2,CG8258,CG2852,wmd,Chd64,Tcp-1eta,CG6439,Nup358,yip2,tral,Chro,Patj,Rfabg,beta-Spec,UQCR-C2,didum,Arp3,Fs(2)Ket,Hsc70-4	45	25	Act79B,Gbeta13F,Hsp23,l(2)37Cc,Lam,Prm,alphaTub84D,alphaTub85E,betaTub56D,wupA,Tm2,me31B,14-3-3zeta,blw,Arp2,SdhB,Hel25E,Hsp60,ATPsynD,Ran,RFeSP,RhoGEF2,SkpA,Cortactin,RpII33,Tcp-1zeta,CG7033,mRpS30,Arpc5,CG9135,CG9547,CG8258,Etf-QO,CG2852,CG12262,Tcp-1eta,CG6439,yip2,tral,beta-Spec,UQCR-C2,Pp2A-29B,Arp3,Sgt1,Zasp52	crn,Hsp83,Arpc1,Tm1,Rac1,Nup214,Cbp20,Nat1,Arp10,Arpc4,CG5787,Arpc2,wmd,Chd64,CG4365,CG8036,TFAM,Nup358,PGRP-SB1,Chro,Patj,Myo31DF,Rfabg,Fs(2)Ket,Hsc70-4	22	38	Gbeta13F,Arpc1,wupA,Tm2,14-3-3zeta,Arp2,Hel25E,RFeSP,Cortactin,RpII33,Tcp-1zeta,CG9547,Arpc2,CG8258,CG2852,CG12262,CG4365,TFAM,yip2,Chro,Pp2A-29B,kis	Act79B,Act87E,Hsp23,Hsp83,l(2)37Cc,Lam,Prm,Tm1,alphaTub84D,alphaTub85E,betaTub56D,me31B,Rac1,blw,SdhB,Hsp60,ATPsynD,Ran,SkpA,CG7033,mRpS30,Nat1,Arpc4,Etf-QO,Chd64,Tcp-1eta,CG6439,Nup358,tral,PGRP-SB1,Myo31DF,Rfabg,beta-Spec,UQCR-C2,Arp3,Fs(2)Ket,Zasp52,Hsc70-4
Cluster 1	GO:0008287	protein serine/threonine phosphatase com...	25	11	3.46	14	0.00023	0.00023	CC	1.66866	flw,Pp1-87B,CanB,CanA1,Pp2B-14D,Pp4-19C,wdb,A16,sds22,PP2A-B',Pp2A-29B	-0.395243666666655,-0.384103999999994,0.672634666666674,1.08412466666668,0.393812000000008,0.0276930000000064,0.0413023333333413,1.37806766666667,-0.826613999999996,1.47602266666668,-0.381157333333324	-0.250758333333337,-0.208632666666684,0,0,-0.607485333333344,0,-0.378043666666681,-0.156683000000001,-0.807636333333342,0,1.08634266666665	0,1.01502666666667,0,0,-0.301869999999987,0,0.571191666666675,0,0.0317391666666609,0,0.127600833333339	0,-0.063490500000011,0,0.362471000000006,0.2374285,0,-0.0988860000000038,0,0.189197500000002,0,0.0155350000000034	7	4	CanB,CanA1,Pp2B-14D,Pp4-19C,wdb,A16,PP2A-B'	flw,Pp1-87B,sds22,Pp2A-29B	1	6	Pp2A-29B	flw,Pp1-87B,Pp2B-14D,wdb,A16,sds22	4	1	Pp1-87B,wdb,sds22,Pp2A-29B	Pp2B-14D	4	2	CanA1,Pp2B-14D,sds22,Pp2A-29B	Pp1-87B,wdb
Cluster 1	GO:0030120	vesicle coat	23	10	3.18	15	0.0005	0.0005	CC	1.6529	betaCOP,AP-1-2beta,Sec13,AP-1mu,beta'COP,gammaCOP,AP-1gamma,AP-1sigma,zetaCOP,AP-2mu	0.204209000000006,-0.212667999999983,-0.528819666666656,0.106087000000013,-0.167794666666655,0,0,-0.575864333333328,0,-0.515429666666659	0.165260333333332,-0.178826000000011,0.259252666666654,-0.311854333333343,-0.22449300000001,0,0.300269666666662,-1.18591933333335,0,0.0829946666666643	-0.140918333333325,-0.202604999999995,-0.529971666666661,-0.0244349999999969,-0.228953333333322,0,0,-0.29751499999999,0.508416666666673,-0.964115	0.628891500000009,-0.0771824999999957,0.0137375000000048,0,0.245516500000001,0,0,0,0,0.606569	2	5	betaCOP,AP-1mu	AP-1-2beta,Sec13,beta'COP,AP-1sigma,AP-2mu	4	4	betaCOP,Sec13,AP-1gamma,AP-2mu	AP-1-2beta,AP-1mu,beta'COP,AP-1sigma	1	7	zetaCOP	betaCOP,AP-1-2beta,Sec13,AP-1mu,beta'COP,AP-1sigma,AP-2mu	4	1	betaCOP,Sec13,beta'COP,AP-2mu	AP-1-2beta
Cluster 1	GO:0030017	sarcomere	39	17	5.39	21	5.4e-06	0.00186	CC	1.65718	Actn,Gapdh1,Prm,Tm1,wupA,Tm2,bt,TBPH,CG14207,bsf,Chd64,Mf,rols,Tpi,Mhc,Zasp52,Hsc70-4	0,0.078889000000018,2.38338266666668,0.674039666666687,3.09824366666668,2.24993166666668,1.13272300000001,0,0.451056666666673,-0.275181333333332,-0.382458333333325,1.45829500000001,0,-0.441137333333323,0,0.978226666666671,-0.055744666666655	0,-0.873304000000019,0.00844399999999013,-0.217523333333336,1.85518266666666,0,0.07671899999999,-0.296977000000002,0,-0.31453400000002,-0.15832466666668,0.164400999999984,0,-0.080043333333343,0,0,-0.195097666666676	0,0.891866666666672,0.316585833333342,-0.23356416666666,0.627523333333336,1.59903583333334,0.26745166666668,0,0.510266666666688,-0.117631666666661,-0.129457499999994,0.151098333333337,0,0.0019558333333336,0,0.158135833333333,-0.181322499999986	0,-0.0838020000000057,-0.0722989999999939,-0.0827654999999936,0.402378499999998,0.187402000000002,0.0086145000000073,0.315487499999996,-0.37639149999999,-0.167064499999999,-0.159404499999997,0.00478950000000111,0,-0.185638999999988,0,-0.178272999999997,-0.232916000000003	9	4	Gapdh1,Prm,Tm1,wupA,Tm2,bt,CG14207,Mf,Zasp52	bsf,Chd64,Tpi,Hsc70-4	4	7	Prm,wupA,bt,Mf	Gapdh1,Tm1,TBPH,bsf,Chd64,Tpi,Hsc70-4	9	4	Gapdh1,Prm,wupA,Tm2,bt,CG14207,Mf,Tpi,Zasp52	Tm1,bsf,Chd64,Hsc70-4	5	9	wupA,Tm2,bt,TBPH,Mf	Gapdh1,Prm,Tm1,CG14207,bsf,Chd64,Tpi,Zasp52,Hsc70-4
Cluster 1	GO:0030532	small nuclear ribonucleoprotein complex	55	19	7.61	22	7.9e-05	0.00245	CC	1.32003	SmF,snf,noi,Spx,snRNP-U1-70K,U2af38,SmD3,CG3436,Dim1,CG10333,U2A,CG13900,CG10418,U4-U6-60K,Prp3,SNRPG,SmD1,SmB,l(3)72Ab	0.205958666666678,0.722762000000014,0.0467233333333326,0,0.398654333333354,0.0620476666666754,0.13528366666667,0.184800333333339,0,0.438196666666673,0.0887110000000035,-0.123679333333321,0.121306000000008,0.223265666666681,0.699804000000011,0.435104333333339,0.92826233333334,0.407497666666675,-0.130871666666664	-0.401672000000008,0,-0.316123000000005,0,-0.22145366666668,-1.87962366666667,-0.18050800000001,-0.208642333333341,0,-1.43585733333334,-0.438066000000006,0.251128333333323,0.105422999999991,-0.0767130000000087,-0.0816436666666718,-0.39077433333334,-1.04619733333334,-0.130629666666671,-0.441862333333336	0.0259150000000083,0.146615000000004,-1.11807916666666,0,-0.190194999999985,0.22053583333334,0.288017500000002,-0.118119166666666,0,-0.433874166666655,-1.2061575,-0.551384166666654,0.672806666666681,-0.560974166666661,0.0122566666666692,0.410237500000008,-0.10487333333333,-0.0883899999999969,-0.128676666666664	0,0,0,0,-0.366150999999995,-1.322644,0.278183000000013,0,0,0,0,0,-0.3543995,0,0,-0.579308499999996,0.600403000000007,-0.0584225000000025,0	15	2	SmF,snf,noi,snRNP-U1-70K,U2af38,SmD3,CG3436,CG10333,U2A,CG10418,U4-U6-60K,Prp3,SNRPG,SmD1,SmB	CG13900,l(3)72Ab	2	14	CG13900,CG10418	SmF,noi,snRNP-U1-70K,U2af38,SmD3,CG3436,CG10333,U2A,U4-U6-60K,Prp3,SNRPG,SmD1,SmB,l(3)72Ab	7	10	SmF,snf,U2af38,SmD3,CG10418,Prp3,SNRPG	noi,snRNP-U1-70K,CG3436,CG10333,U2A,CG13900,U4-U6-60K,SmD1,SmB,l(3)72Ab	2	5	SmD3,SmD1	snRNP-U1-70K,U2af38,CG10418,SNRPG,SmB
Cluster 1	GO:0005938	cell cortex	121	28	16.74	25	0.00351	0.00351	CC	0.742127	dsh,dlg1,pbl,Cdc42,Moe,igl,Cbl,Ran,RhoGEF2,Dap160,Cortactin,Rok,gus,slpr,Arpc2,conu,Patj,Myo31DF,tum,Mer,beta-Spec,cno,par-1,Dhc64C,aPKC,Rbp,Exo70,Exo84	-0.24113733333332,0.15806400000001,0,-0.356809333333317,0,0.453457666666679,-0.263600999999998,0.00764466666668184,0,0.248868666666681,0.43617866666667,-0.846722666666661,0.109633666666674,0,-0.283741666666653,0,-0.149866666666654,-0.438195333333322,0,0,-0.178178999999979,1.78694233333334,-0.984909333333317,-0.502563333333327,-1.65872199999999,0.279846666666671,0,-1.052618	0,0,0,-0.594677000000008,0,0,0,0.097539666666659,-0.0927343333333397,0,0.53075866666665,-0.740148666666666,0,0,-0.0863886666666716,0,-0.621212000000011,0.146268666666654,0,0,-0.202226666666675,0,0.257057333333321,0,-0.505568333333343,0,0,-0.168610000000005	0,0,0,0.413432500000013,0,0,0,0.0781250000000142,0.534637500000006,0,0.0631133333333409,-0.21508,0,0,-0.45348083333333,0,-0.139630833333328,-0.391566666666655,0,0,0.0968958333333347,0,-0.066441666666659,0,0,0,0,0.240351666666669	0,0,0,-0.631743499999995,0,0,0,-0.127897499999996,0,0,0.265055999999998,0,0,0,0.0310695000000045,0,0,-0.371323499999995,0,0,-0.0181540000000027,0,0,0,0,0,0,0	8	12	dlg1,igl,Ran,Dap160,Cortactin,gus,cno,Rbp	dsh,Cdc42,Cbl,Rok,Arpc2,Patj,Myo31DF,beta-Spec,par-1,Dhc64C,aPKC,Exo84	4	8	Ran,Cortactin,Myo31DF,par-1	Cdc42,RhoGEF2,Rok,Arpc2,Patj,beta-Spec,aPKC,Exo84	6	5	Cdc42,Ran,RhoGEF2,Cortactin,beta-Spec,Exo84	Rok,Arpc2,Patj,Myo31DF,par-1	2	4	Cortactin,Arpc2	Cdc42,Ran,Myo31DF,beta-Spec
Cluster 1	GO:0031594	neuromuscular junction	38	12	5.26	26	0.00387	0.00387	CC	1.1899	dlg1,Syt1,Ten-m,Eaat1,Syt4,Cip4,RhoGAP92B,Nrx-1,beta-Spec,par-1,Vmat,Exn	0.15806400000001,-0.184127666666654,-0.517479999999999,-0.656344999999988,-0.583527333333322,0.0437743333333387,-0.379047666666654,-0.163217666666657,-0.178178999999979,-0.984909333333317,0.642008666666676,0	0,0,0,0.0439093333333318,0,-0.68252566666667,-0.207444000000017,0,-0.202226666666675,0.257057333333321,0,0	0,0,0,0.300885833333339,0,0,-0.774372499999995,0,0.0968958333333347,-0.066441666666659,0,0	0,0,0,0.0717440000000025,0,0,0,0.383099999999999,-0.0181540000000027,0,0,0	3	8	dlg1,Cip4,Vmat	Syt1,Ten-m,Eaat1,Syt4,RhoGAP92B,Nrx-1,beta-Spec,par-1	2	3	Eaat1,par-1	Cip4,RhoGAP92B,beta-Spec	2	2	Eaat1,beta-Spec	RhoGAP92B,par-1	2	1	Eaat1,Nrx-1	beta-Spec
Cluster 1	GO:0030424	axon	88	21	12.17	32	0.00745	0.00745	CC	0.78706	bsk,Dab,dlg1,Csp,Syt1,hep,Cdc42,Syx1A,Nak,trio,Eaat1,Dscam1,Magi,Sac1,Mical,beta-Spec,mnb,par-1,Cpn,kcc,rad	-0.401237999999999,0.553732333333336,0.15806400000001,0,-0.184127666666654,0.527500333333336,-0.356809333333317,0.149030666666683,0.293771666666679,-0.149647666666652,-0.656344999999988,-0.483105999999985,0,-1.40229833333332,0.854544666666676,-0.178178999999979,0,-0.984909333333317,0,-0.561270333333312,-1.85784733333332	0.197410999999992,0,0,-0.68168033333334,0,0,-0.594677000000008,0.607044333333324,0,0,0.0439093333333318,0,0,-0.150844000000006,0,-0.202226666666675,0,0.257057333333321,0,-0.057920333333346,0	0.41517583333334,0,0,0,0,0,0.413432500000013,-1.630935,0,0,0.300885833333339,0,0,-0.482183333333332,0,0.0968958333333347,0,-0.066441666666659,0,-0.418261666666666,0	0.105917500000004,0,0,0,0,0,-0.631743499999995,0.00405550000001043,0,0,0.0717440000000025,0,0,-0.398663499999998,0,-0.0181540000000027,0,0,0,0.134765000000005,0	6	11	Dab,dlg1,hep,Syx1A,Nak,Mical	bsk,Syt1,Cdc42,trio,Eaat1,Dscam1,Sac1,beta-Spec,par-1,kcc,rad	4	5	bsk,Syx1A,Eaat1,par-1	Csp,Cdc42,Sac1,beta-Spec,kcc	4	4	bsk,Cdc42,Eaat1,beta-Spec	Syx1A,Sac1,par-1,kcc	4	3	bsk,Syx1A,Eaat1,kcc	Cdc42,Sac1,beta-Spec
Cluster 1	GO:0033178	proton-transporting two-sector ATPase co...	19	12	2.63	36	8.9e-07	0.00871	CC	2.1899	Vha55,blw,sun,Vha26,ATPsynCF6,ATPsyngamma,Vha36-1,VhaSFD,Vha36-3,Vha14-1,Vha68-2,Vha68-1	-0.185299999999984,-0.0281923333333296,0.49063000000001,-0.00682366666665501,0.216763000000014,-0.358381000000001,0.259270999999998,-0.46325766666666,0,-0.0814643333333294,-0.0373173333333163,-0.32356799999998	-0.292261333333336,0.033662333333325,-0.304564666666671,-0.105002333333346,-0.227441333333338,-0.169224333333354,-0.31164733333334,0.226023333333327,0,0.0152163333333277,0.0476553333333172,-0.130328666666674	0.835760000000008,0.175303333333332,0.354820000000014,-0.0940349999999981,0.388470000000005,0.232057500000003,0.0888983333333329,0.052279166666672,-0.260194166666665,0.270639166666673,0.326730833333343,0.0431141666666726	-0.116886000000001,-0.0386119999999934,0.52365150000001,0.163651500000014,0.0339890000000054,-0.0400749999999945,0.102690500000001,0,-0.0334404999999975,-0.082185999999993,-0.0483740000000026,-0.00144300000000186	3	8	sun,ATPsynCF6,Vha36-1	Vha55,blw,Vha26,ATPsyngamma,VhaSFD,Vha14-1,Vha68-2,Vha68-1	4	7	blw,VhaSFD,Vha14-1,Vha68-2	Vha55,sun,Vha26,ATPsynCF6,ATPsyngamma,Vha36-1,Vha68-1	10	2	Vha55,blw,sun,ATPsynCF6,ATPsyngamma,Vha36-1,VhaSFD,Vha14-1,Vha68-2,Vha68-1	Vha26,Vha36-3	4	7	sun,Vha26,ATPsynCF6,Vha36-1	Vha55,blw,ATPsyngamma,Vha36-3,Vha14-1,Vha68-2,Vha68-1
Cluster 1	GO:0048471	perinuclear region of cytoplasm	47	13	6.5	37	0.00932	0.00932	CC	1	chic,Hsp83,dlg1,RanGAP,alphaTub84B,alphaTub84D,Vha55,Cnx99A,Abi,TBPH,FBXO11,Lerp,tum	-0.44988533333332,-0.286871666666656,0.15806400000001,-0.851191333333333,0,-0.709097333333325,-0.185299999999984,-0.11525266666666,0.164625000000004,0,0,-0.472523333333314,0	-0.504727333333346,-0.449579000000007,0,-0.0128313333333416,0,-0.592260666666668,-0.292261333333336,-0.133053000000015,0.185591999999996,-0.296977000000002,0,-0.0444686666666705,0	0.385115000000013,-0.151723333333322,0,-0.07242999999999,0,0.445828333333338,0.835760000000008,-0.181736666666662,-0.236972499999993,0,0,0.236529166666671,0	-0.418061999999992,-0.174058000000002,0,-0.0743540000000031,0,-0.0368075000000019,-0.116886000000001,-0.229522499999995,0.169293999999997,0.315487499999996,0,-0.695380499999999,0	2	7	dlg1,Abi	chic,Hsp83,RanGAP,alphaTub84D,Vha55,Cnx99A,Lerp	1	8	Abi	chic,Hsp83,RanGAP,alphaTub84D,Vha55,Cnx99A,TBPH,Lerp	4	4	chic,alphaTub84D,Vha55,Lerp	Hsp83,RanGAP,Cnx99A,Abi	2	7	Abi,TBPH	chic,Hsp83,RanGAP,alphaTub84D,Vha55,Cnx99A,Lerp
Cluster 1	GO:0015630	microtubule cytoskeleton	392	70	54.23	41	0.01189	0.01189	CC	0.368264	Act57B,Mps1,crn,Gbeta13F,Hsp23,Hsp83,l(2)37Cc,Lam,ninaC,alphaTub84B,alphaTub84D,alphaTub85E,betaTub56D,betaTub85D,Ubi-p63E,Cdk2,me31B,14-3-3zeta,Nup214,blw,Moe,cnn,SdhB,Hel25E,Hsp60,ATPsynD,Ran,RFeSP,Cbp20,Pp4-19C,SkpA,RpII33,Tcp-1zeta,CG7033,mRpS30,Nat1,Arp10,CG9135,CG9547,CG5787,Pih1D1,CG8258,Etf-QO,CG2852,wmd,CG12262,CG4365,tex,CG8036,Tcp-1eta,TFAM,CG6439,Nup358,yip2,tral,PGRP-SB1,Chro,CG32371…	0,0,0,-0.462174999999988,-0.0952556666666524,-0.286871666666656,0.167100000000016,0.425949666666682,-1.07984699999999,0,-0.709097333333325,0,-0.450664333333322,0,0,0,-0.0284629999999879,0.144227000000008,-0.11246899999999,-0.0281923333333296,0,0,-0.457272999999994,0.0706590000000169,0.37056933333335,0.171155000000013,0.00764466666668184,-0.183524999999989,0.477296333333342,0.0276930000000064,-0.0…	0,0,-0.290130000000005,0.00396199999998004,-0.713050333333335,-0.449579000000007,0.0904136666666595,0.238077333333326,0,0,-0.592260666666668,0,-0.32602733333335,0,0,0,0.298411666666656,0.0501459999999909,0.0906316666666633,0.033662333333325,0,0,0.156997333333329,-0.365978666666674,-0.0272510000000139,-0.301110666666673,0.097539666666659,-0.836398333333346,0.999448666666662,0,-0.370597333333347,-0…	0,0,-0.042962499999998,0.138224166666674,0.261933333333342,-0.151723333333322,0.254832500000013,0.00828916666667823,0,0,0.445828333333338,0.652120000000011,0.2472025,0,0,0,0.187072500000003,0.16601166666667,-0.223272500000004,0.175303333333332,0,0,0.0386000000000024,0.0287999999999968,0.0407933333333403,0.29362583333333,0.0781250000000142,0.381027500000002,-0.42745416666666,0,0.403419166666673,0.…	0,0,0,0.195314500000002,-0.165549499999994,-0.174058000000002,-0.257499999999993,-0.125189999999996,0,0,-0.0368075000000019,-0.351888000000002,-0.156755499999996,0,0,0,-0.327316000000003,0.00867200000001134,0,-0.0386119999999934,0,0,-0.223914999999984,0.137605999999998,-0.0927009999999768,-0.0833599999999919,-0.127897499999996,0.0607635000000073,0,0,-0.511066499999995,0.785746499999995,0.06220599…	21	31	l(2)37Cc,Lam,14-3-3zeta,Hel25E,Hsp60,ATPsynD,Ran,Cbp20,Pp4-19C,mRpS30,CG5787,Pih1D1,CG2852,CG12262,TFAM,Nup358,yip2,tral,Chro,UQCR-C2,Sgt1	Gbeta13F,Hsp23,Hsp83,ninaC,alphaTub84D,betaTub56D,me31B,Nup214,blw,SdhB,RFeSP,SkpA,RpII33,Tcp-1zeta,CG7033,Nat1,Arp10,CG9135,CG9547,CG8258,Etf-QO,CG4365,Tcp-1eta,CG6439,PGRP-SB1,Patj,Rfabg,Pp2A-29B,Dhc64C,Fs(2)Ket,Hsc70-4	18	30	Gbeta13F,l(2)37Cc,Lam,me31B,14-3-3zeta,Nup214,blw,SdhB,Ran,Cbp20,CG9547,CG5787,Etf-QO,CG12262,CG4365,TFAM,Pp2A-29B,Sgt1	crn,Hsp23,Hsp83,alphaTub84D,betaTub56D,Hel25E,Hsp60,ATPsynD,RFeSP,SkpA,RpII33,Tcp-1zeta,CG7033,mRpS30,Nat1,Arp10,CG8258,CG2852,wmd,Tcp-1eta,CG6439,Nup358,yip2,tral,Chro,Patj,Rfabg,UQCR-C2,Fs(2)Ket,Hsc70-4	34	18	Gbeta13F,Hsp23,l(2)37Cc,Lam,alphaTub84D,alphaTub85E,betaTub56D,me31B,14-3-3zeta,blw,SdhB,Hel25E,Hsp60,ATPsynD,Ran,RFeSP,SkpA,RpII33,Tcp-1zeta,CG7033,mRpS30,CG9135,CG9547,CG8258,Etf-QO,CG2852,CG12262,Tcp-1eta,CG6439,yip2,tral,UQCR-C2,Pp2A-29B,Sgt1	crn,Hsp83,Nup214,Cbp20,Nat1,Arp10,CG5787,wmd,CG4365,CG8036,TFAM,Nup358,PGRP-SB1,Chro,Patj,Rfabg,Fs(2)Ket,Hsc70-4	16	27	Gbeta13F,14-3-3zeta,Hel25E,RFeSP,RpII33,Tcp-1zeta,CG9547,CG8258,CG2852,CG12262,CG4365,TFAM,yip2,Chro,Pp2A-29B,kis	Hsp23,Hsp83,l(2)37Cc,Lam,alphaTub84D,alphaTub85E,betaTub56D,me31B,blw,SdhB,Hsp60,ATPsynD,Ran,SkpA,CG7033,mRpS30,Nat1,Etf-QO,Tcp-1eta,CG6439,Nup358,tral,PGRP-SB1,Rfabg,UQCR-C2,Fs(2)Ket,Hsc70-4
Cluster 1	GO:0019898	extrinsic component of membrane	41	11	5.67	45	0.0203	0.0203	CC	0.956083	Gbeta13F,Sos,ninaC,Ggamma1,alpha-Cat,Rac1,Moe,trio,CG33331,Mer,Cdep	-0.462174999999988,0.336333000000007,-1.07984699999999,0.389214666666675,-0.35087699999999,-0.660105666666656,0,-0.149647666666652,-0.44843066666666,0,0.436145000000003	0.00396199999998004,0,0,0.628093999999987,0.136371999999987,-0.294218000000004,0,0,0,0,0	0.138224166666674,0,0,0.14458333333334,-0.58551666666666,-0.170796666666664,0,0,0,0,0	0.195314500000002,0,0,-0.104159499999998,0.646001500000004,-0.119581499999992,0,0,0,0,0	3	6	Sos,Ggamma1,Cdep	Gbeta13F,ninaC,alpha-Cat,Rac1,trio,CG33331	3	1	Gbeta13F,Ggamma1,alpha-Cat	Rac1	2	2	Gbeta13F,Ggamma1	alpha-Cat,Rac1	2	2	Gbeta13F,alpha-Cat	Ggamma1,Rac1
Cluster 1	GO:0043296	apical junction complex	47	12	6.5	48	0.02309	0.02309	CC	0.884523	Dl,dlg1,Mdr65,alpha-Cat,cora,Moe,wun,veli,Patj,cno,aPKC,Zasp52	0,0.15806400000001,-0.880800666666651,-0.35087699999999,0.284789000000004,0,0,0.321379666666665,-0.149866666666654,1.78694233333334,-1.65872199999999,0.978226666666671	0,0,0,0.136371999999987,0.147746666666652,0,0.707239999999995,0.0307696666666608,-0.621212000000011,0,-0.505568333333343,0	0,0,0,-0.58551666666666,0.271809166666678,0,0,-0.435800833333325,-0.139630833333328,0,0,0.158135833333333	0,0,-0.0142809999999933,0.646001500000004,0.0196409999999929,0,0,0.273309000000005,0,0,0,-0.178272999999997	5	4	dlg1,cora,veli,cno,Zasp52	Mdr65,alpha-Cat,Patj,aPKC	4	2	alpha-Cat,cora,wun,veli	Patj,aPKC	2	3	cora,Zasp52	alpha-Cat,veli,Patj	3	2	alpha-Cat,cora,veli	Mdr65,Zasp52
Cluster 1	GO:0005700	polytene chromosome	139	28	19.23	49	0.02366	0.02366	CC	0.542068	D1,Hrb98DE,Hsp83,RpII215,su(sable),Su(var)2-10,usp,Pp1-87B,B52,woc,Hel25E,Cdk9,mip130,RpII33,asf1,Usp7,Fcp1,MEP-1,CycG,SMC1,G9a,CG4747,Chro,Mi-2,sqd,Rcd5,Mhc,EloC	0.602027666666675,0,-0.286871666666656,0.16605100000001,0,0.635121000000005,1.13121300000001,-0.384103999999994,0,0.530993666666681,0.0706590000000169,0,0.467888333333342,-0.501645666666658,0,-0.448606999999992,-0.306874333333329,0.399106666666675,0,0.10491766666668,1.25994933333334,0.285824333333348,0.51680566666667,-0.0832483333333194,0,0.391903000000003,0,-0.0167693333333219	0.337487333333325,0,-0.449579000000007,-0.300080666666673,0,0.508595999999994,0,-0.208632666666684,0,-0.492382333333346,-0.365978666666674,0,0.19204199999999,-0.316061000000012,0,-0.538031333333343,0,0.676726333333328,0,-0.949172000000015,0,0.0789223333333311,-0.397248000000005,-0.537270000000014,0,0,0,0.224219999999992	-0.305738333333334,0,-0.151723333333322,-0.74450916666666,0,-0.34313916666666,0,1.01502666666667,0,0.179670833333347,0.0287999999999968,0,0.908640000000005,0.482875833333328,0,0.18659000000001,0,-0.806568333333331,0,0,0,-0.0139391666666597,-0.302556666666661,-0.500061666666664,0,0,0,-0.10496916666666	0.673628999999991,0,-0.174058000000002,0,0,0,0,-0.063490500000011,0,0.547780500000002,0.137605999999998,0,0,0.785746499999995,0,0.2298695,0,0,0,0,0,-0.204341000000003,0.529166999999998,0,0,0,0,0.116232	13	7	D1,RpII215,Su(var)2-10,usp,woc,Hel25E,mip130,MEP-1,SMC1,G9a,CG4747,Chro,Rcd5	Hsp83,Pp1-87B,RpII33,Usp7,Fcp1,Mi-2,EloC	6	10	D1,Su(var)2-10,mip130,MEP-1,CG4747,EloC	Hsp83,RpII215,Pp1-87B,woc,Hel25E,RpII33,Usp7,SMC1,Chro,Mi-2	6	9	Pp1-87B,woc,Hel25E,mip130,RpII33,Usp7	D1,Hsp83,RpII215,Su(var)2-10,MEP-1,CG4747,Chro,Mi-2,EloC	7	3	D1,woc,Hel25E,RpII33,Usp7,Chro,EloC	Hsp83,Pp1-87B,CG4747
Cluster 1	GO:0045169	fusome	37	10	5.12	52	0.02506	0.02506	CC	0.965784	cora,Moe,Ank,l(1)G0320,tral,Mer,shrb,beta-Spec,par-1,Dhc64C	0.284789000000004,0,-0.465301333333322,0.976659666666681,0.434834333333335,0,0.344499666666678,-0.178178999999979,-0.984909333333317,-0.502563333333327	0.147746666666652,0,0.0130446666666622,0.597236999999989,-0.374181666666676,0,0.536978999999992,-0.202226666666675,0.257057333333321,0	0.271809166666678,0,0.292331666666676,0.702180000000009,0.0363533333333415,0,-0.141783333333326,0.0968958333333347,-0.066441666666659,0	0.0196409999999929,0,-0.0885284999999989,-0.560831500000003,-0.291987999999996,0,0.0221940000000025,-0.0181540000000027,0,0	4	4	cora,l(1)G0320,tral,shrb	Ank,beta-Spec,par-1,Dhc64C	5	2	cora,Ank,l(1)G0320,shrb,par-1	tral,beta-Spec	5	2	cora,Ank,l(1)G0320,tral,beta-Spec	shrb,par-1	2	4	cora,shrb	Ank,l(1)G0320,tral,beta-Spec
Cluster 1	GO:0005912	adherens junction	79	17	10.93	64	0.03933	0.03933	CC	0.637241	by,Dl,dsh,Actn,Vinc,mys,alpha-Cat,Moe,mbt,Ilk,p130CAS,ArfGAP3,rols,Patj,Mer,cno,Zasp52	0.641452000000005,0,-0.24113733333332,0,0.124681333333339,0.458069000000005,-0.35087699999999,0,0.146147333333339,-0.426064333333322,0,0.580209,0,-0.149866666666654,0,1.78694233333334,0.978226666666671	0.315663666666655,0,0,0,-0.00366666666667825,0.141140666666661,0.136371999999987,0,0,-0.297515000000004,0,-0.0463313333333346,0,-0.621212000000011,0,0,0	0.147144166666671,0,0,0,0.324623333333335,-0.0558441666666667,-0.58551666666666,0,0.0117225000000012,0.122365000000006,0,-0.617814999999993,0,-0.139630833333328,0,0,0.158135833333333	-0.153795499999998,0,0,0,0.0996930000000091,-0.0504195000000003,0.646001500000004,0,0,0.060662500000003,0,0,0,0,0,0,-0.178272999999997	7	4	by,Vinc,mys,mbt,ArfGAP3,cno,Zasp52	dsh,alpha-Cat,Ilk,Patj	3	4	by,mys,alpha-Cat	Vinc,Ilk,ArfGAP3,Patj	5	4	by,Vinc,mbt,Ilk,Zasp52	mys,alpha-Cat,ArfGAP3,Patj	3	3	Vinc,alpha-Cat,Ilk	by,mys,Zasp52
Cluster 1	GO:0098687	chromosomal region	62	14	8.58	65	0.04054	0.04054	CC	0.706377	Hrb98DE,Hsp83,RpII215,Su(var)2-10,woc,Cdk9,RpII33,G9a,CG4747,Chro,sqd,Rcd5,Mhc,EloC	0,-0.286871666666656,0.16605100000001,0.635121000000005,0.530993666666681,0,-0.501645666666658,1.25994933333334,0.285824333333348,0.51680566666667,0,0.391903000000003,0,-0.0167693333333219	0,-0.449579000000007,-0.300080666666673,0.508595999999994,-0.492382333333346,0,-0.316061000000012,0,0.0789223333333311,-0.397248000000005,0,0,0,0.224219999999992	0,-0.151723333333322,-0.74450916666666,-0.34313916666666,0.179670833333347,0,0.482875833333328,0,-0.0139391666666597,-0.302556666666661,0,0,0,-0.10496916666666	0,-0.174058000000002,0,0,0.547780500000002,0,0.785746499999995,0,-0.204341000000003,0.529166999999998,0,0,0,0.116232	7	3	RpII215,Su(var)2-10,woc,G9a,CG4747,Chro,Rcd5	Hsp83,RpII33,EloC	3	5	Su(var)2-10,CG4747,EloC	Hsp83,RpII215,woc,RpII33,Chro	2	6	woc,RpII33	Hsp83,RpII215,Su(var)2-10,CG4747,Chro,EloC	4	2	woc,RpII33,Chro,EloC	Hsp83,CG4747
Cluster 2	GO:0000398	mRNA splicing, via spliceosome	188	15	5.9	4	0.00076	0.00076	BP	1.34618	Hrb87F,Bx42,Ref1,rin,qkr58E-1,CG2807,CG3605,CG10754,CG6841,CG4849,CG30122,SmD2,SmE,CG16941,HnRNP-K	0.411730333333342,0.457062000000008,0.496456333333342,0.359964333333334,0.533416666666682,0.557995000000002,0.568800666666682,0.93191366666667,0.393596666666678,-1.02625266666666,0.309853333333344,0.277070333333338,0.693443666666674,0.395777333333346,0.285715000000014	-0.271108000000009,0.257597999999994,-0.217162000000009,-0.762592333333348,-0.546997333333337,-0.240631000000004,-0.336525000000012,-0.14070933333333,-0.0781883333333333,0.153754666666654,-0.465392333333341,0.0157533333333326,-0.338554999999999,-0.520369666666664,0	-0.338599166666658,-1.27939416666666,-0.0187241666666509,-0.266995833333329,-0.29859416666666,-0.959690833333326,-0.23479416666666,0.256584166666673,0,-0.533856666666654,0.138608333333337,-0.391877499999996,-0.104696666666658,-0.535214999999987,0	-0.356347499999998,0,0.0960724999999982,-0.0563544999999976,-1.39041700000001,0,0,0,0,0,0.115520999999994,-0.00185849999999732,0.185939000000001,-0.030342000000001,0	14	1	Hrb87F,Bx42,Ref1,rin,qkr58E-1,CG2807,CG3605,CG10754,CG6841,CG30122,SmD2,SmE,CG16941,HnRNP-K	CG4849	3	11	Bx42,CG4849,SmD2	Hrb87F,Ref1,rin,qkr58E-1,CG2807,CG3605,CG10754,CG6841,CG30122,SmE,CG16941	2	11	CG10754,CG30122	Hrb87F,Bx42,Ref1,rin,qkr58E-1,CG2807,CG3605,CG4849,SmD2,SmE,CG16941	3	5	Ref1,CG30122,SmE	Hrb87F,rin,qkr58E-1,SmD2,CG16941
Cluster 2	GO:0007269	neurotransmitter secretion	103	13	3.23	5	1.7e-05	0.00079	BP	2.00891	Chc,Rop,Syn,Gdi,Snap25,nSyb,CASK,Nrx-IV,CanB2,Clc,lqf,Frq2,AP-2alpha	-0.901816666666662,-0.524713333333317,1.18522066666668,-0.605132999999988,0.34880900000001,0.353782666666682,-1.07896333333332,-0.654626666666655,2.08792,0.670914333333354,0.609309666666675,0.779271000000012,-0.396860666666655	0.0898249999999976,-0.392208666666679,0,-0.147687333333351,0,0,0,0.192605666666662,0,0.187077666666656,-0.295513666666679,0,0.00993166666665601	-0.175213333333332,0.101895000000003,0,-0.0361999999999938,0,0,0,0.191976666666676,-0.262401666666669,-0.192352499999991,0.462853333333332,0,-0.287444999999995	-0.328659000000002,-0.0842404999999999,0,0.180832000000006,0.255223999999995,0,0,0.421614000000002,-0.2770905,0.125068499999998,0.308198500000007,0.632134000000004,0.086675500000009	7	6	Syn,Snap25,nSyb,CanB2,Clc,lqf,Frq2	Chc,Rop,Gdi,CASK,Nrx-IV,AP-2alpha	4	3	Chc,Nrx-IV,Clc,AP-2alpha	Rop,Gdi,lqf	3	5	Rop,Nrx-IV,lqf	Chc,Gdi,CanB2,Clc,AP-2alpha	7	3	Gdi,Snap25,Nrx-IV,Clc,lqf,Frq2,AP-2alpha	Chc,Rop,CanB2
Cluster 2	GO:0051130	positive regulation of cellular componen...	136	13	4.27	19	0.00031	0.00779	BP	1.6062	Chc,Su(var)205,CASK,WASp,Bap60,cindr,eIF-5A,Abp1,SCAR,Jupiter,Opa1,AP-2alpha,Pak	-0.901816666666662,0.521719666666687,-1.07896333333332,0.458883666666679,0.747998666666678,0.65715366666667,-0.557083333333324,0.365544333333347,0.487411333333348,0.441563333333338,-0.282149333333322,-0.396860666666655,-0.68554533333333	0.0898249999999976,-0.00934633333334745,0,-0.0547250000000119,0.202121666666663,-0.542178666666679,-0.220262000000019,-0.00352533333334293,-0.83613166666667,0,-0.023136333333337,0.00993166666665601,-1.41221166666666	-0.175213333333332,0.212138333333336,0,0,0,-0.683890833333336,0.0604808333333366,-0.437867499999992,-0.143774999999991,0,-0.109333333333332,-0.287444999999995,-0.954289999999993	-0.328659000000002,0.0387870000000099,0,0,0,0,0.225293000000008,0,-0.313556499999997,0,-0.120458999999993,0.086675500000009,0	7	6	Su(var)205,WASp,Bap60,cindr,Abp1,SCAR,Jupiter	Chc,CASK,eIF-5A,Opa1,AP-2alpha,Pak	3	8	Chc,Bap60,AP-2alpha	Su(var)205,WASp,cindr,eIF-5A,Abp1,SCAR,Opa1,Pak	2	7	Su(var)205,eIF-5A	Chc,cindr,Abp1,SCAR,Opa1,AP-2alpha,Pak	3	3	Su(var)205,eIF-5A,AP-2alpha	Chc,SCAR,Opa1
Cluster 2	GO:0045596	negative regulation of cell differentiat...	133	10	4.17	23	0.00864	0.00864	BP	1.26188	His2Av,mts,chb,lqf,enok,Nup98-96,CG7834,krz,bun,Ote	0.411883000000017,-0.531402333333322,0.384953666666675,0.609309666666675,1.96887066666668,0.384606000000009,0.365122000000007,-0.571365666666647,0.482662666666677,0.656720333333343	-0.0245810000000048,0.181197333333312,-0.223421333333345,-0.295513666666679,0,-0.146109666666685,0.361419666666663,0.425504333333329,0,-1.55069900000001	-0.240298333333335,0.212186666666675,0,0.462853333333332,0,-0.369965833333339,0.166930000000008,-0.409740833333327,0,0.0456158333333399	0.0521354999999986,0.0910030000000077,0,0.308198500000007,0,-0.437303499999995,0.0441615000000013,0,0,-0.246558999999991	8	2	His2Av,chb,lqf,enok,Nup98-96,CG7834,bun,Ote	mts,krz	3	5	mts,CG7834,krz	His2Av,chb,lqf,Nup98-96,Ote	4	3	mts,lqf,CG7834,Ote	His2Av,Nup98-96,krz	4	2	His2Av,mts,lqf,CG7834	Nup98-96,Ote
Cluster 2	GO:0007052	mitotic spindle organization	192	12	6.02	29	0.01707	0.01707	BP	0.995199	Cam,EF2,T-cp1,Cct5,Cctgamma,chb,CG5525,RpS11,CG10754,Spt5,SmD2,CG16941	0.426295666666689,-0.615575666666643,-0.525804333333323,-0.615051666666655,-0.409757999999989,0.384953666666675,-0.501312333333324,0.92365233333334,0.93191366666667,-0.28909866666665,0.277070333333338,0.395777333333346	-0.0263540000000013,-0.0353196666666733,-0.607547333333333,-0.0704113333333396,-0.238097000000007,-0.223421333333345,-0.930334000000016,0,-0.14070933333333,-0.244985000000014,0.0157533333333326,-0.520369666666664	0.492900000000013,-0.100314999999995,0.0676341666666715,0.195905000000007,-0.0031099999999995,0,-0.0755491666666543,0,0.256584166666673,0.209918333333345,-0.391877499999996,-0.535214999999987	0.226822000000006,-0.204073000000008,-0.253724499999993,-0.131000499999999,-0.373891499999988,0,-0.0893629999999987,2.39631350000001,0,-0.071887499999999,-0.00185849999999732,-0.030342000000001	6	6	Cam,chb,RpS11,CG10754,SmD2,CG16941	EF2,T-cp1,Cct5,Cctgamma,CG5525,Spt5	1	10	SmD2	Cam,EF2,T-cp1,Cct5,Cctgamma,chb,CG5525,CG10754,Spt5,CG16941	5	5	Cam,T-cp1,Cct5,CG10754,Spt5	EF2,Cctgamma,CG5525,SmD2,CG16941	2	8	Cam,RpS11	EF2,T-cp1,Cct5,Cctgamma,CG5525,Spt5,SmD2,CG16941
Cluster 2	GO:0001745	compound eye morphogenesis	229	13	7.18	39	0.02719	0.02719	BP	0.856456	Cam,Chc,mts,Hrb87F,rin,sns,cindr,p47,Sra-1,SCAR,bun,Opa1,tau	0.426295666666689,-0.901816666666662,-0.531402333333322,0.411730333333342,0.359964333333334,-1.05828966666666,0.65715366666667,0.42197500000001,-1.18232966666665,0.487411333333348,0.482662666666677,-0.282149333333322,0.492867000000011	-0.0263540000000013,0.0898249999999976,0.181197333333312,-0.271108000000009,-0.762592333333348,0,-0.542178666666679,-0.0270626666666693,1.18959733333333,-0.83613166666667,0,-0.023136333333337,0.563150999999991	0.492900000000013,-0.175213333333332,0.212186666666675,-0.338599166666658,-0.266995833333329,0,-0.683890833333336,0.170324166666671,-0.594204999999995,-0.143774999999991,0,-0.109333333333332,-0.306955833333337	0.226822000000006,-0.328659000000002,0.0910030000000077,-0.356347499999998,-0.0563544999999976,0,0,0.00162450000000192,0,-0.313556499999997,0,-0.120458999999993,1.1910625	8	5	Cam,Hrb87F,rin,cindr,p47,SCAR,bun,tau	Chc,mts,sns,Sra-1,Opa1	4	7	Chc,mts,Sra-1,tau	Cam,Hrb87F,rin,cindr,p47,SCAR,Opa1	3	8	Cam,mts,p47	Chc,Hrb87F,rin,cindr,Sra-1,SCAR,Opa1,tau	4	5	Cam,mts,p47,tau	Chc,Hrb87F,rin,SCAR,Opa1
Cluster 2	GO:0006928	cellular component movement	462	22	14.49	44	0.03098	0.03098	BP	0.602446	bur,Cam,l(2)06496,Arp1,CASK,mbc,chb,WASp,Dlc90F,cindr,htt,prc,Elp3,Ced-12,enok,Abp1,Sra-1,RhoGAP93B,SCAR,bun,zip,Pak	-0.630734333333322,0.426295666666689,0.303069333333347,-0.411020333333326,-1.07896333333332,-0.837140333333323,0.384953666666675,0.458883666666679,0.778634666666679,0.65715366666667,-3.43153999999999,1.61521300000001,0.862159000000009,-0.864109333333314,1.96887066666668,0.365544333333347,-1.18232966666665,0.658913333333349,0.487411333333348,0.482662666666677,0.427034333333342,-0.68554533333333	-0.051267333333346,-0.0263540000000013,-0.266953333333344,-0.0118296666666851,0,-0.535689333333341,-0.223421333333345,-0.0547250000000119,1.76668066666665,-0.542178666666679,0.432799666666661,0.0168003333333218,-0.303324000000003,-0.400991333333337,0,-0.00352533333334293,1.18959733333333,0,-0.83613166666667,0,-2.19614666666667,-1.41221166666666	-0.058427499999997,0.492900000000013,0.375360833333335,0.0710241666666747,0,-0.304215833333323,0,0,0.357849166666671,-0.683890833333336,0,0.235094166666673,0.0674491666666626,0,0,-0.437867499999992,-0.594204999999995,0,-0.143774999999991,0,0.039235000000005,-0.954289999999993	-0.38017649999999,0.226822000000006,0.075167000000004,0.085338500000006,0,0,0,0,0,0,0,0.275599000000003,-0.141385999999994,0,0,0,0,0,-0.313556499999997,0,-0.321096000000001,0	14	8	Cam,l(2)06496,chb,WASp,Dlc90F,cindr,prc,Elp3,enok,Abp1,RhoGAP93B,SCAR,bun,zip	bur,Arp1,CASK,mbc,htt,Ced-12,Sra-1,Pak	4	14	Dlc90F,htt,prc,Sra-1	bur,Cam,l(2)06496,Arp1,mbc,chb,WASp,cindr,Elp3,Ced-12,Abp1,SCAR,zip,Pak	7	7	Cam,l(2)06496,Arp1,Dlc90F,prc,Elp3,zip	bur,mbc,cindr,Abp1,Sra-1,SCAR,Pak	4	4	Cam,l(2)06496,Arp1,prc	bur,Elp3,SCAR,zip
Cluster 2	GO:0044087	regulation of cellular component biogene...	189	11	5.93	49	0.0347	0.0347	BP	0.8914	Su(var)205,Rop,CASK,WASp,Bap60,Rae1,Abp1,atl,SCAR,Jupiter,Pak	0.521719666666687,-0.524713333333317,-1.07896333333332,0.458883666666679,0.747998666666678,-0.377349333333328,0.365544333333347,-0.526764999999994,0.487411333333348,0.441563333333338,-0.68554533333333	-0.00934633333334745,-0.392208666666679,0,-0.0547250000000119,0.202121666666663,-0.409350666666676,-0.00352533333334293,-0.0218226666666723,-0.83613166666667,0,-1.41221166666666	0.212138333333336,0.101895000000003,0,0,0,-0.699942499999995,-0.437867499999992,0.0163650000000111,-0.143774999999991,0,-0.954289999999993	0.0387870000000099,-0.0842404999999999,0,0,0,-0.908283499999992,0,-0.0521309999999993,-0.313556499999997,0,0	6	5	Su(var)205,WASp,Bap60,Abp1,SCAR,Jupiter	Rop,CASK,Rae1,atl,Pak	1	8	Bap60	Su(var)205,Rop,WASp,Rae1,Abp1,atl,SCAR,Pak	3	4	Su(var)205,Rop,atl	Rae1,Abp1,SCAR,Pak	1	4	Su(var)205	Rop,Rae1,atl,SCAR
Cluster 2	GO:0031497	chromatin assembly	75	10	2.35	50	0.0001	0.03509	BP	2.08927	Su(var)205,Bap60,enok,CG3708,His1:CG33801,His1:CG33807,His1:CG33834,His1:CG33855,His1:CG33858,His1:CG33861	0.521719666666687,0.747998666666678,1.96887066666668,0,0,0,0,0,0,0	-0.00934633333334745,0.202121666666663,0,0,0,0,0,-0.101415000000006,-0.101415000000006,-0.101415000000006	0.212138333333336,0,0,0,0,0,0,-0.339033333333333,-0.339033333333333,-0.339033333333333	0.0387870000000099,0,0,0,0,0,0,0.366191999999998,0.366191999999998,0.366191999999998	3	0	Su(var)205,Bap60,enok		1	4	Bap60	Su(var)205,His1:CG33855,His1:CG33858,His1:CG33861	1	3	Su(var)205	His1:CG33855,His1:CG33858,His1:CG33861	4	0	Su(var)205,His1:CG33855,His1:CG33858,His1:CG33861
Cluster 2	GO:0009967	positive regulation of signal transducti...	195	11	6.12	61	0.04207	0.04207	BP	0.8459	ben,Chc,mts,lqf,DENR,CG10188,CG10754,CG4849,glo,CG43102,Ote	0.487882333333335,-0.901816666666662,-0.531402333333322,0.609309666666675,0.338003333333337,0.507052000000005,0.93191366666667,-1.02625266666666,0.541144666666682,-0.668161333333327,0.656720333333343	-0.0265346666666666,0.0898249999999976,0.181197333333312,-0.295513666666679,0.10589899999999,0,-0.14070933333333,0.153754666666654,-0.836508666666667,0,-1.55069900000001	0.148522500000006,-0.175213333333332,0.212186666666675,0.462853333333332,0.407293333333342,0,0.256584166666673,-0.533856666666654,-0.114213333333332,0,0.0456158333333399	-0.308772999999988,-0.328659000000002,0.0910030000000077,0.308198500000007,0.4809655,0,0,0,-0.060316499999999,0,-0.246558999999991	7	4	ben,lqf,DENR,CG10188,CG10754,glo,Ote	Chc,mts,CG4849,CG43102	4	5	Chc,mts,DENR,CG4849	ben,lqf,CG10754,glo,Ote	6	3	ben,mts,lqf,DENR,CG10754,Ote	Chc,CG4849,glo	3	4	mts,lqf,DENR	ben,Chc,glo,Ote
Cluster 2	GO:0030029	actin filament-based process	220	12	6.9	62	0.04301	0.04301	BP	0.798366	Cam,mts,mbc,CanB2,sns,WASp,cindr,Ced-12,Sra-1,SCAR,ik2,zip	0.426295666666689,-0.531402333333322,-0.837140333333323,2.08792,-1.05828966666666,0.458883666666679,0.65715366666667,-0.864109333333314,-1.18232966666665,0.487411333333348,0,0.427034333333342	-0.0263540000000013,0.181197333333312,-0.535689333333341,0,0,-0.0547250000000119,-0.542178666666679,-0.400991333333337,1.18959733333333,-0.83613166666667,0,-2.19614666666667	0.492900000000013,0.212186666666675,-0.304215833333323,-0.262401666666669,0,0,-0.683890833333336,0,-0.594204999999995,-0.143774999999991,0,0.039235000000005	0.226822000000006,0.0910030000000077,0,-0.2770905,0,0,0,0,0,-0.313556499999997,0,-0.321096000000001	6	5	Cam,CanB2,WASp,cindr,SCAR,zip	mts,mbc,sns,Ced-12,Sra-1	2	7	mts,Sra-1	Cam,mbc,WASp,cindr,Ced-12,SCAR,zip	3	5	Cam,mts,zip	mbc,CanB2,cindr,Sra-1,SCAR	2	3	Cam,mts	CanB2,SCAR,zip
Cluster 2	GO:0048468	cell development	1155	46	36.23	63	0.04322	0.04322	BP	0.344449	ben,bur,Cam,Chc,His2Av,Pkc98E,mts,Rop,mdy,poe,CASK,Nrx-IV,mbc,CanB2,nrv2,rin,chb,sns,WASp,Dlc90F,Bap60,alphaCOP,cindr,htt,Tollo,tho2,Elp3,Ced-12,p47,Vps20,eIF-5A,enok,Sra-1,Sirt2,RhoGAP93B,Nup98-96,CG7834,ND-49,SCAR,ik2,glo,bun,zip,Ote,tau,Pak	0.487882333333335,-0.630734333333322,0.426295666666689,-0.901816666666662,0.411883000000017,-0.647590999999991,-0.531402333333322,-0.524713333333317,2.65361866666667,-0.796755999999991,-1.07896333333332,-0.654626666666655,-0.837140333333323,2.08792,-0.928241999999983,0.359964333333334,0.384953666666675,-1.05828966666666,0.458883666666679,0.778634666666679,0.747998666666678,-0.765342666666665,0.65…	-0.0265346666666666,-0.051267333333346,-0.0263540000000013,0.0898249999999976,-0.0245810000000048,0.169183666666655,0.181197333333312,-0.392208666666679,0,0.590679666666656,0,0.192605666666662,-0.535689333333341,0,0,-0.762592333333348,-0.223421333333345,0,-0.0547250000000119,1.76668066666665,0.202121666666663,-0.460455333333339,-0.542178666666679,0.432799666666661,0,-0.00191800000001052,-0.303324…	0.148522500000006,-0.058427499999997,0.492900000000013,-0.175213333333332,-0.240298333333335,-1.0891175,0.212186666666675,0.101895000000003,0.705804166666677,-0.318951666666663,0,0.191976666666676,-0.304215833333323,-0.262401666666669,0,-0.266995833333329,0,0,0,0.357849166666671,0,-0.338741666666657,-0.683890833333336,0,0,0.396836666666665,0.0674491666666626,0,0.170324166666671,0,0.06048083333333…	-0.308772999999988,-0.38017649999999,0.226822000000006,-0.328659000000002,0.0521354999999986,0,0.0910030000000077,-0.0842404999999999,0,-0.0376445000000025,0,0.421614000000002,0,-0.2770905,0.0122955000000005,-0.0563544999999976,0,0,0,0,0,-0.205162999999999,0,0,0,0,-0.141385999999994,0,0.00162450000000192,0.544572000000002,0.225293000000008,0,0,0.902839999999994,0,-0.437303499999995,0.044161500000…	25	20	ben,Cam,His2Av,mdy,CanB2,rin,chb,WASp,Dlc90F,Bap60,cindr,tho2,Elp3,p47,Vps20,enok,RhoGAP93B,Nup98-96,CG7834,SCAR,glo,bun,zip,Ote,tau	bur,Chc,Pkc98E,mts,Rop,poe,CASK,Nrx-IV,mbc,nrv2,sns,alphaCOP,htt,Tollo,Ced-12,eIF-5A,Sra-1,Sirt2,ND-49,Pak	13	23	Chc,Pkc98E,mts,poe,Nrx-IV,Dlc90F,Bap60,htt,Vps20,Sra-1,CG7834,ND-49,tau	ben,bur,Cam,His2Av,Rop,mbc,rin,chb,WASp,alphaCOP,cindr,tho2,Elp3,Ced-12,p47,eIF-5A,Sirt2,Nup98-96,SCAR,glo,zip,Ote,Pak	15	17	ben,Cam,mts,Rop,mdy,Nrx-IV,Dlc90F,tho2,Elp3,p47,eIF-5A,CG7834,ND-49,zip,Ote	bur,Chc,His2Av,Pkc98E,poe,mbc,CanB2,rin,alphaCOP,cindr,Sra-1,Sirt2,Nup98-96,SCAR,glo,tau,Pak	11	15	Cam,His2Av,mts,Nrx-IV,nrv2,p47,Vps20,eIF-5A,Sirt2,CG7834,tau	ben,bur,Chc,Rop,poe,CanB2,rin,alphaCOP,Elp3,Nup98-96,ND-49,SCAR,glo,zip,Ote
Cluster 2	GO:0005524	ATP binding	464	24	13.8	6	0.005	0.005	MF	0.798366	bur,Hex-A,Pkc98E,T-cp1,Syn,Cct5,CASK,Cctgamma,ND-42,CG2658,Aats-val,Aats-leu,Aats-ile,Dak1,alpha-PheRS,CG5525,CG5790,CG10226,beta-PheRS,CG17698,ik2,Pgk,zip,Pak	-0.630734333333322,-0.475415333333327,-0.647590999999991,-0.525804333333323,1.18522066666668,-0.615051666666655,-1.07896333333332,-0.409757999999989,-0.407649666666646,-0.289574666666663,-0.560376999999988,-1.379711,-0.789947666666666,-0.475446333333323,-0.684019999999986,-0.501312333333324,1.08127266666668,-1.19353366666666,-0.581293999999993,-0.445880333333321,0,-0.305898666666657,0.42703433333…	-0.051267333333346,-0.177978333333339,0.169183666666655,-0.607547333333333,0,-0.0704113333333396,0,-0.238097000000007,0.12251466666666,-0.296961000000014,-0.137761666666677,-0.284767666666678,-0.331261333333341,-0.497834000000001,-0.441918666666677,-0.930334000000016,0,0.048308333333317,-0.175134000000014,0,0,-0.0627813333333407,-2.19614666666667,-1.41221166666666	-0.058427499999997,0.149221666666673,-1.0891175,0.0676341666666715,0,0.195905000000007,0,-0.0031099999999995,-0.00318166666666997,0.0376041666666822,-0.0979924999999966,-0.254301666666663,-0.213203333333325,-0.372962499999986,-0.292617499999999,-0.0755491666666543,0,0,0.00168583333333672,0,0,0.170738333333347,0.039235000000005,-0.954289999999993	-0.38017649999999,0.00251750000001039,0,-0.253724499999993,0,-0.131000499999999,0,-0.373891499999988,-0.134176000000004,-0.205377499999997,0.107543499999998,0,-0.121304999999996,-0.325796499999996,0.137744999999999,-0.0893629999999987,0,0,-0.169817999999989,0,0,-0.146455499999995,-0.321096000000001,0	3	20	Syn,CG5790,zip	bur,Hex-A,Pkc98E,T-cp1,Cct5,CASK,Cctgamma,ND-42,CG2658,Aats-val,Aats-leu,Aats-ile,Dak1,alpha-PheRS,CG5525,CG10226,beta-PheRS,CG17698,Pgk,Pak	3	16	Pkc98E,ND-42,CG10226	bur,Hex-A,T-cp1,Cct5,Cctgamma,CG2658,Aats-val,Aats-leu,Aats-ile,Dak1,alpha-PheRS,CG5525,beta-PheRS,Pgk,zip,Pak	7	11	Hex-A,T-cp1,Cct5,CG2658,beta-PheRS,Pgk,zip	bur,Pkc98E,Cctgamma,ND-42,Aats-val,Aats-leu,Aats-ile,Dak1,alpha-PheRS,CG5525,Pak	3	12	Hex-A,Aats-val,alpha-PheRS	bur,T-cp1,Cct5,Cctgamma,ND-42,CG2658,Aats-ile,Dak1,CG5525,beta-PheRS,Pgk,zip
Cluster 2	GO:0008092	cytoskeletal protein binding	230	13	6.84	10	0.019	0.019	MF	0.926443	Cam,Map60,Arp1,chb,WASp,Bap60,Dyb,Abp1,SCAR,Jupiter,mib2,zip,tau	0.426295666666689,0.570925333333349,-0.411020333333326,0.384953666666675,0.458883666666679,0.747998666666678,0.522675333333339,0.365544333333347,0.487411333333348,0.441563333333338,1.42649466666668,0.427034333333342,0.492867000000011	-0.0263540000000013,-1.09666166666667,-0.0118296666666851,-0.223421333333345,-0.0547250000000119,0.202121666666663,0.387470333333322,-0.00352533333334293,-0.83613166666667,0,0.692474999999998,-2.19614666666667,0.563150999999991	0.492900000000013,0,0.0710241666666747,0,0,0,0.312310000000004,-0.437867499999992,-0.143774999999991,0,0,0.039235000000005,-0.306955833333337	0.226822000000006,0,0.085338500000006,0,0,0,0,0,-0.313556499999997,0,0,-0.321096000000001,1.1910625	12	1	Cam,Map60,chb,WASp,Bap60,Dyb,Abp1,SCAR,Jupiter,mib2,zip,tau	Arp1	4	8	Bap60,Dyb,mib2,tau	Cam,Map60,Arp1,chb,WASp,Abp1,SCAR,zip	4	3	Cam,Arp1,Dyb,zip	Abp1,SCAR,tau	3	2	Cam,Arp1,tau	SCAR,zip
Cluster 2	GO:0044822	poly(A) RNA binding	169	10	5.03	12	0.0285	0.0285	MF	0.99137	Su(var)205,Hrb87F,Ref1,rin,qkr58E-1,DENR,CG30122,glo,SmD2,HnRNP-K	0.521719666666687,0.411730333333342,0.496456333333342,0.359964333333334,0.533416666666682,0.338003333333337,0.309853333333344,0.541144666666682,0.277070333333338,0.285715000000014	-0.00934633333334745,-0.271108000000009,-0.217162000000009,-0.762592333333348,-0.546997333333337,0.10589899999999,-0.465392333333341,-0.836508666666667,0.0157533333333326,0	0.212138333333336,-0.338599166666658,-0.0187241666666509,-0.266995833333329,-0.29859416666666,0.407293333333342,0.138608333333337,-0.114213333333332,-0.391877499999996,0	0.0387870000000099,-0.356347499999998,0.0960724999999982,-0.0563544999999976,-1.39041700000001,0.4809655,0.115520999999994,-0.060316499999999,-0.00185849999999732,0	10	0	Su(var)205,Hrb87F,Ref1,rin,qkr58E-1,DENR,CG30122,glo,SmD2,HnRNP-K		2	7	DENR,SmD2	Su(var)205,Hrb87F,Ref1,rin,qkr58E-1,CG30122,glo	3	6	Su(var)205,DENR,CG30122	Hrb87F,Ref1,rin,qkr58E-1,glo,SmD2	4	5	Su(var)205,Ref1,DENR,CG30122	Hrb87F,rin,qkr58E-1,glo,SmD2
Cluster 2	GO:0030234	enzyme regulator activity	195	11	5.8	14	0.0301	0.0301	MF	0.923379	bur,mts,Gdi,CanB2,Pli,Elp3,CG17739,CG7394,RhoGDI,RhoGAP93B,Epac	-0.630734333333322,-0.531402333333322,-0.605132999999988,2.08792,-0.463394666666666,0.862159000000009,-1.64704366666666,0.836795666666681,0.237405333333339,0.658913333333349,-0.791773000000003	-0.051267333333346,0.181197333333312,-0.147687333333351,0,0,-0.303324000000003,0,-1.14831266666668,0.115079666666659,0,0	-0.058427499999997,0.212186666666675,-0.0361999999999938,-0.262401666666669,0,0.0674491666666626,0,0.528781666666678,-0.406591666666657,0,0	-0.38017649999999,0.0910030000000077,0.180832000000006,-0.2770905,0,-0.141385999999994,0,-0.243200499999993,0.159283000000002,0,0	5	6	CanB2,Elp3,CG7394,RhoGDI,RhoGAP93B	bur,mts,Gdi,Pli,CG17739,Epac	2	4	mts,RhoGDI	bur,Gdi,Elp3,CG7394	3	4	mts,Elp3,CG7394	bur,Gdi,CanB2,RhoGDI	3	4	mts,Gdi,RhoGDI	bur,CanB2,Elp3,CG7394
Cluster 2	GO:0071013	catalytic step 2 spliceosome	104	12	3.47	1	0.00016	0.00016	CC	1.79003	Bx42,Ref1,rin,qkr58E-1,CG2807,CG3605,CG10754,CG6841,CG4849,SmD2,SmE,CG16941	0.457062000000008,0.496456333333342,0.359964333333334,0.533416666666682,0.557995000000002,0.568800666666682,0.93191366666667,0.393596666666678,-1.02625266666666,0.277070333333338,0.693443666666674,0.395777333333346	0.257597999999994,-0.217162000000009,-0.762592333333348,-0.546997333333337,-0.240631000000004,-0.336525000000012,-0.14070933333333,-0.0781883333333333,0.153754666666654,0.0157533333333326,-0.338554999999999,-0.520369666666664	-1.27939416666666,-0.0187241666666509,-0.266995833333329,-0.29859416666666,-0.959690833333326,-0.23479416666666,0.256584166666673,0,-0.533856666666654,-0.391877499999996,-0.104696666666658,-0.535214999999987	0,0.0960724999999982,-0.0563544999999976,-1.39041700000001,0,0,0,0,0,-0.00185849999999732,0.185939000000001,-0.030342000000001	11	1	Bx42,Ref1,rin,qkr58E-1,CG2807,CG3605,CG10754,CG6841,SmD2,SmE,CG16941	CG4849	3	9	Bx42,CG4849,SmD2	Ref1,rin,qkr58E-1,CG2807,CG3605,CG10754,CG6841,SmE,CG16941	1	10	CG10754	Bx42,Ref1,rin,qkr58E-1,CG2807,CG3605,CG4849,SmD2,SmE,CG16941	2	4	Ref1,SmE	rin,qkr58E-1,SmD2,CG16941
Cluster 2	GO:0071011	precatalytic spliceosome	120	13	4	2	0.00016	0.00016	CC	1.70044	Bx42,Ref1,rin,qkr58E-1,CG2807,CG3605,CG10754,CG6841,CG4849,CG30122,SmD2,SmE,CG16941	0.457062000000008,0.496456333333342,0.359964333333334,0.533416666666682,0.557995000000002,0.568800666666682,0.93191366666667,0.393596666666678,-1.02625266666666,0.309853333333344,0.277070333333338,0.693443666666674,0.395777333333346	0.257597999999994,-0.217162000000009,-0.762592333333348,-0.546997333333337,-0.240631000000004,-0.336525000000012,-0.14070933333333,-0.0781883333333333,0.153754666666654,-0.465392333333341,0.0157533333333326,-0.338554999999999,-0.520369666666664	-1.27939416666666,-0.0187241666666509,-0.266995833333329,-0.29859416666666,-0.959690833333326,-0.23479416666666,0.256584166666673,0,-0.533856666666654,0.138608333333337,-0.391877499999996,-0.104696666666658,-0.535214999999987	0,0.0960724999999982,-0.0563544999999976,-1.39041700000001,0,0,0,0,0,0.115520999999994,-0.00185849999999732,0.185939000000001,-0.030342000000001	12	1	Bx42,Ref1,rin,qkr58E-1,CG2807,CG3605,CG10754,CG6841,CG30122,SmD2,SmE,CG16941	CG4849	3	10	Bx42,CG4849,SmD2	Ref1,rin,qkr58E-1,CG2807,CG3605,CG10754,CG6841,CG30122,SmE,CG16941	2	10	CG10754,CG30122	Bx42,Ref1,rin,qkr58E-1,CG2807,CG3605,CG4849,SmD2,SmE,CG16941	3	4	Ref1,CG30122,SmE	rin,qkr58E-1,SmD2,CG16941
Cluster 2	GO:0005875	microtubule associated complex	297	21	9.91	4	0.0008	0.0008	CC	1.08343	Act42A,Cam,EF2,r-l,T-cp1,Gdi,Map60,Cct5,l(2)06496,Arp1,Cctgamma,chb,EloB,Dlc90F,CG3226,Ced-12,CG5525,CG7834,Jupiter,Ubi-p5E,tau	-0.689041999999993,0.426295666666689,-0.615575666666643,1.06244066666668,-0.525804333333323,-0.605132999999988,0.570925333333349,-0.615051666666655,0.303069333333347,-0.411020333333326,-0.409757999999989,0.384953666666675,0.576932333333339,0.778634666666679,0.343468333333345,-0.864109333333314,-0.501312333333324,0.365122000000007,0.441563333333338,0,0.492867000000011	-0.0211473333333458,-0.0263540000000013,-0.0353196666666733,-0.546545333333345,-0.607547333333333,-0.147687333333351,-1.09666166666667,-0.0704113333333396,-0.266953333333344,-0.0118296666666851,-0.238097000000007,-0.223421333333345,-0.358082666666672,1.76668066666665,-0.0750493333333431,-0.400991333333337,-0.930334000000016,0.361419666666663,0,0,0.563150999999991	0,0.492900000000013,-0.100314999999995,-0.119112499999989,0.0676341666666715,-0.0361999999999938,0,0.195905000000007,0.375360833333335,0.0710241666666747,-0.0031099999999995,0,0.413532500000009,0.357849166666671,0.483968333333337,0,-0.0755491666666543,0.166930000000008,0,0,-0.306955833333337	0,0.226822000000006,-0.204073000000008,-0.169997999999996,-0.253724499999993,0.180832000000006,0,-0.131000499999999,0.075167000000004,0.085338500000006,-0.373891499999988,0,0.130770500000008,0,-0.362521499999993,0,-0.0893629999999987,0.0441615000000013,0,0,1.1910625	11	9	Cam,r-l,Map60,l(2)06496,chb,EloB,Dlc90F,CG3226,CG7834,Jupiter,tau	Act42A,EF2,T-cp1,Gdi,Cct5,Arp1,Cctgamma,Ced-12,CG5525	3	16	Dlc90F,CG7834,tau	Act42A,Cam,EF2,r-l,T-cp1,Gdi,Map60,Cct5,l(2)06496,Arp1,Cctgamma,chb,EloB,CG3226,Ced-12,CG5525	9	6	Cam,T-cp1,Cct5,l(2)06496,Arp1,EloB,Dlc90F,CG3226,CG7834	EF2,r-l,Gdi,Cctgamma,CG5525,tau	7	7	Cam,Gdi,l(2)06496,Arp1,EloB,CG7834,tau	EF2,r-l,T-cp1,Cct5,Cctgamma,CG3226,CG5525
Cluster 2	GO:0044455	mitochondrial membrane part	111	11	3.7	6	0.00109	0.00109	CC	1.57191	T-cp1,Tom40,ND-23,ATPsynB,ND-42,Tim10,Tim9a,Tom70,CG7394,ND-39,ND-49	-0.525804333333323,-0.743791999999985,-0.273178333333327,-0.626358666666668,-0.407649666666646,0.50941133333334,0.412258000000005,-0.588606333333324,0.836795666666681,-0.59988233333333,-0.594973333333321	-0.607547333333333,2.25488366666666,0.259016333333324,0,0.12251466666666,1.440286,0.258596999999984,0.121435999999981,-1.14831266666668,-0.295455666666676,0.153760999999996	0.0676341666666715,-0.000888333333318059,0.145376666666671,0.0196283333333369,-0.00318166666666997,-1.31495083333332,0.129155833333343,0.039238333333337,0.528781666666678,0.382323333333346,0.174121666666672	-0.253724499999993,0.0260045000000027,-0.259428499999999,-0.206665999999998,-0.134176000000004,0.0970349999999982,-0.212222999999994,-0.224046499999996,-0.243200499999993,-0.116562499999993,-0.0531904999999995	3	8	Tim10,Tim9a,CG7394	T-cp1,Tom40,ND-23,ATPsynB,ND-42,Tom70,ND-39,ND-49	7	3	Tom40,ND-23,ND-42,Tim10,Tim9a,Tom70,ND-49	T-cp1,CG7394,ND-39	8	3	T-cp1,ND-23,ATPsynB,Tim9a,Tom70,CG7394,ND-39,ND-49	Tom40,ND-42,Tim10	2	9	Tom40,Tim10	T-cp1,ND-23,ATPsynB,ND-42,Tim9a,Tom70,CG7394,ND-39,ND-49
Cluster 2	GO:0005811	lipid particle	176	14	5.87	8	0.00208	0.00208	CC	1.25399	Chc,EF2,His2Av,Pgi,rin,ATPsynB,ND-42,CG9577,CG5525,CG15093,CG11267,CG2604,CG7834,Rtnl1	-0.901816666666662,-0.615575666666643,0.411883000000017,-0.909950999999989,0.359964333333334,-0.626358666666668,-0.407649666666646,-0.506742999999986,-0.501312333333324,-0.512358333333324,0.372592333333344,-0.986924999999992,0.365122000000007,0.470781666666674	0.0898249999999976,-0.0353196666666733,-0.0245810000000048,0.0181759999999933,-0.762592333333348,0,0.12251466666666,-0.58876066666668,-0.930334000000016,-0.283901666666672,0.0338443333333345,-0.381181333333338,0.361419666666663,-0.236427000000013	-0.175213333333332,-0.100314999999995,-0.240298333333335,0.0712283333333374,-0.266995833333329,0.0196283333333369,-0.00318166666666997,-0.00462833333332213,-0.0755491666666543,0.481446666666677,-0.0567899999999781,0.437367500000008,0.166930000000008,0.140608333333333	-0.328659000000002,-0.204073000000008,0.0521354999999986,-0.309040999999993,-0.0563544999999976,-0.206665999999998,-0.134176000000004,-0.155612999999995,-0.0893629999999987,0.114147500000009,-0.356615500000004,0.355052000000004,0.0441615000000013,-0.137985	5	9	His2Av,rin,CG11267,CG7834,Rtnl1	Chc,EF2,Pgi,ATPsynB,ND-42,CG9577,CG5525,CG15093,CG2604	5	8	Chc,Pgi,ND-42,CG11267,CG7834	EF2,His2Av,rin,CG9577,CG5525,CG15093,CG2604,Rtnl1	6	8	Pgi,ATPsynB,CG15093,CG2604,CG7834,Rtnl1	Chc,EF2,His2Av,rin,ND-42,CG9577,CG5525,CG11267	4	10	His2Av,CG15093,CG2604,CG7834	Chc,EF2,Pgi,rin,ATPsynB,ND-42,CG9577,CG5525,CG11267,Rtnl1
Cluster 2	GO:0005829	cytosol	377	22	12.58	13	0.00675	0.00675	CC	0.806372	Cam,EF2,Got1,Hex-A,T-cp1,Rop,Gdi,Cct5,Snap25,Cctgamma,rin,Hsc70Cb,CG3714,CG5525,RpS11,eIF-5A,CG4849,Jupiter,Rtnl1,ik2,bun,zip	0.426295666666689,-0.615575666666643,-0.696071666666661,-0.475415333333327,-0.525804333333323,-0.524713333333317,-0.605132999999988,-0.615051666666655,0.34880900000001,-0.409757999999989,0.359964333333334,-0.185858999999994,-0.809216333333321,-0.501312333333324,0.92365233333334,-0.557083333333324,-1.02625266666666,0.441563333333338,0.470781666666674,0,0.482662666666677,0.427034333333342	-0.0263540000000013,-0.0353196666666733,-0.164992333333359,-0.177978333333339,-0.607547333333333,-0.392208666666679,-0.147687333333351,-0.0704113333333396,0,-0.238097000000007,-0.762592333333348,-0.556923333333344,0,-0.930334000000016,0,-0.220262000000019,0.153754666666654,0,-0.236427000000013,0,0,-2.19614666666667	0.492900000000013,-0.100314999999995,-0.301316666666644,0.149221666666673,0.0676341666666715,0.101895000000003,-0.0361999999999938,0.195905000000007,0,-0.0031099999999995,-0.266995833333329,0.0900258333333497,-0.0696724999999923,-0.0755491666666543,0,0.0604808333333366,-0.533856666666654,0,0.140608333333333,0,0,0.039235000000005	0.226822000000006,-0.204073000000008,0.112151999999998,0.00251750000001039,-0.253724499999993,-0.0842404999999999,0.180832000000006,-0.131000499999999,0.255223999999995,-0.373891499999988,-0.0563544999999976,-0.3376555,-0.314272000000003,-0.0893629999999987,2.39631350000001,0.225293000000008,0,0,-0.137985,0,0,-0.321096000000001	8	13	Cam,Snap25,rin,RpS11,Jupiter,Rtnl1,bun,zip	EF2,Got1,Hex-A,T-cp1,Rop,Gdi,Cct5,Cctgamma,Hsc70Cb,CG3714,CG5525,eIF-5A,CG4849	1	15	CG4849	Cam,EF2,Got1,Hex-A,T-cp1,Rop,Gdi,Cct5,Cctgamma,rin,Hsc70Cb,CG5525,eIF-5A,Rtnl1,zip	9	8	Cam,Hex-A,T-cp1,Rop,Cct5,Hsc70Cb,eIF-5A,Rtnl1,zip	EF2,Got1,Gdi,Cctgamma,rin,CG3714,CG5525,CG4849	7	11	Cam,Got1,Hex-A,Gdi,Snap25,RpS11,eIF-5A	EF2,T-cp1,Rop,Cct5,Cctgamma,rin,Hsc70Cb,CG3714,CG5525,Rtnl1,zip
Cluster 2	GO:0019866	organelle inner membrane	138	10	4.61	19	0.01644	0.01644	CC	1.11716	T-cp1,ND-23,ATPsynB,ND-42,Tim10,Tim9a,CG7394,ND-39,ND-49,Ote	-0.525804333333323,-0.273178333333327,-0.626358666666668,-0.407649666666646,0.50941133333334,0.412258000000005,0.836795666666681,-0.59988233333333,-0.594973333333321,0.656720333333343	-0.607547333333333,0.259016333333324,0,0.12251466666666,1.440286,0.258596999999984,-1.14831266666668,-0.295455666666676,0.153760999999996,-1.55069900000001	0.0676341666666715,0.145376666666671,0.0196283333333369,-0.00318166666666997,-1.31495083333332,0.129155833333343,0.528781666666678,0.382323333333346,0.174121666666672,0.0456158333333399	-0.253724499999993,-0.259428499999999,-0.206665999999998,-0.134176000000004,0.0970349999999982,-0.212222999999994,-0.243200499999993,-0.116562499999993,-0.0531904999999995,-0.246558999999991	4	6	Tim10,Tim9a,CG7394,Ote	T-cp1,ND-23,ATPsynB,ND-42,ND-39,ND-49	5	4	ND-23,ND-42,Tim10,Tim9a,ND-49	T-cp1,CG7394,ND-39,Ote	8	2	T-cp1,ND-23,ATPsynB,Tim9a,CG7394,ND-39,ND-49,Ote	ND-42,Tim10	1	9	Tim10	T-cp1,ND-23,ATPsynB,ND-42,Tim9a,CG7394,ND-39,ND-49,Ote
Cluster 3	GO:0006334	nucleosome assembly	65	43	1.27	2	< 1e-30	1e-30	BP	5.08144	His4r,Nap1,His4:CG31611,His3:CG31613,His1:CG31617,His2A:CG31618,His1:CG33804,His1:CG33810,His1:CG33813,His1:CG33816,His1:CG33819,His1:CG33822,His1:CG33825,His1:CG33828,His1:CG33831,His1:CG33837,His1:CG33840,His1:CG33843,His1:CG33846,His1:CG33849,His1:CG33852,His1:CG33864,His4:CG33869,His4:CG33871,His4:CG33873,His4:CG33875,His4:CG33877,His4:CG33879,His4:CG33881,His4:CG33883,His4:CG33885,His4:CG338…	0.509481000000008,-0.344228666666659,0.509481000000008,-0.686632333333321,0.576817333333331,1.096039,0.576817333333331,0.576817333333331,0.576817333333331,0.576817333333331,0.576817333333331,0.576817333333331,0.576817333333331,0.576817333333331,0.576817333333331,0.576817333333331,0.576817333333331,0.576817333333331,0.576817333333331,0.576817333333331,0.576817333333331,0.576817333333331,0.50948100…	-0.336742666666666,-0.397661000000006,-0.336742666666666,0,0,0,0,0,0,0,0,0,0,0,0,0,0,0,0,0,0,0,-0.336742666666666,-0.336742666666666,-0.336742666666666,-0.336742666666666,-0.336742666666666,-0.336742666666666,-0.336742666666666,-0.336742666666666,-0.336742666666666,-0.336742666666666,-0.336742666666666,-0.336742666666666,-0.336742666666666,-0.336742666666666,-0.336742666666666,-0.336742666666666,…	-0.271035833333336,-0.14974999999999,-0.271035833333336,1.80217166666667,0,0,0,0,0,0,0,0,0,0,0,0,0,0,0,0,0,0,-0.271035833333336,-0.271035833333336,-0.271035833333336,-0.271035833333336,-0.271035833333336,-0.271035833333336,-0.271035833333336,-0.271035833333336,-0.271035833333336,-0.271035833333336,-0.271035833333336,-0.271035833333336,-0.271035833333336,-0.271035833333336,-0.271035833333336,-0.27…	-0.0801769999999919,0.260086500000003,-0.0801769999999919,0.427373499999995,0,0,0,0,0,0,0,0,0,0,0,0,0,0,0,0,0,0,-0.0801769999999919,-0.0801769999999919,-0.0801769999999919,-0.0801769999999919,-0.0801769999999919,-0.0801769999999919,-0.0801769999999919,-0.0801769999999919,-0.0801769999999919,-0.0801769999999919,-0.0801769999999919,-0.0801769999999919,-0.0801769999999919,-0.0801769999999919,-0.0801…	41	2	His4r,His4:CG31611,His1:CG31617,His2A:CG31618,His1:CG33804,His1:CG33810,His1:CG33813,His1:CG33816,His1:CG33819,His1:CG33822,His1:CG33825,His1:CG33828,His1:CG33831,His1:CG33837,His1:CG33840,His1:CG33843,His1:CG33846,His1:CG33849,His1:CG33852,His1:CG33864,His4:CG33869,His4:CG33871,His4:CG33873,His4:CG33875,His4:CG33877,His4:CG33879,His4:CG33881,His4:CG33883,His4:CG33885,His4:CG33887,His4:CG33889,Hi…	Nap1,His3:CG31613	0	24		His4r,Nap1,His4:CG31611,His4:CG33869,His4:CG33871,His4:CG33873,His4:CG33875,His4:CG33877,His4:CG33879,His4:CG33881,His4:CG33883,His4:CG33885,His4:CG33887,His4:CG33889,His4:CG33891,His4:CG33893,His4:CG33895,His4:CG33897,His4:CG33899,His4:CG33901,His4:CG33903,His4:CG33905,His4:CG33907,His4:CG33909	1	24	His3:CG31613	His4r,Nap1,His4:CG31611,His4:CG33869,His4:CG33871,His4:CG33873,His4:CG33875,His4:CG33877,His4:CG33879,His4:CG33881,His4:CG33883,His4:CG33885,His4:CG33887,His4:CG33889,His4:CG33891,His4:CG33893,His4:CG33895,His4:CG33897,His4:CG33899,His4:CG33901,His4:CG33903,His4:CG33905,His4:CG33907,His4:CG33909	2	23	Nap1,His3:CG31613	His4r,His4:CG31611,His4:CG33869,His4:CG33871,His4:CG33873,His4:CG33875,His4:CG33877,His4:CG33879,His4:CG33881,His4:CG33883,His4:CG33885,His4:CG33887,His4:CG33889,His4:CG33891,His4:CG33893,His4:CG33895,His4:CG33897,His4:CG33899,His4:CG33901,His4:CG33903,His4:CG33905,His4:CG33907,His4:CG33909
Cluster 3	GO:0046982	protein heterodimerization activity	191	89	3.86	1	< 1e-30	1e-30	MF	4.52713	His4r,His4:CG31611,His3:CG31613,His2A:CG31618,His3:CG33803,His3:CG33806,His2A:CG33808,His3:CG33809,His3:CG33812,His2A:CG33814,His3:CG33815,His2A:CG33817,His3:CG33818,His2A:CG33820,His3:CG33821,His2A:CG33823,His3:CG33824,His2A:CG33826,His3:CG33827,His2A:CG33829,His3:CG33830,His2A:CG33832,His3:CG33833,His2A:CG33835,His3:CG33836,His2A:CG33838,His3:CG33839,His2A:CG33841,His3:CG33842,His2A:CG33844,His…	0.509481000000008,0.509481000000008,-0.686632333333321,1.096039,-0.686632333333321,-0.686632333333321,1.096039,-0.686632333333321,-0.686632333333321,1.096039,-0.686632333333321,1.096039,-0.686632333333321,1.096039,-0.686632333333321,1.096039,-0.686632333333321,1.096039,-0.686632333333321,1.096039,-0.686632333333321,1.096039,-0.686632333333321,1.096039,-0.686632333333321,1.096039,-0.68663233333332…	-0.336742666666666,-0.336742666666666,0,0,0,0,0,0,0,0,0,0,0,0,0,0,0,0,0,0,0,0,0,0,0,0,0,0,0,0,0,0,0,0,0,-0.453701666666678,0,-0.453701666666678,0,-0.453701666666678,0,0,0,0,0,0.541710666666667,-0.336742666666666,0.541710666666667,-0.336742666666666,0.541710666666667,-0.336742666666666,0.541710666666667,-0.336742666666666,0.541710666666667,-0.336742666666666,0.541710666666667,-0.336742666666666,0.…	-0.271035833333336,-0.271035833333336,1.80217166666667,0,1.80217166666667,1.80217166666667,0,1.80217166666667,1.80217166666667,0,1.80217166666667,0,1.80217166666667,0,1.80217166666667,0,1.80217166666667,0,1.80217166666667,0,1.80217166666667,0,1.80217166666667,0,1.80217166666667,0,1.80217166666667,0,1.80217166666667,0,1.80217166666667,0,1.80217166666667,0,1.80217166666667,0.417567500000011,1.80217…	-0.0801769999999919,-0.0801769999999919,0.427373499999995,0,0.427373499999995,0.427373499999995,0,0.427373499999995,0.427373499999995,0,0.427373499999995,0,0.427373499999995,0,0.427373499999995,0,0.427373499999995,0,0.427373499999995,0,0.427373499999995,0,0.427373499999995,0,0.427373499999995,0,0.427373499999995,0,0.427373499999995,0,0.427373499999995,0,0.427373499999995,0,0.427373499999995,-0.01…	66	23	His4r,His4:CG31611,His2A:CG31618,His2A:CG33808,His2A:CG33814,His2A:CG33817,His2A:CG33820,His2A:CG33823,His2A:CG33826,His2A:CG33829,His2A:CG33832,His2A:CG33835,His2A:CG33838,His2A:CG33841,His2A:CG33844,His2A:CG33847,His2A:CG33850,His2A:CG33853,His2A:CG33856,His2A:CG33859,His2A:CG33862,His2A:CG33865,His2B:CG33868,His4:CG33869,His2B:CG33870,His4:CG33871,His2B:CG33872,His4:CG33873,His2B:CG33874,His4:…	His3:CG31613,His3:CG33803,His3:CG33806,His3:CG33809,His3:CG33812,His3:CG33815,His3:CG33818,His3:CG33821,His3:CG33824,His3:CG33827,His3:CG33830,His3:CG33833,His3:CG33836,His3:CG33839,His3:CG33842,His3:CG33845,His3:CG33848,His3:CG33851,His3:CG33854,His3:CG33857,His3:CG33860,His3:CG33863,His3:CG33866	23	26	His2B:CG33868,His2B:CG33870,His2B:CG33872,His2B:CG33874,His2B:CG33876,His2B:CG33878,His2B:CG33880,His2B:CG33882,His2B:CG33884,His2B:CG33886,His2B:CG33888,His2B:CG33890,His2B:CG33892,His2B:CG33894,His2B:CG33896,His2B:CG33898,His2B:CG33900,His2B:CG33902,His2B:CG33904,His2B:CG33906,His2B:CG33908,His2B:CG33910,His2B:CG17949	His4r,His4:CG31611,His2A:CG33853,His2A:CG33856,His2A:CG33859,His4:CG33869,His4:CG33871,His4:CG33873,His4:CG33875,His4:CG33877,His4:CG33879,His4:CG33881,His4:CG33883,His4:CG33885,His4:CG33887,His4:CG33889,His4:CG33891,His4:CG33893,His4:CG33895,His4:CG33897,His4:CG33899,His4:CG33901,His4:CG33903,His4:CG33905,His4:CG33907,His4:CG33909	49	23	His3:CG31613,His3:CG33803,His3:CG33806,His3:CG33809,His3:CG33812,His3:CG33815,His3:CG33818,His3:CG33821,His3:CG33824,His3:CG33827,His3:CG33830,His3:CG33833,His3:CG33836,His3:CG33839,His3:CG33842,His3:CG33845,His3:CG33848,His3:CG33851,His2A:CG33853,His3:CG33854,His2A:CG33856,His3:CG33857,His2A:CG33859,His3:CG33860,His3:CG33863,His3:CG33866,His2B:CG33868,His2B:CG33870,His2B:CG33872,His2B:CG33874,Hi…	His4r,His4:CG31611,His4:CG33869,His4:CG33871,His4:CG33873,His4:CG33875,His4:CG33877,His4:CG33879,His4:CG33881,His4:CG33883,His4:CG33885,His4:CG33887,His4:CG33889,His4:CG33891,His4:CG33893,His4:CG33895,His4:CG33897,His4:CG33899,His4:CG33901,His4:CG33903,His4:CG33905,His4:CG33907,His4:CG33909	23	49	His3:CG31613,His3:CG33803,His3:CG33806,His3:CG33809,His3:CG33812,His3:CG33815,His3:CG33818,His3:CG33821,His3:CG33824,His3:CG33827,His3:CG33830,His3:CG33833,His3:CG33836,His3:CG33839,His3:CG33842,His3:CG33845,His3:CG33848,His3:CG33851,His3:CG33854,His3:CG33857,His3:CG33860,His3:CG33863,His3:CG33866	His4r,His4:CG31611,His2A:CG33853,His2A:CG33856,His2A:CG33859,His2B:CG33868,His4:CG33869,His2B:CG33870,His4:CG33871,His2B:CG33872,His4:CG33873,His2B:CG33874,His4:CG33875,His2B:CG33876,His4:CG33877,His2B:CG33878,His4:CG33879,His2B:CG33880,His4:CG33881,His2B:CG33882,His4:CG33883,His2B:CG33884,His4:CG33885,His2B:CG33886,His4:CG33887,His2B:CG33888,His4:CG33889,His2B:CG33890,His4:CG33891,His2B:CG33892,…
Cluster 3	GO:0005634	nucleus	1632	62	35.29	2	1.5e-07	1.5e-07	CC	0.813009	Hsp27,His4r,Nap1,His4:CG31611,His1:CG31617,His2A:CG31618,His1:CG33804,His2A:CG33808,His1:CG33810,His1:CG33813,His2A:CG33814,His1:CG33816,His2A:CG33817,His1:CG33819,His2A:CG33820,His1:CG33822,His2A:CG33823,His1:CG33825,His2A:CG33826,His1:CG33828,His2A:CG33829,His1:CG33831,His2A:CG33832,His2A:CG33835,His1:CG33837,His2A:CG33838,His1:CG33840,His2A:CG33841,His1:CG33843,His2A:CG33844,His1:CG33846,His2A…	0.58534400000001,0.509481000000008,-0.344228666666659,0.509481000000008,0.576817333333331,1.096039,0.576817333333331,1.096039,0.576817333333331,0.576817333333331,1.096039,0.576817333333331,1.096039,0.576817333333331,1.096039,0.576817333333331,1.096039,0.576817333333331,1.096039,0.576817333333331,1.096039,0.576817333333331,1.096039,1.096039,0.576817333333331,1.096039,0.576817333333331,1.096039,0.5…	-1.6924,-0.336742666666666,-0.397661000000006,-0.336742666666666,0,0,0,0,0,0,0,0,0,0,0,0,0,0,0,0,0,0,0,0,0,0,0,0,0,0,0,0,0,0,0,-0.453701666666678,-0.453701666666678,-0.453701666666678,0,0,0,-0.336742666666666,-0.336742666666666,-0.336742666666666,-0.336742666666666,-0.336742666666666,-0.336742666666666,-0.336742666666666,-0.336742666666666,-0.336742666666666,-0.336742666666666,-0.336742666666666,…	0.389965000000004,-0.271035833333336,-0.14974999999999,-0.271035833333336,0,0,0,0,0,0,0,0,0,0,0,0,0,0,0,0,0,0,0,0,0,0,0,0,0,0,0,0,0,0,0,0.417567500000011,0.417567500000011,0.417567500000011,0,0,0,-0.271035833333336,-0.271035833333336,-0.271035833333336,-0.271035833333336,-0.271035833333336,-0.271035833333336,-0.271035833333336,-0.271035833333336,-0.271035833333336,-0.271035833333336,-0.2710358333…	-0.935674499999998,-0.0801769999999919,0.260086500000003,-0.0801769999999919,0,0,0,0,0,0,0,0,0,0,0,0,0,0,0,0,0,0,0,0,0,0,0,0,0,0,0,0,0,0,0,-0.0129374999999996,-0.0129374999999996,-0.0129374999999996,0,0,0,-0.0801769999999919,-0.0801769999999919,-0.0801769999999919,-0.0801769999999919,-0.0801769999999919,-0.0801769999999919,-0.0801769999999919,-0.0801769999999919,-0.0801769999999919,-0.08017699999…	61	1	Hsp27,His4r,His4:CG31611,His1:CG31617,His2A:CG31618,His1:CG33804,His2A:CG33808,His1:CG33810,His1:CG33813,His2A:CG33814,His1:CG33816,His2A:CG33817,His1:CG33819,His2A:CG33820,His1:CG33822,His2A:CG33823,His1:CG33825,His2A:CG33826,His1:CG33828,His2A:CG33829,His1:CG33831,His2A:CG33832,His2A:CG33835,His1:CG33837,His2A:CG33838,His1:CG33840,His2A:CG33841,His1:CG33843,His2A:CG33844,His1:CG33846,His2A:CG33…	Nap1	0	28		Hsp27,His4r,Nap1,His4:CG31611,His2A:CG33853,His2A:CG33856,His2A:CG33859,His4:CG33869,His4:CG33871,His4:CG33873,His4:CG33875,His4:CG33877,His4:CG33879,His4:CG33881,His4:CG33883,His4:CG33885,His4:CG33887,His4:CG33889,His4:CG33891,His4:CG33893,His4:CG33895,His4:CG33897,His4:CG33899,His4:CG33901,His4:CG33903,His4:CG33905,His4:CG33907,His4:CG33909	4	24	Hsp27,His2A:CG33853,His2A:CG33856,His2A:CG33859	His4r,Nap1,His4:CG31611,His4:CG33869,His4:CG33871,His4:CG33873,His4:CG33875,His4:CG33877,His4:CG33879,His4:CG33881,His4:CG33883,His4:CG33885,His4:CG33887,His4:CG33889,His4:CG33891,His4:CG33893,His4:CG33895,His4:CG33897,His4:CG33899,His4:CG33901,His4:CG33903,His4:CG33905,His4:CG33907,His4:CG33909	1	27	Nap1	Hsp27,His4r,His4:CG31611,His2A:CG33853,His2A:CG33856,His2A:CG33859,His4:CG33869,His4:CG33871,His4:CG33873,His4:CG33875,His4:CG33877,His4:CG33879,His4:CG33881,His4:CG33883,His4:CG33885,His4:CG33887,His4:CG33889,His4:CG33891,His4:CG33893,His4:CG33895,His4:CG33897,His4:CG33899,His4:CG33901,His4:CG33903,His4:CG33905,His4:CG33907,His4:CG33909
Cluster 4	GO:0043161	proteasome-mediated ubiquitin-dependent ...	95	42	9.28	1	1.1e-18	1.1e-18	BP	2.17819	Prosbeta6,Rpn8,Prosalpha4,Prosbeta1,Rpt2,Rpn10,Prosalpha5,Prosalpha4T2,Rpt6,Prosbeta2,Prosalpha7,Prosbeta3,Rad23,Rpt5,Rpt4,Rpt3,Rpt1,Rpn7,Rpn6,Rpn5,Rpn9,Rpn2,Rpn12,Rpn11,Rpn1,Prosbeta2R1,Prosbeta4,Prosbeta5R1,Rpt4R,CG2010,Rpt6R,CG30382,Prosbeta5R2,Prosalpha2,Prosbeta7,Prosalpha6,TER94,Prosalpha3,Prosalpha3T,Rpn3,Prosalpha1,Prosalpha4T1	0.388099000000011,0.127318000000017,0.0151316666666794,-0.192850999999994,0.00883766666668606,-0.238006666666664,-0.222775666666656,0,-0.00229433333331741,-0.10979966666666,0.0144683333333475,-0.523683666666653,0.216881666666673,0.0957686666666753,-0.161720333333317,0.0441683333333422,-0.184834999999993,-0.227647999999999,-0.0996399999999831,-0.0911069999999903,-0.0873753333333234,0.1774200000000…	0.413234666666668,-0.0816093333333363,0.371302999999983,-1.36461833333334,-0.402142333333337,-0.151901666666671,-0.700382000000005,0,-0.262230333333342,0.478092333333322,0.000425666666661328,1.22513733333333,-0.326871333333333,-0.287093333333342,-0.360807666666677,-0.250704000000006,-0.266461666666672,-0.0911920000000066,-0.242145000000008,-0.0635886666666785,-0.779762000000012,-0.254362666666669…	-0.167193333333326,-0.026691666666661,0.406230000000015,-0.572894999999988,-0.378681666666658,0.107800833333339,0.136293333333338,0,-0.010949999999994,-0.417717499999995,-0.0794899999999998,-0.0842791666666578,0.0471325000000071,0.162181666666669,0.107477499999995,0.205775000000003,0.0161150000000063,-0.287014166666665,-0.389619999999987,-0.224441666666657,-0.253223333333331,-0.0357416666666595,0…	-0.194298499999999,-0.208649999999992,-0.350263999999992,0.239282999999997,-0.109447499999995,-0.110708499999998,-0.152146499999994,0,-0.0885254999999923,0.460162,-0.204138,-0.0182959999999959,0,-0.3028105,0.0786909999999992,-0.270395499999996,-0.1288895,-0.197368999999995,0.128086000000007,0.371357500000002,0.345667499999998,-0.136669000000001,0.13544700000001,0.150138999999996,0.197362499999993…	12	20	Prosbeta6,Rpn8,Prosalpha4,Rpt2,Prosalpha7,Rad23,Rpt5,Rpt3,Rpn2,Rpn12,Prosbeta7,Prosalpha3	Prosbeta1,Rpn10,Prosalpha5,Rpt6,Prosbeta2,Prosbeta3,Rpt4,Rpt1,Rpn7,Rpn6,Rpn5,Rpn9,Rpn11,Rpn1,Prosbeta4,Prosalpha2,Prosalpha6,TER94,Rpn3,Prosalpha1	7	26	Prosbeta6,Prosalpha4,Prosbeta2,Prosalpha7,Prosbeta3,Rpt6R,Prosalpha2	Rpn8,Prosbeta1,Rpt2,Rpn10,Prosalpha5,Rpt6,Rad23,Rpt5,Rpt4,Rpt3,Rpt1,Rpn7,Rpn6,Rpn5,Rpn9,Rpn2,Rpn12,Rpn11,Rpn1,Prosbeta4,Prosbeta7,Prosalpha6,TER94,Prosalpha3,Rpn3,Prosalpha1	12	20	Prosalpha4,Rpn10,Prosalpha5,Rad23,Rpt5,Rpt4,Rpt3,Rpt1,Rpn12,Rpn11,Prosalpha2,TER94	Prosbeta6,Rpn8,Prosbeta1,Rpt2,Rpt6,Prosbeta2,Prosalpha7,Prosbeta3,Rpn7,Rpn6,Rpn5,Rpn9,Rpn2,Rpn1,Prosbeta4,Prosbeta7,Prosalpha6,Prosalpha3,Rpn3,Prosalpha1	11	21	Prosbeta1,Prosbeta2,Rpt4,Rpn6,Rpn5,Rpn9,Rpn12,Rpn11,Rpn1,Prosbeta4,Prosalpha6	Prosbeta6,Rpn8,Prosalpha4,Rpt2,Rpn10,Prosalpha5,Rpt6,Prosalpha7,Prosbeta3,Rpt5,Rpt3,Rpt1,Rpn7,Rpn2,CG2010,Prosalpha2,Prosbeta7,TER94,Prosalpha3,Rpn3,Prosalpha1
Cluster 4	GO:0030497	fatty acid elongation	19	17	1.86	2	7.7e-16	7.7e-16	BP	3.19216	CG18609,CG17821,CG2781,CG8534,eloF,CG9459,CG9458,CG5326,CG5278,CG30008,CG31141,CG31522,CG31523,Elo68alpha,CG33110,bond,Baldspot	0,0,0,0,0,0,0,0,0,0,0,1.36561966666667,0.873296333333343,0,0,-0.239332333333326,0.246493000000008	0,0,1.04985666666666,0,0,0,0,0,0,0,0,1.70371266666666,0.591182333333322,0,0,0.15070266666666,-0.648802333333339	0,0,-0.895129166666667,0,0,0,0,0,0,0,0,1.67301166666667,0.359370833333344,0,0,0,-0.301585000000003	0,0,0,0,0,0,0,0,0,0,0,0,0.0148374999999952,0,0,0,-0.469278500000001	3	1	CG31522,CG31523,Baldspot	bond	4	1	CG2781,CG31522,CG31523,bond	Baldspot	2	2	CG31522,CG31523	CG2781,Baldspot	1	1	CG31523	Baldspot
Cluster 4	GO:0006749	glutathione metabolic process	41	23	4	3	1.4e-13	1.4e-13	BP	2.52356	GstD1,GstD4,GstD5,GstD6,GstD7,GstD8,GstS1,GstE12,GstE13,GstE14,GstE1,GstE11,GstZ1,GstD11,GstD10,Gclm,GstE9,GstE8,GstE7,GstE6,GstE5,GstE3,GstE10	-0.303508999999998,-0.750315666666658,0,0,0,0,0.0306270000000097,0.0159533333333428,-0.195242333333329,0,0.137166666666676,0.605795333333344,0.454911000000003,0,0,-0.343588333333329,-0.95359199999999,0,0.0964480000000059,-0.610227999999996,0,0.297596666666678,0	-0.524679666666678,-0.901533333333347,-0.0395876666666659,0,-0.304081666666679,-0.466120000000011,0.947688666666657,-0.0166563333333478,0.408935333333325,0,0.0429929999999992,-0.603320666666679,-0.753773666666667,0,0.02425066666666,0.680996333333322,-0.290906333333343,0,0.0230916666666552,0.854571999999994,-0.0180260000000096,-0.468110666666679,-0.552131000000006	0.216239166666668,0.561566666666668,0,0,0,0,0.647847499999997,0.100705833333343,0.256383333333339,0,-0.106232499999987,0.34764250000001,-0.172247499999997,0,0,-0.188724166666663,0.0386250000000068,0,0.267885000000003,-0.842159999999996,0,0.151123333333349,-0.879424166666656	-0.101210000000002,0.137254500000008,0,0,0,0,-0.108776500000005,-0.0444119999999941,0.168832500000001,0,0.553109499999994,0,-0.503045500000006,0,0,0.0740679999999969,0.484737499999994,0,-0.320178999999996,0,0,0.150764500000005,0	7	6	GstS1,GstE12,GstE1,GstE11,GstZ1,GstE7,GstE3	GstD1,GstD4,GstE13,Gclm,GstE9,GstE6	7	12	GstS1,GstE13,GstE1,GstD10,Gclm,GstE7,GstE6	GstD1,GstD4,GstD5,GstD7,GstD8,GstE12,GstE11,GstZ1,GstE9,GstE5,GstE3,GstE10	9	5	GstD1,GstD4,GstS1,GstE12,GstE13,GstE11,GstE9,GstE7,GstE3	GstE1,GstZ1,Gclm,GstE6,GstE10	6	5	GstD4,GstE13,GstE1,Gclm,GstE9,GstE3	GstD1,GstS1,GstE12,GstZ1,GstE7
Cluster 4	GO:0055114	oxidation-reduction process	362	68	35.36	4	4.4e-08	4.4e-08	BP	0.943416	Dhod,Cyp6a2,ry,Pgd,Scsalpha,Cyp4d1,Ccs,RnrL,RnrS,Cyp6a8,Cyp6a22,cype,Cyp9b1,Cyp9b2,Cyp9c1,Cyp6a17,COX5A,l(1)G0255,Sucb,Menl-2,Menl-1,ND-MNLL,Cyp28c1,CG1998,CG11162,CG5599,CG9914,Cyp308a1,Cyp6v1,Cyp6t1,CG3597,CG3609,Cyp309a1,Cyp28d2,Cyp28d1,Mco1,CG6287,Fmo-2,Cyp6u1,Cyp6a14,Cyp6g2,Cyp6t3,Cyp9h1,DJ-1alpha,Cyp6a23,Cyp6a19,Cyp6a21,Cyp317a1,CG10253,CG11208,Acox57D-d,Cyp6d2,CG6638,CG3902,CG7470,Cyp9f2,C…	-0.106236333333324,0,-0.496082666666659,-0.872298333333326,0.122679000000005,0,0.00994666666667499,0,0,0,0,0.0194260000000028,0,-0.66912366666666,0,0,0.0091946666666729,0.0853373333333423,-0.12655033333332,0,0,0.406389333333344,0,0,0,0.126518666666676,-0.871682666666658,0,0,0,-1.648093,-0.336850333333324,0,0,-0.621085999999991,0.131992666666669,-0.24773733333333,0.335191000000002,-0.6969873333333…	0.579055666666658,3.42740833333332,-0.148057333333337,-0.655591333333344,0.506784333333322,-0.487925000000008,-0.42865200000001,-1.521605,0,0.12767199999999,0,1.80702866666666,0,-0.77234000000001,0.567323666666656,0,0.372582666666659,0.323187666666652,-0.630923333333346,0,0,2.51307466666665,0,0,0,0.0164196666666605,-0.58296866666668,0,0,0,1.72681899999999,-0.0981816666666795,0,0,1.80497,1.4420483…	0.0383850000000088,0.372984166666662,0.124935000000004,-0.417795833333315,0.247217500000005,0,0.11599750000001,-0.0679033333333265,0,-0.325570833333327,0,-0.61762333333332,0,-0.383954166666665,0,0,0.402020000000007,0.0462083333333325,0.0556216666666707,0,0,0.819902500000012,0,0,0,0.382899166666679,-0.25189833333333,0,0,0,-0.674076666666661,-0.490788333333327,0,0,-1.30048249999999,0,0.495417500000…	0.124623999999997,0,-0.0643124999999962,-0.164312499999994,0.018017499999992,0,-0.660054999999993,0,0,-0.621184999999997,0,0.808345500000001,0,-0.27629649999999,0,0,-0.00549350000000004,-0.0423425000000037,0.341166000000005,0,0,0.0717155000000105,0,0,0,0.0675335000000068,-0.443322000000006,0,0,0,-0.657169499999998,-0.102494500000002,0,0,-0.254232999999999,0.3044075,0.441819000000002,-0.4256934999…	14	21	Scsalpha,Ccs,cype,COX5A,l(1)G0255,ND-MNLL,CG5599,Mco1,Fmo-2,Cyp6a14,CG10253,CG6638,CG7470,dj-1beta	Dhod,ry,Pgd,Cyp9b2,Sucb,CG9914,CG3597,CG3609,Cyp28d1,CG6287,Cyp6u1,Cyp6g2,CG11208,Acox57D-d,CG3902,Cyp6d5,CG1544,CG3699,CG32649,Mdh1,AOX1	31	15	Dhod,Cyp6a2,Scsalpha,Cyp6a8,cype,Cyp9c1,COX5A,l(1)G0255,ND-MNLL,CG5599,CG3597,Cyp28d1,Mco1,Fmo-2,Cyp6a14,Cyp6a23,Cyp6a21,CG10253,CG11208,Acox57D-d,CG6638,CG3902,CG7470,Cyp9f2,Cyp6d5,Cyp6d4,Cyp6a18,CG3699,CG31674,Mdh1,AOX1	ry,Pgd,Cyp4d1,Ccs,RnrL,Cyp9b2,Sucb,CG9914,CG3609,CG6287,Cyp6u1,Cyp6d2,dj-1beta,CG1544,CG32649	26	17	Dhod,Cyp6a2,ry,Scsalpha,Ccs,COX5A,l(1)G0255,Sucb,ND-MNLL,CG5599,CG6287,Fmo-2,Cyp6a14,Acox57D-d,Cyp6d2,CG3902,CG7470,Cyp9f2,Cyp6d5,Cyp6a18,dj-1beta,CG3699,CG31674,CG32649,Mdh1,AOX1	Pgd,RnrL,Cyp6a8,cype,Cyp9b2,CG9914,CG3597,CG3609,Cyp28d1,Cyp6u1,Cyp6a23,Cyp6a21,CG11208,CG6638,Cyp6d4,CG1544,Cyp309a2	15	20	Dhod,Scsalpha,cype,Sucb,ND-MNLL,CG5599,Mco1,CG6287,Cyp6a23,Cyp6a21,CG3902,CG7470,Cyp9f2,Cyp6d5,CG1544	ry,Pgd,Ccs,Cyp6a8,Cyp9b2,COX5A,l(1)G0255,CG9914,CG3597,CG3609,Cyp28d1,Fmo-2,CG11208,Acox57D-d,CG6638,dj-1beta,CG3699,CG32649,Mdh1,AOX1
Cluster 4	GO:0006364	rRNA processing	37	15	3.61	6	7.1e-07	7.1e-07	BP	2.05489	Fib,l(3)07882,dbe,CG3071,nop5,NHP2,CG3527,CG13097,CG1671,CG9799,CG5728,CG11837,Nop60B,Mat89Ba,wcd	0.232850666666671,0,-1.01488599999999,0,0.232544333333337,0.36215133333334,0,0,0,0,0,0,0.300561000000005,0,0	-0.186655333333341,-0.482339666666668,1.25996199999999,0.479326666666665,-0.159651333333343,-1.01282833333335,0,0.796346666666661,0.314128666666658,0.329920999999992,-0.372698333333346,0.871077999999994,-0.0873186666666719,0,-0.612146333333346	-0.104369999999989,-0.463174166666654,0,-1.10219666666666,-0.227490833333327,-0.647194999999996,0,-0.518853333333322,-0.135558333333332,0,-0.868209999999991,0,-0.245378333333328,-0.386633333333325,0	-0.261457499999999,0,0,0,-0.154762999999999,0.0605445000000024,0,0,0,0,0,0,0.136803999999994,0,0	4	1	Fib,nop5,NHP2,Nop60B	dbe	6	7	dbe,CG3071,CG13097,CG1671,CG9799,CG11837	Fib,l(3)07882,nop5,NHP2,CG5728,Nop60B,wcd	0	10		Fib,l(3)07882,CG3071,nop5,NHP2,CG13097,CG1671,CG5728,Nop60B,Mat89Ba	2	2	NHP2,Nop60B	Fib,nop5
Cluster 4	GO:0009267	cellular response to starvation	98	26	9.57	7	1.4e-06	1.4e-06	BP	1.44192	Fib,Pi3K59F,S6k,Vps28,CG3071,nop5,l(1)G0020,NHP2,CG3527,CG13097,CG1671,CG7637,CG12325,CG4866,CG7728,CG9799,CG8064,Nop56,RIOK2,CG30349,Atg8a,l(2)k09022,Nop60B,ird1,Mat89Ba,l(3)72Dn	0.232850666666671,0.719564666666678,-0.88476099999999,-0.142573333333328,0,0.232544333333337,0,0.36215133333334,0,0,0,0.397244333333347,0,0,0.764436666666672,0,0,-0.112539666666656,0,0,0.25330300000001,0,0.300561000000005,0,0,0	-0.186655333333341,1.07782099999999,-1.14622533333334,-0.958748666666665,0.479326666666665,-0.159651333333343,-1.22713600000001,-1.01282833333335,0,0.796346666666661,0.314128666666658,1.58317666666666,-0.841715333333337,-0.0493990000000082,-0.46111100000001,0.329920999999992,0,-0.809917000000013,0,1.56175533333332,-1.21646466666668,-0.717700333333347,-0.0873186666666719,0,0,0	-0.104369999999989,0,0.168331666666685,0,-1.10219666666666,-0.227490833333327,-0.083464166666662,-0.647194999999996,0,-0.518853333333322,-0.135558333333332,0.621473333333338,0.479968333333339,0,-0.465221666666658,0,-0.263436666666664,-0.407296666666657,0,0.594710833333341,-1.62025249999999,-0.0328116666666638,-0.245378333333328,0,-0.386633333333325,0.396702500000011	-0.261457499999999,0,0.0191690000000015,-0.193961000000002,0,-0.154762999999999,0,0.0605445000000024,0,0,0,-0.128011000000001,0,0,0,0,0,0.8122015,0,0,0,0,0.136803999999994,0,0,0	8	3	Fib,Pi3K59F,nop5,NHP2,CG7637,CG7728,Atg8a,Nop60B	S6k,Vps28,Nop56	7	13	Pi3K59F,CG3071,CG13097,CG1671,CG7637,CG9799,CG30349	Fib,S6k,Vps28,nop5,l(1)G0020,NHP2,CG12325,CG4866,CG7728,Nop56,Atg8a,l(2)k09022,Nop60B	5	14	S6k,CG7637,CG12325,CG30349,l(3)72Dn	Fib,CG3071,nop5,l(1)G0020,NHP2,CG13097,CG1671,CG7728,CG8064,Nop56,Atg8a,l(2)k09022,Nop60B,Mat89Ba	4	4	S6k,NHP2,Nop56,Nop60B	Fib,Vps28,nop5,CG7637
Cluster 4	GO:0009306	protein secretion	35	10	3.42	10	0.0014	0.0014	BP	1.54793	Gtp-bp,Syx5,deltaCOP,p24-1,Snx1,Tango7,Tango9,sel,Nha2,Atg6	0.00158333333333971,0,-0.073960333333325,0.35443033333334,-0.171146333333329,0.0215970000000034,0,0.0213583333333389,0,0	0.858104999999995,-0.70976133333334,-0.403189000000008,-0.72113233333334,-1.34975066666669,1.43788666666667,1.25191866666665,0.163178666666656,-1.01487866666668,-0.106368666666675	-0.169013333333321,0.230368333333342,-0.084316666666659,-0.630374166666659,0.0778558333333343,-0.0310699999999926,-0.851286666666663,-0.00713083333332776,0.0530508333333302,0	-0.363599999999998,0,0.0256975000000033,0.659183000000002,0.318300000000015,0.604236999999998,0,0.1906705,0,0	4	2	Gtp-bp,p24-1,Tango7,sel	deltaCOP,Snx1	4	6	Gtp-bp,Tango7,Tango9,sel	Syx5,deltaCOP,p24-1,Snx1,Nha2,Atg6	3	6	Syx5,Snx1,Nha2	Gtp-bp,deltaCOP,p24-1,Tango7,Tango9,sel	5	1	deltaCOP,p24-1,Snx1,Tango7,sel	Gtp-bp
Cluster 4	GO:0016485	protein processing	75	19	7.33	12	7.3e-05	0.00219	BP	1.37411	pip,RnrL,RnrS,Spn55B,Spn38F,Spn28F,Spn42Dd,Spase25,CG7791,Tango7,ste24a,cer,Spase22-23,Spase12,Spn28Da,Spn28B,TER94,twr,sel	0,0,0,-0.0336666666666652,0,0,0.299137333333345,-0.290619333333325,0.0281940000000134,0.0215970000000034,0,0.267203333333342,0,0,0,0,-0.232654666666654,0,0.0213583333333389	0,-1.521605,0,-0.315643333333348,0,0,1.57619633333333,-0.413123000000002,-1.07901866666667,1.43788666666667,0.0274776666666625,0.154512666666662,-1.74476433333334,0.226845666666659,0,0,-0.563281333333329,2.45544333333332,0.163178666666656	0,-0.0679033333333265,0,-0.436546666666658,0,0,-0.00391833333332769,-0.197094999999994,-0.461564166666662,-0.0310699999999926,1.44390166666667,-0.091664999999999,-0.807718333333323,0,0,0,0.291632500000006,0.149681666666673,-0.00713083333332776	0,0,0,-0.190494999999999,0,0,-0.322168999999999,0.194863000000009,0.065342999999995,0.604236999999998,0.273199999999999,-0.421949999999995,-0.448801,0,0,0,-0.157713999999999,-0.1099955,0.1906705	5	3	Spn42Dd,CG7791,Tango7,cer,sel	Spn55B,Spase25,TER94	7	6	Spn42Dd,Tango7,ste24a,cer,Spase12,twr,sel	RnrL,Spn55B,Spase25,CG7791,Spase22-23,TER94	3	9	ste24a,TER94,twr	RnrL,Spn55B,Spn42Dd,Spase25,CG7791,Tango7,cer,Spase22-23,sel	5	6	Spase25,CG7791,Tango7,ste24a,sel	Spn55B,Spn42Dd,cer,Spase22-23,TER94,twr
Cluster 4	GO:0048193	Golgi vesicle transport	87	16	8.5	16	0.00919	0.00919	BP	0.912537	Arl1,fws,ldlCp,deltaCOP,GAA1,Gga,p24-1,Cog3,Sec24AB,Golgin84,Gos28,bai,alphaSnap,Sec22,Ykt6,Sec23	0,0,0,-0.073960333333325,0,0.0712496666666738,0.35443033333334,0,0,0,0,-0.20956266666666,-0.248401999999977,-0.262022666666656,0.167298666666678,0.283504000000011	-0.996485000000007,-0.178402000000002,-0.287398666666668,-0.403189000000008,-0.564909000000011,-0.547632333333347,-0.72113233333334,-0.687058,-0.162408000000013,2.29938599999999,-1.39649133333333,0.00769899999999524,-0.414070000000013,-0.461985000000009,-0.40197666666668,-0.152437666666678	0.802049166666674,0,-0.608310833333334,-0.084316666666659,-0.168429999999997,0.391610000000004,-0.630374166666659,0,-0.157855833333322,0,-0.311585000000004,-0.493032499999991,-0.141362499999985,0.335161666666671,-0.495985833333332,0.0299000000000085	0,0,0,0.0256975000000033,0.303938500000001,0,0.659183000000002,0,0.558575499999996,0,0,-0.0808934999999913,0.0498130000000039,-0.174602499999995,1.63065200000001,-0.167356499999997	4	4	Gga,p24-1,Ykt6,Sec23	deltaCOP,bai,alphaSnap,Sec22	2	14	Golgin84,bai	Arl1,fws,ldlCp,deltaCOP,GAA1,Gga,p24-1,Cog3,Sec24AB,Gos28,alphaSnap,Sec22,Ykt6,Sec23	4	9	Arl1,Gga,Sec22,Sec23	ldlCp,deltaCOP,GAA1,p24-1,Sec24AB,Gos28,bai,alphaSnap,Ykt6	6	3	deltaCOP,GAA1,p24-1,Sec24AB,alphaSnap,Ykt6	bai,Sec22,Sec23
Cluster 4	GO:0006399	tRNA metabolic process	55	11	5.37	22	0.01565	0.01565	BP	1.03451	Fib,Aats-trp,Nsun2,Aats-gly,Aats-gln,Aats-arg,JhI-1,CG13090,CG9987,CG15100,CG33123	0.232850666666671,-0.0498519999999978,-0.353313666666669,-0.212466333333321,-0.380976999999987,-0.382495666666657,0,0,-0.159132666666665,0.0525440000000081,-0.652104999999985	-0.186655333333341,-0.99422533333334,-0.517512333333336,-0.661945000000003,-0.815186666666676,-0.440012666666679,-1.38728966666667,-0.619926000000003,-0.827720333333332,-0.62709266666668,-0.293902666666686	-0.104369999999989,-0.154291666666662,-0.846821666666656,0.0479558333333436,-0.0343491666666544,-0.168807499999996,0.169026666666674,0,-0.214772499999992,-0.0680283333333307,-0.26751333333333	-0.261457499999999,0.217216000000004,0,-0.136263499999998,-0.010444500000002,0.995813000000009,0,0,0,-0.302958999999994,1.0742495	2	7	Fib,CG15100	Aats-trp,Nsun2,Aats-gly,Aats-gln,Aats-arg,CG9987,CG33123	0	11		Fib,Aats-trp,Nsun2,Aats-gly,Aats-gln,Aats-arg,JhI-1,CG13090,CG9987,CG15100,CG33123	2	8	Aats-gly,JhI-1	Fib,Aats-trp,Nsun2,Aats-gln,Aats-arg,CG9987,CG15100,CG33123	3	4	Aats-trp,Aats-arg,CG33123	Fib,Aats-gly,Aats-gln,CG15100
Cluster 4	GO:0000022	mitotic spindle elongation	74	13	7.23	31	0.02551	0.02551	BP	0.846444	Rpn8,Rpt2,RpL9,msps,Rpn12,Rpn1,RpL36A,RpS15,RpS16,RpL12,Prosalpha2,Prosbeta7,Prosalpha3	0.127318000000017,0.00883766666668606,-0.285868666666651,-0.125920999999988,0.0679763333333412,-0.0504813333333196,-0.150044999999999,0.212903666666687,-0.0844096666666623,-0.124807999999994,-0.279545333333321,0.153480666666677,0.0494580000000084	-0.0816093333333363,-0.402142333333337,0.427948666666659,-0.762128000000011,-0.304748666666669,-0.467394666666674,0.0909263333333286,1.08073166666666,-0.303690333333343,0.0745326666666486,1.22500099999999,-0.114333666666674,-0.647545000000015	-0.026691666666661,-0.378681666666658,-0.206884166666654,0.0397208333333445,0.219779166666672,-0.0785124999999951,-0.796825833333326,0.132929166666678,-0.265609999999995,0.278485833333342,0.665320833333347,-0.138694999999998,-0.176388333333321	-0.208649999999992,-0.109447499999995,-0.0557954999999986,0,0.13544700000001,0.197362499999993,0.203639500000001,-0.462298000000004,-0.129842,-0.22777,-1.1525795,-0.481296999999994,-0.0275960000000026	6	7	Rpn8,Rpt2,Rpn12,RpS15,Prosbeta7,Prosalpha3	RpL9,msps,Rpn1,RpL36A,RpS16,RpL12,Prosalpha2	5	8	RpL9,RpL36A,RpS15,RpL12,Prosalpha2	Rpn8,Rpt2,msps,Rpn12,Rpn1,RpS16,Prosbeta7,Prosalpha3	5	8	msps,Rpn12,RpS15,RpL12,Prosalpha2	Rpn8,Rpt2,RpL9,Rpn1,RpL36A,RpS16,Prosbeta7,Prosalpha3	3	9	Rpn12,Rpn1,RpL36A	Rpn8,Rpt2,RpL9,RpS15,RpS16,RpL12,Prosalpha2,Prosbeta7,Prosalpha3
Cluster 4	GO:0016311	dephosphorylation	105	16	10.26	41	0.04733	0.04733	BP	0.641041	PpD3,Pgam5,Mipp2,Mipp1,l(1)G0232,CG9784,CG17598,CG1809,CG3292,CG3290,CG3264,CG10592,CG5150,Mkp3,CG5656,CG8147	-0.461012333333322,-0.0297883333333253,0,-0.279766666666649,0,-0.191437666666658,-0.348395666666661,0,0,0,0,0,0,0,0,0	-0.582803000000009,-0.0614370000000086,-0.787903666666672,-0.209296333333345,-1.21972233333334,1.79025066666666,-0.514137333333345,1.08625499999999,0,-0.276122000000008,0,0.168981999999996,0.126372666666665,0,0,0	0.105855000000012,-1.73723,-0.564892500000003,-0.17866583333333,0,-0.846819999999997,2.30225500000001,0,0,0.124481666666671,0,0,0,0,0,0	-0.519513499999995,-0.0712814999999942,-0.514944499999995,-0.121740499999998,0,0,0,0,0,0,0,0,0,0,0,0	0	5		PpD3,Pgam5,Mipp1,CG9784,CG17598	4	7	CG9784,CG1809,CG10592,CG5150	PpD3,Pgam5,Mipp2,Mipp1,l(1)G0232,CG17598,CG3290	3	4	PpD3,CG17598,CG3290	Pgam5,Mipp2,Mipp1,CG9784	0	4		PpD3,Pgam5,Mipp2,Mipp1
Cluster 4	GO:0070972	protein localization to endoplasmic reti...	17	11	1.66	43	5e-08	0.04876	BP	2.72825	Gtp-bp,Srp54k,SsRbeta,Tapdelta,Sec61gamma,CG8860,Srp9,Srp68,Srp72,TRAM,Sec61alpha	0.00158333333333971,-0.241738333333323,0.121474999999993,0.189637333333337,0.49991733333334,0,0.335796333333342,-0.19217999999999,-0.128179666666661,0.142345666666674,0	0.858104999999995,0.508445666666653,0.0396083333333195,-0.037735666666677,0.0794823333333241,0,0.0401373333333197,-0.0034410000000058,-0.254440666666675,2.752365,1.06780499999999	-0.169013333333321,-0.00809749999999454,0.0812525000000122,-0.337931666666659,0,0,-1.71782833333333,-0.272264166666659,-0.234582499999984,-0.495191666666656,-2.22953416666665	-0.363599999999998,-0.232179999999996,-0.571214499999996,-0.127231500000004,0,0,0,0.1286725,-0.703762500000003,0.759858499999996,-2.129728	6	3	Gtp-bp,SsRbeta,Tapdelta,Sec61gamma,Srp9,TRAM	Srp54k,Srp68,Srp72	7	3	Gtp-bp,Srp54k,SsRbeta,Sec61gamma,Srp9,TRAM,Sec61alpha	Tapdelta,Srp68,Srp72	1	8	SsRbeta	Gtp-bp,Srp54k,Tapdelta,Srp9,Srp68,Srp72,TRAM,Sec61alpha	2	6	Srp68,TRAM	Gtp-bp,Srp54k,SsRbeta,Tapdelta,Srp72,Sec61alpha
Cluster 4	GO:0004298	threonine-type endopeptidase activity	26	23	2.53	1	6.7e-21	6.7e-21	MF	3.18442	Prosbeta6,Prosalpha4,Prosbeta1,Prosalpha5,Prosalpha4T2,Prosbeta2,Prosalpha7,Prosbeta3,Prosbeta2R1,Prosbeta4R1,Prosbeta4R2,Prosalpha6T,Prosbeta4,Prosbeta5R1,CG30382,Prosbeta5R2,Prosalpha2,Prosbeta7,Prosalpha6,Prosalpha3,Prosalpha3T,Prosalpha1,Prosalpha4T1	0.388099000000011,0.0151316666666794,-0.192850999999994,-0.222775666666656,0,-0.10979966666666,0.0144683333333475,-0.523683666666653,0,0,0,0,-0.454242666666659,0,0,0,-0.279545333333321,0.153480666666677,-0.27886066666666,0.0494580000000084,0,-0.202355999999995,0	0.413234666666668,0.371302999999983,-1.36461833333334,-0.700382000000005,0,0.478092333333322,0.000425666666661328,1.22513733333333,0,0,0,0,-0.582658666666674,0,0,0,1.22500099999999,-0.114333666666674,-0.268950000000011,-0.647545000000015,0,-0.269522666666678,0	-0.167193333333326,0.406230000000015,-0.572894999999988,0.136293333333338,0,-0.417717499999995,-0.0794899999999998,-0.0842791666666578,0,0,0,0,-0.337210833333327,0,0,0,0.665320833333347,-0.138694999999998,-0.0977300000000056,-0.176388333333321,0,-0.285759166666665,0	-0.194298499999999,-0.350263999999992,0.239282999999997,-0.152146499999994,0,0.460162,-0.204138,-0.0182959999999959,0,0,0,0,0.133502500000002,0,0,0,-1.1525795,-0.481296999999994,0.0662444999999963,-0.0275960000000026,0,-0.0432064999999859,0	5	8	Prosbeta6,Prosalpha4,Prosalpha7,Prosbeta7,Prosalpha3	Prosbeta1,Prosalpha5,Prosbeta2,Prosbeta3,Prosbeta4,Prosalpha2,Prosalpha6,Prosalpha1	6	7	Prosbeta6,Prosalpha4,Prosbeta2,Prosalpha7,Prosbeta3,Prosalpha2	Prosbeta1,Prosalpha5,Prosbeta4,Prosbeta7,Prosalpha6,Prosalpha3,Prosalpha1	3	10	Prosalpha4,Prosalpha5,Prosalpha2	Prosbeta6,Prosbeta1,Prosbeta2,Prosalpha7,Prosbeta3,Prosbeta4,Prosbeta7,Prosalpha6,Prosalpha3,Prosalpha1	4	9	Prosbeta1,Prosbeta2,Prosbeta4,Prosalpha6	Prosbeta6,Prosalpha4,Prosalpha5,Prosalpha7,Prosbeta3,Prosalpha2,Prosbeta7,Prosalpha3,Prosalpha1
Cluster 4	GO:0004364	glutathione transferase activity	37	25	3.6	2	1.8e-17	1.8e-17	MF	2.79586	GstD1,GstD3,GstD4,GstD5,GstD6,GstD7,GstD8,GstS1,Mgstl,GstE12,GstE13,GstE14,GstE1,GstE11,GstZ1,GstD11,GstD10,CG33177,GstE9,GstE8,GstE7,GstE6,GstE5,GstE3,GstE10	-0.303508999999998,-0.357802,-0.750315666666658,0,0,0,0,0.0306270000000097,0.513224000000008,0.0159533333333428,-0.195242333333329,0,0.137166666666676,0.605795333333344,0.454911000000003,0,0,0,-0.95359199999999,0,0.0964480000000059,-0.610227999999996,0,0.297596666666678,0	-0.524679666666678,-0.147681666666678,-0.901533333333347,-0.0395876666666659,0,-0.304081666666679,-0.466120000000011,0.947688666666657,1.80748899999999,-0.0166563333333478,0.408935333333325,0,0.0429929999999992,-0.603320666666679,-0.753773666666667,0,0.02425066666666,0,-0.290906333333343,0,0.0230916666666552,0.854571999999994,-0.0180260000000096,-0.468110666666679,-0.552131000000006	0.216239166666668,0,0.561566666666668,0,0,0,0,0.647847499999997,-0.817863333333335,0.100705833333343,0.256383333333339,0,-0.106232499999987,0.34764250000001,-0.172247499999997,0,0,0,0.0386250000000068,0,0.267885000000003,-0.842159999999996,0,0.151123333333349,-0.879424166666656	-0.101210000000002,-0.536697499999999,0.137254500000008,0,0,0,0,-0.108776500000005,2.0229895,-0.0444119999999941,0.168832500000001,0,0.553109499999994,0,-0.503045500000006,0,0,0,0.484737499999994,0,-0.320178999999996,0,0,0.150764500000005,0	8	6	GstS1,Mgstl,GstE12,GstE1,GstE11,GstZ1,GstE7,GstE3	GstD1,GstD3,GstD4,GstE13,GstE9,GstE6	7	13	GstS1,Mgstl,GstE13,GstE1,GstD10,GstE7,GstE6	GstD1,GstD3,GstD4,GstD5,GstD7,GstD8,GstE12,GstE11,GstZ1,GstE9,GstE5,GstE3,GstE10	9	5	GstD1,GstD4,GstS1,GstE12,GstE13,GstE11,GstE9,GstE7,GstE3	Mgstl,GstE1,GstZ1,GstE6,GstE10	6	6	GstD4,Mgstl,GstE13,GstE1,GstE9,GstE3	GstD1,GstD3,GstS1,GstE12,GstZ1,GstE7
Cluster 4	GO:0009922	fatty acid elongase activity	18	17	1.75	3	8.1e-17	8.1e-17	MF	3.28011	CG18609,CG17821,CG2781,CG8534,eloF,CG9459,CG9458,CG5326,CG5278,CG30008,CG31141,CG31522,CG31523,Elo68alpha,CG33110,bond,Baldspot	0,0,0,0,0,0,0,0,0,0,0,1.36561966666667,0.873296333333343,0,0,-0.239332333333326,0.246493000000008	0,0,1.04985666666666,0,0,0,0,0,0,0,0,1.70371266666666,0.591182333333322,0,0,0.15070266666666,-0.648802333333339	0,0,-0.895129166666667,0,0,0,0,0,0,0,0,1.67301166666667,0.359370833333344,0,0,0,-0.301585000000003	0,0,0,0,0,0,0,0,0,0,0,0,0.0148374999999952,0,0,0,-0.469278500000001	3	1	CG31522,CG31523,Baldspot	bond	4	1	CG2781,CG31522,CG31523,bond	Baldspot	2	2	CG31522,CG31523	CG2781,Baldspot	1	1	CG31523	Baldspot
Cluster 4	GO:0005506	iron ion binding	80	36	7.77	4	1.5e-16	1.5e-16	MF	2.21201	Cyp6a2,ry,Cyp4d1,Cyp6a8,Cyp6a22,Cyp9b1,Cyp9b2,Cyp9c1,Cyp6a17,glob1,Cyp28c1,CG1998,CG11162,Cyp308a1,Cyp6v1,Cyp6t1,Cyp309a1,Cyp28d2,Cyp28d1,Cyp6u1,Cyp6a14,Cyp6g2,Cyp6t3,Cyp9h1,Cyp6a23,Cyp6a19,Cyp6a21,Cyp317a1,Cyp6d2,IscU,Cyp9f2,Cyp6d5,Cyp6d4,Cyp6a18,Cyp309a2,AOX1	0,-0.496082666666659,0,0,0,0,-0.66912366666666,0,0,-0.367319333333324,0,0,0,0,0,0,0,0,-0.621085999999991,-0.696987333333325,0.419378666666674,-0.0942996666666645,0,0,0,0,0,0,0,0.184054666666675,0,-0.575114666666654,0,0,0,-0.642551999999988	3.42740833333332,-0.148057333333337,-0.487925000000008,0.12767199999999,0,0,-0.77234000000001,0.567323666666656,0,1.37819966666666,0,0,0,0,0,0,0,0,1.80497,-0.752139000000007,0.00524799999999104,0,0,0,0.415361000000001,0,0.139886666666658,0,-0.172961666666673,0.820061333333328,0.0220453333333239,0.353628999999991,0.358389333333324,0.713145666666669,0,0.329967666666658	0.372984166666662,0.124935000000004,0,-0.325570833333327,0,0,-0.383954166666665,0,0,0.794988333333336,0,0,0,0,0,0,0,0,-1.30048249999999,-0.854613333333326,0.171549166666669,0,0,0,-0.109684166666668,0,-0.16563833333333,0,0.322346666666675,-0.512879999999996,0.205480000000009,0.0838850000000058,-0.0623316666666618,0.0583366666666727,-0.324884166666667,0.40165166666667	0,-0.0643124999999962,0,-0.621184999999997,0,0,-0.27629649999999,0,0,0.199275000000014,0,0,0,0,0,0,0,0,-0.254232999999999,0,0,0,0,0,0.183755500000007,0,0.134655500000008,0,0,-0.220809500000005,0.760961500000001,0.11741150000001,0,0,0,-0.159687500000011	2	8	Cyp6a14,IscU	ry,Cyp9b2,glob1,Cyp28d1,Cyp6u1,Cyp6g2,Cyp6d5,AOX1	14	5	Cyp6a2,Cyp6a8,Cyp9c1,glob1,Cyp28d1,Cyp6a14,Cyp6a23,Cyp6a21,IscU,Cyp9f2,Cyp6d5,Cyp6d4,Cyp6a18,AOX1	ry,Cyp4d1,Cyp9b2,Cyp6u1,Cyp6d2	9	9	Cyp6a2,ry,glob1,Cyp6a14,Cyp6d2,Cyp9f2,Cyp6d5,Cyp6a18,AOX1	Cyp6a8,Cyp9b2,Cyp28d1,Cyp6u1,Cyp6a23,Cyp6a21,IscU,Cyp6d4,Cyp309a2	5	6	glob1,Cyp6a23,Cyp6a21,Cyp9f2,Cyp6d5	ry,Cyp6a8,Cyp9b2,Cyp28d1,IscU,AOX1
Cluster 4	GO:0020037	heme binding	71	32	6.9	5	7.2e-15	7.2e-15	MF	2.2134	Cyp6a2,Cyp4d1,Cyp6a8,Cyp6a22,Cyp9b1,Cyp9b2,Cyp9c1,Cyp6a17,glob1,Cyp28c1,Cyp308a1,Cyp6v1,Cyp6t1,Cyp309a1,Cyp28d2,Cyp28d1,Cyp6u1,Cyp6a14,Cyp6g2,Cyp6t3,Cyp9h1,Cyp6a23,Cyp6a19,Cyp6a21,Cyp317a1,Cyp6d2,Cyp9f2,Cyp6d5,Cyp6d4,SdhD,Cyp6a18,Cyp309a2	0,0,0,0,0,-0.66912366666666,0,0,-0.367319333333324,0,0,0,0,0,0,-0.621085999999991,-0.696987333333325,0.419378666666674,-0.0942996666666645,0,0,0,0,0,0,0,0,-0.575114666666654,0,0,0,0	3.42740833333332,-0.487925000000008,0.12767199999999,0,0,-0.77234000000001,0.567323666666656,0,1.37819966666666,0,0,0,0,0,0,1.80497,-0.752139000000007,0.00524799999999104,0,0,0,0.415361000000001,0,0.139886666666658,0,-0.172961666666673,0.0220453333333239,0.353628999999991,0.358389333333324,0,0.713145666666669,0	0.372984166666662,0,-0.325570833333327,0,0,-0.383954166666665,0,0,0.794988333333336,0,0,0,0,0,0,-1.30048249999999,-0.854613333333326,0.171549166666669,0,0,0,-0.109684166666668,0,-0.16563833333333,0,0.322346666666675,0.205480000000009,0.0838850000000058,-0.0623316666666618,0,0.0583366666666727,-0.324884166666667	0,0,-0.621184999999997,0,0,-0.27629649999999,0,0,0.199275000000014,0,0,0,0,0,0,-0.254232999999999,0,0,0,0,0,0.183755500000007,0,0.134655500000008,0,0,0.760961500000001,0.11741150000001,0,0,0,0	1	6	Cyp6a14	Cyp9b2,glob1,Cyp28d1,Cyp6u1,Cyp6g2,Cyp6d5	12	4	Cyp6a2,Cyp6a8,Cyp9c1,glob1,Cyp28d1,Cyp6a14,Cyp6a23,Cyp6a21,Cyp9f2,Cyp6d5,Cyp6d4,Cyp6a18	Cyp4d1,Cyp9b2,Cyp6u1,Cyp6d2	7	8	Cyp6a2,glob1,Cyp6a14,Cyp6d2,Cyp9f2,Cyp6d5,Cyp6a18	Cyp6a8,Cyp9b2,Cyp28d1,Cyp6u1,Cyp6a23,Cyp6a21,Cyp6d4,Cyp309a2	5	3	glob1,Cyp6a23,Cyp6a21,Cyp9f2,Cyp6d5	Cyp6a8,Cyp9b2,Cyp28d1
Cluster 4	GO:0009055	electron carrier activity	82	34	7.97	6	2.2e-14	2.2e-14	MF	2.09288	Cyp6a2,ry,Cyp4d1,Cyp6a8,Cyp6a22,cype,Cyp9b1,Cyp9b2,Cyp9c1,Cyp6a17,COX5A,Cyp28c1,Cyp308a1,Cyp6v1,Cyp6t1,Cyp309a1,Cyp28d2,Cyp28d1,Cyp6u1,Cyp6a14,Cyp6g2,Cyp6t3,Cyp9h1,Cyp6a23,Cyp6a19,Cyp6a21,Cyp317a1,Cyp6d2,Cyp9f2,Cyp6d5,Cyp6d4,Cyp6a18,Cyp309a2,AOX1	0,-0.496082666666659,0,0,0,0.0194260000000028,0,-0.66912366666666,0,0,0.0091946666666729,0,0,0,0,0,0,-0.621085999999991,-0.696987333333325,0.419378666666674,-0.0942996666666645,0,0,0,0,0,0,0,0,-0.575114666666654,0,0,0,-0.642551999999988	3.42740833333332,-0.148057333333337,-0.487925000000008,0.12767199999999,0,1.80702866666666,0,-0.77234000000001,0.567323666666656,0,0.372582666666659,0,0,0,0,0,0,1.80497,-0.752139000000007,0.00524799999999104,0,0,0,0.415361000000001,0,0.139886666666658,0,-0.172961666666673,0.0220453333333239,0.353628999999991,0.358389333333324,0.713145666666669,0,0.329967666666658	0.372984166666662,0.124935000000004,0,-0.325570833333327,0,-0.61762333333332,0,-0.383954166666665,0,0,0.402020000000007,0,0,0,0,0,0,-1.30048249999999,-0.854613333333326,0.171549166666669,0,0,0,-0.109684166666668,0,-0.16563833333333,0,0.322346666666675,0.205480000000009,0.0838850000000058,-0.0623316666666618,0.0583366666666727,-0.324884166666667,0.40165166666667	0,-0.0643124999999962,0,-0.621184999999997,0,0.808345500000001,0,-0.27629649999999,0,0,-0.00549350000000004,0,0,0,0,0,0,-0.254232999999999,0,0,0,0,0,0.183755500000007,0,0.134655500000008,0,0,0.760961500000001,0.11741150000001,0,0,0,-0.159687500000011	3	7	cype,COX5A,Cyp6a14	ry,Cyp9b2,Cyp28d1,Cyp6u1,Cyp6g2,Cyp6d5,AOX1	14	5	Cyp6a2,Cyp6a8,cype,Cyp9c1,COX5A,Cyp28d1,Cyp6a14,Cyp6a23,Cyp6a21,Cyp9f2,Cyp6d5,Cyp6d4,Cyp6a18,AOX1	ry,Cyp4d1,Cyp9b2,Cyp6u1,Cyp6d2	9	9	Cyp6a2,ry,COX5A,Cyp6a14,Cyp6d2,Cyp9f2,Cyp6d5,Cyp6a18,AOX1	Cyp6a8,cype,Cyp9b2,Cyp28d1,Cyp6u1,Cyp6a23,Cyp6a21,Cyp6d4,Cyp309a2	5	6	cype,Cyp6a23,Cyp6a21,Cyp9f2,Cyp6d5	ry,Cyp6a8,Cyp9b2,COX5A,Cyp28d1,AOX1
Cluster 4	GO:0016705	oxidoreductase activity, acting on paire...	85	33	8.26	7	5e-13	5e-13	MF	1.99825	Cyp6a2,Cyp4d1,Cyp6a8,Cyp6a22,Cyp9b1,Cyp9b2,Cyp9c1,Cyp6a17,Cyp28c1,CG1998,CG11162,Cyp308a1,Cyp6v1,Cyp6t1,Cyp309a1,Cyp28d2,Cyp28d1,Fmo-2,Cyp6u1,Cyp6a14,Cyp6g2,Cyp6t3,Cyp9h1,Cyp6a23,Cyp6a19,Cyp6a21,Cyp317a1,Cyp6d2,Cyp9f2,Cyp6d5,Cyp6d4,Cyp6a18,Cyp309a2	0,0,0,0,0,-0.66912366666666,0,0,0,0,0,0,0,0,0,0,-0.621085999999991,0.335191000000002,-0.696987333333325,0.419378666666674,-0.0942996666666645,0,0,0,0,0,0,0,0,-0.575114666666654,0,0,0	3.42740833333332,-0.487925000000008,0.12767199999999,0,0,-0.77234000000001,0.567323666666656,0,0,0,0,0,0,0,0,0,1.80497,0.564434333333324,-0.752139000000007,0.00524799999999104,0,0,0,0.415361000000001,0,0.139886666666658,0,-0.172961666666673,0.0220453333333239,0.353628999999991,0.358389333333324,0.713145666666669,0	0.372984166666662,0,-0.325570833333327,0,0,-0.383954166666665,0,0,0,0,0,0,0,0,0,0,-1.30048249999999,0.539450000000009,-0.854613333333326,0.171549166666669,0,0,0,-0.109684166666668,0,-0.16563833333333,0,0.322346666666675,0.205480000000009,0.0838850000000058,-0.0623316666666618,0.0583366666666727,-0.324884166666667	0,0,-0.621184999999997,0,0,-0.27629649999999,0,0,0,0,0,0,0,0,0,0,-0.254232999999999,-0.425693499999994,0,0,0,0,0,0.183755500000007,0,0.134655500000008,0,0,0.760961500000001,0.11741150000001,0,0,0	2	5	Fmo-2,Cyp6a14	Cyp9b2,Cyp28d1,Cyp6u1,Cyp6g2,Cyp6d5	12	4	Cyp6a2,Cyp6a8,Cyp9c1,Cyp28d1,Fmo-2,Cyp6a14,Cyp6a23,Cyp6a21,Cyp9f2,Cyp6d5,Cyp6d4,Cyp6a18	Cyp4d1,Cyp9b2,Cyp6u1,Cyp6d2	7	8	Cyp6a2,Fmo-2,Cyp6a14,Cyp6d2,Cyp9f2,Cyp6d5,Cyp6a18	Cyp6a8,Cyp9b2,Cyp28d1,Cyp6u1,Cyp6a23,Cyp6a21,Cyp6d4,Cyp309a2	4	4	Cyp6a23,Cyp6a21,Cyp9f2,Cyp6d5	Cyp6a8,Cyp9b2,Cyp28d1,Fmo-2
Cluster 4	GO:0016614	oxidoreductase activity, acting on CH-OH...	60	14	5.83	14	0.00145	0.00145	MF	1.26386	ry,Pgd,Menl-2,Menl-1,CG3842,CG9914,CG7322,CG6287,CG10253,CG12171,CG3699,CG31674,Mdh1,AOX1	-0.496082666666659,-0.872298333333326,0,0,0.0645523333333387,-0.871682666666658,-0.18581799999999,-0.24773733333333,0.412720000000004,-0.165456999999989,-0.978613666666661,0,-0.132072333333319,-0.642551999999988	-0.148057333333337,-0.655591333333344,0,0,-1.04066566666668,-0.58296866666668,-0.111138000000004,-0.514042666666683,1.10158099999999,0.588910333333327,0.0523949999999758,1.23056666666667,0.698619333333323,0.329967666666658	0.124935000000004,-0.417795833333315,0,0,-0.443039999999996,-0.25189833333333,0.0585566666666821,0.495417500000002,0,0.286355833333346,0.0618500000000068,1.23056333333334,0.428670833333335,0.40165166666667	-0.0643124999999962,-0.164312499999994,0,0,-0.0373009999999958,-0.443322000000006,0.179417000000001,0.441819000000002,0,-0.142726500000002,-0.442410499999998,0,-0.0593009999999978,-0.159687500000011	2	9	CG3842,CG10253	ry,Pgd,CG9914,CG7322,CG6287,CG12171,CG3699,Mdh1,AOX1	6	6	CG10253,CG12171,CG3699,CG31674,Mdh1,AOX1	ry,Pgd,CG3842,CG9914,CG7322,CG6287	8	3	ry,CG7322,CG6287,CG12171,CG3699,CG31674,Mdh1,AOX1	Pgd,CG3842,CG9914	2	8	CG7322,CG6287	ry,Pgd,CG3842,CG9914,CG12171,CG3699,Mdh1,AOX1
Cluster 4	GO:0050662	coenzyme binding	84	16	8.16	16	0.00619	0.00619	MF	0.971431	ry,Pgd,Menl-2,Menl-1,CG9914,CG6287,Fmo-2,CG10253,CG11208,Acox57D-d,CG6638,CG3902,CG5854,CG1544,CG31674,AOX1	-0.496082666666659,-0.872298333333326,0,0,-0.871682666666658,-0.24773733333333,0.335191000000002,0.412720000000004,-1.21742399999999,-0.890724333333331,0.846499333333334,-0.370681999999995,-1.88865133333332,-0.505490333333331,0,-0.642551999999988	-0.148057333333337,-0.655591333333344,0,0,-0.58296866666668,-0.514042666666683,0.564434333333324,1.10158099999999,0.518890999999986,0.662530333333322,0.207387666666651,0.0488236666666531,-0.637749666666675,-1.08670066666667,1.23056666666667,0.329967666666658	0.124935000000004,-0.417795833333315,0,0,-0.25189833333333,0.495417500000002,0.539450000000009,0,-0.0899091666666578,0.273403333333341,-0.324445833333325,0.367816666666684,-0.684021666666663,-0.240679999999998,1.23056333333334,0.40165166666667	-0.0643124999999962,-0.164312499999994,0,0,-0.443322000000006,0.441819000000002,-0.425693499999994,0,-0.0325999999999915,-1.6313785,-0.101420999999995,0.17302500000001,0,0.423089999999998,0,-0.159687500000011	3	10	Fmo-2,CG10253,CG6638	ry,Pgd,CG9914,CG6287,CG11208,Acox57D-d,CG3902,CG5854,CG1544,AOX1	8	6	Fmo-2,CG10253,CG11208,Acox57D-d,CG6638,CG3902,CG31674,AOX1	ry,Pgd,CG9914,CG6287,CG5854,CG1544	7	6	ry,CG6287,Fmo-2,Acox57D-d,CG3902,CG31674,AOX1	Pgd,CG9914,CG11208,CG6638,CG5854,CG1544	3	8	CG6287,CG3902,CG1544	ry,Pgd,CG9914,Fmo-2,CG11208,Acox57D-d,CG6638,AOX1
Cluster 4	GO:0016874	ligase activity	93	16	9.04	22	0.0163	0.0163	MF	0.823677	Scsalpha,Aats-trp,ade5,Aats-gly,Aats-gln,Aats-arg,PCB,Sucb,Las,CG9987,CG15100,CG9993,Atg3,CG33123,APP-BP1,Uba3	0.122679000000005,-0.0498519999999978,-0.34964433333332,-0.212466333333321,-0.380976999999987,-0.382495666666657,0,-0.12655033333332,0,-0.159132666666665,0.0525440000000081,0,0.170584666666684,-0.652104999999985,0,0.0760686666666714	0.506784333333322,-0.99422533333334,0.891542333333327,-0.661945000000003,-0.815186666666676,-0.440012666666679,0,-0.630923333333346,-0.757843333333337,-0.827720333333332,-0.62709266666668,1.46759499999999,-0.911369333333333,-0.293902666666686,-0.839698333333345,-1.59028200000001	0.247217500000005,-0.154291666666662,0.519743333333345,0.0479558333333436,-0.0343491666666544,-0.168807499999996,0,0.0556216666666707,-0.0666099999999972,-0.214772499999992,-0.0680283333333307,0.831934166666674,0.106768333333342,-0.26751333333333,-0.0135641666666579,0.90978500000001	0.018017499999992,0.217216000000004,0.623386500000006,-0.136263499999998,-0.010444500000002,0.995813000000009,-0.123556500000014,0.341166000000005,-0.0559709999999995,0,-0.302958999999994,0,0.734561499999995,1.0742495,-0.794863499999998,0	4	8	Scsalpha,CG15100,Atg3,Uba3	Aats-trp,ade5,Aats-gly,Aats-gln,Aats-arg,Sucb,CG9987,CG33123	3	12	Scsalpha,ade5,CG9993	Aats-trp,Aats-gly,Aats-gln,Aats-arg,Sucb,Las,CG9987,CG15100,Atg3,CG33123,APP-BP1,Uba3	7	8	Scsalpha,ade5,Aats-gly,Sucb,CG9993,Atg3,Uba3	Aats-trp,Aats-gln,Aats-arg,Las,CG9987,CG15100,CG33123,APP-BP1	7	6	Scsalpha,Aats-trp,ade5,Aats-arg,Sucb,Atg3,CG33123	Aats-gly,Aats-gln,PCB,Las,CG15100,APP-BP1
Cluster 4	GO:0008565	protein transporter activity	56	11	5.44	23	0.01717	0.01717	MF	1.01582	Vps26,emb,Gga,Sec61gamma,Vps29,Snx1,Cog3,CG8860,Vps35,Sec61alpha,Karybeta3	1.21380866666667,0,0.0712496666666738,0.49991733333334,-0.185357999999983,-0.171146333333329,0,0,0.0401436666666726,0,-1.26262133333333	0.785064333333324,1.625414,-0.547632333333347,0.0794823333333241,0.364078999999997,-1.34975066666669,-0.687058,0,0.159227999999995,1.06780499999999,-0.835217333333343	-0.139401666666668,-0.183373333333329,0.391610000000004,0,-0.295297499999993,0.0778558333333343,0,0,-0.42904416666666,-2.22953416666665,0.265021666666673	0.0234914999999951,-0.1477985,0,0,-0.515449499999992,0.318300000000015,0,0,0.116063500000006,-2.129728,-0.151333999999999	4	3	Vps26,Gga,Sec61gamma,Vps35	Vps29,Snx1,Karybeta3	6	4	Vps26,emb,Sec61gamma,Vps29,Vps35,Sec61alpha	Gga,Snx1,Cog3,Karybeta3	3	5	Gga,Snx1,Karybeta3	Vps26,emb,Vps29,Vps35,Sec61alpha	3	4	Vps26,Snx1,Vps35	emb,Vps29,Sec61alpha,Karybeta3
Cluster 4	GO:0016772	transferase activity, transferring phosp...	372	47	36.15	26	0.0338	0.0338	MF	0.378665	Hex-C,mus205,RpI135,Pgd,MAPk-Ak2,Pi3K59F,p38a,S6k,sktl,Lk6,p38b,CG13360,SRPK,SAK,CG2004,CG2794,CG9961,CG9497,CG9498,CG16898,Ppat-Dpck,CG11811,CG7470,CG6830,CG6834,CG6908,CG14721,CG13850,RIOK2,CG11889,CG11893,CG13659,CG10559,CG10560,CHKov2,CG31087,CG31099,CG31102,CG31288,CG31300,CG31380,CG32649,CG33301,CG33509,CG33511,ird1,Galk	-0.768172999999987,0,0,-0.872298333333326,0.0778863333333355,0.719564666666678,0,-0.88476099999999,0.34421900000001,0,-0.125005999999992,0,0,0,-0.368018666666668,0,0.217194333333346,0,0,0,-0.694544666666662,-0.0488019999999914,0.137440000000012,0,-0.27254233333333,0.264247000000008,-0.455474999999993,-0.0422176666666623,0,0,0,0,0,0,0,0,0,0,0,0,0,-0.0473839999999832,0,0,0,0,-0.336020999999988	0.79139099999999,0,1.03243133333333,-0.655591333333344,-0.550324333333347,1.07782099999999,-2.07690733333334,-1.14622533333334,1.64388366666666,-0.809934666666681,-0.23653266666668,0,-0.633659000000009,3.300354,0.17440199999999,-1.63950633333334,1.71774533333332,0,0.107397666666653,-1.50874033333334,-0.371992666666674,-0.851109333333337,0.345429333333328,0.440248999999994,0.513202333333332,-1.146…	-0.034988333333331,0,-0.302006666666664,-0.417795833333315,0.075951666666672,0,0,0.168331666666685,-0.0912374999999876,-0.128258333333328,0.0509650000000086,0,0,0,-0.541940833333328,0.207108333333338,0,0,-0.495635833333331,-0.0468333333333213,-0.170613333333332,0.255064166666664,0.198900000000009,0,0.277250000000002,-0.87413166666666,-0.573562499999991,0.0364950000000093,0,0,-0.488095833333322,0,…	-0.0254330000000031,0,0,-0.164312499999994,0.0599684999999965,0,0,0.0191690000000015,0,0,-0.200568499999999,0,0,0,-0.0179774999999971,0,0,0,0,0,0.194652999999995,-0.527944999999999,0.42427150000001,0,0,-2.575626,0,-0.340100999999994,0,0,-2.1928175,0,0,0,0,0,0,0.431968000000005,0,0,0,-0.199483499999996,0,0,0,0,0.0525309999999983	6	12	MAPk-Ak2,Pi3K59F,sktl,CG9961,CG7470,CG6908	Hex-C,Pgd,S6k,p38b,CG2004,Ppat-Dpck,CG11811,CG6834,CG14721,CG13850,CG32649,Galk	15	20	Hex-C,RpI135,Pi3K59F,sktl,SAK,CG2004,CG9961,CG9498,CG7470,CG6830,CG6834,CG14721,CG13850,CG31102,Galk	Pgd,MAPk-Ak2,p38a,S6k,Lk6,p38b,SRPK,CG2794,CG16898,Ppat-Dpck,CG11811,CG6908,CG11893,CG13659,CG10559,CG10560,CG31087,CG31288,CG32649,CG33511	11	14	MAPk-Ak2,S6k,p38b,CG2794,CG11811,CG7470,CG6834,CG13850,CG31102,CG32649,Galk	Hex-C,RpI135,Pgd,sktl,Lk6,CG2004,CG9498,CG16898,Ppat-Dpck,CG6908,CG14721,CG11893,CG10560,CG31288	6	9	MAPk-Ak2,S6k,Ppat-Dpck,CG7470,CG31102,Galk	Hex-C,Pgd,p38b,CG2004,CG11811,CG6908,CG13850,CG11893,CG32649
Cluster 4	GO:0008237	metallopeptidase activity	55	10	5.34	27	0.03685	0.03685	MF	0.905088	Taf2,Acer,CG3097,CG9581,CG7791,ste24a,CG14820,CG8774,CG32473,Psa	0,0.0224266666666715,0,-0.0241423333333302,0.0281940000000134,0,0,0,0.232536666666679,-0.253554666666645	0,0,-0.942678000000008,-0.332621333333339,-1.07901866666667,0.0274776666666625,2.51150066666666,1.53443666666666,0.654811999999996,-0.408109333333346	0,-0.204599166666654,-0.502560833333323,-0.345935833333328,-0.461564166666662,1.44390166666667,0,0,0.0636125000000121,-0.0579799999999899	0,-0.438356999999996,0,-0.124949999999995,0.065342999999995,0.273199999999999,0,0,-0.102501,-0.246852999999994	3	2	Acer,CG7791,CG32473	CG9581,Psa	4	4	ste24a,CG14820,CG8774,CG32473	CG3097,CG9581,CG7791,Psa	2	5	ste24a,CG32473	Acer,CG3097,CG9581,CG7791,Psa	2	4	CG7791,ste24a	Acer,CG9581,CG32473,Psa
Cluster 4	GO:0019773	proteasome core complex, alpha-subunit c...	12	12	1.12	1	4e-13	4e-13	CC	3.42146	Prosalpha4,Prosalpha5,Prosalpha4T2,Prosalpha7,Prosalpha6T,CG30382,Prosalpha2,Prosalpha6,Prosalpha3,Prosalpha3T,Prosalpha1,Prosalpha4T1	0.0151316666666794,-0.222775666666656,0,0.0144683333333475,0,0,-0.279545333333321,-0.27886066666666,0.0494580000000084,0,-0.202355999999995,0	0.371302999999983,-0.700382000000005,0,0.000425666666661328,0,0,1.22500099999999,-0.268950000000011,-0.647545000000015,0,-0.269522666666678,0	0.406230000000015,0.136293333333338,0,-0.0794899999999998,0,0,0.665320833333347,-0.0977300000000056,-0.176388333333321,0,-0.285759166666665,0	-0.350263999999992,-0.152146499999994,0,-0.204138,0,0,-1.1525795,0.0662444999999963,-0.0275960000000026,0,-0.0432064999999859,0	3	4	Prosalpha4,Prosalpha7,Prosalpha3	Prosalpha5,Prosalpha2,Prosalpha6,Prosalpha1	3	4	Prosalpha4,Prosalpha7,Prosalpha2	Prosalpha5,Prosalpha6,Prosalpha3,Prosalpha1	3	4	Prosalpha4,Prosalpha5,Prosalpha2	Prosalpha7,Prosalpha6,Prosalpha3,Prosalpha1	1	6	Prosalpha6	Prosalpha4,Prosalpha5,Prosalpha7,Prosalpha2,Prosalpha3,Prosalpha1
Cluster 4	GO:0008540	proteasome regulatory particle, base sub...	11	11	1.03	2	4.4e-12	4.4e-12	CC	3.41679	Rpt2,Rpn10,Rpt6,Rpt5,Rpt4,Rpt3,Rpt1,Rpn2,Rpn1,Rpt4R,Rpt6R	0.00883766666668606,-0.238006666666664,-0.00229433333331741,0.0957686666666753,-0.161720333333317,0.0441683333333422,-0.184834999999993,0.177420000000016,-0.0504813333333196,0,0	-0.402142333333337,-0.151901666666671,-0.262230333333342,-0.287093333333342,-0.360807666666677,-0.250704000000006,-0.266461666666672,-0.254362666666669,-0.467394666666674,0,1.36488233333332	-0.378681666666658,0.107800833333339,-0.010949999999994,0.162181666666669,0.107477499999995,0.205775000000003,0.0161150000000063,-0.0357416666666595,-0.0785124999999951,0,0	-0.109447499999995,-0.110708499999998,-0.0885254999999923,-0.3028105,0.0786909999999992,-0.270395499999996,-0.1288895,-0.136669000000001,0.197362499999993,0,0	4	5	Rpt2,Rpt5,Rpt3,Rpn2	Rpn10,Rpt6,Rpt4,Rpt1,Rpn1	1	9	Rpt6R	Rpt2,Rpn10,Rpt6,Rpt5,Rpt4,Rpt3,Rpt1,Rpn2,Rpn1	5	4	Rpn10,Rpt5,Rpt4,Rpt3,Rpt1	Rpt2,Rpt6,Rpn2,Rpn1	2	7	Rpt4,Rpn1	Rpt2,Rpn10,Rpt6,Rpt5,Rpt3,Rpt1,Rpn2
Cluster 4	GO:0005730	nucleolus	93	22	8.7	5	3.2e-05	3.2e-05	CC	1.33842	Fib,RpI135,l(3)07882,hoip,dbe,CG3071,Nsun2,nop5,REG,NHP2,Zpr1,Aatf,CG13097,Mys45A,RpS15,Ns2,CG7338,Nop56,CG5728,Nop60B,Mat89Ba,wcd	0.232850666666671,0,0,0.00763500000000761,-1.01488599999999,0,-0.353313666666669,0.232544333333337,-0.347649999999998,0.36215133333334,0.441765000000007,0,0,0,0.212903666666687,0.105313000000006,0,-0.112539666666656,0,0.300561000000005,0,0	-0.186655333333341,1.03243133333333,-0.482339666666668,-1.14445866666667,1.25996199999999,0.479326666666665,-0.517512333333336,-0.159651333333343,-0.784122333333347,-1.01282833333335,-1.85783600000001,0.346616333333326,0.796346666666661,-0.971435666666675,1.08073166666666,-0.778054000000001,-0.728501333333345,-0.809917000000013,-0.372698333333346,-0.0873186666666719,0,-0.612146333333346	-0.104369999999989,-0.302006666666664,-0.463174166666654,-0.0959733333333332,0,-1.10219666666666,-0.846821666666656,-0.227490833333327,0.116289166666668,-0.647194999999996,-0.113897499999997,-0.878641666666663,-0.518853333333322,-0.556853333333333,0.132929166666678,-0.517149166666666,-1.19728083333333,-0.407296666666657,-0.868209999999991,-0.245378333333328,-0.386633333333325,0	-0.261457499999999,0,0,-0.527548999999993,0,0,0,-0.154762999999999,-0.513518999999988,0.0605445000000024,0.598197000000003,0,0,0,-0.462298000000004,0,0,0.8122015,0,0.136803999999994,0,0	8	4	Fib,hoip,nop5,NHP2,Zpr1,RpS15,Ns2,Nop60B	dbe,Nsun2,REG,Nop56	6	15	RpI135,dbe,CG3071,Aatf,CG13097,RpS15	Fib,l(3)07882,hoip,Nsun2,nop5,REG,NHP2,Zpr1,Mys45A,Ns2,CG7338,Nop56,CG5728,Nop60B,wcd	2	18	REG,RpS15	Fib,RpI135,l(3)07882,hoip,CG3071,Nsun2,nop5,NHP2,Zpr1,Aatf,CG13097,Mys45A,Ns2,CG7338,Nop56,CG5728,Nop60B,Mat89Ba	4	5	NHP2,Zpr1,Nop56,Nop60B	Fib,hoip,nop5,REG,RpS15
Cluster 4	GO:0044431	Golgi apparatus part	81	16	7.58	10	0.00293	0.00293	CC	1.0778	Arl1,Syx5,fws,ldlCp,deltaCOP,Gga,Cog3,pgant6,Grasp65,Golgin84,Gos28,bai,Tango9,Sec22,Vti1a,Sec23	0,0,0,0,-0.073960333333325,0.0712496666666738,0,0,0,0,0,-0.20956266666666,0,-0.262022666666656,0.674775000000007,0.283504000000011	-0.996485000000007,-0.70976133333334,-0.178402000000002,-0.287398666666668,-0.403189000000008,-0.547632333333347,-0.687058,-2.35457266666667,-0.911749666666676,2.29938599999999,-1.39649133333333,0.00769899999999524,1.25191866666665,-0.461985000000009,-1.39133533333334,-0.152437666666678	0.802049166666674,0.230368333333342,0,-0.608310833333334,-0.084316666666659,0.391610000000004,0,0,-0.0472633333333192,0,-0.311585000000004,-0.493032499999991,-0.851286666666663,0.335161666666671,-1.71364499999999,0.0299000000000085	0,0,0,0,0.0256975000000033,0,0,0,0.103254000000007,0,0,-0.0808934999999913,0,-0.174602499999995,0.0536340000000024,-0.167356499999997	3	3	Gga,Vti1a,Sec23	deltaCOP,bai,Sec22	3	13	Golgin84,bai,Tango9	Arl1,Syx5,fws,ldlCp,deltaCOP,Gga,Cog3,pgant6,Grasp65,Gos28,Sec22,Vti1a,Sec23	5	7	Arl1,Syx5,Gga,Sec22,Sec23	ldlCp,deltaCOP,Grasp65,Gos28,bai,Tango9,Vti1a	3	3	deltaCOP,Grasp65,Vti1a	bai,Sec22,Sec23
Cluster 4	GO:0005829	cytosol	377	50	35.28	11	0.00616	0.00616	CC	0.503078	Hex-C,RpL40,PpD3,RpS19a,Ccs,heph,Pi3K59F,RpL9,S6k,Lk6,Elf,ade5,nudC,Fim,cib,l(1)G0232,Gga,RpL37a,RpL36A,CG13090,Prosalpha6T,Ns4,Fmo-2,Pmm45A,Tango7,RpS23,eIF2B-gamma,RpS15,RpS16,RpL12,cN-IIIB,Tudor-SN,Atg3,CG3902,Mkp3,eRF1,RpL35A,fabp,AdSL,Mocs2,Gclm,AMPdeam,RpL5,Karybeta3,AGO2,ird1,RpS29,Mdh1,lost,Atg6	-0.768172999999987,-0.0320479999999961,-0.461012333333322,0.0855946666666725,0.00994666666667499,0.257715333333355,0.719564666666678,-0.285868666666651,-0.88476099999999,0,-0.460003666666658,-0.34964433333332,0.126893666666675,0,0.203162999999996,0,0.0712496666666738,0.10222833333334,-0.150044999999999,0,0,0,0.335191000000002,0,0.0215970000000034,0.0553400000000011,-1.498045,0.212903666666687,-0.…	0.79139099999999,2.95091266666666,-0.582803000000009,0.293361999999988,-0.42865200000001,-1.32946833333335,1.07782099999999,0.427948666666659,-1.14622533333334,-0.809934666666681,-0.601053000000014,0.891542333333327,-0.562426000000009,-0.399506666666674,-0.97864933333334,-1.21972233333334,-0.547632333333347,2.46775566666666,0.0909263333333286,-0.619926000000003,0,-1.18166066666667,0.5644343333333…	-0.034988333333331,0,0.105855000000012,-0.433632499999987,0.11599750000001,0,0,-0.206884166666654,0.168331666666685,-0.128258333333328,-0.151219999999995,0.519743333333345,-0.269437499999992,0.467056666666675,-0.630992499999991,0,0.391610000000004,-1.30822083333333,-0.796825833333326,0,0,0,0.539450000000009,0.0957250000000016,-0.0310699999999926,-0.493562499999989,-0.0677733333333244,0.1329291666…	-0.0254330000000031,0,-0.519513499999995,-0.104673500000004,-0.660054999999993,0,0,-0.0557954999999986,0.0191690000000015,0,0.329062499999999,0.623386500000006,0.087923,0.761446500000002,-0.228355000000001,0,0,0,0.203639500000001,0,0,0,-0.425693499999994,0,0.604236999999998,-0.00506850000000014,0,-0.462298000000004,-0.129842,-0.22777,-0.751825499999995,-0.215350999999998,0.734561499999995,0.17302…	17	21	RpS19a,Ccs,heph,Pi3K59F,nudC,cib,Gga,RpL37a,Fmo-2,Tango7,RpS23,RpS15,Atg3,RpL35A,AdSL,RpL5,AGO2	Hex-C,RpL40,PpD3,RpL9,S6k,Elf,ade5,RpL36A,eIF2B-gamma,RpS16,RpL12,Tudor-SN,CG3902,eRF1,fabp,Gclm,AMPdeam,Karybeta3,RpS29,Mdh1,lost	20	27	Hex-C,RpL40,RpS19a,Pi3K59F,RpL9,ade5,RpL37a,RpL36A,Fmo-2,Tango7,RpS23,RpS15,RpL12,CG3902,RpL35A,AdSL,Gclm,RpL5,RpS29,Mdh1	PpD3,Ccs,heph,S6k,Lk6,Elf,nudC,Fim,cib,l(1)G0232,Gga,CG13090,Ns4,Pmm45A,eIF2B-gamma,RpS16,cN-IIIB,Tudor-SN,Atg3,eRF1,fabp,Mocs2,AMPdeam,Karybeta3,AGO2,lost,Atg6	17	23	PpD3,Ccs,S6k,ade5,Fim,Gga,Fmo-2,Pmm45A,RpS15,RpL12,Atg3,CG3902,AdSL,Mocs2,AMPdeam,Karybeta3,Mdh1	Hex-C,RpS19a,RpL9,Lk6,Elf,nudC,cib,RpL37a,RpL36A,Tango7,RpS23,eIF2B-gamma,RpS16,cN-IIIB,Tudor-SN,eRF1,RpL35A,fabp,Gclm,RpL5,AGO2,RpS29,lost	11	22	S6k,Elf,ade5,nudC,Fim,RpL36A,Tango7,Atg3,CG3902,RpL35A,Gclm	Hex-C,PpD3,RpS19a,Ccs,RpL9,cib,Fmo-2,RpS23,RpS15,RpS16,RpL12,cN-IIIB,Tudor-SN,eRF1,fabp,AdSL,AMPdeam,RpL5,Karybeta3,AGO2,RpS29,Mdh1
Cluster 4	GO:0005777	peroxisome	61	12	5.71	12	0.00973	0.00973	CC	1.07147	ry,Ccs,CG10932,Pex13,CG10253,CG11208,Acox57D-d,Pex7,Pex14,Fis1,Dhap-at,Mdh1	-0.496082666666659,0.00994666666667499,-0.00695066666666122,0,0.412720000000004,-1.21742399999999,-0.890724333333331,0,0.120530333333331,0.364914333333338,-0.160022666666663,-0.132072333333319	-0.148057333333337,-0.42865200000001,0.551248333333312,-0.535781666666669,1.10158099999999,0.518890999999986,0.662530333333322,0,0.949354333333325,0.459803333333326,-0.110246000000011,0.698619333333323	0.124935000000004,0.11599750000001,0.255448333333334,0,0,-0.0899091666666578,0.273403333333341,0,0.142445000000002,0.186889166666674,-0.737078333333326,0.428670833333335	-0.0643124999999962,-0.660054999999993,-0.223048500000012,0,0,-0.0325999999999915,-1.6313785,0,0,-1.0196435,0,-0.0593009999999978	4	6	Ccs,CG10253,Pex14,Fis1	ry,CG10932,CG11208,Acox57D-d,Dhap-at,Mdh1	7	4	CG10932,CG10253,CG11208,Acox57D-d,Pex14,Fis1,Mdh1	ry,Ccs,Pex13,Dhap-at	7	2	ry,Ccs,CG10932,Acox57D-d,Pex14,Fis1,Mdh1	CG11208,Dhap-at	0	7		ry,Ccs,CG10932,CG11208,Acox57D-d,Fis1,Mdh1
Cluster 4	GO:0005789	endoplasmic reticulum membrane	51	15	4.77	16	4e-05	0.01108	CC	1.6529	Gtp-bp,Tapdelta,CG4406,CG5885,CG16781,GAA1,Spase25,Sec61gamma,CG8860,Spase22-23,Spase12,Sec61alpha,Baldspot,twr,l(2)k12914	0.00158333333333971,0.189637333333337,0,-0.473197333333328,0,0,-0.290619333333325,0.49991733333334,0,0,0,0,0.246493000000008,0,0	0.858104999999995,-0.037735666666677,-1.92312800000001,-0.424752333333338,0,-0.564909000000011,-0.413123000000002,0.0794823333333241,0,-1.74476433333334,0.226845666666659,1.06780499999999,-0.648802333333339,2.45544333333332,0.125039333333316	-0.169013333333321,-0.337931666666659,0,0.035910833333336,0,-0.168429999999997,-0.197094999999994,0,0,-0.807718333333323,0,-2.22953416666665,-0.301585000000003,0.149681666666673,-0.300101666666656	-0.363599999999998,-0.127231500000004,0,-0.745379999999997,0,0.303938500000001,0.194863000000009,0,0,-0.448801,0,-2.129728,-0.469278500000001,-0.1099955,-0.495326000000002	4	2	Gtp-bp,Tapdelta,Sec61gamma,Baldspot	CG5885,Spase25	6	7	Gtp-bp,Sec61gamma,Spase12,Sec61alpha,twr,l(2)k12914	Tapdelta,CG4406,CG5885,GAA1,Spase25,Spase22-23,Baldspot	2	8	CG5885,twr	Gtp-bp,Tapdelta,GAA1,Spase25,Spase22-23,Sec61alpha,Baldspot,l(2)k12914	2	8	GAA1,Spase25	Gtp-bp,Tapdelta,CG5885,Spase22-23,Sec61alpha,Baldspot,twr,l(2)k12914
Cluster 4	GO:0030529	ribonucleoprotein complex	384	49	35.94	19	0.01362	0.01362	CC	0.447191	l(1)10Bb,Fib,Rm62,RpL40,U2af50,Rox8,RpS19a,Srp54k,l(3)07882,SsRbeta,heph,La,hoip,RpL9,Tapdelta,CG5885,nito,REG,NHP2,RpL37a,CG9548,RpL36A,CG13097,CG1671,CG7637,RpS23,CG11808,RpS15,CG4866,RpS16,RpL12,Tudor-SN,mRpS6,Srp9,Srp68,RpL35A,CG9799,CG5205,Srp72,Nop56,Dcr-1,mRpL14,CG31368,RpL5,AGO2,TER94,RpS29,wcd,lost	-0.337155999999997,0.232850666666671,0,-0.0320479999999961,-0.236162999999983,-0.992119999999986,0.0855946666666725,-0.241738333333323,0,0.121474999999993,0.257715333333355,0.348590333333345,0.00763500000000761,-0.285868666666651,0.189637333333337,-0.473197333333328,0.0474073333333358,-0.347649999999998,0.36215133333334,0.10222833333334,0.0573656666666658,-0.150044999999999,0,0,0.397244333333347,…	-2.61126133333334,-0.186655333333341,-0.199351666666669,2.95091266666666,-1.56661566666668,-1.39178533333334,0.293361999999988,0.508445666666653,-0.482339666666668,0.0396083333333195,-1.32946833333335,-0.780580333333337,-1.14445866666667,0.427948666666659,-0.037735666666677,-0.424752333333338,-0.670725333333344,-0.784122333333347,-1.01282833333335,2.46775566666666,-1.82772900000001,0.090926333333…	-3.8680875,-0.104369999999989,-0.22908083333332,0,0.369325000000007,-0.17337083333333,-0.433632499999987,-0.00809749999999454,-0.463174166666654,0.0812525000000122,0,0.1021325,-0.0959733333333332,-0.206884166666654,-0.337931666666659,0.035910833333336,-0.265292500000001,0.116289166666668,-0.647194999999996,-1.30822083333333,0,-0.796825833333326,-0.518853333333322,-0.135558333333332,0.621473333333…	0,-0.261457499999999,0,0,0,0,-0.104673500000004,-0.232179999999996,0,-0.571214499999996,0,-0.0814824999999963,-0.527548999999993,-0.0557954999999986,-0.127231500000004,-0.745379999999997,-0.671860000000002,-0.513518999999988,0.0605445000000024,0,0,0.203639500000001,0,0,-0.128011000000001,-0.00506850000000014,0,-0.462298000000004,0,-0.129842,-0.22777,-0.215350999999998,-0.2973675,0,0.1286725,0.050…	19	20	Fib,RpS19a,SsRbeta,heph,La,hoip,Tapdelta,nito,NHP2,RpL37a,CG9548,CG7637,RpS23,RpS15,mRpS6,Srp9,RpL35A,RpL5,AGO2	l(1)10Bb,RpL40,U2af50,Rox8,Srp54k,RpL9,CG5885,REG,RpL36A,RpS16,RpL12,Tudor-SN,Srp68,Srp72,Nop56,mRpL14,CG31368,TER94,RpS29,lost	20	26	RpL40,RpS19a,Srp54k,SsRbeta,RpL9,RpL37a,RpL36A,CG13097,CG1671,CG7637,RpS23,RpS15,RpL12,Srp9,RpL35A,CG9799,mRpL14,CG31368,RpL5,RpS29	l(1)10Bb,Fib,Rm62,U2af50,Rox8,l(3)07882,heph,La,hoip,Tapdelta,CG5885,nito,REG,NHP2,CG9548,CG4866,RpS16,Tudor-SN,mRpS6,Srp68,Srp72,Nop56,AGO2,TER94,wcd,lost	10	31	U2af50,SsRbeta,La,CG5885,REG,CG7637,RpS15,RpL12,mRpL14,TER94	l(1)10Bb,Fib,Rm62,Rox8,RpS19a,Srp54k,l(3)07882,hoip,RpL9,Tapdelta,nito,NHP2,RpL37a,RpL36A,CG13097,CG1671,RpS23,RpS16,Tudor-SN,mRpS6,Srp9,Srp68,RpL35A,CG5205,Srp72,Nop56,CG31368,RpL5,AGO2,RpS29,lost	5	24	NHP2,RpL36A,Srp68,RpL35A,Nop56	Fib,RpS19a,Srp54k,SsRbeta,La,hoip,RpL9,Tapdelta,CG5885,nito,REG,CG7637,RpS23,RpS15,RpS16,RpL12,Tudor-SN,mRpS6,Srp72,mRpL14,RpL5,AGO2,TER94,RpS29
Cluster 5	GO:0000022	mitotic spindle elongation	74	41	3.72	2	< 1e-30	1e-30	BP	3.46225	RpS5a,RpL19,RpL32,sta,eIF-2beta,RpL7,RpL23,RpS13,RpS9,RpL18A,RpS18,RpL13,RpS4,RpL11,eIF-4E,RpL22,RpS3A,RpL14,RpL3,Nnp-1,RpL39,eIF4G,RpL10,RpL31,eIF3ga,RpL35,RpL17,RpL24,RpL21,RpS15Ab,RpL28,RpL18,RpL10Ab,RpL26,RpS30,RpL27,RpL6,RpL30,RpL8,RpL27A,eIF-2alpha	-0.291030333333328,-0.0938723333333087,-0.0700976666666442,0,-0.200894999999996,-0.181835999999993,-0.264393333333313,0.049459000000013,-0.118526666666664,0.0916086666666729,-0.136430666666651,0.124885000000013,-0.306797333333318,0.16608333333334,0.519880333333337,0.209179000000006,-0.0843943333333215,-0.0066056666666654,-0.327592999999986,1.82517666666667,0.713741666666682,0,-0.412955666666665,0…	0.46463533333333,-0.591645000000014,0.00859299999999052,0,0.0824899999999857,-0.070910666666677,-0.0232043333333465,-0.0375896666666762,-0.0175323333333282,0.373711666666658,0.00791000000000253,-0.323331333333343,-0.303933666666666,0.479694666666656,0.494682999999991,-0.0715276666666753,-0.277017999999998,-0.200332333333343,0.00570433333331266,-1.49931933333335,1.18928433333333,-0.290771000000003…	-0.224077499999986,-0.59629833333333,-0.313721666666645,0,0.0178333333333391,-0.631186666666657,0.0433991666666671,-0.199448333333329,-0.576083333333337,-0.343916666666658,-0.216528333333322,-0.337396666666656,-0.417916666666649,0.160718333333342,-0.708407499999989,0.00967333333333897,-0.168015833333328,-0.449615833333333,-0.529710833333333,-0.821150833333327,0,0,-0.86713249999999,-0.229724166666…	0.107550999999997,-0.290935999999999,-0.285200999999997,0,-0.277420499999998,0.0418665000000011,-0.408310999999994,-0.0509350000000026,0.0481479999999976,0.0385324999999987,-0.191470499999987,-0.254490500000003,-0.1703215,-0.0825889999999987,0,-0.415879500000003,-0.262964999999994,-0.234043500000006,-0.394423000000003,0,0,-0.112680000000008,0.0209260000000135,-0.862725499999989,0.149939000000003,…	18	19	RpS13,RpL18A,RpL13,RpL11,eIF-4E,RpL22,Nnp-1,RpL39,RpL31,eIF3ga,RpL35,RpL24,RpL28,RpL26,RpS30,RpL27,RpL8,RpL27A	RpS5a,RpL19,RpL32,eIF-2beta,RpL7,RpL23,RpS9,RpS18,RpS4,RpS3A,RpL14,RpL3,RpL10,RpL17,RpL21,RpL18,RpL6,RpL30,eIF-2alpha	16	24	RpS5a,RpL32,eIF-2beta,RpL18A,RpS18,RpL11,eIF-4E,RpL3,RpL39,RpL31,RpL35,RpS15Ab,RpL10Ab,RpL26,RpL6,RpL8	RpL19,RpL7,RpL23,RpS13,RpS9,RpL13,RpS4,RpL22,RpS3A,RpL14,Nnp-1,eIF4G,RpL10,eIF3ga,RpL17,RpL24,RpL21,RpL28,RpL18,RpS30,RpL27,RpL30,RpL27A,eIF-2alpha	4	33	eIF-2beta,RpL23,RpL11,RpL22	RpS5a,RpL19,RpL32,RpL7,RpS13,RpS9,RpL18A,RpS18,RpL13,RpS4,eIF-4E,RpS3A,RpL14,RpL3,Nnp-1,RpL10,RpL31,eIF3ga,RpL35,RpL17,RpL24,RpL21,RpS15Ab,RpL28,RpL18,RpL26,RpS30,RpL27,RpL6,RpL30,RpL8,RpL27A,eIF-2alpha	10	25	RpS5a,RpL7,RpS9,RpL18A,RpL10,eIF3ga,RpL35,RpL17,RpL18,RpL8	RpL19,RpL32,eIF-2beta,RpL23,RpS13,RpS18,RpL13,RpS4,RpL11,RpL22,RpS3A,RpL14,RpL3,eIF4G,RpL31,RpL24,RpL21,RpL28,RpL26,RpS30,RpL27,RpL6,RpL30,RpL27A,eIF-2alpha
Cluster 5	GO:0006413	translational initiation	56	30	2.82	3	5.3e-25	1.5e-20	BP	3.4112	eIF-2beta,RpS18,eIF-4E,Trip1,eIF-3p40,eIF4G,eIF2B-epsilon,eIF2B-beta,Int6,eIF5B,Adam,eIF3ga,eIF5,eIF3-S9,eIF3-S8,CG10306,eIF2B-delta,eIF6,eIF4E-4,eIF4E-5,CG9769,CG4810,eIF3gb,eIF2B-alpha,CG1340,eIF-3p66,eIF4E-7,eIF-2alpha,Rbp2,eIF4E-3	-0.200894999999996,-0.136430666666651,0.519880333333337,-0.253435999999994,0.378699000000012,0,-0.698103333333329,0.138978000000012,-0.287982333333321,0.303440000000002,-0.16350499999999,0.0654626666666829,0.037022333333347,0.0259860000000138,0.153256333333346,-0.380545666666666,0.164671333333342,0,0,0,-0.339789333333322,0,0,0,0,-0.00991866666666397,0,-0.0122406666666599,0,0	0.0824899999999857,0.00791000000000253,0.494682999999991,0.234605666666667,-0.43550200000001,-0.290771000000003,0.58320166666666,-0.346651666666684,-0.0395650000000032,-0.301569666666673,0.141430333333318,-0.117690333333343,-0.483477666666673,-0.0921866666666773,-0.245159666666666,0.00865733333332841,0.258324999999992,1.33807433333333,0,0,-0.419985000000008,0,0,0,0,-0.0957323333333449,0,-0.308011…	0.0178333333333391,-0.216528333333322,-0.708407499999989,-0.321280833333322,0.181226666666674,0,-0.285794166666665,-0.0389324999999872,-0.340522499999992,0.0304433333333449,0.129625000000011,-0.346089166666655,0.0589024999999985,-0.638492499999987,-0.258145000000003,-0.241612499999995,0.214236666666675,-0.398434166666661,0,0,-0.0933033333333277,0,0,0.0194583333333433,0,-0.155424166666656,0,-0.189…	-0.277420499999998,-0.191470499999987,0,0.117872500000004,-0.216111999999999,-0.112680000000008,0,0,0.267496000000005,-0.361246499999996,0.179069000000002,0.149939000000003,-0.0960464999999928,-0.0285804999999897,-0.0475715000000001,0,-0.124145499999997,0,0,0,-0.0431440000000016,0,0,0.573878500000003,0,-0.182860999999999,0,-0.444911999999999,-0.0667330000000028,0	9	10	eIF-4E,eIF-3p40,eIF2B-beta,eIF5B,eIF3ga,eIF5,eIF3-S9,eIF3-S8,eIF2B-delta	eIF-2beta,RpS18,Trip1,eIF2B-epsilon,Int6,Adam,CG10306,CG9769,eIF-3p66,eIF-2alpha	9	13	eIF-2beta,RpS18,eIF-4E,Trip1,eIF2B-epsilon,Adam,CG10306,eIF2B-delta,eIF6	eIF-3p40,eIF4G,eIF2B-beta,Int6,eIF5B,eIF3ga,eIF5,eIF3-S9,eIF3-S8,CG9769,eIF-3p66,eIF-2alpha,Rbp2	7	15	eIF-2beta,eIF-3p40,eIF5B,Adam,eIF5,eIF2B-delta,eIF2B-alpha	RpS18,eIF-4E,Trip1,eIF2B-epsilon,eIF2B-beta,Int6,eIF3ga,eIF3-S9,eIF3-S8,CG10306,eIF6,CG9769,eIF-3p66,eIF-2alpha,Rbp2	5	13	Trip1,Int6,Adam,eIF3ga,eIF2B-alpha	eIF-2beta,RpS18,eIF-3p40,eIF4G,eIF5B,eIF5,eIF3-S9,eIF3-S8,eIF2B-delta,CG9769,eIF-3p66,eIF-2alpha,Rbp2
Cluster 5	GO:0051298	centrosome duplication	74	23	3.72	4	4.7e-13	4.7e-13	BP	2.62826	RpL19,RpL4,RpL7,RpL18A,RpL13,RpS4,RpL11,RpL14,RpL3,RpL10,RpL23A,RpL35,RpL17,RpL24,RpL21,RpL28,RpL10Ab,RpL13A,RpL27,RpL6,RpL30,RpL8,RpL27A	-0.0938723333333087,-0.0556119999999822,-0.181835999999993,0.0916086666666729,0.124885000000013,-0.306797333333318,0.16608333333334,-0.0066056666666654,-0.327592999999986,-0.412955666666665,0.159797000000005,0.037741000000004,-0.417471999999997,0.100239666666678,-0.104673666666656,0.170518000000008,0,-0.248931999999996,0.202141000000008,-0.0578456666666547,-0.382533333333335,0.055494000000003,0.0…	-0.591645000000014,-0.216693666666671,-0.070910666666677,0.373711666666658,-0.323331333333343,-0.303933666666666,0.479694666666656,-0.200332333333343,0.00570433333331266,-0.25619566666667,0.21320966666665,0.0573989999999824,-0.32315800000001,-0.0600916666666791,-0.199467000000006,-0.0278880000000044,0.571123666666658,-0.612569666666673,-0.687168666666679,0.254060333333324,-1.04243666666668,0.0952…	-0.59629833333333,0.00119833333334185,-0.631186666666657,-0.343916666666658,-0.337396666666656,-0.417916666666649,0.160718333333342,-0.449615833333333,-0.529710833333333,-0.86713249999999,-0.363699166666663,-1.30966499999999,-0.719942500000002,-0.170180833333326,-0.225277499999997,-1.02377749999999,0,-0.366800833333322,-0.437064166666659,-0.0912424999999928,-0.0810549999999779,-0.56750499999999,-…	-0.290935999999999,-0.264833499999988,0.0418665000000011,0.0385324999999987,-0.254490500000003,-0.1703215,-0.0825889999999987,-0.234043500000006,-0.394423000000003,0.0209260000000135,0.282052,0.1869145,0.0285504999999979,-0.428329000000002,-0.287984499999997,-0.0721639999999937,0,-0.169797999999997,-0.285639499999995,-0.698676499999994,-0.350564000000006,0.0765290000000078,-0.125167999999999	10	12	RpL18A,RpL13,RpL11,RpL23A,RpL35,RpL24,RpL28,RpL27,RpL8,RpL27A	RpL19,RpL4,RpL7,RpS4,RpL14,RpL3,RpL10,RpL17,RpL21,RpL13A,RpL6,RpL30	8	15	RpL18A,RpL11,RpL3,RpL23A,RpL35,RpL10Ab,RpL6,RpL8	RpL19,RpL4,RpL7,RpL13,RpS4,RpL14,RpL10,RpL17,RpL24,RpL21,RpL28,RpL13A,RpL27,RpL30,RpL27A	2	20	RpL4,RpL11	RpL19,RpL7,RpL18A,RpL13,RpS4,RpL14,RpL3,RpL10,RpL23A,RpL35,RpL17,RpL24,RpL21,RpL28,RpL13A,RpL27,RpL6,RpL30,RpL8,RpL27A	7	15	RpL7,RpL18A,RpL10,RpL23A,RpL35,RpL17,RpL8	RpL19,RpL4,RpL13,RpS4,RpL11,RpL14,RpL3,RpL24,RpL21,RpL28,RpL13A,RpL27,RpL6,RpL30,RpL27A
Cluster 5	GO:0006364	rRNA processing	37	10	1.86	8	9.2e-06	9.2e-06	BP	2.42663	sta,Nnp-1,CG5033,CG8939,CG4364,CG6724,CG8545,RpS8,RpS7,CG1542	0,1.82517666666667,0,0,0.372444333333334,0.39294566666668,-0.0673033333333279,-0.00555533333332647,0.130185666666677,0.365768666666678	0,-1.49931933333335,0,-0.125240999999999,-0.76916700000001,0.244206999999999,0.143877999999997,-0.370146000000005,0.206493666666674,-0.197170000000003	0,-0.821150833333327,0,-0.76335666666666,-0.83796916666666,-0.014630833333328,-0.24505833333334,-0.340524166666661,-0.179074166666652,-0.170520833333324	0,0,0,0,0,0,0.160179500000005,-0.129345499999992,0.0430094999999966,0	5	2	Nnp-1,CG4364,CG6724,RpS7,CG1542	CG8545,RpS8	3	5	CG6724,CG8545,RpS7	Nnp-1,CG8939,CG4364,RpS8,CG1542	0	8		Nnp-1,CG8939,CG4364,CG6724,CG8545,RpS8,RpS7,CG1542	2	1	CG8545,RpS7	RpS8
Cluster 5	GO:0046129	purine ribonucleoside biosynthetic proce...	37	10	1.86	11	9.2e-06	0.00031	BP	2.42663	ATPsynbeta,ATPsynO,ATPsyndelta,Adgf-E,CG7813,Adgf-B,Adgf-A,Adgf-C,Adk3,Adgf-A2	-0.0827253333333289,-0.0195089999999922,0.435847333333335,0,0,0,-0.712536666666658,0,0.00293300000000229,0	-0.0873023333333478,-0.241933333333336,0.705986333333318,0,0,0,0.467723666666661,0,-0.238798000000006,0	0.624000000000017,0.390160833333347,0.749234166666675,0,0,0,-1.23414,0,-0.984036666666665,0	-0.18829749999999,-0.102985500000003,-0.374513500000006,0,0,0,0.220270499999998,0,1.1566375,0	2	3	ATPsyndelta,Adk3	ATPsynbeta,ATPsynO,Adgf-A	2	3	ATPsyndelta,Adgf-A	ATPsynbeta,ATPsynO,Adk3	3	2	ATPsynbeta,ATPsynO,ATPsyndelta	Adgf-A,Adk3	2	3	Adgf-A,Adk3	ATPsynbeta,ATPsynO,ATPsyndelta
Cluster 5	GO:0003735	structural constituent of ribosome	139	69	6.78	1	< 1e-30	1e-30	MF	3.34724	RpLP0,RpL36,RpS5a,RpLP1,RpL19,RpS3,RpL32,RpLP2,RpL4,sta,RpS27A,RpS14a,RpS14b,RpS2,RpS17,RpL7,RpL23,RpS13,RpS9,RpL18A,RpS18,RpL13,RpS4,RpL11,RpL22,RpL29,RpS3A,RpL14,RpS20,RpL3,RpL39,RpL10,RpL31,RpL23A,RpS10a,RpL15,RpL35,RpL17,RpL24,RpL21,RpLP0-like,RpS15Ab,RpL37b,RpL22-like,RpL28,RpL18,RpL10Ab,RpL26,RpL13A,RpL34b,RpL24-like,RpS5b,RpS30,RpS19b,RpS27,RpL27,RpL34a,RpS8,RpS7,RpL6,RpL38,RpS25,RpL30,RpS…	-0.195098333333316,0.318571000000013,-0.291030333333328,-0.0202319999999929,-0.0938723333333087,-0.266390666666659,-0.0700976666666442,0.170862333333343,-0.0556119999999822,0,-0.0435603333333283,-0.000737999999991246,-0.000737999999991246,-0.355003333333325,0.0878356666666704,-0.181835999999993,-0.264393333333313,0.049459000000013,-0.118526666666664,0.0916086666666729,-0.136430666666651,0.1248850…	-0.036195333333346,-0.454280666666673,0.46463533333333,-0.418171000000001,-0.591645000000014,0.0198503333333235,0.00859299999999052,0.243603999999984,-0.216693666666671,0,-0.270918000000012,0.0319489999999831,0.0319489999999831,0.244295666666666,-0.480780000000003,-0.070910666666677,-0.0232043333333465,-0.0375896666666762,-0.0175323333333282,0.373711666666658,0.00791000000000253,-0.32333133333334…	-0.476218333333328,-0.515501666666658,-0.224077499999986,0.375547500000017,-0.59629833333333,-0.271354166666654,-0.313721666666645,0.0624941666666672,0.00119833333334185,0,-0.270091666666662,-0.135694166666653,-0.135694166666653,-0.482311666666639,0.0518375000000049,-0.631186666666657,0.0433991666666671,-0.199448333333329,-0.576083333333337,-0.343916666666658,-0.216528333333322,-0.337396666666656…	-0.202583499999996,-0.229956000000001,0.107550999999997,-0.338073499999993,-0.290935999999999,-0.0297770000000028,-0.285200999999997,-0.45858350000001,-0.264833499999988,0,0.212658500000003,-0.112866999999998,-0.112866999999998,-0.0649485000000034,-0.163449500000006,0.0418665000000011,-0.408310999999994,-0.0509350000000026,0.0481479999999976,0.0385324999999987,-0.191470499999987,-0.25449050000000…	26	35	RpL36,RpLP2,RpS17,RpS13,RpL18A,RpL13,RpL11,RpL22,RpL29,RpL39,RpL31,RpL23A,RpS10a,RpL35,RpL24,RpLP0-like,RpL28,RpL26,RpS30,RpL27,RpS7,RpL38,RpS25,RpS24,RpL8,RpL27A	RpLP0,RpS5a,RpLP1,RpL19,RpS3,RpL32,RpL4,RpS27A,RpS14a,RpS14b,RpS2,RpL7,RpL23,RpS9,RpS18,RpS4,RpS3A,RpL14,RpS20,RpL3,RpL10,RpL15,RpL17,RpL21,RpL18,RpL13A,RpL34b,RpS27,RpL34a,RpS8,RpL6,RpL30,RpS12,RpS10b,RpS26	27	36	RpS5a,RpS3,RpL32,RpLP2,RpS14a,RpS14b,RpS2,RpL18A,RpS18,RpL11,RpL29,RpL3,RpL39,RpL31,RpL23A,RpL15,RpL35,RpS15Ab,RpL10Ab,RpL26,RpL34b,RpL24-like,RpS27,RpS7,RpL6,RpS26,RpL8	RpLP0,RpL36,RpLP1,RpL19,RpL4,RpS27A,RpS17,RpL7,RpL23,RpS13,RpS9,RpL13,RpS4,RpL22,RpS3A,RpL14,RpS20,RpL10,RpL17,RpL24,RpL21,RpLP0-like,RpL28,RpL18,RpL13A,RpS30,RpL27,RpL34a,RpS8,RpL38,RpS25,RpL30,RpS12,RpS10b,RpS24,RpL27A	11	51	RpLP1,RpLP2,RpL4,RpS17,RpL23,RpL11,RpL22,RpS10a,RpS5b,RpS12,RpS24	RpLP0,RpL36,RpS5a,RpL19,RpS3,RpL32,RpS27A,RpS14a,RpS14b,RpS2,RpL7,RpS13,RpS9,RpL18A,RpS18,RpL13,RpS4,RpL29,RpS3A,RpL14,RpS20,RpL3,RpL10,RpL31,RpL23A,RpL15,RpL35,RpL17,RpL24,RpL21,RpLP0-like,RpS15Ab,RpL28,RpL18,RpL26,RpL13A,RpL34b,RpL24-like,RpS30,RpS27,RpL27,RpS8,RpS7,RpL6,RpL38,RpS25,RpL30,RpS10b,RpS26,RpL8,RpL27A	17	40	RpS5a,RpS27A,RpL7,RpS9,RpL18A,RpL29,RpL10,RpL23A,RpL15,RpL35,RpL17,RpL18,RpS7,RpS25,RpS24,RpS26,RpL8	RpLP0,RpL36,RpLP1,RpL19,RpS3,RpL32,RpLP2,RpL4,RpS14a,RpS14b,RpS2,RpS17,RpL23,RpS13,RpS18,RpL13,RpS4,RpL11,RpL22,RpS3A,RpL14,RpS20,RpL3,RpL31,RpL24,RpL21,RpL28,RpL26,RpL13A,RpS30,RpS27,RpL27,RpL34a,RpS8,RpL6,RpL38,RpL30,RpS12,RpS10b,RpL27A
Cluster 5	GO:0003743	translation initiation factor activity	49	29	2.39	2	2.6e-26	2.6e-26	MF	3.60097	eIF-2beta,eIF-4E,Trip1,eIF-3p40,eIF4G,eIF2B-epsilon,eIF2B-beta,Int6,eIF5B,Adam,eIF3ga,eIF5,eIF3-S9,eIF3-S8,CG10306,eIF2B-delta,eIF6,eIF4E-4,eIF4E-5,CG9769,CG4810,eIF3gb,eIF2B-alpha,CG1340,eIF-3p66,eIF4E-7,eIF-2alpha,Rbp2,eIF4E-3	-0.200894999999996,0.519880333333337,-0.253435999999994,0.378699000000012,0,-0.698103333333329,0.138978000000012,-0.287982333333321,0.303440000000002,-0.16350499999999,0.0654626666666829,0.037022333333347,0.0259860000000138,0.153256333333346,-0.380545666666666,0.164671333333342,0,0,0,-0.339789333333322,0,0,0,0,-0.00991866666666397,0,-0.0122406666666599,0,0	0.0824899999999857,0.494682999999991,0.234605666666667,-0.43550200000001,-0.290771000000003,0.58320166666666,-0.346651666666684,-0.0395650000000032,-0.301569666666673,0.141430333333318,-0.117690333333343,-0.483477666666673,-0.0921866666666773,-0.245159666666666,0.00865733333332841,0.258324999999992,1.33807433333333,0,0,-0.419985000000008,0,0,0,0,-0.0957323333333449,0,-0.30801166666668,-0.18794300…	0.0178333333333391,-0.708407499999989,-0.321280833333322,0.181226666666674,0,-0.285794166666665,-0.0389324999999872,-0.340522499999992,0.0304433333333449,0.129625000000011,-0.346089166666655,0.0589024999999985,-0.638492499999987,-0.258145000000003,-0.241612499999995,0.214236666666675,-0.398434166666661,0,0,-0.0933033333333277,0,0,0.0194583333333433,0,-0.155424166666656,0,-0.189294166666667,-0.075…	-0.277420499999998,0,0.117872500000004,-0.216111999999999,-0.112680000000008,0,0,0.267496000000005,-0.361246499999996,0.179069000000002,0.149939000000003,-0.0960464999999928,-0.0285804999999897,-0.0475715000000001,0,-0.124145499999997,0,0,0,-0.0431440000000016,0,0,0.573878500000003,0,-0.182860999999999,0,-0.444911999999999,-0.0667330000000028,0	9	9	eIF-4E,eIF-3p40,eIF2B-beta,eIF5B,eIF3ga,eIF5,eIF3-S9,eIF3-S8,eIF2B-delta	eIF-2beta,Trip1,eIF2B-epsilon,Int6,Adam,CG10306,CG9769,eIF-3p66,eIF-2alpha	8	13	eIF-2beta,eIF-4E,Trip1,eIF2B-epsilon,Adam,CG10306,eIF2B-delta,eIF6	eIF-3p40,eIF4G,eIF2B-beta,Int6,eIF5B,eIF3ga,eIF5,eIF3-S9,eIF3-S8,CG9769,eIF-3p66,eIF-2alpha,Rbp2	7	14	eIF-2beta,eIF-3p40,eIF5B,Adam,eIF5,eIF2B-delta,eIF2B-alpha	eIF-4E,Trip1,eIF2B-epsilon,eIF2B-beta,Int6,eIF3ga,eIF3-S9,eIF3-S8,CG10306,eIF6,CG9769,eIF-3p66,eIF-2alpha,Rbp2	5	12	Trip1,Int6,Adam,eIF3ga,eIF2B-alpha	eIF-2beta,eIF-3p40,eIF4G,eIF5B,eIF5,eIF3-S9,eIF3-S8,eIF2B-delta,CG9769,eIF-3p66,eIF-2alpha,Rbp2
Cluster 5	GO:0005525	GTP binding	121	18	5.9	8	1.9e-05	1.9e-05	MF	1.60921	Ef1alpha48D,shi,betaTub60D,eIF-2beta,Rab14,Rab1,eIF5B,Dgp-1,Non1,CG10924,CG8500,Ns1,CG17819,Mtl,HBS1,CG30158,eIF-2alpha,Rab8	-0.132553666666652,0,-2.06977766666666,-0.200894999999996,0.337142333333336,0.0594783333333417,0.303440000000002,0,0,-0.0710843333333244,-0.230715999999994,0.482182000000002,0,-0.190887333333329,-0.613446999999997,0.13812033333334,-0.0122406666666599,0.267170666666676	-0.169324000000017,-0.167379000000007,-1.58894666666668,0.0824899999999857,-0.982910333333333,-0.00459133333334094,-0.301569666666673,0,-0.0322006666666717,1.60327233333333,0,-0.690210000000008,0,-0.0768053333333363,-1.43007066666668,0,-0.30801166666668,0.552215333333322	0.280456666666673,-0.596748333333327,-1.31389833333332,0.0178333333333391,-1.61135333333332,0.758150833333339,0.0304433333333449,1.23362083333334,-0.418269166666661,1.56430333333335,0,-0.147009999999995,0,1.40177333333334,-1.69102666666666,0,-0.189294166666667,1.77516916666667	-0.142020999999993,0,-1.19801399999999,-0.277420499999998,0.00703850000000372,-0.198283,-0.361246499999996,0,0,-0.237909499999997,0,-0.7936935,0,-0.239645499999998,0,0,-0.444911999999999,0.865997500000002	6	8	Rab14,Rab1,eIF5B,Ns1,CG30158,Rab8	Ef1alpha48D,betaTub60D,eIF-2beta,CG10924,CG8500,Mtl,HBS1,eIF-2alpha	3	11	eIF-2beta,CG10924,Rab8	Ef1alpha48D,shi,betaTub60D,Rab14,Rab1,eIF5B,Non1,Ns1,Mtl,HBS1,eIF-2alpha	8	7	Ef1alpha48D,eIF-2beta,Rab1,eIF5B,Dgp-1,CG10924,Mtl,Rab8	shi,betaTub60D,Rab14,Non1,Ns1,HBS1,eIF-2alpha	2	9	Rab14,Rab8	Ef1alpha48D,betaTub60D,eIF-2beta,Rab1,eIF5B,CG10924,Ns1,Mtl,eIF-2alpha
Cluster 5	GO:0003924	GTPase activity	109	14	5.31	10	0.00076	0.00076	MF	1.39864	Ef1alpha48D,shi,betaTub60D,Rab14,Rab1,eIF5B,Dgp-1,CG8500,Ns1,CG17819,Mtl,HBS1,Rab8,Lst8	-0.132553666666652,0,-2.06977766666666,0.337142333333336,0.0594783333333417,0.303440000000002,0,-0.230715999999994,0.482182000000002,0,-0.190887333333329,-0.613446999999997,0.267170666666676,0.0481076666666809	-0.169324000000017,-0.167379000000007,-1.58894666666668,-0.982910333333333,-0.00459133333334094,-0.301569666666673,0,0,-0.690210000000008,0,-0.0768053333333363,-1.43007066666668,0.552215333333322,-0.694956333333341	0.280456666666673,-0.596748333333327,-1.31389833333332,-1.61135333333332,0.758150833333339,0.0304433333333449,1.23362083333334,0,-0.147009999999995,0,1.40177333333334,-1.69102666666666,1.77516916666667,-1.94659416666666	-0.142020999999993,0,-1.19801399999999,0.00703850000000372,-0.198283,-0.361246499999996,0,0,-0.7936935,0,-0.239645499999998,0,0.865997500000002,0	6	5	Rab14,Rab1,eIF5B,Ns1,Rab8,Lst8	Ef1alpha48D,betaTub60D,CG8500,Mtl,HBS1	1	10	Rab8	Ef1alpha48D,shi,betaTub60D,Rab14,Rab1,eIF5B,Ns1,Mtl,HBS1,Lst8	6	6	Ef1alpha48D,Rab1,eIF5B,Dgp-1,Mtl,Rab8	shi,betaTub60D,Rab14,Ns1,HBS1,Lst8	2	6	Rab14,Rab8	Ef1alpha48D,betaTub60D,Rab1,eIF5B,Ns1,Mtl
Cluster 5	GO:0005085	guanyl-nucleotide exchange factor activi...	59	11	2.88	15	0.0001	0.0084	MF	1.93336	eIF2B-epsilon,eIF2B-beta,Ef1beta,CG7787,eIF2B-delta,CG14977,eIF2B-alpha,Bet3,Bet5,Trs23,Trs31	-0.698103333333329,0.138978000000012,-0.0225096666666573,1.641647,0.164671333333342,0,0,0.128500333333346,0,-0.884568666666659,0.559818000000014	0.58320166666666,-0.346651666666684,0.15961833333332,1.30564366666665,0.258324999999992,-0.493542000000005,0,0,0,-1.09679733333334,0.409289333333323	-0.285794166666665,-0.0389324999999872,0.191719166666672,2.7182575,0.214236666666675,1.31736166666667,0.0194583333333433,2.27322416666667,0,-0.367558333333324,-1.40812416666666	0,0,-0.3781155,0,-0.124145499999997,0.517581000000003,0.573878500000003,0,0,0,0	5	3	eIF2B-beta,CG7787,eIF2B-delta,Bet3,Trs31	eIF2B-epsilon,Ef1beta,Trs23	5	3	eIF2B-epsilon,Ef1beta,CG7787,eIF2B-delta,Trs31	eIF2B-beta,CG14977,Trs23	6	4	Ef1beta,CG7787,eIF2B-delta,CG14977,eIF2B-alpha,Bet3	eIF2B-epsilon,eIF2B-beta,Trs23,Trs31	2	2	CG14977,eIF2B-alpha	Ef1beta,eIF2B-delta
Cluster 5	GO:0022625	cytosolic large ribosomal subunit	52	42	2.67	1	< 1e-30	1e-30	CC	3.97548	RpLP0,RpL36,RpLP1,RpL19,RpL32,RpLP2,RpL4,RpL7,RpL23,RpL18A,RpL13,RpL11,RpL22,RpL29,RpL14,RpL3,RpL39,RpL10,RpL31,RpL23A,RpL15,RpL35,RpL17,RpL24,RpL21,RpLP0-like,RpL37b,RpL22-like,RpL28,RpL18,RpL10Ab,RpL26,RpL13A,RpL34b,RpL24-like,RpL27,RpL34a,RpL6,RpL38,RpL30,RpL8,RpL27A	-0.195098333333316,0.318571000000013,-0.0202319999999929,-0.0938723333333087,-0.0700976666666442,0.170862333333343,-0.0556119999999822,-0.181835999999993,-0.264393333333313,0.0916086666666729,0.124885000000013,0.16608333333334,0.209179000000006,0.407904000000006,-0.0066056666666654,-0.327592999999986,0.713741666666682,-0.412955666666665,0.210410333333343,0.159797000000005,-0.447443666666658,0.037…	-0.036195333333346,-0.454280666666673,-0.418171000000001,-0.591645000000014,0.00859299999999052,0.243603999999984,-0.216693666666671,-0.070910666666677,-0.0232043333333465,0.373711666666658,-0.323331333333343,0.479694666666656,-0.0715276666666753,1.97794566666666,-0.200332333333343,0.00570433333331266,1.18928433333333,-0.25619566666667,0.517201333333322,0.21320966666665,0.00535199999999492,0.0573…	-0.476218333333328,-0.515501666666658,0.375547500000017,-0.59629833333333,-0.313721666666645,0.0624941666666672,0.00119833333334185,-0.631186666666657,0.0433991666666671,-0.343916666666658,-0.337396666666656,0.160718333333342,0.00967333333333897,-1.85448499999999,-0.449615833333333,-0.529710833333333,0,-0.86713249999999,-0.22972416666666,-0.363699166666663,-0.903344999999998,-1.30966499999999,-0.…	-0.202583499999996,-0.229956000000001,-0.338073499999993,-0.290935999999999,-0.285200999999997,-0.45858350000001,-0.264833499999988,0.0418665000000011,-0.408310999999994,0.0385324999999987,-0.254490500000003,-0.0825889999999987,-0.415879500000003,0.778876499999999,-0.234043500000006,-0.394423000000003,0,0.0209260000000135,-0.862725499999989,0.282052,0.227004999999995,0.1869145,0.0285504999999979,…	19	19	RpL36,RpLP2,RpL18A,RpL13,RpL11,RpL22,RpL29,RpL39,RpL31,RpL23A,RpL35,RpL24,RpLP0-like,RpL28,RpL26,RpL27,RpL38,RpL8,RpL27A	RpLP0,RpLP1,RpL19,RpL32,RpL4,RpL7,RpL23,RpL14,RpL3,RpL10,RpL15,RpL17,RpL21,RpL18,RpL13A,RpL34b,RpL34a,RpL6,RpL30	17	23	RpL32,RpLP2,RpL18A,RpL11,RpL29,RpL3,RpL39,RpL31,RpL23A,RpL15,RpL35,RpL10Ab,RpL26,RpL34b,RpL24-like,RpL6,RpL8	RpLP0,RpL36,RpLP1,RpL19,RpL4,RpL7,RpL23,RpL13,RpL22,RpL14,RpL10,RpL17,RpL24,RpL21,RpLP0-like,RpL28,RpL18,RpL13A,RpL27,RpL34a,RpL38,RpL30,RpL27A	6	31	RpLP1,RpLP2,RpL4,RpL23,RpL11,RpL22	RpLP0,RpL36,RpL19,RpL32,RpL7,RpL18A,RpL13,RpL29,RpL14,RpL3,RpL10,RpL31,RpL23A,RpL15,RpL35,RpL17,RpL24,RpL21,RpLP0-like,RpL28,RpL18,RpL26,RpL13A,RpL34b,RpL24-like,RpL27,RpL6,RpL38,RpL30,RpL8,RpL27A	10	25	RpL7,RpL18A,RpL29,RpL10,RpL23A,RpL15,RpL35,RpL17,RpL18,RpL8	RpLP0,RpL36,RpLP1,RpL19,RpL32,RpLP2,RpL4,RpL23,RpL13,RpL11,RpL22,RpL14,RpL3,RpL31,RpL24,RpL21,RpL28,RpL26,RpL13A,RpL27,RpL34a,RpL6,RpL38,RpL30,RpL27A
Cluster 5	GO:0022627	cytosolic small ribosomal subunit	39	27	2	2	9.4e-27	9.4e-27	CC	3.75489	RpS5a,RpS3,sta,RpS27A,RpS14a,RpS14b,RpS2,RpS17,RpS13,RpS9,RpS18,RpS4,RpS3A,RpS20,RpS10a,RpS15Ab,RpS5b,RpS30,RpS19b,RpS27,RpS8,RpS7,RpS25,RpS12,RpS10b,RpS24,RpS26	-0.291030333333328,-0.266390666666659,0,-0.0435603333333283,-0.000737999999991246,-0.000737999999991246,-0.355003333333325,0.0878356666666704,0.049459000000013,-0.118526666666664,-0.136430666666651,-0.306797333333318,-0.0843943333333215,-0.127467333333328,0.478215000000009,0,0,0.139484666666675,0,-0.0205703333333247,-0.00555533333332647,0.130185666666677,0.0351896666666747,-0.590391999999994,-0.0…	0.46463533333333,0.0198503333333235,0,-0.270918000000012,0.0319489999999831,0.0319489999999831,0.244295666666666,-0.480780000000003,-0.0375896666666762,-0.0175323333333282,0.00791000000000253,-0.303933666666666,-0.277017999999998,-0.277861333333341,0,1.04215866666666,0,-1.42376866666666,0,0.0749039999999859,-0.370146000000005,0.206493666666674,-0.457449000000011,-0.900101000000003,-0.350124666666…	-0.224077499999986,-0.271354166666654,0,-0.270091666666662,-0.135694166666653,-0.135694166666653,-0.482311666666639,0.0518375000000049,-0.199448333333329,-0.576083333333337,-0.216528333333322,-0.417916666666649,-0.168015833333328,-0.677504166666658,3.91717250000001,-1.09100166666666,0.994340000000005,-0.595519999999993,0,-0.170935833333331,-0.340524166666661,-0.179074166666652,-0.904660833333338,…	0.107550999999997,-0.0297770000000028,0,0.212658500000003,-0.112866999999998,-0.112866999999998,-0.0649485000000034,-0.163449500000006,-0.0509350000000026,0.0481479999999976,-0.191470499999987,-0.1703215,-0.262964999999994,-0.379626999999992,0,0,0,-0.378062999999997,0,-0.140746499999988,-0.129345499999992,0.0430094999999966,0.146353500000014,-0.244338500000005,-0.206234500000001,0.230272499999998…	7	16	RpS17,RpS13,RpS10a,RpS30,RpS7,RpS25,RpS24	RpS5a,RpS3,RpS27A,RpS14a,RpS14b,RpS2,RpS9,RpS18,RpS4,RpS3A,RpS20,RpS27,RpS8,RpS12,RpS10b,RpS26	10	13	RpS5a,RpS3,RpS14a,RpS14b,RpS2,RpS18,RpS15Ab,RpS27,RpS7,RpS26	RpS27A,RpS17,RpS13,RpS9,RpS4,RpS3A,RpS20,RpS30,RpS8,RpS25,RpS12,RpS10b,RpS24	5	20	RpS17,RpS10a,RpS5b,RpS12,RpS24	RpS5a,RpS3,RpS27A,RpS14a,RpS14b,RpS2,RpS13,RpS9,RpS18,RpS4,RpS3A,RpS20,RpS15Ab,RpS30,RpS27,RpS8,RpS7,RpS25,RpS10b,RpS26	7	15	RpS5a,RpS27A,RpS9,RpS7,RpS25,RpS24,RpS26	RpS3,RpS14a,RpS14b,RpS2,RpS17,RpS13,RpS18,RpS4,RpS3A,RpS20,RpS30,RpS27,RpS8,RpS12,RpS10b
Cluster 5	GO:0005852	eukaryotic translation initiation factor...	15	12	0.77	3	1e-13	1e-13	CC	3.96203	Trip1,eIF-3p40,Int6,Adam,eIF3ga,eIF3-S9,eIF3-S8,CG10306,CG9769,CG4810,eIF3gb,eIF-3p66	-0.253435999999994,0.378699000000012,-0.287982333333321,-0.16350499999999,0.0654626666666829,0.0259860000000138,0.153256333333346,-0.380545666666666,-0.339789333333322,0,0,-0.00991866666666397	0.234605666666667,-0.43550200000001,-0.0395650000000032,0.141430333333318,-0.117690333333343,-0.0921866666666773,-0.245159666666666,0.00865733333332841,-0.419985000000008,0,0,-0.0957323333333449	-0.321280833333322,0.181226666666674,-0.340522499999992,0.129625000000011,-0.346089166666655,-0.638492499999987,-0.258145000000003,-0.241612499999995,-0.0933033333333277,0,0,-0.155424166666656	0.117872500000004,-0.216111999999999,0.267496000000005,0.179069000000002,0.149939000000003,-0.0285804999999897,-0.0475715000000001,0,-0.0431440000000016,0,0,-0.182860999999999	4	6	eIF-3p40,eIF3ga,eIF3-S9,eIF3-S8	Trip1,Int6,Adam,CG10306,CG9769,eIF-3p66	3	7	Trip1,Adam,CG10306	eIF-3p40,Int6,eIF3ga,eIF3-S9,eIF3-S8,CG9769,eIF-3p66	2	8	eIF-3p40,Adam	Trip1,Int6,eIF3ga,eIF3-S9,eIF3-S8,CG10306,CG9769,eIF-3p66	4	5	Trip1,Int6,Adam,eIF3ga	eIF-3p40,eIF3-S9,eIF3-S8,CG9769,eIF-3p66
Cluster 5	GO:0005730	nucleolus	93	22	4.77	5	8.1e-10	8.1e-10	CC	2.20544	RpL36,RpS5a,RpL32,RpS2,RpS13,RpS9,RpS18,RpL11,Non1,CG5033,CG8939,CG4364,CG6724,CG9246,CG8545,CG11583,Ns1,Non3,RpI12,CG1542,RpL8,pit	0.318571000000013,-0.291030333333328,-0.0700976666666442,-0.355003333333325,0.049459000000013,-0.118526666666664,-0.136430666666651,0.16608333333334,0,0,0,0.372444333333334,0.39294566666668,0,-0.0673033333333279,0.145355666666678,0.482182000000002,0.164694333333344,0,0.365768666666678,0.055494000000003,0	-0.454280666666673,0.46463533333333,0.00859299999999052,0.244295666666666,-0.0375896666666762,-0.0175323333333282,0.00791000000000253,0.479694666666656,-0.0322006666666717,0,-0.125240999999999,-0.76916700000001,0.244206999999999,-0.594311333333344,0.143877999999997,-0.104838000000012,-0.690210000000008,0.009564666666666,0,-0.197170000000003,0.0952313333333237,0.0819233333333287	-0.515501666666658,-0.224077499999986,-0.313721666666645,-0.482311666666639,-0.199448333333329,-0.576083333333337,-0.216528333333322,0.160718333333342,-0.418269166666661,0,-0.76335666666666,-0.83796916666666,-0.014630833333328,0.873282500000002,-0.24505833333334,-0.633304166666662,-0.147009999999995,-1.25266416666665,1.51275166666668,-0.170520833333324,-0.56750499999999,0.278343333333339	-0.229956000000001,0.107550999999997,-0.285200999999997,-0.0649485000000034,-0.0509350000000026,0.0481479999999976,-0.191470499999987,-0.0825889999999987,0,0,0,0,0,0,0.160179500000005,0,-0.7936935,1.6869145,0,0,0.0765290000000078,0.196937000000002	10	6	RpL36,RpS13,RpL11,CG4364,CG6724,CG11583,Ns1,Non3,CG1542,RpL8	RpS5a,RpL32,RpS2,RpS9,RpS18,CG8545	10	10	RpS5a,RpL32,RpS2,RpS18,RpL11,CG6724,CG8545,Non3,RpL8,pit	RpL36,RpS13,RpS9,Non1,CG8939,CG4364,CG9246,CG11583,Ns1,CG1542	4	17	RpL11,CG9246,RpI12,pit	RpL36,RpS5a,RpL32,RpS2,RpS13,RpS9,RpS18,Non1,CG8939,CG4364,CG6724,CG8545,CG11583,Ns1,Non3,CG1542,RpL8	6	7	RpS5a,RpS9,CG8545,Non3,RpL8,pit	RpL36,RpL32,RpS2,RpS13,RpS18,RpL11,Ns1
Cluster 5	GO:0005811	lipid particle	176	19	9.02	9	0.00154	0.0015	CC	1.0748	Ef1alpha48D,ATPsynbeta,ATPsynO,Rab1,CG2918,Thiolase,ATPsyndelta,Mtpalpha,Ef1beta,Ef1gamma,Vap-33A,COX4,CG7461,Hsl,CG9186,UQCR-C1,RpS27,Gp93,PyK	-0.132553666666652,-0.0827253333333289,-0.0195089999999922,0.0594783333333417,-0.0619499999999924,0.00602966666667726,0.435847333333335,-0.00703199999999526,-0.0225096666666573,-0.184882999999996,0,-0.160544999999992,-0.165135666666664,0.162964666666674,-0.542151333333333,-0.414632666666648,-0.0205703333333247,-0.0555666666666674,0.0636006666666766	-0.169324000000017,-0.0873023333333478,-0.241933333333336,-0.00459133333334094,-0.268447000000009,0.146640999999985,0.705986333333318,0.0840509999999881,0.15961833333332,-0.302607999999996,0.396008666666663,-0.585562666666682,-0.161569666666672,0,-0.838434000000007,-0.362030000000004,0.0749039999999859,-0.133521333333341,0.0833063333333222	0.280456666666673,0.624000000000017,0.390160833333347,0.758150833333339,0.11709583333333,0.92926666666667,0.749234166666675,0.718321666666675,0.191719166666672,-0.12369833333333,0.760196666666676,0.928160833333344,0.430615833333341,-0.31881916666666,-1.0733225,0.519864166666665,-0.170935833333331,-0.461468333333336,1.2979	-0.142020999999993,-0.18829749999999,-0.102985500000003,-0.198283,-0.173301499999994,0.314219999999999,-0.374513500000006,0,-0.3781155,-0.123316000000003,-0.097055000000001,-0.224382999999996,0.191663999999996,-0.166470499999992,-0.078286999999996,-0.188965500000002,-0.140746499999988,0.000127000000006205,-0.872086999999997	5	13	Rab1,Thiolase,ATPsyndelta,Hsl,PyK	Ef1alpha48D,ATPsynbeta,ATPsynO,CG2918,Mtpalpha,Ef1beta,Ef1gamma,COX4,CG7461,CG9186,UQCR-C1,RpS27,Gp93	7	11	Thiolase,ATPsyndelta,Mtpalpha,Ef1beta,Vap-33A,RpS27,PyK	Ef1alpha48D,ATPsynbeta,ATPsynO,Rab1,CG2918,Ef1gamma,COX4,CG7461,CG9186,UQCR-C1,Gp93	14	5	Ef1alpha48D,ATPsynbeta,ATPsynO,Rab1,CG2918,Thiolase,ATPsyndelta,Mtpalpha,Ef1beta,Vap-33A,COX4,CG7461,UQCR-C1,PyK	Ef1gamma,Hsl,CG9186,RpS27,Gp93	3	15	Thiolase,CG7461,Gp93	Ef1alpha48D,ATPsynbeta,ATPsynO,Rab1,CG2918,ATPsyndelta,Ef1beta,Ef1gamma,Vap-33A,COX4,Hsl,CG9186,UQCR-C1,RpS27,PyK
Cluster 6	GO:0006270	DNA replication initiation	15	14	3.16	1	3.8e-09	3.8e-09	BP	2.14743	lat,Mcm2,Orc2,Orc5,dpa,Mcm5,Mcm7,Orc1,Orc6,Orc4,Mcm3,Mcm6,CDC45L,DNApol-alpha180	0,0,0,0,0,0,0,0,0,0,0,0,0,0	0,0,0,0,-0.170422000000009,0.113709333333322,-0.175323333333338,0,0,0,-1.78822866666667,-0.747301666666676,0,0	0,-0.40033416666666,0,0,0.0535058333333396,-0.828111666666658,0,0,0,0,0,0,0,0	0,0,0,0,0,0,0,0,0,0,0,0,0,0	0	0			1	4	Mcm5	dpa,Mcm7,Mcm3,Mcm6	1	2	dpa	Mcm2,Mcm5	0	0
Cluster 6	GO:0045944	positive regulation of transcription fro...	170	68	35.79	2	9.4e-09	9.4e-09	BP	0.925978	Abd-B,Adf1,arm,cad,eya,disco,dsx,exd,e(y)1,fkh,tj,ftz,ftz-f1,Jra,kn,esg,Myb,odd,prd,sd,sisA,sna,so,Tbp,tll,zen,bs,rhi,N,Su(H),Taf4,Trf,Taf1,Taf5,TfIIA-L,Taf12,E2f1,TfIIA-S,chn,TfIIEalpha,TfIIEbeta,Xbp1,HLH54F,dimm,bip2,chm,NC2beta,Myd88,maf-S,NC2alpha,yki,Asciz,MED19,S1P,ATbp,pygo,akirin,pan,dl,Antp,CoRest,nej,Axud1,Trf2,vnd,Tl,cnc,sima	0,0,0,0,0,0,0,0.400907333333343,0.298111000000002,0,0,0,0,0,0,0,-0.0986693333333299,0,0,0,0,0,0,0,0,0,0,0,0,0,0.467674333333342,0,0,0,0,0,0,0,0,0,0.0704243333333388,0,0,0,-0.0112203333333305,0,0.0688480000000062,0,0,-0.996978333333331,0,0,0,0,1.03988000000001,0,0,0,0.824470666666667,0,0,-0.141660333333331,0,0,0,0,0,0	0,0,0,0,0,0,0,0.526660666666658,0,0,0,0,0,-1.01174166666668,0,0,0,0,0,0,0,0,0,0,0,0,0,0,0,0,0,0,0,0,0,0,0,0,0,0,-0.637614666666671,0,0,0,0,0,-0.295072666666673,0.292341333333322,0,0,-0.0669723333333359,0,0,0,0,0,0,0,0.529739333333321,0,0,0,0,0,0.508455666666659,0,0,0	0,0,0,0,0,0,0,1.14857166666667,1.12517166666667,0,0,0,0,0,0,0,0,0,0,0,0,0,0,0,0,0,0,0,0,0,0,0,0,0,0,0,0,0,0,0,0,0,0,0,0,0,0,0,0,0,0,0,0,0,0,0,0,0,0.381390833333342,0,0,0,0,0,0,0,0,0	0,0,0,0,0,0,0,-0.542811,0,0,0,0,0,0,0,0,0,0,0,0,0,0,0,0,0,0,0,0,0,0,0,0,0,0,0,0,0,0,0,0,0,0,0,0,0,0,0,0,0,0,0,0,0,0,0,0,0,0,0.232622500000002,0,0,0,0,0,0,0,0,0	7	4	exd,e(y)1,Taf4,TfIIEbeta,NC2beta,ATbp,dl	Myb,bip2,NC2alpha,nej	4	4	exd,Myd88,dl,vnd	Jra,TfIIEbeta,NC2beta,yki	3	0	exd,e(y)1,dl		1	1	dl	exd
Cluster 6	GO:0007303	cytoplasmic transport, nurse cell to ooc...	15	11	3.16	3	2e-05	2e-05	BP	1.79951	Abl,ena,Khc,sqh,cpb,lark,Lis-1,loco,Ppcs,Msp300,Pen	0.284258666666684,0,0.10241666666667,0.0104156666666739,0.124874000000013,-0.126976333333328,0.964947666666667,0,-0.373157999999997,0,0	0,0,-0.112152666666681,-0.38958533333334,-0.079928666666671,-0.0997780000000006,-0.204930000000004,0,0.25346966666666,0,0	0,0,0.0113575000000132,0.0719241666666761,0.209335833333345,-0.0475933333333245,-0.711380833333333,0,0.152966666666675,0,0.416597500000016	0,0,-0.119393999999996,-0.214729499999994,-0.0283004999999967,0.215815000000006,0,0,-0.149194999999999,0,0	5	2	Abl,Khc,sqh,cpb,Lis-1	lark,Ppcs	1	5	Ppcs	Khc,sqh,cpb,lark,Lis-1	5	2	Khc,sqh,cpb,Ppcs,Pen	lark,Lis-1	1	4	lark	Khc,sqh,cpb,Ppcs
Cluster 6	GO:0007298	border follicle cell migration	97	38	20.42	4	3.2e-05	3.2e-05	BP	0.896017	aop,baz,dor,ena,tj,if,Catsup,Ras85D,sqh,vir,N,Hrb27C,hop,phm,lat,cpb,tsr,Rho1,Rala,Lis-1,Stat92E,RN-tre,Crk,par-6,CG6509,yki,nudE,tai,mim,spri,psidin,Diap1,hpo,kibra,Sec5,Sec6,Sec8,dop	0,0,-1.10479433333334,0,0,0.669598000000015,-0.224931666666656,-0.0511873333333277,0.0104156666666739,0,0,-0.114099333333318,0,0,0,0.124874000000013,-0.0598319999999859,-0.0807490000000044,-0.192193999999994,0.964947666666667,0,-0.0514073333333229,-0.126258666666651,0,0,0,0.211139000000006,0,-0.98900566666666,0,0,0,0.828567000000003,0,0,0,0,0.341934333333338	0,0,-0.829466666666672,0,0,0.527722333333323,1.28478066666666,-0.319771333333346,-0.38958533333334,0,0,-0.244631000000005,0,0,0,-0.079928666666671,-1.23723366666668,-0.18481400000001,0,-0.204930000000004,-1.38123533333334,0,0.226337999999991,0.220178999999987,0,-0.0669723333333359,0,0,0,0,1.33235199999999,0,0,0,0,0,0,0	0,0,0,0,0,0.298700833333346,-1.36283833333333,0.175028333333348,0.0719241666666761,0,0,0.0480233333333473,0,0,0,0.209335833333345,0.144285000000004,0.171705833333334,0,-0.711380833333333,0,0,-0.0723508333333278,-0.591235833333325,0,0,0,0,0,0,-1.33762499999999,0,-0.288715,0,0,0,0,0	0,0,0,0,0,-0.0668384999999994,0,-0.323819999999998,-0.214729499999994,0,0,-0.483830999999995,0,0,0,-0.0283004999999967,0.0449359999999999,-0.00610700000000364,0.310470500000005,0,0,0,0.294276000000011,0.42206250000001,0,0,0,0,0,0,0,0,0,0,0,0,0,0	7	10	if,sqh,cpb,Lis-1,nudE,hpo,dop	dor,Catsup,Ras85D,Hrb27C,tsr,Rho1,Rala,RN-tre,Crk,mim	5	10	if,Catsup,Crk,par-6,psidin	dor,Ras85D,sqh,Hrb27C,cpb,tsr,Rho1,Lis-1,Stat92E,yki	7	6	if,Ras85D,sqh,Hrb27C,cpb,tsr,Rho1	Catsup,Lis-1,Crk,par-6,psidin,hpo	4	6	tsr,Rala,Crk,par-6	if,Ras85D,sqh,Hrb27C,cpb,Rho1
Cluster 6	GO:2000027	regulation of organ morphogenesis	80	31	16.84	8	0.00021	0.00021	BP	0.880376	Abd-B,Abl,aop,arm,baz,csw,ec,ninaE,put,Ras85D,fwd,Galphaq,N,Su(H),Mbs,eff,Med,sty,chn,Apc,Pten,Dronc,Mcm10,Mlf,CG10068,alph,gish,Diap1,tinc,S6kII,mwh	0,0.284258666666684,0,0,0,0,0,0.15637133333334,0,-0.0511873333333277,0,-0.882982999999999,0,0,0.373873666666679,-0.156189999999985,-0.463435999999987,0,0,-0.727240666666663,1.31228466666668,0,0,0,0,-0.0705319999999929,0,0,0,-0.0780843333333259,0	0,0,0,0,0,0,0,0,0,-0.319771333333346,0,0,0,0,0,-0.229426666666683,0,0,0,0,0,0,0,0,0,-0.0870640000000087,0,0,0,0.389880999999992,0	0,0,0,0,0,0,0,0,0,0.175028333333348,0,0,0,0,0.478399166666673,0.389440000000008,0,0,0,0,0,0,0,0,0,-0.186984999999996,0,0,0,0,0	0,0,0,0,0,0,0,0,0,-0.323819999999998,0,0,0,0,-0.316609500000002,-0.164307500000003,0,0,0,0,0,0,0,0,0,0.727694,0.169252999999998,0,0,0,0	4	7	Abl,ninaE,Mbs,Pten	Ras85D,Galphaq,eff,Med,Apc,alph,S6kII	1	3	S6kII	Ras85D,eff,alph	3	1	Ras85D,Mbs,eff	alph	2	3	alph,gish	Ras85D,Mbs,eff
Cluster 6	GO:0006367	transcription initiation from RNA polyme...	62	25	13.05	14	0.00042	0.00042	BP	0.937878	e(y)1,Tbp,Taf4,Trf,Taf1,Taf5,TfIIA-L,Taf12,Taf11,TfIIA-S,TfIIEalpha,TfIIEbeta,Mat1,Taf10b,ear,NC2beta,Tfb4,Gas41,Tfb1,NC2alpha,Ssl1,M1BP,TfIIA-S-2,Trf2,Xpd	0.298111000000002,0,0.467674333333342,0,0,0,0,0,0,0,0,0.0704243333333388,0,0,-0.0688046666666651,0.0688480000000062,0,0,0,-0.996978333333331,0,-0.175365666666661,0,0,0	0,0,0,0,0,0,0,0,-0.550229666666674,0,0,-0.637614666666671,0,0,0,-0.295072666666673,0,0,0,0,0,-0.0837880000000055,0,0,0	1.12517166666667,0,0,0,0,0,0,0,0,0,0,0,0,0,0,0,0,0,0,0,0,-0.406247499999989,0,0,0	0,0,0,0,0,0,0,0,0,0,0,0,0,0,0,0,0,0,0,0,0,0,0,0,0	4	3	e(y)1,Taf4,TfIIEbeta,NC2beta	ear,NC2alpha,M1BP	0	4		Taf11,TfIIEbeta,NC2beta,M1BP	1	1	e(y)1	M1BP	0	0
Cluster 6	GO:0006468	protein phosphorylation	242	73	50.95	15	0.00042	0.00042	BP	0.518814	Abl,Pka-C1,chif,for,fu,l(2)gl,sti,polo,put,sax,sgg,trc,Cdk1,N,inaC,Su(H),hop,dap,Taf1,CycE,htl,msn,babo,Wee1,nmo,cdc2rk,Cdk5,Pk92B,shark,Cdk4,lok,Pdk1,Nrk,Fak,Pkn,gek,wit,dnt,srpk79D,CkIIbeta2,par-6,Traf4,Tak1,ball,Cdc7,trbl,CG8173,hipk,CG11486,wnd,Tctp,lkb1,CG7156,PKD,LIMK1,Pak3,tefu,CG31183,Ddr,CG34380,alph,gish,Pka-R1,grp,CG17528,hpo,S6kII,CkIIalpha,CaMKII,smt3,Src42A,dop,Ptp61F	0.284258666666684,-0.111847999999977,0,0,-1.28419233333333,-0.265787333333332,0,0,0,0,0,0,0,0,-0.419349,0,0,0,0,0,0,0.0124390000000147,0,0,0,0,-0.422471666666656,0,0,0,0,0,0,0.446489000000007,0.185573333333345,0.723325000000006,0,0,0,0,0,0,0,0.685466333333334,0,0,0,0,0,0,-0.171914333333323,0,0,0,0,0.404419333333337,0,1.28675333333333,0,0,-0.0705319999999929,0,0.180139333333344,0,-0.59440499999999…	0,0.228690333333329,0,0,0.934775999999999,-0.183059666666683,0,0,0,0,-0.545682333333346,0,0,0,0,0,0,0,0,0,0,0.214141999999988,0,0,0,0,-1.20821066666668,0,0.0576939999999944,0,0,0,0,0,0,0,0,0,0,-0.0832443333333401,0.220178999999987,0,0,0,0,0,0,0,0.0386156666666544,0,-0.148762333333348,0,0,0,0,-0.0598966666666705,0,0,0,0,-0.0870640000000087,0,0,0,-0.361902333333337,0,0.389880999999992,-0.0986510000…	0,-0.171390833333334,0,0.0142566666666681,0,0,0,0,0,0,0.485687500000008,0,-1.21217249999999,0,0,0,0,0,0,0,0,-0.367569166666659,0,0,0,0,0.0734125000000034,0,0,0,0,0,0,0,0,0,0,0,0,0,-0.591235833333325,0,0,0,0,1.46149333333334,0,0,0,0,-0.0472658333333271,0,0,-0.524347499999998,0,-0.301685833333323,0,0,0,0,-0.186984999999996,0,0,0,-0.298118333333328,-0.288715,0,0.129643333333338,0,-0.433308333333322,…	0,0.228815000000001,0,0,0,0,0,0,0,0,0,0,0,0,0,0,0,0,0,0,0,0,0,0,0,0,0.638331000000004,0,0,0,0,0,0,0,-0.25983149999999,0,0,0,0,0,0.42206250000001,0,0,0,0,0,0,0,0,0,-0.105137500000001,0,0,0,0,0,0,0,0,0,0.727694,0.169252999999998,0,0,0,0,0,0.0688814999999998,0,0.178067500000008,0.2297975,0,0	13	11	Abl,msn,Fak,Pkn,gek,ball,Pak3,CG31183,Pka-R1,hpo,smt3,Src42A,dop	Pka-C1,fu,l(2)gl,inaC,Cdk5,Tctp,alph,CG17528,S6kII,CkIIalpha,CaMKII	9	9	Pka-C1,fu,msn,shark,par-6,CG11486,S6kII,smt3,Src42A	l(2)gl,sgg,Cdk5,CkIIbeta2,Tctp,Pak3,alph,CG17528,CkIIalpha	6	11	for,sgg,Cdk5,trbl,CkIIalpha,Src42A	Pka-C1,Cdk1,msn,par-6,Tctp,PKD,Pak3,alph,CG17528,hpo,smt3	8	2	Pka-C1,Cdk5,par-6,alph,gish,CkIIalpha,smt3,Src42A	Pkn,Tctp
Cluster 6	GO:0045087	innate immune response	108	38	22.74	17	0.00044	0.00044	BP	0.740767	cact,eya,E(bx),kn,LanA,mor,sax,GlyP,htl,dia,Cdk5,imd,Rho1,Hr78,Rala,Shc,Dredd,Tak1,Pten,Dronc,Tehao,ECSIT,fon,Myd88,Toll-7,Als2,slif,Sp7,CG9925,Prx5,tefu,akirin,DCX-EMAP,dl,Tl,Nrg,Traf6,Sec5	0,0,0.297632666666676,0,0.371383333333345,-0.0360149999999884,0,-0.538692999999981,0,0,-0.422471666666656,0,-0.0807490000000044,0,-0.192193999999994,-0.110827666666655,0,0,1.31228466666668,0,0,-0.940078333333329,0.974362000000021,0,0,0,0,0,0,-0.0479786666666655,0,0,0,0.824470666666667,0,0,0,0	0,0,0,0,0.0272446666666646,-0.151535666666675,0,0.590558999999992,0,-0.568782666666674,-1.20821066666668,0,-0.18481400000001,0,0,-0.555715666666675,0,0,0,0,0,-0.473380333333342,0.834385999999995,0.292341333333322,0,0,0,0,-0.577364666666671,-0.168597666666678,0,0,0,0.529739333333321,0,0,0,0	0,0,0,0,0.128686666666674,-0.6164025,0,0.311701666666671,0,0,0.0734125000000034,0,0.171705833333334,0,0,0,0,0,0,0,0,-0.964334166666664,0.118038333333331,0,0,0,0,-0.845424166666657,-0.0405941666666614,0.624632500000004,0,0,0,0.381390833333342,0,0,0,0	0,0,0,0,-0.0627094999999898,-1.2583255,0,0.109002000000004,0,0,0.638331000000004,0.26471050000001,-0.00610700000000364,0,0.310470500000005,0,0,0,0,0,0,-5.0066935,-0.542614999999991,0,0,0,0,0,0,-0.024040499999991,0,0,0,0.232622500000002,0,0,0,0	5	8	E(bx),LanA,Pten,fon,dl	mor,GlyP,Cdk5,Rho1,Rala,Shc,ECSIT,Prx5	5	8	LanA,GlyP,fon,Myd88,dl	mor,dia,Cdk5,Rho1,Shc,ECSIT,CG9925,Prx5	7	4	LanA,GlyP,Cdk5,Rho1,fon,Prx5,dl	mor,ECSIT,Sp7,CG9925	5	6	GlyP,Cdk5,imd,Rala,dl	LanA,mor,Rho1,ECSIT,fon,Prx5
Cluster 6	GO:0007629	flight behavior	22	12	4.63	21	0.00056	0.00056	BP	1.37395	eag,fliI,sesB,Sh,Galphaq,Plc21C,Itp-r83A,Gem3,Cdk5,Gem2,rig,Hk	0.625274333333341,0.353733333333338,0,0,-0.882982999999999,0,0,0,-0.422471666666656,0,0,0.33952166666668	0,-0.582540000000009,0,0,0,0,0,0,-1.20821066666668,0,0,0	0,-0.0194649999999896,0,0,0,0,0,0,0.0734125000000034,0,0,0	0,0,0,0,0,0,0,0,0.638331000000004,0,0,0.787295000000004	3	2	eag,fliI,Hk	Galphaq,Cdk5	0	2		fliI,Cdk5	1	1	Cdk5	fliI	2	0	Cdk5,Hk
Cluster 6	GO:0046328	regulation of JNK cascade	40	18	8.42	23	0.00056	0.00056	BP	1.0961	peb,sgg,N,cpb,Pk92B,Rala,stck,syd,Crk,Traf4,Tak1,lkb1,Aplip1,park,Cka,alph,pyd,rdx	0,0,0,0.124874000000013,0,-0.192193999999994,0,-0.336643333333324,-0.126258666666651,0,0,0,0,0,-0.220246999999997,-0.0705319999999929,0,0	-1.14109233333334,-0.545682333333346,0,-0.079928666666671,0,0,0,-0.910203333333342,0.226337999999991,0,0,0,0,0,-0.475017333333348,-0.0870640000000087,-0.193638,0	0,0.485687500000008,0,0.209335833333345,0,0,0,0.175930833333343,-0.0723508333333278,0,0,0,0,-0.204545833333331,0.041369999999997,-0.186984999999996,-0.478981666666662,0	0,0,0,-0.0283004999999967,0,0.310470500000005,-0.505722000000006,0.06978650000001,0.294276000000011,0,0,0,0,0,-0.221974499999995,0.727694,0,0	1	5	cpb	Rala,syd,Crk,Cka,alph	1	7	Crk	peb,sgg,cpb,syd,Cka,alph,pyd	4	4	sgg,cpb,syd,Cka	Crk,park,alph,pyd	4	3	Rala,syd,Crk,alph	cpb,stck,Cka
Cluster 6	GO:0007498	mesoderm development	70	27	14.74	25	0.00058	0.00058	BP	0.873223	Abd-B,bib,eya,csw,ftz,LanA,pim,sna,stg,Ubx,blow,up,N,Myo61F,htl,foi,Scgdelta,BM-40-SPARC,Zasp66,nst,AdamTS-A,meso18E,pan,dl,wb,Msp300,tx	0,0,0,0,0,0.371383333333345,0,0,0,0,0,0,0,0,0,0,0,-0.461052666666664,0.848780333333348,-0.0519883333333304,0,0,0,0.824470666666667,0,0,0	0,0,0,0,0,0.0272446666666646,0,0,0,0,0,0,0,0.077666999999991,0,0,0,0,0,-0.385361000000003,0,0,0,0.529739333333321,-0.660821333333342,0,0	0,0,0,0,0,0.128686666666674,0,0,0,0,0,0,0,0,0,0,0,-0.318259999999992,-0.412084999999998,0.472527500000009,0,0,0,0.381390833333342,0,0,0	0,0,0,0,0,-0.0627094999999898,0,0,0,0,0,0,0,0,0,0,0,0,0,0.323022000000009,0,0,0,0.232622500000002,0,0,0	3	2	LanA,Zasp66,dl	BM-40-SPARC,nst	3	2	LanA,Myo61F,dl	nst,wb	3	2	LanA,nst,dl	BM-40-SPARC,Zasp66	2	1	nst,dl	LanA
Cluster 6	GO:0055059	asymmetric neuroblast division	37	17	7.79	26	0.00059	0.00059	BP	1.12584	baz,eas,Galphai,esg,l(2)gl,numb,sna,stau,Cdk1,tws,loco,par-6,ric8a,Cep135,lkb1,pins,sdt	0,0,-0.529363999999994,0,-0.265787333333332,0,0,0,0,0,0,0,0,0,0,-0.00218933333332316,0.046193000000013	0,0,-0.437944666666681,0,-0.183059666666683,0,0,0,0,0,0,0.220178999999987,0,0,0,-0.833557333333342,0	0,0,0.266554166666673,0,0,0,0,0,-1.21217249999999,0,0,-0.591235833333325,0,0,0,-0.193048333333323,0	0,0,0.214118500000005,0,0,0,0,0,0,0,0,0.42206250000001,0,0,0,0.704847999999998,0	1	3	sdt	Galphai,l(2)gl,pins	1	3	par-6	Galphai,l(2)gl,pins	1	3	Galphai	Cdk1,par-6,pins	3	0	Galphai,par-6,pins
Cluster 6	GO:0016337	single organismal cell-cell adhesion	44	19	9.26	29	0.00075	0.00075	BP	1.03692	aop,arm,baz,bib,if,mew,N,Apc,Psn,O-fut1,lkb1,pygo,alpha-Spec,Bsg,RanBPM,Sec24CD,pyd,Src42A,Nrg	0,0,0,0,0.669598000000015,0,0,-0.727240666666663,0,-0.619675999999995,0,0,0.00691100000001654,0,0,0.0111136666666702,0,0.157461000000012,0	0,0,0,0,0.527722333333323,0,0,0,0,0,0,0,-0.158421666666676,-0.174488666666679,0,0.00778766666666186,-0.193638,0.111069666666655,0	0,0,0,0,0.298700833333346,0,0,0,0,0.870681666666673,0,0,0.197239166666662,-0.201667499999992,0,-0.186510833333326,-0.478981666666662,0.0602458333333331,0	0,0,0,0,-0.0668384999999994,0,0,0,0,-0.351306999999998,0,0,0.00106699999999904,0,0,-0.385019,0,0.2297975,0	4	2	if,alpha-Spec,Sec24CD,Src42A	Apc,O-fut1	3	3	if,Sec24CD,Src42A	alpha-Spec,Bsg,pyd	4	3	if,O-fut1,alpha-Spec,Src42A	Bsg,Sec24CD,pyd	2	3	alpha-Spec,Src42A	if,O-fut1,Sec24CD
Cluster 6	GO:0007307	eggshell chorion gene amplification	20	11	4.21	30	0.00087	0.00087	BP	1.38561	chif,dup,Myb,PCNA,CycE,E2f1,Orc2,Mcm6,Cdc7,RecQ4,Caf1	0,0,-0.0986693333333299,0,0,0,0,0,0,0,0	0,0,0,-0.703953000000006,0,0,0,-0.747301666666676,0,0,0.335895666666659	0,0,0,-0.876094999999989,0,0,0,0,0,0,0	0,0,0,0,0,0,0,0,0,0,0	0	1		Myb	1	2	Caf1	PCNA,Mcm6	0	1		PCNA	0	0
Cluster 6	GO:0042023	DNA endoreduplication	21	11	4.42	31	0.00149	0.00149	BP	1.31539	fkh,dup,esg,E2f1,dpa,Mcm5,Orc1,E2f2,Mcm10,ssp,ago	0,0,0,0,0,0,0,0.527370666666673,0,0,0	0,0,0,0,-0.170422000000009,0.113709333333322,0,0,0,0,0	0,0,0,0,0.0535058333333396,-0.828111666666658,0,0,0,0,0	0,0,0,0,0,0,0,0,0,0,0	1	0	E2f2		1	1	Mcm5	dpa	1	1	dpa	Mcm5	0	0
Cluster 6	GO:0051270	regulation of cellular component movemen...	37	16	7.79	39	0.00189	0.00189	BP	1.03838	Lar,ena,Catsup,LanA,ptc,ple,Lis-1,Dmn,PlexA,Pten,Pat1,Kat60,dyn-p25,Liprin-alpha,wb,sima	0.0144083333333427,0,-0.224931666666656,0.371383333333345,0,0,0.964947666666667,0.0971690000000116,0,1.31228466666668,0,0,0.405120666666669,0.257363666666677,0,0	0,0,1.28478066666666,0.0272446666666646,0,0,-0.204930000000004,-0.78859566666668,0,0,0,0,-0.710537666666678,0.56590099999999,-0.660821333333342,0	0,0,-1.36283833333333,0.128686666666674,0,0,-0.711380833333333,-0.00121249999998341,0,0,0,0,-0.286795833333322,0,0,0	0,0,0,-0.0627094999999898,0,0,0,-0.0522354999999983,-0.109883499999999,0,0,0,0,0,0,0	7	1	Lar,LanA,Lis-1,Dmn,Pten,dyn-p25,Liprin-alpha	Catsup	3	4	Catsup,LanA,Liprin-alpha	Lis-1,Dmn,dyn-p25,wb	1	4	LanA	Catsup,Lis-1,Dmn,dyn-p25	0	3		LanA,Dmn,PlexA
Cluster 6	GO:0002807	positive regulation of antimicrobial pep...	19	14	4	42	1.3e-06	0.00199	BP	1.80735	cact,cad,imd,Diap2,Dredd,Tak1,Tehao,Ntf-2,Myd88,Toll-9,Tab2,dl,Tl,scrib	0,0,0,0,0,0,0,-0.11301633333332,0,0,0,0.824470666666667,0,0	0,0,0,0,0,0,0,0.564961,0.292341333333322,0,0,0.529739333333321,0,0	0,0,0,0,0,0,0,-0.109646666666659,0,0,0,0.381390833333342,0,0.551220000000008	0,0,0.26471050000001,0,0,0,0,-0.109057999999994,0,0,0,0.232622500000002,0,0.12532400000001	1	1	dl	Ntf-2	3	0	Ntf-2,Myd88,dl		2	1	dl,scrib	Ntf-2	3	1	imd,dl,scrib	Ntf-2
Cluster 6	GO:0031109	microtubule polymerization or depolymeri...	34	15	7.16	44	0.00205	0.00205	BP	1.06693	asp,Khc,Grip91,polo,fwd,Sas-4,shot,Grip84,Grip75,Klp10A,Cep135,Kat60,alpha-Spec,Patronin,Sec8	0,0.10241666666667,0,0,0,0,0,0,0,-0.105969999999985,0,0,0.00691100000001654,0,0	0,-0.112152666666681,0,0,0,0,0,0,0,-0.732748333333333,0,0,-0.158421666666676,0,0	0,0.0113575000000132,0,0,0,0,1.118485,0,0,0.534758333333343,0,0,0.197239166666662,0,0	0,-0.119393999999996,0,0,0,0,-0.225209999999993,0,0,0.192289500000008,0,0,0.00106699999999904,0,0	2	1	Khc,alpha-Spec	Klp10A	0	3		Khc,Klp10A,alpha-Spec	4	0	Khc,shot,Klp10A,alpha-Spec		2	2	Klp10A,alpha-Spec	Khc,shot
Cluster 6	GO:0046580	negative regulation of Ras protein signa...	19	10	4	45	0.00234	0.00234	BP	1.32193	aop,vap,msn,sty,PlexB,CG4936,alph,cv-c,S6kII,Ptp61F	0,-1.08213066666666,0.0124390000000147,0,0.46421666666668,-0.185554333333329,-0.0705319999999929,0.42707166666667,-0.0780843333333259,0	0,0,0.214141999999988,0,0,0,-0.0870640000000087,0,0.389880999999992,0	0,0,-0.367569166666659,0,0,0,-0.186984999999996,0,0,0	0,0,0,0,0,0,0.727694,0,0,0	3	4	msn,PlexB,cv-c	vap,CG4936,alph,S6kII	2	1	msn,S6kII	alph	0	2		msn,alph	1	0	alph
Cluster 6	GO:0007424	open tracheal system development	181	58	38.11	48	0.0003	0.0027	BP	0.605883	Abd-B,aop,arm,baz,csw,if,kni,esg,Catsup,LanA,Atpalpha,peb,put,Ras85D,sqh,stg,ptc,Ubx,bs,Ptp4E,Ptp10D,mew,N,elB,hop,ple,dap,Sdc,sinu,dia,shot,Rho1,sty,Hr78,Shc,Cdk4,Stat92E,cnk,foi,DAAM,par-6,Pten,Hakai,sano,Smn,wkd,AdamTS-A,ago,pan,cv-c,vari,Trf2,Sec24CD,pyd,garz,Src42A,Nrg,Sec5	0,0,0,0,0,0.669598000000015,0,0,-0.224931666666656,0.371383333333345,-0.230615999999991,0,0,-0.0511873333333277,0.0104156666666739,0,0,0,0,0.0907953333333467,0,0,0,0,0,0,0,0,0,0,0,-0.0807490000000044,0,0,-0.110827666666655,0,0,-0.177752333333324,0,0.329439000000004,0,1.31228466666668,0,0,0,0,0,0,0,0.42707166666667,0,0,0.0111136666666702,0,0,0.157461000000012,0,0	0,0,0,0,0,0.527722333333323,0,0,1.28478066666666,0.0272446666666646,0,-1.14109233333334,0,-0.319771333333346,-0.38958533333334,0,0,0,0,0,0,0,0,0,0,0,0,0,0,-0.568782666666674,0,-0.18481400000001,0,0,-0.555715666666675,0,-1.38123533333334,0,0,0,0.220178999999987,0,0,0,0,0,0,0,0,0,-0.68128500000001,0,0.00778766666666186,-0.193638,0.858588333333319,0.111069666666655,0,0	0,0,0,0,0,0.298700833333346,0,0,-1.36283833333333,0.128686666666674,0,0,0,0.175028333333348,0.0719241666666761,0,0,0,0,0,0,0,0,0,0,0,0,-0.970182499999989,0,0,1.118485,0.171705833333334,0,0,0,0,0,0,0,0,-0.591235833333325,0,0,0,0,0,0,0,0,0,0.264396666666673,0,-0.186510833333326,-0.478981666666662,0.225990000000003,0.0602458333333331,0,0	0,0,0,0,0,-0.0668384999999994,0,0,0,-0.0627094999999898,0,0,0,-0.323819999999998,-0.214729499999994,0,0,0,0,0,0,0,0,0,0,0,0,0,0,0,-0.225209999999993,-0.00610700000000364,0,0,0,0,0,0,0,0,0.42206250000001,0,0,0,0,0,0,0,0,0,0.0897805000000034,0,-0.385019,0,0,0.2297975,0,0	9	6	if,LanA,sqh,Ptp4E,DAAM,Pten,cv-c,Sec24CD,Src42A	Catsup,Atpalpha,Ras85D,Rho1,Shc,cnk	7	9	if,Catsup,LanA,par-6,Sec24CD,garz,Src42A	peb,Ras85D,sqh,dia,Rho1,Shc,Stat92E,vari,pyd	9	5	if,LanA,Ras85D,sqh,shot,Rho1,vari,garz,Src42A	Catsup,Sdc,par-6,Sec24CD,pyd	3	7	par-6,vari,Src42A	if,LanA,Ras85D,sqh,shot,Rho1,Sec24CD
Cluster 6	GO:0001709	cell fate determination	122	39	25.69	49	0.00293	0.00293	BP	0.602267	aop,arm,baz,BicD,Galphai,kni,esg,l(2)gl,numb,peb,Ras85D,sna,spn-B,stau,Ubx,N,Su(H),dap,CycE,htl,msi,nuf,phyl,shot,Lis-1,Stat92E,Traf4,Sara,Pten,Hey,chm,Fmr1,nudE,Cul5,pins,nub,pan,alpha-Spec,vnd	0,0,0,0.488213666666681,-0.529363999999994,0,0,-0.265787333333332,0,0,-0.0511873333333277,0,0,0,0,0,0,0,0,0,0.15803833333333,0,0,0,0.964947666666667,0,0,0.294096333333339,1.31228466666668,0,0,0,0.211139000000006,0,-0.00218933333332316,0,0,0.00691100000001654,0	0,0,0,-0.207543333333344,-0.437944666666681,0,0,-0.183059666666683,0,-1.14109233333334,-0.319771333333346,0,0,0,0,0,0,0,0,0,0,0,0,0,-0.204930000000004,-1.38123533333334,0,0.301646999999985,0,0,0,0,0,0,-0.833557333333342,-0.782467666666673,0,-0.158421666666676,0.508455666666659	0,0,0,0.167043333333336,0.266554166666673,0,0,0,0,0,0.175028333333348,0,0,0,0,0,0,0,0,0,0,0,0,1.118485,-0.711380833333333,0,0,0.0252550000000085,0,0,0,0,0,0,-0.193048333333323,0,0,0.197239166666662,0	0,0,0,0,0.214118500000005,0,0,0,0,0,-0.323819999999998,0,0,0,0,0,0,0,0,0,0,0,0,-0.225209999999993,0,0,0,0,0,0,0,0,0,0,0.704847999999998,0,0,0.00106699999999904,0	7	4	BicD,msi,Lis-1,Sara,Pten,nudE,alpha-Spec	Galphai,l(2)gl,Ras85D,pins	2	10	Sara,vnd	BicD,Galphai,l(2)gl,peb,Ras85D,Lis-1,Stat92E,pins,nub,alpha-Spec	6	2	BicD,Galphai,Ras85D,shot,Sara,alpha-Spec	Lis-1,pins	3	2	Galphai,pins,alpha-Spec	Ras85D,shot
Cluster 6	GO:0021782	glial cell development	29	13	6.11	52	0.0034	0.0034	BP	1.08927	dup,Galphai,Galphao,htl,Sdc,sinu,sty,loco,CG6398,rau,Cont,vnd,Nrg	0,-0.529363999999994,0,0,0,0,0,0,0,0,-0.13882933333333,0,0	0,-0.437944666666681,0,0,0,0,0,0,0,0,0.513943666666666,0.508455666666659,0	0,0.266554166666673,0,0,-0.970182499999989,0,0,0,0,-1.01579916666666,0.0532008333333458,0,0	0,0.214118500000005,0,0,0,0,0,0,-0.606079000000001,0,0.0581575000000143,0,0	0	2		Galphai,Cont	2	1	Cont,vnd	Galphai	2	2	Galphai,Cont	Sdc,rau	2	1	Galphai,Cont	CG6398
Cluster 6	GO:0031400	negative regulation of protein modificat...	29	13	6.11	53	0.0034	0.0034	BP	1.08927	l(2)gl,sgg,dap,CycE,Wee1,Rca1,Fak,par-6,NiPp1,alph,CoRest,CkIIalpha,Ptp61F	-0.265787333333332,0,0,0,0,0,0.446489000000007,0,-0.159996999999997,-0.0705319999999929,0,-0.21650933333332,0	-0.183059666666683,-0.545682333333346,0,0,0,0,0,0.220178999999987,0,-0.0870640000000087,0,-0.0986510000000074,0	0,0.485687500000008,0,0,0,0,0,-0.591235833333325,0,-0.186984999999996,0,0.129643333333338,0	0,0,0,0,0,0,0,0.42206250000001,0,0.727694,0,0.0688814999999998,0	1	4	Fak	l(2)gl,NiPp1,alph,CkIIalpha	1	4	par-6	l(2)gl,sgg,alph,CkIIalpha	2	2	sgg,CkIIalpha	par-6,alph	3	0	par-6,alph,CkIIalpha
Cluster 6	GO:0042391	regulation of membrane potential	29	13	6.11	54	0.0034	0.0034	BP	1.08927	eag,Hsc70-5,sesB,Sh,Galphaq,Itp-r83A,Rab6,VGlut,Cont,Irk2,shakB,cac,Nrg	0.625274333333341,0.0101403333333465,0,0,-0.882982999999999,0,-0.127764333333328,0.282393666666678,-0.13882933333333,0,0,0,0	0,-0.247004000000011,0,0,0,0,0.309823666666663,0,0.513943666666666,0.255086999999993,0,0,0	0,-0.195565833333326,0,0,0,0,0.313532500000008,0,0.0532008333333458,0,0,0,0	0,-0.466381999999996,0,0,0,0,0.3752335,0,0.0581575000000143,0,0,0,0	3	3	eag,Hsc70-5,VGlut	Galphaq,Rab6,Cont	3	1	Rab6,Cont,Irk2	Hsc70-5	2	1	Rab6,Cont	Hsc70-5	2	1	Rab6,Cont	Hsc70-5
Cluster 6	GO:0043066	negative regulation of apoptotic process	56	21	11.79	55	0.00341	0.00341	BP	0.832826	csw,fkh,Ras85D,Diap2,Psn,Pdk1,Drep1,Hdac3,Tip60,Aac11,Mcm10,yki,BI-1,Prx5,mask,tefu,GlcT-1,psidin,Diap1,hpo,Bruce	0,0,-0.0511873333333277,0,0,0,0,0,0,-0.0276933333333247,0,0,0,-0.0479786666666655,0.109899000000002,0,0,0,0,0.828567000000003,0	0,0,-0.319771333333346,0,0,0,0,0,0,-0.148808333333342,0,-0.0669723333333359,0,-0.168597666666678,-0.521610000000003,0,0,1.33235199999999,0,0,-0.262093666666676	0,0,0.175028333333348,0,0,0,0,0,0,-0.253268333333324,0,0,0,0.624632500000004,-0.131296666666657,0,0,-1.33762499999999,0,-0.288715,0	0,0,-0.323819999999998,0,0,0,0,0,0,-0.640689500000001,0,0,0,-0.024040499999991,0,0,0,0,0,0,0	2	3	mask,hpo	Ras85D,Aac11,Prx5	1	6	psidin	Ras85D,Aac11,yki,Prx5,mask,Bruce	2	4	Ras85D,Prx5	Aac11,mask,psidin,hpo	0	3		Ras85D,Aac11,Prx5
Cluster 6	GO:0008586	imaginal disc-derived wing vein morphoge...	39	16	8.21	57	0.00362	0.00362	BP	0.962618	ck,mor,Ras85D,Su(dx),bs,Su(H),Gug,Snr1,nmo,cnk,hipk,hyx,cv-c,Dys,l(2)gd1,d	0,-0.0360149999999884,-0.0511873333333277,0.0730193333333382,0,0,0.427113000000002,0.0338576666666768,0,-0.177752333333324,0,0.593037333333349,0.42707166666667,0.0149416666666653,0.132746666666677,0	-1.01194200000001,-0.151535666666675,-0.319771333333346,0.163046666666659,0,0,0,-0.0631996666666694,0,0,0,-0.905285000000003,0,0,0.144382999999991,0	0.552205833333343,-0.6164025,0.175028333333348,0,0,0,0,-1.1356425,0,0,0,-1.0122075,0,0,0.0749608333333427,0	0,-1.2583255,-0.323819999999998,-0.240810999999994,0,0,0,0,0,0,0,0,0,0,0,0	7	3	Su(dx),Gug,Snr1,hyx,cv-c,Dys,l(2)gd1	mor,Ras85D,cnk	2	5	Su(dx),l(2)gd1	ck,mor,Ras85D,Snr1,hyx	3	3	ck,Ras85D,l(2)gd1	mor,Snr1,hyx	0	3		mor,Ras85D,Su(dx)
Cluster 6	GO:0006275	regulation of DNA replication	20	10	4.21	60	0.0038	0.0038	BP	1.24811	chif,gnu,esg,PCNA,CycE,Nos,E2f2,Cdc7,ssp,RecQ4	0,0,0,0,0,0,0.527370666666673,0,0,0	0,0,0,-0.703953000000006,0,0,0,0,0,0	0,0,0,-0.876094999999989,0,0,0,0,0,0	0,0,0,0,0,0,0,0,0,0	1	0	E2f2		0	1		PCNA	0	1		PCNA	0	0
Cluster 6	GO:0051607	defense response to virus	20	10	4.21	61	0.0038	0.0038	BP	1.24811	hop,imd,Stat92E,Dredd,Tak1,Atg7,Toll-7,vir-1,Tab2,Traf6	0,0,0,0,0,-0.422788333333315,0,0.0417610000000082,0,0	0,0,-1.38123533333334,0,0,-0.348780000000005,0,0,0,0	0,0,0,0,0,0.158841666666671,0,-0.284464999999994,0,0	0,0.26471050000001,0,0,0,0,0,-0.7178805,0,0	1	1	vir-1	Atg7	0	2		Stat92E,Atg7	1	1	Atg7	vir-1	1	1	imd	vir-1
Cluster 6	GO:0000281	mitotic cytokinesis	60	22	12.63	62	0.00381	0.00381	BP	0.800649	Act5C,baz,dup,sti,Myb,pim,sqh,dia,Sep1,tsr,Rho1,Bap55,Drp1,Toll-4,CG10068,Mink,Synd,Nipped-A,l(2)gd1,Tl,Caf1,Sec5	-0.202275666666658,0,0,0,-0.0986693333333299,0,0.0104156666666739,0,-0.100265666666655,-0.0598319999999859,-0.0807490000000044,0.102017000000007,-0.200386666666656,0,0,0,-0.00424499999999739,0,0.132746666666677,0,0,0	0.571252666666659,0,0,0,0,0,-0.38958533333334,-0.568782666666674,1.40568933333332,-1.23723366666668,-0.18481400000001,0.31404366666666,-0.197672333333333,0,0,0,-0.0499473333333427,0,0.144382999999991,0,0.335895666666659,0	0.215875833333342,0,0,0,0,0,0.0719241666666761,0,0,0.144285000000004,0.171705833333334,0.269194166666676,0.070250000000005,0,0,0,-0.396734166666651,0.261460833333338,0.0749608333333427,0,0,0	-0.303444000000006,0,0,0,0,0,-0.214729499999994,0,0,0.0449359999999999,-0.00610700000000364,0,-0.0793615000000045,0,0,0,0.190255000000004,0,0,0,0,0	3	7	sqh,Bap55,l(2)gd1	Act5C,Myb,Sep1,tsr,Rho1,Drp1,Synd	5	6	Act5C,Sep1,Bap55,l(2)gd1,Caf1	sqh,dia,tsr,Rho1,Drp1,Synd	8	1	Act5C,sqh,tsr,Rho1,Bap55,Drp1,Nipped-A,l(2)gd1	Synd	2	4	tsr,Synd	Act5C,sqh,Rho1,Drp1
Cluster 6	GO:0045786	negative regulation of cell cycle	36	15	7.58	65	0.00402	0.00402	BP	0.984693	mus101,mus304,stg,Zw10,dap,CycE,Wee1,shot,Rca1,Mad1,Pten,RecQ5,trbl,grp,Xpd	0,0,0,0,0,0,0,0,0,0.0286093333333426,1.31228466666668,0,0,0,0	0,0,0,0,0,0,0,0,0,0.716923666666659,0,0,0,0,0	0,0,0,0,0,0,0,1.118485,0,0.0494258333333413,0,0,1.46149333333334,0,0	0,0,0,0,0,0,0,-0.225209999999993,0,0,0,0,0,0,0	2	0	Mad1,Pten		1	0	Mad1		3	0	shot,Mad1,trbl		0	1		shot
Cluster 6	GO:0042067	establishment of ommatidial planar polar...	50	19	10.53	67	0.00442	0.00442	BP	0.851494	aop,ec,Jra,peb,N,hop,lola,tsr,nmo,Rho1,sty,Rala,Tak1,sano,gish,nej,d,scrib,rdx	0,0,0,0,0,0,0.423033333333343,-0.0598319999999859,0,-0.0807490000000044,0,-0.192193999999994,0,0,0,-0.141660333333331,0,0,0	0,0,-1.01174166666668,-1.14109233333334,0,0,0.187006999999991,-1.23723366666668,0,-0.18481400000001,0,0,0,0,0,0,0,0,0	0,0,0,0,0,0,0,0.144285000000004,0,0.171705833333334,0,0,0,0,0,0,0,0.551220000000008,0	0,0,0,0,0,0,0,0.0449359999999999,0,-0.00610700000000364,0,0.310470500000005,0,0,0.169252999999998,0,0,0.12532400000001,0	1	4	lola	tsr,Rho1,Rala,nej	1	4	lola	Jra,peb,tsr,Rho1	3	0	tsr,Rho1,scrib		4	1	tsr,Rala,gish,scrib	Rho1
Cluster 6	GO:0006338	chromatin remodeling	61	22	12.84	69	0.0048	0.0048	BP	0.776858	E(bx),mor,Su(var)3-7,trx,ash1,Psc,Snr1,Arp6,Gcn5,Bap55,Tip60,MRG15,Fmr1,NC2beta,dalao,CG10395,P32,upSET,Arp5,Invadolysin,Chd1,Caf1	0.297632666666676,-0.0360149999999884,0,0.792267666666682,0,0,0.0338576666666768,0,0,0.102017000000007,0,0.0532836666666832,0,0.0688480000000062,0.218424333333338,0,0.0679410000000082,0.537568000000011,0,0.0220416666666701,0.303899333333334,0	0,-0.151535666666675,0,0,0,0,-0.0631996666666694,0,0,0.31404366666666,0,0.651256333333329,0,-0.295072666666673,-0.13870566666667,0,0.344695999999995,0,0,0,0.207788666666662,0.335895666666659	0,-0.6164025,0,0,0,0,-1.1356425,0,0,0.269194166666676,0,2.19317583333333,0,0,0,0,0.419815000000014,0,0,0,0,0	0,-1.2583255,0,0,0,0,0,0,0,0,0,0,0,0,0,0,0.0589410000000044,0,0,0,0,0	11	1	E(bx),trx,Snr1,Bap55,MRG15,NC2beta,dalao,P32,upSET,Invadolysin,Chd1	mor	5	4	Bap55,MRG15,P32,Chd1,Caf1	mor,Snr1,NC2beta,dalao	3	2	Bap55,MRG15,P32	mor,Snr1	1	1	P32	mor
Cluster 6	GO:0006099	tricarboxylic acid cycle	30	13	6.32	70	0.00486	0.00486	BP	1.04052	Rpd3,vimar,l(1)G0156,CG4095,SdhBL,skap,SdhC,CG5214,CG5028,kdn,Mdh2,smt3,Src42A	-0.876286666666665,-0.925031999999987,-0.112259666666652,0,0,0.144060333333343,0.112693333333336,0.0147320000000164,0,-0.0875363333333112,-0.164896999999982,0.195111333333351,0.157461000000012	0.776169666666657,0.12678966666666,0.0861780000000039,0,0,0,0.106395999999989,-0.124392000000018,0,0.129749333333329,-0.0637949999999989,0.330316666666661,0.111069666666655	-1.70285916666666,0,0.381398333333344,0,0,0,0.644157500000013,0.228097499999997,0.54146750000001,0.113271666666684,0.366432500000009,-0.433308333333322,0.0602458333333331	0,0,-0.0173309999999915,0,0,0,-0.0632014999999981,-0.0258435000000148,0,-0.210386000000007,0.0133030000000147,0.178067500000008,0.2297975	5	5	skap,SdhC,CG5214,smt3,Src42A	Rpd3,vimar,l(1)G0156,kdn,Mdh2	7	2	Rpd3,vimar,l(1)G0156,SdhC,kdn,smt3,Src42A	CG5214,Mdh2	7	2	l(1)G0156,SdhC,CG5214,CG5028,kdn,Mdh2,Src42A	Rpd3,smt3	3	4	Mdh2,smt3,Src42A	l(1)G0156,SdhC,CG5214,kdn
Cluster 6	GO:0051261	protein depolymerization	30	13	6.32	71	0.00486	0.00486	BP	1.04052	Grip91,fwd,Gel,cpb,tsr,shot,Klp10A,CG6873,Cep135,Kat60,alpha-Spec,Patronin,Sec8	0,0,-0.103711666666648,0.124874000000013,-0.0598319999999859,0,-0.105969999999985,0,0,0,0.00691100000001654,0,0	0,0,0.262459999999994,-0.079928666666671,-1.23723366666668,0,-0.732748333333333,0,0,0,-0.158421666666676,0,0	0,0,0.0404316666666773,0.209335833333345,0.144285000000004,1.118485,0.534758333333343,0,0,0,0.197239166666662,0,0	0,0,-0.0748199999999954,-0.0283004999999967,0.0449359999999999,-0.225209999999993,0.192289500000008,0,0,0,0.00106699999999904,0,0	2	3	cpb,alpha-Spec	Gel,tsr,Klp10A	1	4	Gel	cpb,tsr,Klp10A,alpha-Spec	6	0	Gel,cpb,tsr,shot,Klp10A,alpha-Spec		3	3	tsr,Klp10A,alpha-Spec	Gel,cpb,shot
Cluster 6	GO:0031647	regulation of protein stability	40	16	8.42	72	0.00488	0.00488	BP	0.92618	Abl,cos,fu,tws,eff,Pten,CSN5,CSN4,ric8a,CSN6,trsn,Mlf,hipk,CkIIalpha,rdx,Ptp61F	0.284258666666684,0,-1.28419233333333,0,-0.156189999999985,1.31228466666668,-0.0439536666666598,-0.776443333333326,0,0.431398000000002,-0.539811666666669,0,0,-0.21650933333332,0,0	0,0,0.934775999999999,0,-0.229426666666683,0,-0.552950333333332,0.449420999999994,0,-1.22268466666668,0,0,0,-0.0986510000000074,0,0	0,0,0,0,0.389440000000008,0,-0.0311058333333278,0.103705000000012,0,-0.0139191666666676,0.0141941666666767,0,0,0.129643333333338,0,0	0,0,0,0,-0.164307500000003,0,0,-0.253453999999998,0,0,0,0,0,0.0688814999999998,0,0	3	6	Abl,Pten,CSN6	fu,eff,CSN5,CSN4,trsn,CkIIalpha	2	4	fu,CSN4	eff,CSN5,CSN6,CkIIalpha	4	2	eff,CSN4,trsn,CkIIalpha	CSN5,CSN6	1	2	CkIIalpha	eff,CSN4
Cluster 6	GO:0060249	anatomical structure homeostasis	87	29	18.32	74	0.00498	0.00498	BP	0.662633	Arr1,chif,disco,if,mus304,Atpalpha,peb,sesB,up,mew,N,Lis-1,mre11,Nrk,Rack1,Vps25,vimar,cav,CG4078,HP6,Lhr,tai,park,tefu,cv-c,Dys,RanBPM,tn,rdgC	-1.50018233333332,0,0,0.669598000000015,0,-0.230615999999991,0,0,0,0,0,0.964947666666667,0,0,-0.784870333333323,0,-0.925031999999987,0,0,0,0,0,0,0,0.42707166666667,0.0149416666666653,0,0,-0.227912666666668	0,0,0,0.527722333333323,0,0,-1.14109233333334,0,0,0,0,-0.204930000000004,0,0,-0.0253643333333429,0,0.12678966666666,0,0,0,0,0,0,0,0,0,0,0,0	0,0,0,0.298700833333346,0,0,0,0,0,0,0,-0.711380833333333,0,0,-0.0502258333333216,0,0,0,0,0,0,0,-0.204545833333331,0,0,0,0,-0.407876666666663,0	0,0,0,-0.0668384999999994,0,0,0,0,0,0,0,0,0,0,-0.0962720000000026,0.633020000000005,0,0,0,0,0,0,0,0,0,0,0,0.747926999999997,0	4	5	if,Lis-1,cv-c,Dys	Arr1,Atpalpha,Rack1,vimar,rdgC	2	3	if,vimar	peb,Lis-1,Rack1	1	4	if	Lis-1,Rack1,park,tn	2	2	Vps25,tn	if,Rack1
Cluster 6	GO:0008277	regulation of G-protein coupled receptor...	27	12	5.68	79	0.00527	0.00527	BP	1.07907	Arr1,inaD,Galphaq,Gbeta76C,inaC,ktub,loco,CSN1a,Rcp,TyrR,pins,rdgC	-1.50018233333332,-0.299714666666663,-0.882982999999999,-1.35956599999999,-0.419349,0,0,0,0,0,-0.00218933333332316,-0.227912666666668	0,0,0,0,0,0,0,0,0,0,-0.833557333333342,0	0,0,0,0,0,0,0,0,0,0,-0.193048333333323,0	0,0,0,0,0,0,0,0,0,0,0.704847999999998,0	0	7		Arr1,inaD,Galphaq,Gbeta76C,inaC,pins,rdgC	0	1		pins	0	1		pins	1	0	pins
Cluster 6	GO:0009584	detection of visible light	27	12	5.68	80	0.00527	0.00527	BP	1.07907	Arr1,inaD,ninaE,Sh,Galphaq,Gbeta76C,inaC,Sdc,ktub,FKBP59,cac,rdgC	-1.50018233333332,-0.299714666666663,0.15637133333334,0,-0.882982999999999,-1.35956599999999,-0.419349,0,0,-0.116221666666654,0,-0.227912666666668	0,0,0,0,0,0,0,0,0,-0.124782666666675,0,0	0,0,0,0,0,0,0,-0.970182499999989,0,-0.0644616666666664,0,0	0,0,0,0,0,0,0,0,0,0.167964500000007,0,0	1	7	ninaE	Arr1,inaD,Galphaq,Gbeta76C,inaC,FKBP59,rdgC	0	1		FKBP59	0	2		Sdc,FKBP59	1	0	FKBP59
Cluster 6	GO:0008582	regulation of synaptic growth at neuromu...	80	27	16.84	81	0.00547	0.00547	BP	0.681067	Abl,ena,Galphao,LanA,sax,sgg,ewg,Sdc,simj,cpb,Med,nmo,Cdk5,Fak,wit,Fmr1,Syn2,Syn1,Cul5,Kat60,metro,Synd,alpha-Spec,cac,CaMKII,Src42A,unc-104	0.284258666666684,0,0,0.371383333333345,0,0,0,0,0.719033333333339,0.124874000000013,-0.463435999999987,0,-0.422471666666656,0.446489000000007,0,0,-0.453638999999992,0.0226506666666779,0,0,0.00348266666667385,-0.00424499999999739,0.00691100000001654,0,-1.08683066666666,0.157461000000012,-0.147584333333331	0,0,0,0.0272446666666646,0,-0.545682333333346,0,0,0,-0.079928666666671,0,0,-1.20821066666668,0,0,0,0,0,0,0,0,-0.0499473333333427,-0.158421666666676,0,0,0.111069666666655,0	0,0,0,0.128686666666674,0,0.485687500000008,0,-0.970182499999989,0,0.209335833333345,0,0,0.0734125000000034,0,0,0,0,0,0,0,0,-0.396734166666651,0.197239166666662,0,0,0.0602458333333331,0	0,0,0,-0.0627094999999898,0,0,0,0,0,-0.0283004999999967,0,0,0.638331000000004,0,0,0,0,0,0,0,0.272600500000003,0.190255000000004,0.00106699999999904,0,0,0.2297975,0	9	6	Abl,LanA,simj,cpb,Fak,Syn1,metro,alpha-Spec,Src42A	Med,Cdk5,Syn2,Synd,CaMKII,unc-104	2	5	LanA,Src42A	sgg,cpb,Cdk5,Synd,alpha-Spec	6	2	LanA,sgg,cpb,Cdk5,alpha-Spec,Src42A	Sdc,Synd	5	2	Cdk5,metro,Synd,alpha-Spec,Src42A	LanA,cpb
Cluster 6	GO:0019932	second-messenger-mediated signaling	24	11	5.05	83	0.00564	0.00564	BP	1.12315	Pka-C1,Galphai,Galphao,sgg,inaC,Nos,P32,Nplp1,CG31183,Pka-R1,rdgC	-0.111847999999977,-0.529363999999994,0,0,-0.419349,0,0.0679410000000082,0.764774333333339,1.28675333333333,0.180139333333344,-0.227912666666668	0.228690333333329,-0.437944666666681,0,-0.545682333333346,0,0,0.344695999999995,0,0,0,0	-0.171390833333334,0.266554166666673,0,0.485687500000008,0,0,0.419815000000014,0,0,0,0	0.228815000000001,0.214118500000005,0,0,0,0,0.0589410000000044,0,0,0,0	4	4	P32,Nplp1,CG31183,Pka-R1	Pka-C1,Galphai,inaC,rdgC	2	2	Pka-C1,P32	Galphai,sgg	3	1	Galphai,sgg,P32	Pka-C1	3	0	Pka-C1,Galphai,P32
Cluster 6	GO:0019991	septate junction assembly	24	11	5.05	84	0.00564	0.00564	BP	1.12315	Galphai,Galphao,l(2)gl,Atpalpha,sinu,loco,Tsf2,Cont,vari,scrib,Nrg	-0.529363999999994,0,-0.265787333333332,-0.230615999999991,0,0,-0.361888333333326,-0.13882933333333,0,0,0	-0.437944666666681,0,-0.183059666666683,0,0,0,0.376047666666661,0.513943666666666,-0.68128500000001,0,0	0.266554166666673,0,0,0,0,0,0.283675833333341,0.0532008333333458,0.264396666666673,0.551220000000008,0	0.214118500000005,0,0,0,0,0,0.252999499999998,0.0581575000000143,0.0897805000000034,0.12532400000001,0	0	5		Galphai,l(2)gl,Atpalpha,Tsf2,Cont	2	3	Tsf2,Cont	Galphai,l(2)gl,vari	5	0	Galphai,Tsf2,Cont,vari,scrib		5	0	Galphai,Tsf2,Cont,vari,scrib
Cluster 6	GO:0043409	negative regulation of MAPK cascade	24	11	5.05	85	0.00564	0.00564	BP	1.12315	peb,sgg,N,cpb,Rala,stck,Fak,CG4936,park,alph,Ptp61F	0,0,0,0.124874000000013,-0.192193999999994,0,0.446489000000007,-0.185554333333329,0,-0.0705319999999929,0	-1.14109233333334,-0.545682333333346,0,-0.079928666666671,0,0,0,0,0,-0.0870640000000087,0	0,0.485687500000008,0,0.209335833333345,0,0,0,0,-0.204545833333331,-0.186984999999996,0	0,0,0,-0.0283004999999967,0.310470500000005,-0.505722000000006,0,0,0,0.727694,0	2	3	cpb,Fak	Rala,CG4936,alph	0	4		peb,sgg,cpb,alph	2	2	sgg,cpb	park,alph	2	2	Rala,alph	cpb,stck
Cluster 6	GO:0008356	asymmetric cell division	44	17	9.26	87	0.00571	0.00571	BP	0.876451	asp,baz,Galphai,Galphao,numb,Cdk1,N,Su(H),dap,CycE,Sas-4,CSN5,ric8a,pUf68,pins,Diap1,l(2)gd1	0,0,-0.529363999999994,0,0,0,0,0,0,0,0,-0.0439536666666598,0,0.182792000000006,-0.00218933333332316,0,0.132746666666677	0,0,-0.437944666666681,0,0,0,0,0,0,0,0,-0.552950333333332,0,-0.0805086666666774,-0.833557333333342,0,0.144382999999991	0,0,0.266554166666673,0,0,-1.21217249999999,0,0,0,0,0,-0.0311058333333278,0,0.198573333333332,-0.193048333333323,0,0.0749608333333427	0,0,0.214118500000005,0,0,0,0,0,0,0,0,0,0,-0.432178999999991,0.704847999999998,0,0	2	3	pUf68,l(2)gd1	Galphai,CSN5,pins	1	4	l(2)gd1	Galphai,CSN5,pUf68,pins	3	3	Galphai,pUf68,l(2)gd1	Cdk1,CSN5,pins	2	1	Galphai,pins	pUf68
Cluster 6	GO:0016573	histone acetylation	34	18	7.16	88	4e-05	0.00572	BP	1.32997	e(y)1,trx,msl-1,Gug,Taf12,Rpd3,Gcn5,Hdac3,Tip60,Taf10b,MRG15,NC2beta,lid,upSET,Nipped-A,CoRest,nej,Caf1	0.298111000000002,0.792267666666682,0,0.427113000000002,0,-0.876286666666665,0,0,0,0,0.0532836666666832,0.0688480000000062,0.363252333333342,0.537568000000011,0,0,-0.141660333333331,0	0,0,0,0,0,0.776169666666657,0,0,0,0,0.651256333333329,-0.295072666666673,-0.125930666666672,0,0,0,0,0.335895666666659	1.12517166666667,0,0,0,0,-1.70285916666666,0,0,0,0,2.19317583333333,0,-0.0605883333333281,0,0.261460833333338,0,0,0	0,0,0,0,0,0,0,0,0,0,0,0,0,0,0,0,0,0	7	2	e(y)1,trx,Gug,MRG15,NC2beta,lid,upSET	Rpd3,nej	3	2	Rpd3,MRG15,Caf1	NC2beta,lid	3	2	e(y)1,MRG15,Nipped-A	Rpd3,lid	0	0
Cluster 6	GO:0007526	larval somatic muscle development	21	10	4.42	92	0.00591	0.00591	BP	1.17788	eya,kn,Poxm,lola,Gug,chn,Stat92E,lid,nom,akirin	0,0,0,0.423033333333343,0.427113000000002,0,0,0.363252333333342,0,0	0,0,0,0.187006999999991,0,0,-1.38123533333334,-0.125930666666672,0,0	0,0,0,0,0,0,0,-0.0605883333333281,0,0	0,0,0,0,0,0,0,0,0,0	3	0	lola,Gug,lid		1	2	lola	Stat92E,lid	0	1		lid	0	0
Cluster 6	GO:0009996	negative regulation of cell fate specifi...	21	10	4.42	93	0.00591	0.00591	BP	1.17788	Abd-B,aop,arm,eya,N,Su(H),sty,chn,chm,S6kII	0,0,0,0,0,0,0,0,0,-0.0780843333333259	0,0,0,0,0,0,0,0,0,0.389880999999992	0,0,0,0,0,0,0,0,0,0	0,0,0,0,0,0,0,0,0,0	0	1		S6kII	1	0	S6kII		0	0			0	0
Cluster 6	GO:0051489	regulation of filopodium assembly	21	10	4.42	94	0.00591	0.00591	BP	1.17788	baz,ena,N,dia,cpb,shot,Rho1,DAAM,par-6,CaMKII	0,0,0,0,0.124874000000013,0,-0.0807490000000044,0.329439000000004,0,-1.08683066666666	0,0,0,-0.568782666666674,-0.079928666666671,0,-0.18481400000001,0,0.220178999999987,0	0,0,0,0,0.209335833333345,1.118485,0.171705833333334,0,-0.591235833333325,0	0,0,0,0,-0.0283004999999967,-0.225209999999993,-0.00610700000000364,0,0.42206250000001,0	2	2	cpb,DAAM	Rho1,CaMKII	1	3	par-6	dia,cpb,Rho1	3	1	cpb,shot,Rho1	par-6	1	3	par-6	cpb,shot,Rho1
Cluster 6	GO:0008354	germ cell migration	41	16	8.63	100	0.00647	0.00647	BP	0.890639	Abd-B,eya,ftz,mod(mdg4),opa,trx,htl,Rho1,foi,AdamTS-A,slam,mim,Invadolysin,dl,Diap1,scrib	0,0,0,0,0,0.792267666666682,0,-0.0807490000000044,0,0,0,-0.98900566666666,0.0220416666666701,0.824470666666667,0,0	0,0,0,0,0,0,0,-0.18481400000001,0,0,0,0,0,0.529739333333321,0,0	0,0,0,0,0,0,0,0.171705833333334,0,0,0,0,0,0.381390833333342,0,0.551220000000008	0,0,0,0,0,0,0,-0.00610700000000364,0,0,0,0,0,0.232622500000002,0,0.12532400000001	3	2	trx,Invadolysin,dl	Rho1,mim	1	1	dl	Rho1	3	0	Rho1,dl,scrib		2	1	dl,scrib	Rho1
Cluster 6	GO:0006470	protein dephosphorylation	74	25	15.58	105	0.00726	0.00726	BP	0.682233	eya,csw,Lar,twe,Pp1-13C,stg,Ptp4E,Ptp99A,Ptp10D,tws,dap,PRL-1,Pten,NiPp1,CG7115,Pdp,CG3632,cdc14,CG11291,CG5577,CG32487,CG32488,alph,rdgC,Ptp61F	0,0,0.0144083333333427,0,0,0,0.0907953333333467,0,0,0,0,0.0824453333333501,1.31228466666668,-0.159996999999997,0,-0.0211226666666633,0.371116000000008,0,0,0.544540000000008,0,0,-0.0705319999999929,-0.227912666666668,0	0,0,0,0,0,0,0,0,0,0,0,-0.106941333333346,0,0,0,-0.0188673333333362,0,0,0,-0.0965480000000092,0,0,-0.0870640000000087,0,0	0,0,0,0,0,0,0,0,0,0,0,0.199197500000004,0,0,0,0.27854416666667,-0.083169999999992,0,0,0.0417066666666663,0,0,-0.186984999999996,0,0	0,0,0,0,0,0,0,0,0,0,0,0.148021499999999,0,0,0,-0.103947499999997,0,0,0,0.177699499999999,0,0,0.727694,0,0	6	4	Lar,Ptp4E,PRL-1,Pten,CG3632,CG5577	NiPp1,Pdp,alph,rdgC	0	4		PRL-1,Pdp,CG5577,alph	3	2	PRL-1,Pdp,CG5577	CG3632,alph	3	1	PRL-1,CG5577,alph	Pdp
Cluster 6	GO:0007391	dorsal closure	93	30	19.58	106	0.00735	0.00735	BP	0.615582	Abl,aop,arm,ena,Jra,l(2)gl,peb,put,Ras85D,N,Mbs,sinu,msn,Rho1,Rala,shark,stck,Pkn,Traf4,Tak1,Hakai,lkb1,Cka,alph,cv-c,pyd,scrib,Src42A,Inx3,Traf6	0.284258666666684,0,0,0,0,-0.265787333333332,0,0,-0.0511873333333277,0,0.373873666666679,0,0.0124390000000147,-0.0807490000000044,-0.192193999999994,0,0,0.185573333333345,0,0,0,0,-0.220246999999997,-0.0705319999999929,0.42707166666667,0,0,0.157461000000012,-0.781264666666658,0	0,0,0,0,-1.01174166666668,-0.183059666666683,-1.14109233333334,0,-0.319771333333346,0,0,0,0.214141999999988,-0.18481400000001,0,0.0576939999999944,0,0,0,0,0,0,-0.475017333333348,-0.0870640000000087,0,-0.193638,0,0.111069666666655,0.359549333333327,0	0,0,0,0,0,0,0,0,0.175028333333348,0,0.478399166666673,0,-0.367569166666659,0.171705833333334,0,0,0,0,0,0,0,0,0.041369999999997,-0.186984999999996,0,-0.478981666666662,0.551220000000008,0.0602458333333331,-0.690863333333315,0	0,0,0,0,0,0,0,0,-0.323819999999998,0,-0.316609500000002,0,0,-0.00610700000000364,0.310470500000005,0,-0.505722000000006,-0.25983149999999,0,0,0,0,-0.221974499999995,0.727694,0,0,0.12532400000001,0.2297975,1.29825,0	6	7	Abl,Mbs,msn,Pkn,cv-c,Src42A	l(2)gl,Ras85D,Rho1,Rala,Cka,alph,Inx3	4	8	msn,shark,Src42A,Inx3	Jra,l(2)gl,peb,Ras85D,Rho1,Cka,alph,pyd	6	4	Ras85D,Mbs,Rho1,Cka,scrib,Src42A	msn,alph,pyd,Inx3	5	6	Rala,alph,scrib,Src42A,Inx3	Ras85D,Mbs,Rho1,stck,Pkn,Cka
Cluster 6	GO:0007293	germarium-derived egg chamber formation	97	31	20.42	108	0.00755	0.00755	BP	0.602285	arm,asp,baz,BicD,fu,l(2)gl,Scm,sd,spn-B,Cdk1,N,ph-p,Rbp9,dap,CycJ,cher,Apc,Lis-1,Rab6,Stat92E,Vps25,par-6,CSN5,Fmr1,Pdcd4,nudE,Cul5,alpha-Spec,rig,Ppcs,Pen	0,0,0,0.488213666666681,-1.28419233333333,-0.265787333333332,0.559276666666673,0,0,0,0,0,-0.0455683333333248,0,0,0.161889000000009,-0.727240666666663,0.964947666666667,-0.127764333333328,0,0,0,-0.0439536666666598,0,0.194389666666673,0.211139000000006,0,0.00691100000001654,0,-0.373157999999997,0	0,0,0,-0.207543333333344,0.934775999999999,-0.183059666666683,0,0,0,0,0,0,0,0,0,-0.0236530000000101,0,-0.204930000000004,0.309823666666663,-1.38123533333334,0,0.220178999999987,-0.552950333333332,0,0.173658333333321,0,0,-0.158421666666676,0,0.25346966666666,0	0,0,0,0.167043333333336,0,0,0,0,0,-1.21217249999999,0,0,0.736585000000005,0,0,-0.0693108333333257,0,-0.711380833333333,0.313532500000008,0,0,-0.591235833333325,-0.0311058333333278,0,-0.505640833333338,0,0,0.197239166666662,0,0.152966666666675,0.416597500000016	0,0,0,0,0,0,0,0,0,0,0,0,0.156409000000007,0,0,0,0,0,0.3752335,0,0.633020000000005,0.42206250000001,0,0,0,0,0,0.00106699999999904,0,-0.149194999999999,0	7	7	BicD,Scm,cher,Lis-1,Pdcd4,nudE,alpha-Spec	fu,l(2)gl,Rbp9,Apc,Rab6,CSN5,Ppcs	5	7	fu,Rab6,par-6,Pdcd4,Ppcs	BicD,l(2)gl,cher,Lis-1,Stat92E,CSN5,alpha-Spec	6	6	BicD,Rbp9,Rab6,alpha-Spec,Ppcs,Pen	Cdk1,cher,Lis-1,par-6,CSN5,Pdcd4	5	1	Rbp9,Rab6,Vps25,par-6,alpha-Spec	Ppcs
Cluster 6	GO:0007369	gastrulation	71	28	14.95	110	0.0003	0.00757	BP	0.905281	Abl,arm,baz,cad,cta,fkh,fliI,Ras85D,sala,sna,sqh,stg,tll,Ubx,zen,hop,htl,Rho1,Traf4,Drp1,ric8a,trbl,nst,AdamTS-A,pan,5-HT2A,dl,Ptp61F	0.284258666666684,0,0,0,0,0,0.353733333333338,-0.0511873333333277,0,0,0.0104156666666739,0,0,0,0,0,0,-0.0807490000000044,0,-0.200386666666656,0,0,-0.0519883333333304,0,0,0,0.824470666666667,0	0,0,0,0,0,0,-0.582540000000009,-0.319771333333346,0,0,-0.38958533333334,0,0,0,0,0,0,-0.18481400000001,0,-0.197672333333333,0,0,-0.385361000000003,0,0,0,0.529739333333321,0	0,0,0,0,0,0,-0.0194649999999896,0.175028333333348,0,0,0.0719241666666761,0,0,0,0,0,0,0.171705833333334,0,0.070250000000005,0,1.46149333333334,0.472527500000009,0,0,0,0.381390833333342,0	0,0,0,0,0,0,0,-0.323819999999998,0,0,-0.214729499999994,0,0,0,0,0,0,-0.00610700000000364,0,-0.0793615000000045,0,0,0.323022000000009,0,0,0,0.232622500000002,0	4	4	Abl,fliI,sqh,dl	Ras85D,Rho1,Drp1,nst	1	6	dl	fliI,Ras85D,sqh,Rho1,Drp1,nst	7	1	Ras85D,sqh,Rho1,Drp1,trbl,nst,dl	fliI	2	4	nst,dl	Ras85D,sqh,Rho1,Drp1
Cluster 6	GO:0007494	midgut development	25	11	5.26	116	0.00819	0.00819	BP	1.06437	Abd-B,if,opa,sisA,Ubx,mew,Hakai,fd68A,cv-c,Antp,LanB2	0,0.669598000000015,0,0,0,0,0,0.211653000000013,0.42707166666667,0,0.336952666666679	0,0.527722333333323,0,0,0,0,0,0.389123666666659,0,0,0.172662333333324	0,0.298700833333346,0,0,0,0,0,-0.700840833333338,0,0,0.218110833333348	0,-0.0668384999999994,0,0,0,0,0,0,0,0,-0.00966300000000331	4	0	if,fd68A,cv-c,LanB2		3	0	if,fd68A,LanB2		2	1	if,LanB2	fd68A	0	2		if,LanB2
Cluster 6	GO:0060438	trachea development	25	11	5.26	117	0.00819	0.00819	BP	1.06437	Abd-B,Atpalpha,Ras85D,Tsc1,BM-40-SPARC,nst,wkd,Ccm3,ago,pyd,sima	0,-0.230615999999991,-0.0511873333333277,0,-0.461052666666664,-0.0519883333333304,0,0,0,0,0	0,0,-0.319771333333346,-0.728070000000006,0,-0.385361000000003,0,0.172052999999984,0,-0.193638,0	0,0,0.175028333333348,0,-0.318259999999992,0.472527500000009,0,-0.542272499999992,0,-0.478981666666662,0	0,0,-0.323819999999998,0,0,0.323022000000009,0,0,0,0,0	0	4		Atpalpha,Ras85D,BM-40-SPARC,nst	1	4	Ccm3	Ras85D,Tsc1,nst,pyd	2	3	Ras85D,nst	BM-40-SPARC,Ccm3,pyd	1	1	nst	Ras85D
Cluster 6	GO:0010970	microtubule-based transport	35	14	7.37	121	0.00825	0.00825	BP	0.92569	cos,fu,Khc,sw,Lis-1,nompB,Dmn,syd,dila,dyn-p25,Aplip1,milt,unc-104,dop	0,-1.28419233333333,0.10241666666667,0,0.964947666666667,0,0.0971690000000116,-0.336643333333324,0,0.405120666666669,0,0,-0.147584333333331,0.341934333333338	0,0.934775999999999,-0.112152666666681,0,-0.204930000000004,0,-0.78859566666668,-0.910203333333342,0,-0.710537666666678,0,0,0,0	0,0,0.0113575000000132,0,-0.711380833333333,0,-0.00121249999998341,0.175930833333343,-2.71084083333333,-0.286795833333322,0,0,0,0	0,0,-0.119393999999996,0,0,0,-0.0522354999999983,0.06978650000001,0,0,0,0,0,0	5	3	Khc,Lis-1,Dmn,dyn-p25,dop	fu,syd,unc-104	1	5	fu	Khc,Lis-1,Dmn,syd,dyn-p25	2	4	Khc,syd	Lis-1,Dmn,dila,dyn-p25	1	2	syd	Khc,Dmn
Cluster 6	GO:0007015	actin filament organization	126	38	26.53	125	0.00959	0.00959	BP	0.518375	Abl,Act88F,asp,ck,ena,gro,if,Khc,sax,Sry-alpha,swa,up,mew,N,Gel,LamC,dia,cpb,tsr,Rho1,cher,gek,DAAM,Pten,CG6873,Hakai,Smn,Atx2,Pak3,mim,Vrp1,alpha-Spec,gish,Pka-R1,RhoGAP18B,Msp300,mwh,Src42A	0.284258666666684,0.565709333333338,0,0,0,0,0.669598000000015,0.10241666666667,0,0,0,0,0,0,-0.103711666666648,0.567487000000003,0,0.124874000000013,-0.0598319999999859,-0.0807490000000044,0.161889000000009,0.723325000000006,0.329439000000004,1.31228466666668,0,0,0,-0.062784666666662,0.404419333333337,-0.98900566666666,0,0.00691100000001654,0,0.180139333333344,0,0,0,0.157461000000012	0,2.29073699999999,0,-1.01194200000001,0,0,0.527722333333323,-0.112152666666681,0,0,0,0,0,0,0.262459999999994,0.0607259999999954,-0.568782666666674,-0.079928666666671,-1.23723366666668,-0.18481400000001,-0.0236530000000101,0,0,0,0,0,0,0,-0.0598966666666705,0,-0.0939983333333458,-0.158421666666676,0,0,-0.130150666666683,0,0,0.111069666666655	0,0.214312500000013,0,0.552205833333343,0,0,0.298700833333346,0.0113575000000132,0,0,0,0,0,0,0.0404316666666773,-0.0501608333333223,0,0.209335833333345,0.144285000000004,0.171705833333334,-0.0693108333333257,0,0,0,0,0,0,0,-0.301685833333323,0,0,0.197239166666662,0,0,0,0,0,0.0602458333333331	0,0.0410499999999985,0,0,0,0,-0.0668384999999994,-0.119393999999996,0,0,0,0,0,0,-0.0748199999999954,-0.0279240000000023,0,-0.0283004999999967,0.0449359999999999,-0.00610700000000364,0,0,0,0,0,0,0,0,0,0,0,0.00106699999999904,0.169252999999998,0,0,0,0,0.2297975	14	5	Abl,Act88F,if,Khc,LamC,cpb,cher,gek,DAAM,Pten,Pak3,alpha-Spec,Pka-R1,Src42A	Gel,tsr,Rho1,Atx2,mim	5	11	Act88F,if,Gel,LamC,Src42A	ck,Khc,dia,cpb,tsr,Rho1,cher,Pak3,Vrp1,alpha-Spec,RhoGAP18B	10	3	Act88F,ck,if,Khc,Gel,cpb,tsr,Rho1,alpha-Spec,Src42A	LamC,cher,Pak3	5	6	Act88F,tsr,alpha-Spec,gish,Src42A	if,Khc,Gel,LamC,cpb,Rho1
Cluster 6	GO:0010033	response to organic substance	266	72	56	126	0.0099	0.0099	BP	0.36257	Ace,Pka-C1,csw,eag,E(bx),fkh,for,ftz-f1,Galphas,l(2)gl,per,put,sax,Sh,tll,vap,Galphaq,inaC,ph-p,htl,babo,Med,Aldh,Arf51F,Elal,cher,sty,Hr78,ktub,Lgr1,Stat92E,lush,Pdk1,Xbp1,Ac78C,brk,homer,CG14812,Tsc1,Tak1,Sara,Pten,Fmr1,aru,rau,Herp,Mondo,BI-1,nst,CG8745,Gbs-70E,rogdi,dpr9,TyrRII,TyrR,Atg16,rept,tefu,alph,Vrp1,rig,Pka-R1,pzg,CheB98a,RhoGAP18B,Trf2,Hr4,smt3,GlyS,sima,Ggamma30A,Ptp61F	-0.0839576666666417,-0.111847999999977,0,0.625274333333341,0.297632666666676,0,0,0,0,-0.265787333333332,0,0,0,0,0,-1.08213066666666,-0.882982999999999,-0.419349,0,0,0,-0.463435999999987,-0.21524866666666,-0.174897999999995,0,0.161889000000009,0,0,0,0,0,0,0,0,1.282445,0,-0.342675666666665,0.0368356666666649,0,0,0.294096333333339,1.31228466666668,0,0.610527333333341,0,0,0,0,-0.0519883333333304,-0.7…	0,0.228690333333329,0,0,0,0,0,0,0,-0.183059666666683,0,0,0,0,0,0,0,0,0,0,0,0,0.167838666666654,0.0423683333333322,0,-0.0236530000000101,0,0,0,0,-1.38123533333334,0,0,0,0,0,0.361505666666659,0.611895666666655,-0.728070000000006,0,0.301646999999985,0,0,0,0,0.0306969999999929,0.611711333333329,0,-0.385361000000003,0.0502639999999914,0,-0.157020666666675,0,0,0,0,-0.179014333333342,0,-0.08706400000000…	0,-0.171390833333334,0,0,0,0,0.0142566666666681,0,0,0,0,0,0,0,0,0,0,0,0,0,0,0,0.438948333333343,1.4750075,0,-0.0693108333333257,0,0,0,0,0,0,0,0,0,0,-0.445998333333325,0.275500833333339,0,0,0.0252550000000085,0,0,0,-1.01579916666666,0.00768750000000296,0.394533333333335,0,0.472527500000009,0.166070000000008,-0.118854999999986,0.992064166666673,0,0,0,0,-0.352319999999988,0,-0.186984999999996,0,0,0,…	0.156633500000002,0.228815000000001,0,0,0,0,0,0,0,0,0,0,0,0,0,0,0,0,0,0,0,0,0.0168585000000121,0,-1.19650949999999,0,0,0,0,0,0,0,0,0,0,0,-0.223464,-1.09407950000001,0,0,0,0,0,0,0,0,0,0,0.323022000000009,-1.430749,0,-0.242000999999995,0,0,0,0,-0.242928499999994,0,0.727694,0,0,0,-0.0520714999999967,0,0,0,0,0.178067500000008,-0.0051625000000044,0,0.822370499999998,0	12	15	eag,E(bx),cher,Ac78C,CG14812,Sara,Pten,aru,rept,Pka-R1,pzg,smt3	Ace,Pka-C1,l(2)gl,vap,Galphaq,inaC,Med,Aldh,Arf51F,homer,nst,CG8745,dpr9,alph,GlyS	12	10	Pka-C1,Aldh,Arf51F,homer,CG14812,Sara,Herp,Mondo,CG8745,pzg,smt3,Ggamma30A	l(2)gl,cher,Stat92E,Tsc1,nst,rogdi,rept,alph,Vrp1,RhoGAP18B	11	9	for,Aldh,Arf51F,CG14812,Sara,Herp,Mondo,nst,CG8745,rogdi,GlyS	Pka-C1,cher,homer,rau,Gbs-70E,rept,alph,pzg,smt3	7	8	Ace,Pka-C1,Aldh,nst,alph,smt3,Ggamma30A	Elal,homer,CG14812,CG8745,rogdi,rept,pzg,GlyS
Cluster 6	GO:0007167	enzyme linked receptor protein signaling...	183	52	38.53	128	0.01009	0.01009	BP	0.432529	csw,fu,l(2)gl,opa,peb,put,Ras85D,sax,tll,htl,Gug,babo,Cdc37,Med,Gp150,Rho1,sty,Shc,Lis-1,dos,Pdk1,Nrk,Fak,cnk,Vps25,wit,brk,Crk,Tsc1,Sara,Pten,Fmr1,aru,Ext2,rau,ckn,nst,Nup133,Irk2,mask,Ddr,Pvf3,CG34380,cv-c,lsn,Nup160,Lpin,Src42A,Nrg,cv-d,Neto,Ptp61F	0,-1.28419233333333,-0.265787333333332,0,0,0,-0.0511873333333277,0,0,0,0.427113000000002,0,-0.0681229999999928,-0.463435999999987,0,-0.0807490000000044,0,-0.110827666666655,0.964947666666667,0,0,0,0.446489000000007,-0.177752333333324,0,0,0,-0.126258666666651,0,0.294096333333339,1.31228466666668,0,0.610527333333341,0,0,0,-0.0519883333333304,0.0494730000000061,0,0.109899000000002,0,0.18909366666667…	0,0.934775999999999,-0.183059666666683,0,-1.14109233333334,0,-0.319771333333346,0,0,0,0,0,-0.402169000000018,0,0.309497666666655,-0.18481400000001,0,-0.555715666666675,-0.204930000000004,0,0,0,0,0,0,0,0,0.226337999999991,-0.728070000000006,0.301646999999985,0,0,0,0,0,0,-0.385361000000003,-0.0442743333333375,0.255086999999993,-0.521610000000003,0,0,0,0,0,1.68487599999999,0.12447933333333,0.1110696…	0,0,0,0,0,0,0.175028333333348,0,0,0,0,0,0.130974166666665,0,-0.635285833333327,0.171705833333334,0,0,-0.711380833333333,0,0,0,0,0,0,0,0,-0.0723508333333278,0,0.0252550000000085,0,0,0,0,-1.01579916666666,0,0.472527500000009,0,0,-0.131296666666657,0,0,0,0,0,-0.231124999999992,-0.204919999999987,0.0602458333333331,0,-0.95094083333333,0,0	0,0,0,0,0,0,-0.323819999999998,0,0,0,0,0,-0.220624999999995,0,0,-0.00610700000000364,0,0,0,0,0,0,0,0,0.633020000000005,0,0,0.294276000000011,0,0,0,0,0,0,0,0,0.323022000000009,0,0,0,0,0,0,0,0,0,-0.822473499999994,0.2297975,0,-0.258770499999994,0,0	12	10	Gug,Lis-1,Fak,Sara,Pten,aru,Nup133,mask,Pvf3,cv-c,Lpin,Src42A	fu,l(2)gl,Ras85D,Cdc37,Med,Rho1,Shc,cnk,Crk,nst	8	11	fu,Gp150,Crk,Sara,Irk2,Nup160,Lpin,Src42A	l(2)gl,peb,Ras85D,Cdc37,Rho1,Shc,Lis-1,Tsc1,nst,Nup133,mask	6	8	Ras85D,Cdc37,Rho1,Sara,nst,Src42A	Gp150,Lis-1,Crk,rau,mask,Nup160,Lpin,cv-d	4	5	Vps25,Crk,nst,Src42A	Ras85D,Cdc37,Rho1,Lpin,cv-d
Cluster 6	GO:0048813	dendrite morphogenesis	175	50	36.84	129	0.01031	0.01031	BP	0.440655	Abl,Adf1,aop,E(bx),ena,ftz-f1,gro,Khc,kn,kni,E(spl)m7-HLH,Poxm,put,sna,trc,lola,Taf4,babo,Snr1,E2f1,shot,Chi,Rho1,CG2678,chn,Lis-1,Rpd3,dom,Gcn5,wit,Bap55,Dronc,chm,Fmr1,CG2116,GM130,CG4328,pygo,sav,Ube3a,RunxA,nub,Tab2,chinmo,cv-c,cnc,Caf1,smt3,Nrg,unc-104	0.284258666666684,0,0,0.297632666666676,0,0,0,0.10241666666667,0,0,0,0,0,0,0,0.423033333333343,0.467674333333342,0,0.0338576666666768,0,0,0.0490796666666675,-0.0807490000000044,0,0,0.964947666666667,-0.876286666666665,0.502262333333341,0,0,0.102017000000007,0,0,0,0,0,0,0,0,0,0,0,0,0,0.42707166666667,0,0,0.195111333333351,0,-0.147584333333331	0,0,0,0,0,0,0,-0.112152666666681,0,0,0,0,0,0,0,0.187006999999991,0,0,-0.0631996666666694,0,0,0.195109666666664,-0.18481400000001,0,0,-0.204930000000004,0.776169666666657,0,0,0,0.31404366666666,0,0,0,0,0,0,0,0,0,0,-0.782467666666673,0,0,0,0,0.335895666666659,0.330316666666661,0,0	0,0,0,0,0,0,0,0.0113575000000132,0,0,0,0,0,0,0,0,0,0,-1.1356425,0,1.118485,0,0.171705833333334,0,0,-0.711380833333333,-1.70285916666666,0,0,0,0.269194166666676,0,0,0,0,0,0,0,0,0,0,0,0,0,0,0,0,-0.433308333333322,0,0	0,0,0,0,0,0,0,-0.119393999999996,0,0,0,0,0,0,0,0,0,0,0,0,-0.225209999999993,0,-0.00610700000000364,0,0,0,0,0,0,0,0,0,0,0,0,0,0,0,0,0,0,0,0,0,0,0,0,0.178067500000008,0,0	12	3	Abl,E(bx),Khc,lola,Taf4,Snr1,Chi,Lis-1,dom,Bap55,cv-c,smt3	Rho1,Rpd3,unc-104	6	5	lola,Chi,Rpd3,Bap55,Caf1,smt3	Khc,Snr1,Rho1,Lis-1,nub	4	4	Khc,shot,Rho1,Bap55	Snr1,Lis-1,Rpd3,smt3	1	3	smt3	Khc,shot,Rho1
Cluster 6	GO:0022604	regulation of cell morphogenesis	139	41	29.26	132	0.01096	0.01096	BP	0.486694	Abl,arm,cta,Lar,ena,if,kn,l(2)gl,Atpalpha,trc,hop,CycE,htl,msn,dia,shot,Pk92B,Rho1,Rala,shark,Lis-1,Rpd3,Fak,DAAM,PlexA,par-6,Pten,CG7115,Fmr1,GM130,LIMK1,Liprin-alpha,sav,cv-c,Vrp1,alpha-Spec,gish,Sec24CD,pyd,mwh,unc-104	0.284258666666684,0,0,0.0144083333333427,0,0.669598000000015,0,-0.265787333333332,-0.230615999999991,0,0,0,0,0.0124390000000147,0,0,0,-0.0807490000000044,-0.192193999999994,0,0.964947666666667,-0.876286666666665,0.446489000000007,0.329439000000004,0,0,1.31228466666668,0,0,0,0,0.257363666666677,0,0.42707166666667,0,0.00691100000001654,0,0.0111136666666702,0,0,-0.147584333333331	0,0,0,0,0,0.527722333333323,0,-0.183059666666683,0,0,0,0,0,0.214141999999988,-0.568782666666674,0,0,-0.18481400000001,0,0.0576939999999944,-0.204930000000004,0.776169666666657,0,0,0,0.220178999999987,0,0,0,0,0,0.56590099999999,0,0,-0.0939983333333458,-0.158421666666676,0,0.00778766666666186,-0.193638,0,0	0,0,0,0,0,0.298700833333346,0,0,0,0,0,0,0,-0.367569166666659,0,1.118485,0,0.171705833333334,0,0,-0.711380833333333,-1.70285916666666,0,0,0,-0.591235833333325,0,0,0,0,0,0,0,0,0,0.197239166666662,0,-0.186510833333326,-0.478981666666662,0,0	0,0,0,0,0,-0.0668384999999994,0,0,0,0,0,0,0,0,0,-0.225209999999993,0,-0.00610700000000364,0.310470500000005,0,0,0,0,0,-0.109883499999999,0.42206250000001,0,0,0,0,0,0,0,0,0,0.00106699999999904,0.169252999999998,-0.385019,0,0,0	12	6	Abl,Lar,if,msn,Lis-1,Fak,DAAM,Pten,Liprin-alpha,cv-c,alpha-Spec,Sec24CD	l(2)gl,Atpalpha,Rho1,Rala,Rpd3,unc-104	7	7	if,msn,shark,Rpd3,par-6,Liprin-alpha,Sec24CD	l(2)gl,dia,Rho1,Lis-1,Vrp1,alpha-Spec,pyd	4	6	if,shot,Rho1,alpha-Spec	msn,Lis-1,Rpd3,par-6,Sec24CD,pyd	4	5	Rala,par-6,alpha-Spec,gish	if,shot,Rho1,PlexA,Sec24CD
Cluster 6	GO:0007088	regulation of mitosis	54	19	11.37	135	0.01134	0.01134	BP	0.740767	fzy,kni,Myb,rux,sgg,stg,Zw10,CycE,Rca1,dgt4,Mad1,trbl,cdc14,Asciz,dgt6,ago,Invadolysin,nej,Xpd	0,0,-0.0986693333333299,0,0,0,0,0,0,0,0.0286093333333426,0,0,0,0,0,0.0220416666666701,-0.141660333333331,0	0,0,0,0,-0.545682333333346,0,0,0,0,0,0.716923666666659,0,0,0,0,0,0,0,0	0,0,0,0,0.485687500000008,0,0,0,0,0,0.0494258333333413,1.46149333333334,0,0,0,0,0,0,0	0,0,0,0,0,0,0,0,0,0,0,0,0,0,0,0,0,0,0	2	2	Mad1,Invadolysin	Myb,nej	1	1	Mad1	sgg	3	0	sgg,Mad1,trbl		0	0
Cluster 6	GO:0046666	retinal cell programmed cell death	26	11	5.47	136	0.01154	0.01154	BP	1.00789	arm,ec,ninaE,Ras85D,Galphaq,N,Apc,Dronc,sav,Diap1,hpo	0,0,0.15637133333334,-0.0511873333333277,-0.882982999999999,0,-0.727240666666663,0,0,0,0.828567000000003	0,0,0,-0.319771333333346,0,0,0,0,0,0,0	0,0,0,0.175028333333348,0,0,0,0,0,0,-0.288715	0,0,0,-0.323819999999998,0,0,0,0,0,0,0	2	3	ninaE,hpo	Ras85D,Galphaq,Apc	0	1		Ras85D	1	1	Ras85D	hpo	0	1		Ras85D
Cluster 6	GO:0031347	regulation of defense response	77	30	16.21	140	0.00024	0.01216	BP	0.888078	cact,E(bx),mor,sax,GlyP,htl,imd,Hr78,Diap2,Rala,Stat92E,Dredd,Tak1,Tehao,Myd88,Atg7,Toll-7,Toll-9,slif,Sp7,CG9925,Prx5,tefu,akirin,nub,Tab2,dl,Tl,scrib,Traf6	0,0.297632666666676,-0.0360149999999884,0,-0.538692999999981,0,0,0,0,-0.192193999999994,0,0,0,0,0,-0.422788333333315,0,0,0,0,0,-0.0479786666666655,0,0,0,0,0.824470666666667,0,0,0	0,0,-0.151535666666675,0,0.590558999999992,0,0,0,0,0,-1.38123533333334,0,0,0,0.292341333333322,-0.348780000000005,0,0,0,0,-0.577364666666671,-0.168597666666678,0,0,-0.782467666666673,0,0.529739333333321,0,0,0	0,0,-0.6164025,0,0.311701666666671,0,0,0,0,0,0,0,0,0,0,0.158841666666671,0,0,0,-0.845424166666657,-0.0405941666666614,0.624632500000004,0,0,0,0,0.381390833333342,0,0.551220000000008,0	0,0,-1.2583255,0,0.109002000000004,0,0.26471050000001,0,0,0.310470500000005,0,0,0,0,0,0,0,0,0,0,0,-0.024040499999991,0,0,0,0,0.232622500000002,0,0.12532400000001,0	2	5	E(bx),dl	mor,GlyP,Rala,Atg7,Prx5	3	6	GlyP,Myd88,dl	mor,Stat92E,Atg7,CG9925,Prx5,nub	5	3	GlyP,Atg7,Prx5,dl,scrib	mor,Sp7,CG9925	5	2	GlyP,imd,Rala,dl,scrib	mor,Prx5
Cluster 6	GO:0042078	germ-line stem cell division	33	13	6.95	143	0.01242	0.01242	BP	0.903427	asp,eIF-4a,put,sax,ptc,hop,eff,Med,msi,twin,Stat92E,egg,l(2)gd1	0,-0.353276666666659,0,0,0,0,-0.156189999999985,-0.463435999999987,0.15803833333333,0,0,0,0.132746666666677	0,-0.246044333333344,0,0,0,0,-0.229426666666683,0,0,0,-1.38123533333334,0,0.144382999999991	0,-0.129384999999992,0,0,0,0,0.389440000000008,0,0,-0.175924166666665,0,0,0.0749608333333427	0,-0.16478699999999,0,0,0,0,-0.164307500000003,0,0,-0.272965999999993,0,0,0	2	3	msi,l(2)gd1	eIF-4a,eff,Med	1	3	l(2)gd1	eIF-4a,eff,Stat92E	2	2	eff,l(2)gd1	eIF-4a,twin	0	3		eIF-4a,eff,twin
Cluster 6	GO:0008045	motor neuron axon guidance	40	15	8.42	146	0.01247	0.01247	BP	0.83307	Abl,Lar,Lim3,Ptp4E,Ptp99A,Ptp10D,N,Sdc,Cdk5,Rho1,cher,PlexB,PlexA,Oli,Nrg	0.284258666666684,0.0144083333333427,0,0.0907953333333467,0,0,0,0,-0.422471666666656,-0.0807490000000044,0.161889000000009,0.46421666666668,0,0,0	0,0,0,0,0,0,0,0,-1.20821066666668,-0.18481400000001,-0.0236530000000101,0,0,0,0	0,0,0,0,0,0,0,-0.970182499999989,0.0734125000000034,0.171705833333334,-0.0693108333333257,0,0,0,0	0,0,0,0,0,0,0,0,0.638331000000004,-0.00610700000000364,0,0,-0.109883499999999,0,0	5	2	Abl,Lar,Ptp4E,cher,PlexB	Cdk5,Rho1	0	3		Cdk5,Rho1,cher	2	2	Cdk5,Rho1	Sdc,cher	1	2	Cdk5	Rho1,PlexA
Cluster 6	GO:0040023	establishment of nucleus localization	23	10	4.84	147	0.01272	0.01272	BP	1.04692	asp,BicD,Cp190,Khc,polo,sqh,msn,Lis-1,Msp300,koi	0,0.488213666666681,0.361308000000001,0.10241666666667,0,0.0104156666666739,0.0124390000000147,0.964947666666667,0,0	0,-0.207543333333344,1.17322466666666,-0.112152666666681,0,-0.38958533333334,0.214141999999988,-0.204930000000004,0,0	0,0.167043333333336,-0.15884166666666,0.0113575000000132,0,0.0719241666666761,-0.367569166666659,-0.711380833333333,0,0.059388333333338	0,0,0.117022500000004,-0.119393999999996,0,-0.214729499999994,0,0,0,0.0431930000000023	6	0	BicD,Cp190,Khc,sqh,msn,Lis-1		2	4	Cp190,msn	BicD,Khc,sqh,Lis-1	4	3	BicD,Khc,sqh,koi	Cp190,msn,Lis-1	2	2	Cp190,koi	Khc,sqh
Cluster 6	GO:0030537	larval behavior	30	12	6.32	155	0.01405	0.01405	BP	0.925038	Adf1,for,Khc,Sh,Gad1,lat,Itp-r83A,drpr,Hug,Fmr1,RanBPM,unc-104	0,0,0.10241666666667,0,-0.267778999999997,0,0,0.489390666666676,0.303665000000006,0,0,-0.147584333333331	0,0,-0.112152666666681,0,0,0,0,0,0,0,0,0	0,0.0142566666666681,0.0113575000000132,0,0,0,0,0,0,0,0,0	0,0,-0.119393999999996,0,0.131893500000004,0,0,0,0,0,0,0	3	2	Khc,drpr,Hug	Gad1,unc-104	0	1		Khc	2	0	for,Khc		1	1	Gad1	Khc
Cluster 6	GO:0035218	leg disc development	82	26	17.26	169	0.01523	0.01523	BP	0.591079	Pka-C1,disco,dx,exd,ftz-f1,mor,odd,sd,Su(dx),Ubx,N,elB,hop,dac,Gug,Med,tsr,Rho1,RhoGAP54D,hyx,polybromo,rept,Pax,vlc,d,CG43658	-0.111847999999977,0,0,0.400907333333343,0,-0.0360149999999884,0,0,0.0730193333333382,0,0,0,0,-0.94533633333333,0.427113000000002,-0.463435999999987,-0.0598319999999859,-0.0807490000000044,0,0.593037333333349,0.298844000000003,0.263700666666669,0.428710333333342,0.287422333333339,0,0	0.228690333333329,0,0,0.526660666666658,0,-0.151535666666675,0,0,0.163046666666659,0,0,0,0,0,0,0,-1.23723366666668,-0.18481400000001,0,-0.905285000000003,-1.07785866666667,-0.179014333333342,0.117466999999987,0,0,0	-0.171390833333334,0,0,1.14857166666667,0,-0.6164025,0,0,0,0,0,0,0,0,0,0,0.144285000000004,0.171705833333334,0,-1.0122075,0,-0.352319999999988,0.281071666666669,0,0,0	0.228815000000001,0,0,-0.542811,0,-1.2583255,0,0,-0.240810999999994,0,0,0,0,0,0,0,0.0449359999999999,-0.00610700000000364,0,0,0,-0.242928499999994,-0.099042500000003,0,0,0	8	6	exd,Su(dx),Gug,hyx,polybromo,rept,Pax,vlc	Pka-C1,mor,dac,Med,tsr,Rho1	4	6	Pka-C1,exd,Su(dx),Pax	mor,tsr,Rho1,hyx,polybromo,rept	4	4	exd,tsr,Rho1,Pax	Pka-C1,mor,hyx,rept	2	6	Pka-C1,tsr	exd,mor,Su(dx),Rho1,rept,Pax
Cluster 6	GO:0043085	positive regulation of catalytic activit...	82	26	17.26	170	0.01523	0.01523	BP	0.591079	chif,fzy,Galphas,vap,Galphaq,Gbeta76C,msn,Nos,Pk92B,lok,Pdf,Orc6,Tsc1,Traf4,Tak1,Dronc,CenG1A,CG4853,wnd,rev7,CG10068,hpo,RhoGAP18B,Mdh2,smt3,dop	0,0,0,-1.08213066666666,-0.882982999999999,-1.35956599999999,0.0124390000000147,0,0,0,0.301518000000009,0,0,0,0,0,0,0,0,0,0,0.828567000000003,0,-0.164896999999982,0.195111333333351,0.341934333333338	0,0,0,0,0,0,0.214141999999988,0,0,0,0.354121333333328,0,-0.728070000000006,0,0,0,0,0,0,0,0,0,-0.130150666666683,-0.0637949999999989,0.330316666666661,0	0,0,0,0,0,0,-0.367569166666659,0,0,0,0,0,0,0,0,0,0,0,0,0,0,-0.288715,0,0.366432500000009,-0.433308333333322,0	0,0,0,0,0,0,0,0,0,0,0,0,0,0,0,0,0,0,0,0,0,0,0,0.0133030000000147,0.178067500000008,0	5	4	msn,Pdf,hpo,smt3,dop	vap,Galphaq,Gbeta76C,Mdh2	3	3	msn,Pdf,smt3	Tsc1,RhoGAP18B,Mdh2	1	3	Mdh2	msn,hpo,smt3	2	0	Mdh2,smt3
Cluster 6	GO:0051494	negative regulation of cytoskeleton orga...	27	11	5.68	181	0.01585	0.01585	BP	0.953541	Grip91,fwd,Gel,cpb,shot,Cep135,alpha-Spec,gish,Patronin,mwh,Sec8	0,0,-0.103711666666648,0.124874000000013,0,0,0.00691100000001654,0,0,0,0	0,0,0.262459999999994,-0.079928666666671,0,0,-0.158421666666676,0,0,0,0	0,0,0.0404316666666773,0.209335833333345,1.118485,0,0.197239166666662,0,0,0,0	0,0,-0.0748199999999954,-0.0283004999999967,-0.225209999999993,0,0.00106699999999904,0.169252999999998,0,0,0	2	1	cpb,alpha-Spec	Gel	1	2	Gel	cpb,alpha-Spec	4	0	Gel,cpb,shot,alpha-Spec		2	3	alpha-Spec,gish	Gel,cpb,shot
Cluster 6	GO:0006281	DNA repair	98	30	20.63	182	0.01611	0.01611	BP	0.540219	mus304,spn-B,PCNA,Mlh1,Pms2,tos,lok,mre11,Bap55,Fen1,Rad1,RecQ5,CG4078,Rad51D,Tfb4,FANCI,CG18004,Tfb1,DNApol-eta,Ssl1,Mms19,Tctp,CG10898,lig3,Arp5,RecQ4,tefu,Xpd,DNA-ligI,Caf1	0,0,0,0,0,0,0,0,0.102017000000007,0,0,0,0,0,0,0,0.773964333333335,0,0,0,0.149817000000009,-0.171914333333323,0,0,0,0,0,0,0,0	0,0,-0.703953000000006,0,0,0,0,0,0.31404366666666,0,0,0,0,0,0,0,0,0,0,0,-0.370535333333343,-0.148762333333348,0,0,0,0,0,0,0,0.335895666666659	0,0,-0.876094999999989,0,0,0,0,0,0.269194166666676,0,0,0,0,0,0,0,0,0,0,0,0.573821666666667,-0.0472658333333271,0,0,0,0,0,0,0,0	0,0,0,0,0,0,0,0,0,0,0,0,0,0,0,0,0,0,0.148813999999994,0,-0.215248999999996,-0.105137500000001,0,0,0,0,0,0,0,0	3	1	Bap55,CG18004,Mms19	Tctp	2	3	Bap55,Caf1	PCNA,Mms19,Tctp	2	2	Bap55,Mms19	PCNA,Tctp	1	2	DNApol-eta	Mms19,Tctp
Cluster 6	GO:1901991	negative regulation of mitotic cell cycl...	102	31	21.47	186	0.01622	0.01622	BP	0.529946	E(bx),mor,mus101,mus304,Cdk1,Zw10,dap,CycE,Wee1,Lis-1,Rca1,lok,mre11,Mcm7,Mcm3,E2f2,CDC45L,Mad1,CSN5,CSN4,CSN6,FANCI,Pop2,M1BP,Tctp,rept,pont,RecQ4,tefu,grp,Xpd	0.297632666666676,-0.0360149999999884,0,0,0,0,0,0,0,0.964947666666667,0,0,0,0,0,0.527370666666673,0,0.0286093333333426,-0.0439536666666598,-0.776443333333326,0.431398000000002,0,0,-0.175365666666661,-0.171914333333323,0.263700666666669,0.0796873333333394,0,0,0,0	0,-0.151535666666675,0,0,0,0,0,0,0,-0.204930000000004,0,0,0,-0.175323333333338,-1.78822866666667,0,0,0.716923666666659,-0.552950333333332,0.449420999999994,-1.22268466666668,0,0,-0.0837880000000055,-0.148762333333348,-0.179014333333342,-0.300052333333348,0,0,0,0	0,-0.6164025,0,0,-1.21217249999999,0,0,0,0,-0.711380833333333,0,0,0,0,0,0,0,0.0494258333333413,-0.0311058333333278,0.103705000000012,-0.0139191666666676,0,0,-0.406247499999989,-0.0472658333333271,-0.352319999999988,-0.0478449999999953,0,0,0,0	0,-1.2583255,0,0,0,0,0,0,0,0,0,0,0,0,0,0,0,0,0,-0.253453999999998,0,0,0,0,-0.105137500000001,-0.242928499999994,-0.506838499999997,0,0,0,0	7	5	E(bx),Lis-1,E2f2,Mad1,CSN6,rept,pont	mor,CSN5,CSN4,M1BP,Tctp	2	10	Mad1,CSN4	mor,Lis-1,Mcm7,Mcm3,CSN5,CSN6,M1BP,Tctp,rept,pont	2	9	Mad1,CSN4	mor,Cdk1,Lis-1,CSN5,CSN6,M1BP,Tctp,rept,pont	0	5		mor,CSN4,Tctp,rept,pont
Cluster 6	GO:0051094	positive regulation of developmental pro...	106	32	22.32	189	0.0163	0.0163	BP	0.519735	Abd-B,aop,arm,ec,Ras85D,sax,Ubx,Sdc,simj,cpb,Med,E2f1,nmo,shot,wit,Dronc,Drp1,Fmr1,Pdcd4,Mcm10,GM130,yki,ssp,Wbp2,park,Pak3,Synd,alph,d,Sec24CD,Imp,cac	0,0,0,0,-0.0511873333333277,0,0,0,0.719033333333339,0.124874000000013,-0.463435999999987,0,0,0,0,0,-0.200386666666656,0,0.194389666666673,0,0,0,0,0.239593666666678,0,0.404419333333337,-0.00424499999999739,-0.0705319999999929,0,0.0111136666666702,0.178289000000021,0	0,0,0,0,-0.319771333333346,0,0,0,0,-0.079928666666671,0,0,0,0,0,0,-0.197672333333333,0,0.173658333333321,0,0,-0.0669723333333359,0,0.600358666666658,0,-0.0598966666666705,-0.0499473333333427,-0.0870640000000087,0,0.00778766666666186,-0.158032000000016,0	0,0,0,0,0.175028333333348,0,0,-0.970182499999989,0,0.209335833333345,0,0,0,1.118485,0,0,0.070250000000005,0,-0.505640833333338,0,0,0,0,0.227521666666672,-0.204545833333331,-0.301685833333323,-0.396734166666651,-0.186984999999996,0,-0.186510833333326,-1.95935166666666,0	0,0,0,0,-0.323819999999998,0,0,0,0,-0.0283004999999967,0,0,0,-0.225209999999993,0,0,-0.0793615000000045,0,0,0,0,0,0,0.0840085000000066,0,0,0.190255000000004,0.727694,0,-0.385019,0,0	7	5	simj,cpb,Pdcd4,Wbp2,Pak3,Sec24CD,Imp	Ras85D,Med,Drp1,Synd,alph	3	8	Pdcd4,Wbp2,Sec24CD	Ras85D,cpb,Drp1,yki,Pak3,Synd,alph,Imp	5	8	Ras85D,cpb,shot,Drp1,Wbp2	Sdc,Pdcd4,park,Pak3,Synd,alph,Sec24CD,Imp	3	5	Wbp2,Synd,alph	Ras85D,cpb,shot,Drp1,Sec24CD
Cluster 6	GO:0007455	eye-antennal disc morphogenesis	34	13	7.16	190	0.01632	0.01632	BP	0.86048	ck,eya,opa,Ras85D,rux,so,trc,ptc,hop,babo,Stat92E,Rca1,Diap1	0,0,0,-0.0511873333333277,0,0,0,0,0,0,0,0,0	-1.01194200000001,0,0,-0.319771333333346,0,0,0,0,0,0,-1.38123533333334,0,0	0.552205833333343,0,0,0.175028333333348,0,0,0,0,0,0,0,0,0	0,0,0,-0.323819999999998,0,0,0,0,0,0,0,0,0	0	1		Ras85D	0	3		ck,Ras85D,Stat92E	2	0	ck,Ras85D		0	1		Ras85D
Cluster 6	GO:0044782	cilium organization	34	13	7.16	191	0.01632	0.01632	BP	0.86048	cos,fu,Mst84Dc,Sas-4,nompB,Fmr1,CG17599,dila,CG15666,BBS1,Cep135,CG1126,CG3259	0,-1.28419233333333,0,0,0,0,0,0,0,0,0,0,0	0,0.934775999999999,0,0,0,0,0,0,0,0,0,0,0	0,0,0,0,0,0,0,-2.71084083333333,0,0,0,0,0	0,0,0,0,0,0,0,0,0,0,0,0,0	0	1		fu	1	0	fu		0	1		dila	0	0
Cluster 6	GO:0070372	regulation of ERK1 and ERK2 cascade	34	13	7.16	193	0.01632	0.01632	BP	0.86048	Cdc37,cnk,Fgop2,Caper,sNPF-R,Fip1,eIF4AIII,M1BP,CG4936,Slmap,Cka,alph,Prp19	-0.0681229999999928,-0.177752333333324,0,-0.0981479999999948,0,0.239564333333341,0.352834333333337,-0.175365666666661,-0.185554333333329,0,-0.220246999999997,-0.0705319999999929,-0.190276999999991	-0.402169000000018,0,0.198734666666656,-1.82467933333333,0,0.301011333333328,-0.248700666666668,-0.0837880000000055,0,0,-0.475017333333348,-0.0870640000000087,-0.373895000000012	0.130974166666665,0,0,-0.385322500000008,0,0,-0.225593333333325,-0.406247499999989,0,0,0.041369999999997,-0.186984999999996,0.309634166666669	-0.220624999999995,0,0,0,0,0,-0.101598499999994,0,0,0,-0.221974499999995,0.727694,0.234746000000005	2	8	Fip1,eIF4AIII	Cdc37,cnk,Caper,M1BP,CG4936,Cka,alph,Prp19	2	7	Fgop2,Fip1	Cdc37,Caper,eIF4AIII,M1BP,Cka,alph,Prp19	3	4	Cdc37,Cka,Prp19	Caper,eIF4AIII,M1BP,alph	2	3	alph,Prp19	Cdc37,eIF4AIII,Cka
Cluster 6	GO:0009880	embryonic pattern specification	186	55	39.16	197	0.00337	0.01705	BP	0.490051	Abd-B,baz,bic,BicD,cad,Pka-C1,csw,ftz,ftz-f1,fu,Khc,kn,kni,l(2)gl,twe,odd,opa,peb,prd,Ras85D,sax,sgg,stau,swa,tll,ptc,Ubx,vls,N,Hrb27C,hop,Gug,Chi,sty,Rab6,Rpd3,Cdk4,dos,Stat92E,stck,cnk,E2f2,Grip75,CSN5,Pat1,DCP1,eIF4AIII,lkb1,pygo,pan,dl,Antp,lsn,Tl,cnc	0,0,0.195824000000002,0.488213666666681,0,-0.111847999999977,0,0,0,-1.28419233333333,0.10241666666667,0,0,-0.265787333333332,0,0,0,0,0,-0.0511873333333277,0,0,0,0,0,0,0,0,0,-0.114099333333318,0,0.427113000000002,0.0490796666666675,0,-0.127764333333328,-0.876286666666665,0,0,0,0,-0.177752333333324,0.527370666666673,0,-0.0439536666666598,0,0.271516000000009,0.352834333333337,0,0,0,0.824470666666667…	0,0,-0.426451000000014,-0.207543333333344,0,0.228690333333329,0,0,0,0.934775999999999,-0.112152666666681,0,0,-0.183059666666683,0,0,0,-1.14109233333334,0,-0.319771333333346,0,-0.545682333333346,0,0,0,0,0,-1.43526566666667,0,-0.244631000000005,0,0,0.195109666666664,0,0.309823666666663,0.776169666666657,0,0,-1.38123533333334,0,0,0,0,-0.552950333333332,0,0.713112999999996,-0.248700666666668,0,0,0,0.…	0,0,0.51147000000001,0.167043333333336,0,-0.171390833333334,0,0,0,0,0.0113575000000132,0,0,0,0,0,0,0,0,0.175028333333348,0,0.485687500000008,0,0,0,0,0,0,0,0.0480233333333473,0,0,0,0,0.313532500000008,-1.70285916666666,0,0,0,0,0,0,0,-0.0311058333333278,0,-0.562297499999993,-0.225593333333325,0,0,0,0.381390833333342,0,0,0,0	0,0,0.057861999999993,0,0,0.228815000000001,0,0,0,0,-0.119393999999996,0,0,0,0,0,0,0,0,-0.323819999999998,0,0,0,0,0,0,0,0,0,-0.483830999999995,0,0,0,0,0.3752335,0,0,0,0,-0.505722000000006,0,0,0,0,0,0,-0.101598499999994,0,0,0,0.232622500000002,0,0,0,0	9	9	bic,BicD,Khc,Gug,Chi,E2f2,DCP1,eIF4AIII,dl	Pka-C1,fu,l(2)gl,Ras85D,Hrb27C,Rab6,Rpd3,cnk,CSN5	7	12	Pka-C1,fu,Chi,Rab6,Rpd3,DCP1,dl	bic,BicD,Khc,l(2)gl,peb,Ras85D,sgg,vls,Hrb27C,Stat92E,CSN5,eIF4AIII	8	5	bic,BicD,Khc,Ras85D,sgg,Hrb27C,Rab6,dl	Pka-C1,Rpd3,CSN5,DCP1,eIF4AIII	4	5	bic,Pka-C1,Rab6,dl	Khc,Ras85D,Hrb27C,stck,eIF4AIII
Cluster 6	GO:0007616	long-term memory	56	19	11.79	199	0.01712	0.01712	BP	0.688436	Adf1,Appl,arm,Ddc,eas,for,per,stau,Ptp10D,N,Su(H),hop,Stat92E,Fmr1,Dysb,Scamp,Atx2,Ube3a,CaMKII	0,0.806022666666671,0,-0.0534169999999925,0,0,0,0,0,0,0,0,0,0,0,0.175774666666676,-0.062784666666662,0,-1.08683066666666	0,0,0,0,0,0,0,0,0,0,0,0,-1.38123533333334,0,0,-0.406344666666673,0,0,0	0,0,0,0,0,0.0142566666666681,0,0,0,0,0,0,0,0,0,-0.0826358333333239,0,0,0	0,0,0,1.130076,0,0,0,0,0,0,0,0,0,0,0,-0.346908499999998,0,0,0	2	3	Appl,Scamp	Ddc,Atx2,CaMKII	0	2		Stat92E,Scamp	1	1	for	Scamp	1	1	Ddc	Scamp
Cluster 6	GO:0006342	chromatin silencing	75	24	15.79	200	0.01715	0.01715	BP	0.604023	Cp190,su(Hw),Su(var)3-7,ph-d,ph-p,msl-1,Psc,LamC,Orc2,Orc5,Rpd3,Orc1,Orc6,Hdac3,MRG15,Mcm10,blanks,upSET,Ibf2,polybromo,rept,tefu,Caf1,l(3)neo38	0.361308000000001,0,0,0,0,0,0,0.567487000000003,0,0,-0.876286666666665,0,0,0,0.0532836666666832,0,0,0.537568000000011,0.305958000000004,0.298844000000003,0.263700666666669,0,0,0.684383333333347	1.17322466666666,0.458527666666669,0,0,0,0,0,0.0607259999999954,0,0,0.776169666666657,0,0,0,0.651256333333329,0,0,0,0,-1.07785866666667,-0.179014333333342,0,0.335895666666659,0	-0.15884166666666,0,0,0,0,0,0,-0.0501608333333223,0,0,-1.70285916666666,0,0,0,2.19317583333333,0,0,0,0.510174166666676,0,-0.352319999999988,0,0,0	0.117022500000004,0,0,0,0,0,0,-0.0279240000000023,0,0,0,0,0,0,0,0,0,0,0,0,-0.242928499999994,0,0,0	8	1	Cp190,LamC,MRG15,upSET,Ibf2,polybromo,rept,l(3)neo38	Rpd3	6	2	Cp190,su(Hw),LamC,Rpd3,MRG15,Caf1	polybromo,rept	2	4	MRG15,Ibf2	Cp190,LamC,Rpd3,rept	1	2	Cp190	LamC,rept
Cluster 6	GO:0009612	response to mechanical stimulus	24	10	5.05	202	0.01779	0.01779	BP	0.985645	eas,Atpalpha,sesB,Gad1,chn,rpk,GABA-B-R2,jbug,Fmr1,gish	0,-0.230615999999991,0,-0.267778999999997,0,0,0.380317666666674,0.384084666666681,0,0	0,0,0,0,0,0,0,0,0,0	0,0,0,0,0,0,0,0,0,0	0,0,0,0.131893500000004,0,0,0,0,0,0.169252999999998	2	2	GABA-B-R2,jbug	Atpalpha,Gad1	0	0			0	0			2	0	Gad1,gish
Cluster 6	GO:0010160	formation of organ boundary	38	14	8	204	0.01833	0.01833	BP	0.807355	Abd-B,exd,fkh,numb,put,mew,N,Su(H),Med,nuf,phyl,brk,chm,Cul5	0,0.400907333333343,0,0,0,0,0,0,-0.463435999999987,0,0,0,0,0	0,0.526660666666658,0,0,0,0,0,0,0,0,0,0,0,0	0,1.14857166666667,0,0,0,0,0,0,0,0,0,0,0,0	0,-0.542811,0,0,0,0,0,0,0,0,0,0,0,0	1	1	exd	Med	1	0	exd		1	0	exd		0	1		exd
Cluster 6	GO:0040012	regulation of locomotion	38	14	8	205	0.01833	0.01833	BP	0.807355	Lar,ena,Catsup,LanA,ptc,ple,PlexA,homer,Pten,Kat60,Liprin-alpha,wb,sima,unc-104	0.0144083333333427,0,-0.224931666666656,0.371383333333345,0,0,0,-0.342675666666665,1.31228466666668,0,0.257363666666677,0,0,-0.147584333333331	0,0,1.28478066666666,0.0272446666666646,0,0,0,0.361505666666659,0,0,0.56590099999999,-0.660821333333342,0,0	0,0,-1.36283833333333,0.128686666666674,0,0,0,-0.445998333333325,0,0,0,0,0,0	0,0,0,-0.0627094999999898,0,0,-0.109883499999999,-0.223464,0,0,0,0,0,0	4	3	Lar,LanA,Pten,Liprin-alpha	Catsup,homer,unc-104	4	1	Catsup,LanA,homer,Liprin-alpha	wb	1	2	LanA	Catsup,homer	0	3		LanA,PlexA,homer
Cluster 6	GO:0009953	dorsal/ventral pattern formation	119	35	25.05	206	0.01863	0.01863	BP	0.482544	BicD,cact,csw,Khc,eIF-4a,wek,peb,put,sax,sna,spn-B,zen,N,Su(H),nmd,Med,nuf,Su(Tpl),Lis-1,Psn,loco,E2f2,CSN5,drpr,chm,Fmr1,cactin,Myd88,CG5890,dl,nero,vnd,Tl,cnc,CkIIalpha	0.488213666666681,0,0,0.10241666666667,-0.353276666666659,0,0,0,0,0,0,0,0,0,-0.150964333333327,-0.463435999999987,0,0,0.964947666666667,0,0,0.527370666666673,-0.0439536666666598,0.489390666666676,0,0,0,0,0,0.824470666666667,-0.0912793333333326,0,0,0,-0.21650933333332	-0.207543333333344,0,0,-0.112152666666681,-0.246044333333344,0,-1.14109233333334,0,0,0,0,0,0,0,0.0293546666666558,0,0,0,-0.204930000000004,0,0,0,-0.552950333333332,0,0,0,0,0.292341333333322,0,0.529739333333321,0.635242999999992,0.508455666666659,0,0,-0.0986510000000074	0.167043333333336,0,0,0.0113575000000132,-0.129384999999992,0,0,0,0,0,0,0,0,0,-0.372533333333326,0,0,0,-0.711380833333333,0,0,0,-0.0311058333333278,0,0,0,0,0,0,0.381390833333342,0.151848333333341,0,0,0,0.129643333333338	0,0,0,-0.119393999999996,-0.16478699999999,0,0,0,0,0,0,0,0,0,-0.101388499999995,0,0,0,0,0,0,0,0,0,0,0,0,0,0,0.232622500000002,0,0,0,0,0.0688814999999998	6	6	BicD,Khc,Lis-1,E2f2,drpr,dl	eIF-4a,nmd,Med,CSN5,nero,CkIIalpha	5	7	nmd,Myd88,dl,nero,vnd	BicD,Khc,eIF-4a,peb,Lis-1,CSN5,CkIIalpha	5	4	BicD,Khc,dl,nero,CkIIalpha	eIF-4a,nmd,Lis-1,CSN5	2	3	dl,CkIIalpha	Khc,eIF-4a,nmd
Cluster 6	GO:0007602	phototransduction	31	12	6.53	207	0.01864	0.01864	BP	0.87788	Arr1,inaD,ninaE,Galphaq,Gbeta76C,ogre,inaC,ktub,shakB,cac,rdgC,Ggamma30A	-1.50018233333332,-0.299714666666663,0.15637133333334,-0.882982999999999,-1.35956599999999,-0.871422333333314,-0.419349,0,0,0,-0.227912666666668,0	0,0,0,0,0,0,0,0,0,0,0,1.12853966666665	0,0,0,0,0,-0.208446666666664,0,0,0,0,0,0	0,0,0,0,0,-1.488697,0,0,0,0,0,0.822370499999998	1	7	ninaE	Arr1,inaD,Galphaq,Gbeta76C,ogre,inaC,rdgC	1	0	Ggamma30A		0	1		ogre	1	1	Ggamma30A	ogre
Cluster 6	GO:0032506	cytokinetic process	31	12	6.53	208	0.01864	0.01864	BP	0.87788	sti,polo,Sry-alpha,fwd,Zw10,dia,tsr,nuf,Rint1,slam,Synd,Sec8	0,0,0,0,0,0,-0.0598319999999859,0,-0.672234666666668,0,-0.00424499999999739,0	0,0,0,0,0,-0.568782666666674,-1.23723366666668,0,0.225679333333321,0,-0.0499473333333427,0	0,0,0,0,0,0,0.144285000000004,0,0,0,-0.396734166666651,0	0,0,0,0,0,0,0.0449359999999999,0,0,0,0.190255000000004,0	0	3		tsr,Rint1,Synd	1	3	Rint1	dia,tsr,Synd	1	1	tsr	Synd	2	0	tsr,Synd
Cluster 6	GO:0008285	negative regulation of cell proliferatio...	68	22	14.32	212	0.01927	0.01927	BP	0.619472	l(2)gl,mor,polo,tws,Nos,Snr1,dom,Vps25,Tsc1,Pten,Dronc,CSN5,CG13284,CG5214,Cul5,ago,sav,hpo,Axud1,kibra,scrib,Ptp61F	-0.265787333333332,-0.0360149999999884,0,0,0,0.0338576666666768,0.502262333333341,0,0,1.31228466666668,0,-0.0439536666666598,-1.16183299999999,0.0147320000000164,0,0,0,0.828567000000003,0,0,0,0	-0.183059666666683,-0.151535666666675,0,0,0,-0.0631996666666694,0,0,-0.728070000000006,0,0,-0.552950333333332,-0.0567353333333465,-0.124392000000018,0,0,0,0,0,0,0,0	0,-0.6164025,0,0,0,-1.1356425,0,0,0,0,0,-0.0311058333333278,-0.363484999999994,0.228097499999997,0,0,0,-0.288715,0,0,0.551220000000008,0	0,-1.2583255,0,0,0,0,0,0.633020000000005,0,0,0,0,0.050175000000003,-0.0258435000000148,0,0,0,0,0,0,0.12532400000001,0	5	4	Snr1,dom,Pten,CG5214,hpo	l(2)gl,mor,CSN5,CG13284	0	7		l(2)gl,mor,Snr1,Tsc1,CSN5,CG13284,CG5214	2	5	CG5214,scrib	mor,Snr1,CSN5,CG13284,hpo	3	2	Vps25,CG13284,scrib	mor,CG5214
Cluster 6	GO:0035282	segmentation	204	59	42.95	215	0.00422	0.01948	BP	0.458057	Abd-B,baz,bic,BicD,cad,Pka-C1,crm,csw,dx,ftz,ftz-f1,fu,Khc,kn,kni,l(2)gl,odd,opa,peb,prd,Ras85D,sax,sgg,stau,Su(dx),swa,tll,ptc,Ubx,vls,N,Hrb27C,hop,Gug,tsr,Chi,sty,Rab6,Rpd3,Cdk4,dos,Stat92E,cnk,E2f2,Grip75,CSN5,Pat1,Hakai,DCP1,CTCF,eIF4AIII,lkb1,danr,pan,dl,Antp,lsn,cnc,Caf1	0,0,0.195824000000002,0.488213666666681,0,-0.111847999999977,0,0,0,0,0,-1.28419233333333,0.10241666666667,0,0,-0.265787333333332,0,0,0,0,-0.0511873333333277,0,0,0,0.0730193333333382,0,0,0,0,0,0,-0.114099333333318,0,0.427113000000002,-0.0598319999999859,0.0490796666666675,0,-0.127764333333328,-0.876286666666665,0,0,0,-0.177752333333324,0.527370666666673,0,-0.0439536666666598,0,0,0.271516000000009,…	0,0,-0.426451000000014,-0.207543333333344,0,0.228690333333329,0,0,0,0,0,0.934775999999999,-0.112152666666681,0,0,-0.183059666666683,0,0,-1.14109233333334,0,-0.319771333333346,0,-0.545682333333346,0,0.163046666666659,0,0,0,0,-1.43526566666667,0,-0.244631000000005,0,0,-1.23723366666668,0.195109666666664,0,0.309823666666663,0.776169666666657,0,0,-1.38123533333334,0,0,0,-0.552950333333332,0,0,0.71311…	0,0,0.51147000000001,0.167043333333336,0,-0.171390833333334,0,0,0,0,0,0,0.0113575000000132,0,0,0,0,0,0,0,0.175028333333348,0,0.485687500000008,0,0,0,0,0,0,0,0,0.0480233333333473,0,0,0.144285000000004,0,0,0.313532500000008,-1.70285916666666,0,0,0,0,0,0,-0.0311058333333278,0,0,-0.562297499999993,0,-0.225593333333325,0,0,0,0.381390833333342,0,0,0,0	0,0,0.057861999999993,0,0,0.228815000000001,0,0,0,0,0,0,-0.119393999999996,0,0,0,0,0,0,0,-0.323819999999998,0,0,0,-0.240810999999994,0,0,0,0,0,0,-0.483830999999995,0,0,0.0449359999999999,0,0,0.3752335,0,0,0,0,0,0,0,0,0,0,0,0,-0.101598499999994,0,0,0,0.232622500000002,0,0,0,0	10	11	bic,BicD,Khc,Su(dx),Gug,Chi,E2f2,DCP1,eIF4AIII,dl	Pka-C1,fu,l(2)gl,Ras85D,Hrb27C,tsr,Rab6,Rpd3,cnk,CSN5,CTCF	9	13	Pka-C1,fu,Su(dx),Chi,Rab6,Rpd3,DCP1,dl,Caf1	bic,BicD,Khc,l(2)gl,peb,Ras85D,sgg,vls,Hrb27C,tsr,Stat92E,CSN5,eIF4AIII	9	5	bic,BicD,Khc,Ras85D,sgg,Hrb27C,tsr,Rab6,dl	Pka-C1,Rpd3,CSN5,DCP1,eIF4AIII	5	5	bic,Pka-C1,tsr,Rab6,dl	Khc,Ras85D,Su(dx),Hrb27C,eIF4AIII
Cluster 6	GO:0018958	phenol-containing compound metabolic pro...	53	18	11.16	217	0.0198	0.0198	BP	0.68966	Ddc,Catsup,LanA,ple,dia,Cdk5,Rho1,Shc,Pten,Dronc,Dysb,Als2,Sp7,yellow-g,DCX-EMAP,dl,Tl,Nrg	-0.0534169999999925,-0.224931666666656,0.371383333333345,0,0,-0.422471666666656,-0.0807490000000044,-0.110827666666655,1.31228466666668,0,0,0,0,0,0,0.824470666666667,0,0	0,1.28478066666666,0.0272446666666646,0,-0.568782666666674,-1.20821066666668,-0.18481400000001,-0.555715666666675,0,0,0,0,0,0,0,0.529739333333321,0,0	0,-1.36283833333333,0.128686666666674,0,0,0.0734125000000034,0.171705833333334,0,0,0,0,0,-0.845424166666657,0.286533333333338,0,0.381390833333342,0,0	1.130076,0,-0.0627094999999898,0,0,0.638331000000004,-0.00610700000000364,0,0,0,0,0,0,0,0,0.232622500000002,0,0	3	5	LanA,Pten,dl	Ddc,Catsup,Cdk5,Rho1,Shc	3	4	Catsup,LanA,dl	dia,Cdk5,Rho1,Shc	5	2	LanA,Cdk5,Rho1,yellow-g,dl	Catsup,Sp7	3	2	Ddc,Cdk5,dl	LanA,Rho1
Cluster 6	GO:0043087	regulation of GTPase activity	53	18	11.16	219	0.0198	0.0198	BP	0.68966	vap,drongo,RN-tre,Orc6,Crk,Tsc1,CenG1A,Tbc1d15-17,CG4853,Als2,CG10068,wkd,CG8449,CG5916,Pax,Asap,RhoGAP18B,garz	-1.08213066666666,0,-0.0514073333333229,0,-0.126258666666651,0,0,0,0,0,0,0,0,0.23010733333334,0.428710333333342,0.37649600000001,0,0	0,0,0,0,0.226337999999991,-0.728070000000006,0,0.383982999999997,0,0,0,0,0,0,0.117466999999987,0,-0.130150666666683,0.858588333333319	0,-0.947884999999996,0,0,-0.0723508333333278,0,0,-0.0600033333333343,0,0,0,0,0,0,0.281071666666669,0,0,0.225990000000003	0,0,0,0,0.294276000000011,0,0,0,0,0,0,0,0,0,-0.099042500000003,0,0,0	3	3	CG5916,Pax,Asap	vap,RN-tre,Crk	4	2	Crk,Tbc1d15-17,Pax,garz	Tsc1,RhoGAP18B	2	3	Pax,garz	drongo,Crk,Tbc1d15-17	1	1	Crk	Pax
Cluster 6	GO:0042048	olfactory behavior	80	25	16.84	223	0.02056	0.02056	BP	0.570036	Adf1,Pka-C1,ftz-f1,esg,sgg,Gad1,Calr,lat,CG10939,cher,lush,GABA-B-R2,Fmr1,aru,CG9664,rogdi,Dysb,PQBP1,Atx2,Blos1,NaCP60E,gish,Pka-R1,CG13377,scrib	0,-0.111847999999977,0,0,0,-0.267778999999997,-0.138058999999977,0,1.51402266666667,0.161889000000009,0,0.380317666666674,0,0.610527333333341,0,0,0,0.627570666666678,-0.062784666666662,0,0.37599800000001,0,0.180139333333344,0,0	0,0.228690333333329,0,0,-0.545682333333346,0,0.0594386666666438,0,0.141313999999994,-0.0236530000000101,0,0,0,0,0,-0.157020666666675,0,0,0,-0.515012666666674,1.06636033333333,0,0,0,0	0,-0.171390833333334,0,0,0.485687500000008,0,-0.149877499999995,0,0.0894333333333392,-0.0693108333333257,0,0,0,0,0,0.992064166666673,0,0,0,0,0,0,0,0,0.551220000000008	0,0.228815000000001,0,0,0,0.131893500000004,-0.679448499999996,0,-0.012277000000001,0,0,0,0,0,0,-0.242000999999995,0,0,0,0,0,0.169252999999998,0,0,0.12532400000001	7	4	CG10939,cher,GABA-B-R2,aru,PQBP1,NaCP60E,Pka-R1	Pka-C1,Gad1,Calr,Atx2	4	4	Pka-C1,Calr,CG10939,NaCP60E	sgg,cher,rogdi,Blos1	4	3	sgg,CG10939,rogdi,scrib	Pka-C1,Calr,cher	4	3	Pka-C1,Gad1,gish,scrib	Calr,CG10939,rogdi
Cluster 6	GO:0045937	positive regulation of phosphate metabol...	84	26	17.68	227	0.02084	0.02084	BP	0.556393	chif,Galphas,Ras85D,sesB,msn,babo,Cdc37,Pk92B,cnk,Pdf,Crk,Traf4,Tak1,Fgop2,Caper,wnd,sNPF-R,Fip1,eIF4AIII,M1BP,Tctp,Slmap,Cka,Prp19,rdx,smt3	0,0,-0.0511873333333277,0,0.0124390000000147,0,-0.0681229999999928,0,-0.177752333333324,0.301518000000009,-0.126258666666651,0,0,0,-0.0981479999999948,0,0,0.239564333333341,0.352834333333337,-0.175365666666661,-0.171914333333323,0,-0.220246999999997,-0.190276999999991,0,0.195111333333351	0,0,-0.319771333333346,0,0.214141999999988,0,-0.402169000000018,0,0,0.354121333333328,0.226337999999991,0,0,0.198734666666656,-1.82467933333333,0,0,0.301011333333328,-0.248700666666668,-0.0837880000000055,-0.148762333333348,0,-0.475017333333348,-0.373895000000012,0,0.330316666666661	0,0,0.175028333333348,0,-0.367569166666659,0,0.130974166666665,0,0,0,-0.0723508333333278,0,0,0,-0.385322500000008,0,0,0,-0.225593333333325,-0.406247499999989,-0.0472658333333271,0,0.041369999999997,0.309634166666669,0,-0.433308333333322	0,0,-0.323819999999998,0,0,0,-0.220624999999995,0,0,0,0.294276000000011,0,0,0,0,0,0,0,-0.101598499999994,0,-0.105137500000001,0,-0.221974499999995,0.234746000000005,0,0.178067500000008	5	9	msn,Pdf,Fip1,eIF4AIII,smt3	Ras85D,Cdc37,cnk,Crk,Caper,M1BP,Tctp,Cka,Prp19	6	8	msn,Pdf,Crk,Fgop2,Fip1,smt3	Ras85D,Cdc37,Caper,eIF4AIII,M1BP,Tctp,Cka,Prp19	4	7	Ras85D,Cdc37,Cka,Prp19	msn,Crk,Caper,eIF4AIII,M1BP,Tctp,smt3	3	5	Crk,Prp19,smt3	Ras85D,Cdc37,eIF4AIII,Tctp,Cka
Cluster 6	GO:1902275	regulation of chromatin organization	28	11	5.89	231	0.02126	0.02126	BP	0.901164	dre4,mod(mdg4),sna,Su(var)3-7,Ssrp,Gug,Rpd3,Jarid2,Tctp,CoRest,Caf1	0.776055333333336,0,0,0,0.450420333333341,0.427113000000002,-0.876286666666665,0.455156333333345,-0.171914333333323,0,0	0.164534999999994,0,0,0,0,0,0.776169666666657,0,-0.148762333333348,0,0.335895666666659	0.0166916666666737,0,0,0,-0.530145833333332,0,-1.70285916666666,0,-0.0472658333333271,0,0	0,0,0,0,0,0,0,0,-0.105137500000001,0,0	4	2	dre4,Ssrp,Gug,Jarid2	Rpd3,Tctp	3	1	dre4,Rpd3,Caf1	Tctp	1	3	dre4	Ssrp,Rpd3,Tctp	0	1		Tctp
Cluster 6	GO:0045466	R7 cell differentiation	50	17	10.53	248	0.02291	0.02291	BP	0.691029	aop,csw,Lar,Jra,Ras85D,N,lola,eff,phyl,Rab6,dos,rau,Mcm10,Nf-YA,Liprin-alpha,alph,nej	0,0,0.0144083333333427,0,-0.0511873333333277,0,0.423033333333343,-0.156189999999985,0,-0.127764333333328,0,0,0,0,0.257363666666677,-0.0705319999999929,-0.141660333333331	0,0,0,-1.01174166666668,-0.319771333333346,0,0.187006999999991,-0.229426666666683,0,0.309823666666663,0,0,0,0,0.56590099999999,-0.0870640000000087,0	0,0,0,0,0.175028333333348,0,0,0.389440000000008,0,0.313532500000008,0,-1.01579916666666,0,0,0,-0.186984999999996,0	0,0,0,0,-0.323819999999998,0,0,-0.164307500000003,0,0.3752335,0,0,0,0,0,0.727694,0	3	5	Lar,lola,Liprin-alpha	Ras85D,eff,Rab6,alph,nej	3	4	lola,Rab6,Liprin-alpha	Jra,Ras85D,eff,alph	3	2	Ras85D,eff,Rab6	rau,alph	2	2	Rab6,alph	Ras85D,eff
Cluster 6	GO:0042051	compound eye photoreceptor development	73	23	15.37	249	0.02331	0.02331	BP	0.581517	aop,eya,csw,Lar,ninaE,N,Mbs,lola,dac,tsr,phyl,sty,Lis-1,Rab6,Nrk,vimar,Pten,rau,Syn2,Atx2,Cka,Liprin-alpha,Sec6	0,0,0,0.0144083333333427,0.15637133333334,0,0.373873666666679,0.423033333333343,-0.94533633333333,-0.0598319999999859,0,0,0.964947666666667,-0.127764333333328,0,-0.925031999999987,1.31228466666668,0,-0.453638999999992,-0.062784666666662,-0.220246999999997,0.257363666666677,0	0,0,0,0,0,0,0,0.187006999999991,0,-1.23723366666668,0,0,-0.204930000000004,0.309823666666663,0,0.12678966666666,0,0,0,0,-0.475017333333348,0.56590099999999,0	0,0,0,0,0,0,0.478399166666673,0,0,0.144285000000004,0,0,-0.711380833333333,0.313532500000008,0,0,0,-1.01579916666666,0,0,0.041369999999997,0,0	0,0,0,0,0,0,-0.316609500000002,0,0,0.0449359999999999,0,0,0,0.3752335,0,0,0,0,0,0,-0.221974499999995,0,0	7	7	Lar,ninaE,Mbs,lola,Lis-1,Pten,Liprin-alpha	dac,tsr,Rab6,vimar,Syn2,Atx2,Cka	4	3	lola,Rab6,vimar,Liprin-alpha	tsr,Lis-1,Cka	4	2	Mbs,tsr,Rab6,Cka	Lis-1,rau	2	2	tsr,Rab6	Mbs,Cka
Cluster 6	GO:0030178	negative regulation of Wnt signaling pat...	25	10	5.26	261	0.02419	0.02419	BP	0.926865	aop,gro,sgg,nmo,Rho1,Apc,Stat92E,Roc1a,RanBP3,pan	0,0,0,0,-0.0807490000000044,-0.727240666666663,0,0,0.202527666666672,0	0,0,-0.545682333333346,0,-0.18481400000001,0,-1.38123533333334,0,-0.151036000000012,0	0,0,0.485687500000008,0,0.171705833333334,0,0,0,0.35036083333334,0	0,0,0,0,-0.00610700000000364,0,0,0,-0.340220999999989,0	1	2	RanBP3	Rho1,Apc	0	4		sgg,Rho1,Stat92E,RanBP3	3	0	sgg,Rho1,RanBP3		0	2		Rho1,RanBP3
Cluster 6	GO:0045610	regulation of hemocyte differentiation	25	10	5.26	262	0.02419	0.02419	BP	0.926865	aop,kn,Ras85D,sgg,N,hop,cher,CSN5,pan,Tl	0,0,-0.0511873333333277,0,0,0,0.161889000000009,-0.0439536666666598,0,0	0,0,-0.319771333333346,-0.545682333333346,0,0,-0.0236530000000101,-0.552950333333332,0,0	0,0,0.175028333333348,0.485687500000008,0,0,-0.0693108333333257,-0.0311058333333278,0,0	0,0,-0.323819999999998,0,0,0,0,0,0,0	1	2	cher	Ras85D,CSN5	0	4		Ras85D,sgg,cher,CSN5	2	2	Ras85D,sgg	cher,CSN5	0	1		Ras85D
Cluster 6	GO:0060047	heart contraction	25	10	5.26	263	0.02419	0.02419	BP	0.926865	eag,for,Jra,RyR,Nos,Psn,Scgdelta,KCNQ,Ctr1A,cac	0.625274333333341,0,0,0,0,0,0,0,0,0	0,0,-1.01174166666668,0,0,0,0,0.205390999999992,0,0	0,0.0142566666666681,0,0,0,0,0,0,0,0	0,0,0,0,0,0,0,0,0,0	1	0	eag		1	1	KCNQ	Jra	1	0	for		0	0
Cluster 6	GO:0042787	protein ubiquitination involved in ubiqu...	32	12	6.74	267	0.02427	0.02427	BP	0.832214	Su(dx),eff,Diap2,SkpD,SkpB,trbl,SkpF,CG12362,park,Ube3a,Diap1,Bruce	0.0730193333333382,-0.156189999999985,0,0,0,0,0,0,0,0,0,0	0.163046666666659,-0.229426666666683,0,0,0,0,0,0,0,0,0,-0.262093666666676	0,0.389440000000008,0,0,0,1.46149333333334,0,0,-0.204545833333331,0,0,0	-0.240810999999994,-0.164307500000003,0,0,0.228279000000008,0,0,0,0,0,0,0	1	1	Su(dx)	eff	1	2	Su(dx)	eff,Bruce	2	1	eff,trbl	park	1	2	SkpB	Su(dx),eff
Cluster 6	GO:0045747	positive regulation of Notch signaling p...	32	12	6.74	268	0.02427	0.02427	BP	0.832214	dx,E(bx),N,e(r),dom,CRMP,O-fut1,hipk,Usp10,Nipped-A,pzg,CoRest	0,0.297632666666676,0,-0.0764716666666665,0.502262333333341,-0.16730166666666,-0.619675999999995,0,0,0,0.247966000000009,0	0,0,0,-1.62112533333334,0,0,0,0,0.238729666666661,0,0.0195689999999864,0	0,0,0,-1.29949583333332,0,0,0.870681666666673,0,-0.329379999999997,0.261460833333338,-0.0907699999999885,0	0,0,0,-0.450974499999997,0,-0.115694999999995,-0.351306999999998,0,0,0,-0.0520714999999967,0	3	3	E(bx),dom,pzg	e(r),CRMP,O-fut1	2	1	Usp10,pzg	e(r)	2	3	O-fut1,Nipped-A	e(r),Usp10,pzg	0	4		e(r),CRMP,O-fut1,pzg
[truncated: 107 more rows]

## Sheet: Legend
Dataset EV5. Tissue-specific GO term enrichment for proteins identified as dfoxo-dependent or dfoxo-independent as plotted in Fig3. One-sided elim Fisher procedure (adjusted) established significance of enriched terms. Proteins and tissue-specific regulation (InsP3-Gal4/UAS-rpr vs. wDah) are shown. Column headers: Cluster # cluster number as shown in Fig. 3, GO.ID Gene ontology term ID#, Term GO …
